# Supplementary material for: Generation and characterization of stable pig pregastrulation epiblast stem cell lines
Source: Cell Res. 2021 Nov 30;32(4):383–400. doi: 10.1038/s41422-021-00592-9 (PMC8976023; doi:10.1038/s41422-021-00592-9)
Supplement: Supplementary file 14 — Supplementary information, Table S1 [file 41422_2021_592_MOESM14_ESM.xlsx]

## Sheet: Table S1a
Table S1: Sample Information of scRNA-seq
a Description of samples used in scRNA-seq. Related to Figs. 1a, b.
ID	RunName	Group	Stage	Embryonic_Day	nGenes	nUMI	ercc_counts	percent_ercc	mt_counts	percent_MT	QC	Outlier
P1_AAACATCG	P1	embyro	2C	E2	15485	985125	2786	0.0028	14921	0.0151	Pass	Pass
P1_AACAACCA	P1	embyro	zygote	E1	11723	207893	1624	0.0078	7394	0.0356	Pass	Pass
P1_AACCGAGA	P1	embyro	zygote	E1	11320	172766	2131	0.0123	10632	0.0615	Pass	Pass
P1_AACGCTTA	P1	embyro	zygote	E1	10067	122090	3956	0.0324	13175	0.1079	Pass	Pass
P1_AACGTGAT	P1	embyro	2C	E2	13893	643271	1735	0.0027	10507	0.0163	Pass	Pass
P1_AACTCACC	P1	embyro	EM	E4	11531	240257	2040	0.0085	10715	0.0446	Pass	Pass
P1_AAGAGATC	P1	embyro	EM	E4	13384	423903	2666	0.0063	14531	0.0343	Pass	Pass
P1_AAGGACAC	P1	embyro	EM	E4	11948	436504	3834	0.0088	14516	0.0333	Pass	Pass
P1_AAGGTACA	P1	embyro	oocyte	E0	18516	2743183	2211	0.0008	35559	0.013	Pass	Fail
P1_AATCCGTC	P1	embyro	EM	E4	9275	212415	2941	0.0138	9481	0.0446	Pass	Pass
P1_AATGTTGC	P1	embyro	EM	E4	8514	67573	675	0.01	5433	0.0804	Pass	Pass
P1_ACACAGAA	P1	embyro	oocyte	E0	14130	1200723	2420	0.002	15939	0.0133	Pass	Pass
P1_ACACGACC	P1	embyro	EM	E4	4468	25700	564	0.0219	2756	0.1072	Pass	Fail
P1_ACAGATTC	P1	embyro	EM	E4	8791	103823	2226	0.0214	6400	0.0616	Pass	Pass
P1_ACAGCAGA	P1	embyro	oocyte	E0	10617	161257	5167	0.032	24742	0.1534	Pass	Pass
P1_ACATTGGC	P1	embyro	2C	E2	12023	295666	952	0.0032	6009	0.0203	Pass	Pass
P1_ACCACTGT	P1	embyro	2C	E2	11879	357659	1011	0.0028	6190	0.0173	Pass	Pass
P1_ACCTCCAA	P1	embyro	oocyte	E0	7831	39545	1909	0.0483	5985	0.1513	Pass	Pass
P1_ACGCTCGA	P1	embyro	oocyte	E0	19002	1798485	1653	0.0009	25752	0.0143	Pass	Pass
P1_AGATCGCA	P1	embyro	8C	E3	3794	14914	781	0.0524	4068	0.2728	Fail	Fail
P1_AGATGTAC	P1	embyro	EM	E4	7047	55373	1185	0.0214	4617	0.0834	Pass	Pass
P1_AGCACCTC	P1	embyro	EM	E4	2261	6629	2522	0.3804	379	0.0572	Fail	Fail
P1_AGCAGGAA	P1	embyro	8C	E3	8368	138088	1034	0.0075	5650	0.0409	Pass	Fail
P1_AGCCATGC	P1	embyro	EM	E4	8542	128188	1971	0.0154	6406	0.05	Pass	Pass
P1_AGGCTAAC	P1	embyro	EM	E4	7570	102119	2291	0.0224	5680	0.0556	Pass	Pass
P1_AGTACAAG	P1	embyro	zygote	E1	11477	187173	2251	0.012	10691	0.0571	Pass	Pass
P1_AGTCACTA	P1	embyro	8C	E3	9677	198901	2681	0.0135	6330	0.0318	Pass	Fail
P1_AGTGGTCA	P1	embyro	2C	E2	12475	428779	2640	0.0062	10453	0.0244	Pass	Pass
P1_ATAGCGAC	P1	embyro	EM	E4	1866	3462	57	0.0165	455	0.1314	Fail	Fail
P1_ATCATTCC	P1	embyro	EM	E4	9007	161727	2258	0.014	7146	0.0442	Pass	Pass
P1_ATCCTGTA	P1	embyro	8C	E3	10889	243426	2277	0.0094	7680	0.0315	Pass	Fail
P1_ATGCCTAA	P1	embyro	2C	E2	12231	523400	1703	0.0033	10009	0.0191	Pass	Pass
P1_ATTGAGGA	P1	embyro	8C	E3	11372	360527	3233	0.009	8994	0.0249	Pass	Fail
P1_ATTGGCTC	P1	embyro	EM	E4	8576	126736	1518	0.012	7004	0.0553	Pass	Pass
P1_CAACCACA	P1	embyro	8C	E3	12385	674966	4286	0.0063	16454	0.0244	Pass	Fail
P1_CAAGACTA	P1	embyro	4C	E3	11146	249739	1692	0.0068	7830	0.0314	Pass	Pass
P1_CAAGGAGC	P1	embyro	EM	E4	8090	147090	2603	0.0177	6691	0.0455	Pass	Pass
P1_CAATGGAA	P1	embyro	4C	E3	12501	487974	2636	0.0054	11696	0.024	Pass	Pass
P1_CACCTTAC	P1	embyro	EM	E4	3347	26738	1594	0.0596	5206	0.1947	Pass	Fail
P1_CACTTCGA	P1	embyro	4C	E3	12072	521609	3195	0.0061	14146	0.0271	Pass	Pass
P1_CAGATCTG	P1	embyro	2C	E2	15000	904623	2186	0.0024	11738	0.013	Pass	Pass
P1_CAGCGTTA	P1	embyro	4C	E3	8939	107135	767	0.0072	4130	0.0385	Pass	Pass
P1_CATACCAA	P1	embyro	8C	E3	4551	22655	187	0.0083	1364	0.0602	Pass	Fail
P1_CATCAAGT	P1	embyro	2C	E2	12535	308417	1207	0.0039	4609	0.0149	Pass	Pass
P1_CCAGTTCA	P1	embyro	8C	E3	8519	215473	2107	0.0098	6155	0.0286	Pass	Fail
P1_CCGAAGTA	P1	embyro	8C	E3	6917	118824	2759	0.0232	6184	0.052	Pass	Fail
P1_CCGACAAC	P1	embyro	EM	E4	10684	282577	3026	0.0107	11625	0.0411	Pass	Pass
P1_CCGTGAGA	P1	embyro	8C	E3	8856	264456	3626	0.0137	8220	0.0311	Pass	Fail
P1_CCTAATCC	P1	embyro	EM	E4	12174	393751	2051	0.0052	12201	0.031	Pass	Pass
P1_CCTCCTGA	P1	embyro	8C	E3	5515	38099	1303	0.0342	3314	0.087	Pass	Fail
P1_CCTCTATC	P1	embyro	EM	E4	7231	84172	1497	0.0178	5126	0.0609	Pass	Pass
P1_CGAACTTA	P1	embyro	8C	E3	7725	98749	3463	0.0351	4569	0.0463	Pass	Fail
P1_CGACACAC	P1	embyro	EM	E4	3894	13642	4176	0.3061	967	0.0709	Fail	Fail
P1_CGACTGGA	P1	embyro	4C	E3	6963	83104	2743	0.033	14364	0.1728	Pass	Fail
P1_CGCATACA	P1	embyro	4C	E3	8445	163783	599	0.0037	5343	0.0326	Pass	Pass
P1_CGCTGATC	P1	embyro	zygote	E1	11878	382892	2200	0.0057	8857	0.0231	Pass	Pass
P1_CGGATTGC	P1	embyro	EM	E4	2312	4711	73	0.0155	660	0.1401	Fail	Fail
P1_CTAAGGTC	P1	embyro	EM	E4	9452	180495	3041	0.0168	8046	0.0446	Pass	Pass
P1_CTCAATGA	P1	embyro	4C	E3	12489	472927	2819	0.006	10472	0.0221	Pass	Pass
P1_CTGAGCCA	P1	embyro	4C	E3	11076	507988	3499	0.0069	10913	0.0215	Pass	Pass
P1_CTGGCATA	P1	embyro	4C	E3	11755	644651	3519	0.0055	13419	0.0208	Pass	Pass
P1_CTGTAGCC	P1	embyro	zygote	E1	9615	105394	1987	0.0189	10565	0.1002	Pass	Pass
P1_GAACAGGC	P1	embyro	EM	E4	6718	91215	1951	0.0214	5014	0.055	Pass	Pass
P1_GAATCTGA	P1	embyro	4C	E3	8629	126404	1768	0.014	5135	0.0406	Pass	Pass
P1_GACTAGTA	P1	embyro	4C	E3	10901	393796	2519	0.0064	9531	0.0242	Pass	Pass
P1_GAGCTGAA	P1	embyro	4C	E3	8875	223151	1966	0.0088	4822	0.0216	Pass	Pass
P1_GAGTTAGC	P1	embyro	EM	E4	13149	543328	3035	0.0056	15220	0.028	Pass	Pass
P1_GATAGACA	P1	embyro	4C	E3	12689	464702	1856	0.004	6913	0.0149	Pass	Pass
P1_GATGAATC	P1	embyro	EM	E4	12397	416931	2821	0.0068	13260	0.0318	Pass	Pass
P1_GCCAAGAC	P1	embyro	EM	E4	11973	613943	4653	0.0076	15429	0.0251	Pass	Pass
P1_GCCACATA	P1	embyro	4C	E3	11961	559473	3202	0.0057	8549	0.0153	Pass	Pass
P1_GCGAGTAA	P1	embyro	4C	E3	13110	641978	3406	0.0053	9024	0.0141	Pass	Pass
P1_GCTAACGA	P1	embyro	4C	E3	13438	651583	3055	0.0047	14782	0.0227	Pass	Pass
P1_GCTCGGTA	P1	embyro	4C	E3	10735	258395	2127	0.0082	11098	0.0429	Pass	Pass
P1_GGAGAACA	P1	embyro	4C	E3	10611	344302	2981	0.0087	12848	0.0373	Pass	Pass
P1_GGTGCGAA	P1	embyro	4C	E3	7638	133003	2971	0.0223	15419	0.1159	Pass	Fail
P1_GTACGCAA	P1	embyro	4C	E3	9013	171831	1851	0.0108	13221	0.0769	Pass	Fail
P1_GTCGTAGA	P1	embyro	4C	E3	9986	205598	2006	0.0098	12563	0.0611	Pass	Fail
P1_GTCTGTCA	P1	embyro	4C	E3	8180	144550	3049	0.0211	13485	0.0933	Pass	Fail
P1_TAGGATGA	P1	embyro	8C	E3	5474	44637	1481	0.0332	4953	0.111	Pass	Fail
P1_TATCAGCA	P1	embyro	8C	E3	6139	63994	2203	0.0344	7646	0.1195	Pass	Fail
P1_TCCGTCTA	P1	embyro	8C	E3	9640	360604	4279	0.0119	12967	0.036	Pass	Fail
P1_TCTTCACA	P1	embyro	8C	E3	9574	277946	2828	0.0102	11004	0.0396	Pass	Fail
P1_TGAAGAGA	P1	embyro	8C	E3	8085	147177	3062	0.0208	8155	0.0554	Pass	Fail
P1_TGGAACAA	P1	embyro	EM	E4	12222	312195	3770	0.0121	12716	0.0407	Pass	Pass
P1_TGGCTTCA	P1	embyro	EM	E4	11504	411145	3324	0.0081	15779	0.0384	Pass	Pass
P1_TGGTGGTA	P1	embyro	EM	E4	11186	291556	2809	0.0096	12453	0.0427	Pass	Pass
P1_TTCACGCA	P1	embyro	EM	E4	8908	157082	1635	0.0104	7753	0.0494	Pass	Pass
P10_AAACATCG	P10	embyro	PS	E13	5985	95122	4619	0.0486	4144	0.0436	Pass	Pass
P10_AACAACCA	P10	embyro	EPS	E12	11343	390597	2978	0.0076	9333	0.0239	Pass	Pass
P10_AACCGAGA	P10	embyro	EPS	E12	10688	428704	7050	0.0164	9527	0.0222	Pass	Pass
P10_AACGCTTA	P10	embyro	EPS	E12	9729	310682	7817	0.0252	9820	0.0316	Pass	Pass
P10_AACGTGAT	P10	embyro	PS	E13	10494	257055	5216	0.0203	8377	0.0326	Pass	Pass
P10_AACTCACC	P10	embyro	EPS	E12	5426	56842	5143	0.0905	6040	0.1063	Pass	Pass
P10_AAGACGGA	P10	embyro	EPS	E12	9705	348610	7013	0.0201	9532	0.0273	Pass	Pass
P10_AAGAGATC	P10	embyro	EPS	E12	10557	281006	6475	0.023	5669	0.0202	Pass	Pass
P10_AAGGACAC	P10	embyro	EPS	E12	4092	45292	8302	0.1833	7732	0.1707	Pass	Pass
P10_AAGGTACA	P10	embyro	EPS	E12	10334	298148	6411	0.0215	8646	0.029	Pass	Pass
P10_AATCCGTC	P10	embyro	EPS	E12	1843	8472	1483	0.175	2505	0.2957	Fail	Fail
P10_AATGTTGC	P10	embyro	EPS	E12	5013	26819	2024	0.0755	5272	0.1966	Pass	Pass
P10_ACAAGCTA	P10	embyro	EPS	E12	10374	233215	4733	0.0203	8651	0.0371	Pass	Pass
P10_ACACAGAA	P10	embyro	EPS	E12	8877	186299	6647	0.0357	7714	0.0414	Pass	Pass
P10_ACACGACC	P10	embyro	EPS	E12	6125	78110	6561	0.084	15278	0.1956	Pass	Pass
P10_ACAGATTC	P10	embyro	EPS	E12	4970	37854	6408	0.1693	8465	0.2236	Fail	Fail
P10_ACAGCAGA	P10	embyro	EPS	E12	10610	453936	8628	0.019	12436	0.0274	Pass	Pass
P10_ACATTGGC	P10	embyro	PS	E13	6346	61103	3110	0.0509	5483	0.0897	Pass	Pass
P10_ACCACTGT	P10	embyro	PS	E13	5559	37821	2035	0.0538	3393	0.0897	Pass	Pass
P10_ACCTCCAA	P10	embyro	EPS	E12	8688	137034	3470	0.0253	5845	0.0427	Pass	Pass
P10_ACGCTCGA	P10	embyro	EPS	E12	8090	128731	3534	0.0275	4819	0.0374	Pass	Pass
P10_ACGTATCA	P10	embyro	EPS	E12	9092	282802	7406	0.0262	9532	0.0337	Pass	Pass
P10_ACTATGCA	P10	embyro	EPS	E12	4614	21808	1030	0.0472	2190	0.1004	Pass	Pass
P10_AGAGTCAA	P10	embyro	EPS	E12	10354	308784	5459	0.0177	8715	0.0282	Pass	Pass
P10_AGATCGCA	P10	embyro	EPS	E12	10717	396844	5950	0.015	12692	0.032	Pass	Pass
P10_AGATGTAC	P10	embyro	EPS	E12	8355	76570	4570	0.0597	9596	0.1253	Pass	Pass
P10_AGCACCTC	P10	embyro	EPS	E12	6057	73908	7972	0.1079	8620	0.1166	Pass	Pass
P10_AGCAGGAA	P10	embyro	EPS	E12	9380	282852	6461	0.0228	6904	0.0244	Pass	Pass
P10_AGCCATGC	P10	embyro	EPS	E12	6183	75552	5153	0.0682	7619	0.1008	Pass	Pass
P10_AGGCTAAC	P10	embyro	EPS	E12	7162	107982	6581	0.0609	7495	0.0694	Pass	Pass
P10_AGTACAAG	P10	embyro	EPS	E12	10933	278569	4992	0.0179	8965	0.0322	Pass	Pass
P10_AGTCACTA	P10	embyro	EPS	E12	10836	405254	6323	0.0156	9612	0.0237	Pass	Pass
P10_AGTGGTCA	P10	embyro	PS	E13	5496	40380	5063	0.1254	7428	0.184	Pass	Fail
P10_ATAGCGAC	P10	embyro	EPS	E12	5716	65694	7169	0.1091	6732	0.1025	Pass	Pass
P10_ATCATTCC	P10	embyro	EPS	E12	9967	323885	6854	0.0212	9113	0.0281	Pass	Pass
P10_ATCCTGTA	P10	embyro	EPS	E12	4357	33739	4551	0.1349	6048	0.1793	Pass	Pass
P10_ATGCCTAA	P10	embyro	PS	E13	6076	48038	5076	0.1057	4130	0.086	Pass	Pass
P10_ATTGAGGA	P10	embyro	EPS	E12	5322	67989	6107	0.0898	7852	0.1155	Pass	Pass
P10_ATTGGCTC	P10	embyro	EPS	E12	7137	101023	4874	0.0482	11312	0.112	Pass	Pass
P10_CAACCACA	P10	embyro	EPS	E12	10551	451098	8091	0.0179	9131	0.0202	Pass	Pass
P10_CAAGACTA	P10	embyro	EPS	E12	3037	14735	3509	0.2381	1036	0.0703	Fail	Fail
P10_CAAGGAGC	P10	embyro	EPS	E12	10843	402549	6265	0.0156	16192	0.0402	Pass	Pass
P10_CAATGGAA	P10	embyro	EPS	E12	5866	62380	7632	0.1223	7997	0.1282	Pass	Pass
P10_CACCTTAC	P10	embyro	EPS	E12	10568	213018	7726	0.0363	15186	0.0713	Pass	Pass
P10_CACTTCGA	P10	embyro	EPS	E12	10531	436549	6442	0.0148	12062	0.0276	Pass	Pass
P10_CAGATCTG	P10	embyro	PS	E13	9450	128150	3110	0.0243	7038	0.0549	Pass	Pass
P10_CAGCGTTA	P10	embyro	EPS	E12	5494	36120	1553	0.043	2483	0.0687	Pass	Pass
P10_CATACCAA	P10	embyro	EPS	E12	7794	130314	5273	0.0405	6312	0.0484	Pass	Pass
P10_CATCAAGT	P10	embyro	PS	E13	7835	78350	1979	0.0253	4130	0.0527	Pass	Pass
P10_CCAGTTCA	P10	embyro	EPS	E12	11032	467226	7479	0.016	11466	0.0245	Pass	Pass
P10_CCATCCTC	P10	embyro	EPS	E12	10930	266773	2423	0.0091	11746	0.044	Pass	Pass
P10_CCGAAGTA	P10	embyro	EPS	E12	9811	398933	7789	0.0195	11686	0.0293	Pass	Pass
P10_CCGACAAC	P10	embyro	EPS	E12	11778	581384	8944	0.0154	32083	0.0552	Pass	Pass
P10_CCGTGAGA	P10	embyro	EPS	E12	6873	139019	6941	0.0499	7887	0.0567	Pass	Pass
P10_CCTAATCC	P10	embyro	EPS	E12	10824	422962	6091	0.0144	12439	0.0294	Pass	Pass
P10_CCTCCTGA	P10	embyro	EPS	E12	6614	76813	3239	0.0422	3192	0.0416	Pass	Pass
P10_CCTCTATC	P10	embyro	EPS	E12	9104	195774	4257	0.0217	9851	0.0503	Pass	Pass
P10_CGAACTTA	P10	embyro	EPS	E12	6986	154991	7268	0.0469	10117	0.0653	Pass	Pass
P10_CGACACAC	P10	embyro	PS	E13	5427	23921	602	0.0252	1738	0.0727	Pass	Fail
P10_CGACTGGA	P10	embyro	EPS	E12	11496	423342	5648	0.0133	9698	0.0229	Pass	Pass
P10_CGCATACA	P10	embyro	EPS	E12	10420	417899	7575	0.0181	11701	0.028	Pass	Pass
P10_CGCTGATC	P10	embyro	EPS	E12	10545	271156	5413	0.02	7298	0.0269	Pass	Pass
P10_CGGATTGC	P10	embyro	PS	E13	5062	30198	421	0.0139	1954	0.0647	Pass	Fail
P10_CTAAGGTC	P10	embyro	PS	E13	1870	4361	196	0.0449	512	0.1174	Fail	Fail
P10_CTCAATGA	P10	embyro	EPS	E12	9685	242667	5002	0.0206	7206	0.0297	Pass	Pass
P10_CTGAGCCA	P10	embyro	EPS	E12	4693	50550	7781	0.1539	2564	0.0507	Pass	Pass
P10_CTGGCATA	P10	embyro	EPS	E12	9852	305348	5674	0.0186	8442	0.0276	Pass	Pass
P10_CTGTAGCC	P10	embyro	EPS	E12	10145	317120	5498	0.0173	9435	0.0298	Pass	Pass
P10_GAACAGGC	P10	embyro	PS	E13	5791	25719	536	0.0208	1679	0.0653	Pass	Fail
P10_GAATCTGA	P10	embyro	EPS	E12	7905	125284	3652	0.0291	4745	0.0379	Pass	Pass
P10_GACAGTGC	P10	embyro	PS	E13	4597	15805	410	0.0259	1287	0.0814	Pass	Fail
P10_GACTAGTA	P10	embyro	EPS	E12	9840	293683	6471	0.022	7151	0.0243	Pass	Pass
P10_GAGCTGAA	P10	embyro	EPS	E12	11038	531128	8157	0.0154	10859	0.0204	Pass	Pass
P10_GAGTTAGC	P10	embyro	PS	E13	10419	80931	1132	0.014	3022	0.0373	Pass	Fail
P10_GATAGACA	P10	embyro	EPS	E12	12268	453602	5738	0.0126	10075	0.0222	Pass	Pass
P10_GATGAATC	P10	embyro	PS	E13	9942	69722	1100	0.0158	2698	0.0387	Pass	Fail
P10_GCCAAGAC	P10	embyro	PS	E13	5163	29391	510	0.0174	3181	0.1082	Pass	Fail
P10_GCCACATA	P10	embyro	EPS	E12	12031	536364	7055	0.0132	11674	0.0218	Pass	Pass
P10_GCGAGTAA	P10	embyro	EPS	E12	10575	410337	8336	0.0203	9193	0.0224	Pass	Pass
P10_GCTAACGA	P10	embyro	EPS	E12	13608	800105	7470	0.0093	13335	0.0167	Pass	Pass
P10_GCTCGGTA	P10	embyro	EPS	E12	9534	204889	3916	0.0191	5936	0.029	Pass	Pass
P10_GGAGAACA	P10	embyro	EPS	E12	10873	409185	6901	0.0169	8863	0.0217	Pass	Pass
P10_GGTGCGAA	P10	embyro	EPS	E12	5839	53873	6989	0.1297	2543	0.0472	Pass	Pass
P10_GTACGCAA	P10	embyro	EPS	E12	8966	159889	3559	0.0223	6244	0.0391	Pass	Pass
P10_GTCGTAGA	P10	embyro	EPS	E12	4560	36531	6615	0.1811	7394	0.2024	Fail	Fail
P10_GTCTGTCA	P10	embyro	EPS	E12	3812	24673	6600	0.2675	1648	0.0668	Fail	Fail
P10_GTGTTCTA	P10	embyro	EPS	E12	2275	13372	6613	0.4945	978	0.0731	Fail	Fail
P10_TAGGATGA	P10	embyro	EPS	E12	12038	301931	5576	0.0185	12722	0.0421	Pass	Fail
P10_TATCAGCA	P10	embyro	EPS	E12	6635	67562	6482	0.0959	10844	0.1605	Pass	Pass
P10_TCCGTCTA	P10	embyro	EPS	E12	5794	57304	7874	0.1374	10531	0.1838	Pass	Pass
P10_TCTTCACA	P10	embyro	EPS	E12	7465	96430	5776	0.0599	8956	0.0929	Pass	Pass
P10_TGAAGAGA	P10	embyro	EPS	E12	4876	40012	6174	0.1543	7321	0.183	Pass	Pass
P10_TGGAACAA	P10	embyro	EPS	E12	9414	158921	5306	0.0334	9412	0.0592	Pass	Pass
P10_TGGCTTCA	P10	embyro	EPS	E12	9632	359679	7667	0.0213	9659	0.0269	Pass	Pass
P10_TGGTGGTA	P10	embyro	EPS	E12	10246	313017	7681	0.0245	11182	0.0357	Pass	Pass
P10_TTCACGCA	P10	embyro	EPS	E12	7134	120352	7720	0.0641	7429	0.0617	Pass	Pass
P11_AAACATCG	P11	embyro	PS	E13	7300	32859	598	0.0182	1264	0.0385	Pass	Fail
P11_AACAACCA	P11	embyro	PS	E13	11255	75155	1220	0.0162	2376	0.0316	Pass	Fail
P11_AACCGAGA	P11	embyro	PS	E13	6307	29413	533	0.0181	1309	0.0445	Pass	Fail
P11_AACGCTTA	P11	embyro	PS	E13	6311	28143	520	0.0185	1630	0.0579	Pass	Fail
P11_AACGTGAT	P11	embyro	PS	E13	7431	31281	568	0.0182	1363	0.0436	Pass	Fail
P11_AACTCACC	P11	embyro	LPS	E14	9194	142922	5109	0.0357	3533	0.0247	Pass	Fail
P11_AAGACGGA	P11	embyro	PS	E13	7804	41891	844	0.0201	2517	0.0601	Pass	Fail
P11_AAGAGATC	P11	embyro	LPS	E14	10463	280724	6597	0.0235	5231	0.0186	Pass	Pass
P11_AAGGACAC	P11	embyro	LPS	E14	10880	336556	8430	0.025	5480	0.0163	Pass	Pass
P11_AAGGTACA	P11	embyro	PS	E13	7720	34457	651	0.0189	1487	0.0432	Pass	Fail
P11_AATCCGTC	P11	embyro	LPS	E14	10464	408990	8646	0.0211	7314	0.0179	Pass	Pass
P11_AATGTTGC	P11	embyro	LPS	E14	11837	206108	2809	0.0136	6816	0.0331	Pass	Pass
P11_ACAAGCTA	P11	embyro	PS	E13	8723	43462	740	0.017	1576	0.0363	Pass	Fail
P11_ACACAGAA	P11	embyro	PS	E13	6152	24204	610	0.0252	1515	0.0626	Pass	Fail
P11_ACACGACC	P11	embyro	LPS	E14	11677	562806	7062	0.0125	15723	0.0279	Pass	Fail
P11_ACAGATTC	P11	embyro	LPS	E14	11854	470377	7014	0.0149	11427	0.0243	Pass	Fail
P11_ACAGCAGA	P11	embyro	PS	E13	7744	39774	593	0.0149	1880	0.0473	Pass	Fail
P11_ACATTGGC	P11	embyro	PS	E13	8658	35604	681	0.0191	1261	0.0354	Pass	Fail
P11_ACCACTGT	P11	embyro	PS	E13	6047	18700	431	0.023	804	0.043	Pass	Fail
P11_ACCTCCAA	P11	embyro	PS	E13	5327	16536	510	0.0308	883	0.0534	Pass	Fail
P11_ACGCTCGA	P11	embyro	PS	E13	3041	8133	259	0.0318	886	0.1089	Pass	Fail
P11_ACGTATCA	P11	embyro	PS	E13	3111	9214	325	0.0353	1030	0.1118	Pass	Fail
P11_ACTATGCA	P11	embyro	PS	E13	3684	10465	496	0.0474	748	0.0715	Pass	Fail
P11_AGAGTCAA	P11	embyro	PS	E13	6621	40588	1006	0.0248	2589	0.0638	Pass	Fail
P11_AGATCGCA	P11	embyro	PS	E13	7002	29499	577	0.0196	1424	0.0483	Pass	Fail
P11_AGATGTAC	P11	embyro	LPS	E14	11312	284583	4930	0.0173	11871	0.0417	Pass	Fail
P11_AGCACCTC	P11	embyro	LPS	E14	11171	550459	8641	0.0157	14574	0.0265	Pass	Pass
P11_AGCAGGAA	P11	embyro	PS	E13	5808	22960	640	0.0279	1169	0.0509	Pass	Fail
P11_AGCCATGC	P11	embyro	LPS	E14	10455	277965	4661	0.0168	11064	0.0398	Pass	Pass
P11_AGGCTAAC	P11	embyro	LPS	E14	11953	540141	6995	0.013	13146	0.0243	Pass	Fail
P11_AGTACAAG	P11	embyro	PS	E13	5787	21386	510	0.0238	1014	0.0474	Pass	Fail
P11_AGTCACTA	P11	embyro	PS	E13	4395	14044	375	0.0267	791	0.0563	Pass	Fail
P11_AGTGGTCA	P11	embyro	PS	E13	10800	58227	812	0.0139	1964	0.0337	Pass	Fail
P11_ATAGCGAC	P11	embyro	LPS	E14	11253	468068	8786	0.0188	8378	0.0179	Pass	Fail
P11_ATCATTCC	P11	embyro	LPS	E14	10450	374041	7435	0.0199	5826	0.0156	Pass	Pass
P11_ATCCTGTA	P11	embyro	PS	E13	4331	12451	416	0.0334	838	0.0673	Pass	Fail
P11_ATGCCTAA	P11	embyro	PS	E13	9303	44611	770	0.0173	1550	0.0347	Pass	Fail
P11_ATTGAGGA	P11	embyro	PS	E13	4313	13982	348	0.0249	703	0.0503	Pass	Fail
P11_ATTGGCTC	P11	embyro	LPS	E14	9178	171467	5463	0.0319	3969	0.0231	Pass	Pass
P11_CAACCACA	P11	embyro	PS	E13	5557	21110	555	0.0263	1166	0.0552	Pass	Fail
P11_CAAGACTA	P11	embyro	PS	E13	4777	14221	473	0.0333	798	0.0561	Pass	Fail
P11_CAAGGAGC	P11	embyro	LPS	E14	8920	281835	9530	0.0338	5304	0.0188	Pass	Pass
P11_CAATGGAA	P11	embyro	PS	E13	6593	28742	684	0.0238	1329	0.0462	Pass	Fail
P11_CACCTTAC	P11	embyro	LPS	E14	11917	655397	9494	0.0145	8911	0.0136	Pass	Pass
P11_CACTTCGA	P11	embyro	PS	E13	8670	46298	752	0.0162	1649	0.0356	Pass	Fail
P11_CAGATCTG	P11	embyro	PS	E13	6786	34768	550	0.0158	1750	0.0503	Pass	Fail
P11_CAGCGTTA	P11	embyro	PS	E13	2440	4657	210	0.0451	276	0.0593	Fail	Fail
P11_CATACCAA	P11	embyro	PS	E13	6597	23642	558	0.0236	1120	0.0474	Pass	Fail
P11_CATCAAGT	P11	embyro	PS	E13	6208	20661	462	0.0224	806	0.039	Pass	Fail
P11_CCAGTTCA	P11	embyro	PS	E13	5619	21579	467	0.0216	1242	0.0576	Pass	Fail
P11_CCATCCTC	P11	embyro	LPS	E14	7613	70676	2907	0.0411	2486	0.0352	Pass	Pass
P11_CCGAAGTA	P11	embyro	PS	E13	8506	43364	773	0.0178	1789	0.0413	Pass	Fail
P11_CCGACAAC	P11	embyro	LPS	E14	7016	163271	8406	0.0515	3237	0.0198	Pass	Pass
P11_CCGTGAGA	P11	embyro	PS	E13	6221	26388	528	0.02	1686	0.0639	Pass	Fail
P11_CCTAATCC	P11	embyro	LPS	E14	9868	295813	7427	0.0251	5056	0.0171	Pass	Pass
P11_CCTCCTGA	P11	embyro	PS	E13	8588	40162	539	0.0134	1791	0.0446	Pass	Fail
P11_CCTCTATC	P11	embyro	LPS	E14	7311	88667	3267	0.0368	3178	0.0358	Pass	Pass
P11_CGAACTTA	P11	embyro	PS	E13	6946	32572	644	0.0198	1750	0.0537	Pass	Fail
P11_CGACACAC	P11	embyro	LPS	E14	8180	253602	9136	0.036	4872	0.0192	Pass	Pass
P11_CGACTGGA	P11	embyro	LPS	E14	1809	11129	1455	0.1307	939	0.0844	Fail	Fail
P11_CGCATACA	P11	embyro	LPS	E14	3695	39353	1659	0.0422	1853	0.0471	Pass	Pass
P11_CGCTGATC	P11	embyro	PS	E13	3374	9402	268	0.0285	543	0.0578	Pass	Fail
P11_CGGATTGC	P11	embyro	LPS	E14	8947	333198	10218	0.0307	5762	0.0173	Pass	Pass
P11_CTAAGGTC	P11	embyro	LPS	E14	8140	226413	8310	0.0367	5365	0.0237	Pass	Fail
P11_CTCAATGA	P11	embyro	LPS	E14	8643	127754	4991	0.0391	5655	0.0443	Pass	Pass
P11_CTGAGCCA	P11	embyro	LPS	E14	9236	343927	9817	0.0285	5060	0.0147	Pass	Fail
P11_CTGGCATA	P11	embyro	LPS	E14	8479	202843	7359	0.0363	6507	0.0321	Pass	Pass
P11_CTGTAGCC	P11	embyro	PS	E13	5197	16455	394	0.0239	833	0.0506	Pass	Fail
P11_GAACAGGC	P11	embyro	LPS	E14	9968	460870	9905	0.0215	8468	0.0184	Pass	Pass
P11_GAATCTGA	P11	embyro	LPS	E14	9787	148868	3877	0.026	4941	0.0332	Pass	Fail
P11_GACAGTGC	P11	embyro	LPS	E14	6809	92354	4118	0.0446	2755	0.0298	Pass	Pass
P11_GACTAGTA	P11	embyro	LPS	E14	9666	233266	7493	0.0321	6604	0.0283	Pass	Pass
P11_GAGCTGAA	P11	embyro	LPS	E14	7997	216231	8446	0.0391	3826	0.0177	Pass	Pass
P11_GAGTTAGC	P11	embyro	LPS	E14	10063	415752	8266	0.0199	7359	0.0177	Pass	Pass
P11_GATAGACA	P11	embyro	LPS	E14	9261	266753	6442	0.0241	5279	0.0198	Pass	Pass
P11_GATGAATC	P11	embyro	LPS	E14	8010	178656	7057	0.0395	4579	0.0256	Pass	Pass
P11_GCCAAGAC	P11	embyro	LPS	E14	8634	333962	9160	0.0274	5311	0.0159	Pass	Pass
P11_GCCACATA	P11	embyro	LPS	E14	9013	274370	8667	0.0316	5171	0.0188	Pass	Pass
P11_GCGAGTAA	P11	embyro	LPS	E14	8833	221228	7947	0.0359	5593	0.0253	Pass	Pass
P11_GCTAACGA	P11	embyro	LPS	E14	12607	571117	6983	0.0122	9567	0.0168	Pass	Pass
P11_GCTCGGTA	P11	embyro	LPS	E14	10682	229202	5362	0.0234	16447	0.0718	Pass	Pass
P11_GGAGAACA	P11	embyro	LPS	E14	10937	315196	6726	0.0213	7440	0.0236	Pass	Pass
P11_GGTGCGAA	P11	embyro	LPS	E14	9766	346222	9084	0.0262	6292	0.0182	Pass	Pass
P11_GTACGCAA	P11	embyro	LPS	E14	9711	183549	4210	0.0229	4640	0.0253	Pass	Pass
P11_GTCGTAGA	P11	embyro	LPS	E14	11048	311685	6795	0.0218	7867	0.0252	Pass	Pass
P11_GTCTGTCA	P11	embyro	LPS	E14	8688	153475	6594	0.043	4761	0.031	Pass	Pass
P11_GTGTTCTA	P11	embyro	LPS	E14	13435	464462	5669	0.0122	7571	0.0163	Pass	Pass
P11_TAGGATGA	P11	embyro	LPS	E14	11798	485846	7306	0.015	7717	0.0159	Pass	Fail
P11_TATCAGCA	P11	embyro	LPS	E14	12266	440166	7421	0.0169	6193	0.0141	Pass	Pass
P11_TCCGTCTA	P11	embyro	LPS	E14	10812	425722	8269	0.0194	7510	0.0176	Pass	Pass
P11_TCTTCACA	P11	embyro	LPS	E14	10068	264819	6902	0.0261	6466	0.0244	Pass	Fail
P11_TGAAGAGA	P11	embyro	LPS	E14	11195	371446	6735	0.0181	6868	0.0185	Pass	Pass
P11_TGGAACAA	P11	embyro	LPS	E14	11362	238505	6241	0.0262	4275	0.0179	Pass	Pass
P11_TGGCTTCA	P11	embyro	LPS	E14	7190	111555	2581	0.0231	4224	0.0379	Pass	Pass
P11_TGGTGGTA	P11	embyro	LPS	E14	9055	216958	7824	0.0361	4761	0.0219	Pass	Pass
P11_TTCACGCA	P11	embyro	LPS	E14	9572	342493	8310	0.0243	5457	0.0159	Pass	Pass
P12_AAACATCG	P12	embyro	LPS	E14	9842	249100	6164	0.0247	5055	0.0203	Pass	Pass
P12_AACAACCA	P12	embyro	LPS	E14	10155	266644	5200	0.0195	5180	0.0194	Pass	Pass
P12_AACCGAGA	P12	embyro	LPS	E14	9095	243874	8678	0.0356	5820	0.0239	Pass	Pass
P12_AACGCTTA	P12	embyro	LPS	E14	10532	360015	8803	0.0245	6682	0.0186	Pass	Pass
P12_AACGTGAT	P12	embyro	LPS	E14	12011	373593	7115	0.019	6849	0.0183	Pass	Pass
P12_AACTCACC	P12	embyro	LPS	E14	7733	123363	5542	0.0449	3984	0.0323	Pass	Pass
P12_AAGACGGA	P12	embyro	LPS	E14	10003	311084	9146	0.0294	5948	0.0191	Pass	Pass
P12_AAGAGATC	P12	embyro	LPS	E14	12566	573552	7981	0.0139	7549	0.0132	Pass	Pass
P12_AAGGACAC	P12	embyro	LPS	E14	8874	240922	8791	0.0365	4551	0.0189	Pass	Pass
P12_AAGGTACA	P12	embyro	LPS	E14	11519	479233	8084	0.0169	8248	0.0172	Pass	Pass
P12_AATCCGTC	P12	embyro	LPS	E14	10661	538926	14952	0.0277	10266	0.019	Pass	Pass
P12_AATGTTGC	P12	embyro	LPS	E14	8285	80239	3149	0.0392	2489	0.031	Pass	Pass
P12_ACAAGCTA	P12	embyro	LPS	E14	10707	330761	5916	0.0179	9185	0.0278	Pass	Pass
P12_ACACAGAA	P12	embyro	LPS	E14	9706	285029	8390	0.0294	6454	0.0226	Pass	Pass
P12_ACACGACC	P12	embyro	LPS	E14	9581	314152	8557	0.0272	5594	0.0178	Pass	Pass
P12_ACAGATTC	P12	embyro	LPS	E14	9416	311874	9834	0.0315	6169	0.0198	Pass	Pass
P12_ACAGCAGA	P12	embyro	LPS	E14	10785	486954	10471	0.0215	11033	0.0227	Pass	Pass
P12_ACATTGGC	P12	embyro	LPS	E14	8374	142629	4323	0.0303	4461	0.0313	Pass	Pass
P12_ACCACTGT	P12	embyro	LPS	E14	8031	90087	2947	0.0327	2476	0.0275	Pass	Pass
P12_ACCTCCAA	P12	embyro	LPS	E14	8736	143203	4157	0.029	4174	0.0291	Pass	Pass
P12_ACGCTCGA	P12	embyro	LPS	E14	8242	141378	3624	0.0256	4130	0.0292	Pass	Pass
P12_ACGTATCA	P12	embyro	LPS	E14	8099	202076	9639	0.0477	4553	0.0225	Pass	Pass
P12_ACTATGCA	P12	embyro	LPS	E14	5866	38056	1601	0.0421	2494	0.0655	Pass	Pass
P12_AGAGTCAA	P12	embyro	LPS	E14	10475	377228	8221	0.0218	15397	0.0408	Pass	Fail
P12_AGATCGCA	P12	embyro	LPS	E14	7927	152989	7322	0.0479	4430	0.029	Pass	Pass
P12_AGATGTAC	P12	embyro	LPS	E14	10503	267308	6224	0.0233	6326	0.0237	Pass	Pass
P12_AGCACCTC	P12	embyro	LPS	E14	8980	288122	10138	0.0352	5663	0.0197	Pass	Pass
P12_AGCAGGAA	P12	embyro	LPS	E14	10586	395318	7798	0.0197	6792	0.0172	Pass	Pass
P12_AGCCATGC	P12	embyro	LPS	E14	8630	227568	8807	0.0387	4436	0.0195	Pass	Pass
P12_AGGCTAAC	P12	embyro	LPS	E14	11630	434953	8766	0.0202	7363	0.0169	Pass	Pass
P12_AGTACAAG	P12	embyro	LPS	E14	10275	283672	6766	0.0239	6496	0.0229	Pass	Pass
P12_AGTCACTA	P12	embyro	LPS	E14	13261	635902	8560	0.0135	9676	0.0152	Pass	Pass
P12_AGTGGTCA	P12	embyro	LPS	E14	10367	279428	6944	0.0249	5968	0.0214	Pass	Pass
P12_ATAGCGAC	P12	embyro	LPS	E14	10258	491787	13216	0.0269	9248	0.0188	Pass	Pass
P12_ATCATTCC	P12	embyro	LPS	E14	11381	447734	8080	0.018	7356	0.0164	Pass	Pass
P12_ATCCTGTA	P12	embyro	LPS	E14	10405	232792	6421	0.0276	4771	0.0205	Pass	Pass
P12_ATGCCTAA	P12	embyro	LPS	E14	11343	374730	6767	0.0181	5729	0.0153	Pass	Pass
P12_ATTGAGGA	P12	embyro	LPS	E14	11451	434899	6328	0.0146	7381	0.017	Pass	Pass
P12_ATTGGCTC	P12	embyro	LPS	E14	8597	251297	8906	0.0354	5652	0.0225	Pass	Pass
P12_CAACCACA	P12	embyro	LPS	E14	10209	364723	10399	0.0285	6541	0.0179	Pass	Pass
P12_CAAGACTA	P12	embyro	LPS	E14	8040	105412	4932	0.0468	2905	0.0276	Pass	Pass
P12_CAAGGAGC	P12	embyro	LPS	E14	9042	294170	12270	0.0417	7912	0.0269	Pass	Pass
P12_CAATGGAA	P12	embyro	LPS	E14	9145	205257	6982	0.034	4832	0.0235	Pass	Pass
P12_CACCTTAC	P12	embyro	LPS	E14	11103	501418	10211	0.0204	9077	0.0181	Pass	Pass
P12_CACTTCGA	P12	embyro	LPS	E14	11870	357064	7908	0.0221	5429	0.0152	Pass	Pass
P12_CAGATCTG	P12	embyro	LPS	E14	2507	6206	331	0.0533	337	0.0543	Pass	Fail
P12_CAGCGTTA	P12	embyro	LPS	E14	5057	27808	1792	0.0644	1316	0.0473	Pass	Pass
P12_CATACCAA	P12	embyro	LPS	E14	7868	112268	6142	0.0547	2847	0.0254	Pass	Fail
P12_CATCAAGT	P12	embyro	LPS	E14	7446	68593	3309	0.0482	2383	0.0347	Pass	Pass
P12_CCAGTTCA	P12	embyro	LPS	E14	11074	390886	8729	0.0223	6583	0.0168	Pass	Pass
P12_CCATCCTC	P12	embyro	LPS	E14	7819	107118	4006	0.0374	3413	0.0319	Pass	Pass
P12_CCGAAGTA	P12	embyro	LPS	E14	10032	295708	9485	0.0321	5757	0.0195	Pass	Pass
P12_CCGACAAC	P12	embyro	LPS	E14	11275	588633	12532	0.0213	9737	0.0165	Pass	Pass
P12_CCGTGAGA	P12	embyro	LPS	E14	10383	346440	8344	0.0241	8686	0.0251	Pass	Pass
P12_CCTAATCC	P12	embyro	LPS	E14	10724	461379	9390	0.0204	7381	0.016	Pass	Pass
P12_CCTCCTGA	P12	embyro	LPS	E14	8625	138567	4900	0.0354	4872	0.0352	Pass	Pass
P12_CCTCTATC	P12	embyro	LPS	E14	9506	249149	6713	0.0269	5291	0.0212	Pass	Pass
P12_CGAACTTA	P12	embyro	LPS	E14	11032	477712	9135	0.0191	7626	0.016	Pass	Pass
P12_CGACACAC	P12	embyro	LPS	E14	5927	76310	10373	0.1359	5552	0.0728	Pass	Pass
P12_CGACTGGA	P12	embyro	LPS	E14	11922	621744	9489	0.0153	9695	0.0156	Pass	Pass
P12_CGCATACA	P12	embyro	LPS	E14	1552	3858	380	0.0985	244	0.0632	Fail	Fail
P12_CGCTGATC	P12	embyro	LPS	E14	11077	421174	7596	0.018	6768	0.0161	Pass	Pass
P12_CGGATTGC	P12	embyro	LPS	E14	8577	272070	11829	0.0435	6294	0.0231	Pass	Pass
P12_CTAAGGTC	P12	embyro	LPS	E14	9093	283816	9582	0.0338	6551	0.0231	Pass	Pass
P12_CTCAATGA	P12	embyro	LPS	E14	9225	217267	6932	0.0319	5706	0.0263	Pass	Pass
P12_CTGAGCCA	P12	embyro	LPS	E14	9655	349662	10570	0.0302	8233	0.0235	Pass	Pass
P12_CTGGCATA	P12	embyro	LPS	E14	12904	895947	9920	0.0111	10625	0.0119	Pass	Pass
P12_CTGTAGCC	P12	embyro	LPS	E14	8764	176311	6272	0.0356	5187	0.0294	Pass	Pass
P12_GAACAGGC	P12	embyro	LPS	E14	9866	364597	11220	0.0308	7129	0.0196	Pass	Pass
P12_GAATCTGA	P12	embyro	LPS	E14	8210	140605	4387	0.0312	4457	0.0317	Pass	Pass
P12_GACAGTGC	P12	embyro	LPS	E14	8281	183083	7136	0.039	4507	0.0246	Pass	Pass
P12_GACTAGTA	P12	embyro	LPS	E14	11071	456989	8669	0.019	7293	0.016	Pass	Pass
P12_GAGCTGAA	P12	embyro	LPS	E14	10055	454269	10176	0.0224	8080	0.0178	Pass	Pass
P12_GAGTTAGC	P12	embyro	LPS	E14	9930	326586	9336	0.0286	8517	0.0261	Pass	Pass
P12_GATAGACA	P12	embyro	LPS	E14	12026	561745	8018	0.0143	8107	0.0144	Pass	Pass
P12_GATGAATC	P12	embyro	LPS	E14	9706	197792	7283	0.0368	7961	0.0402	Pass	Pass
P12_GCCAAGAC	P12	embyro	LPS	E14	6324	123617	10507	0.085	5580	0.0451	Pass	Pass
P12_GCCACATA	P12	embyro	LPS	E14	10542	450319	9442	0.021	8121	0.018	Pass	Pass
P12_GCGAGTAA	P12	embyro	LPS	E14	10556	406100	9616	0.0237	8506	0.0209	Pass	Pass
P12_GCTAACGA	P12	embyro	LPS	E14	4269	26160	2666	0.1019	1672	0.0639	Pass	Pass
P12_GCTCGGTA	P12	embyro	LPS	E14	9258	237413	6931	0.0292	4974	0.021	Pass	Pass
P12_GGAGAACA	P12	embyro	LPS	E14	10786	384485	9285	0.0241	4744	0.0123	Pass	Pass
P12_GGTGCGAA	P12	embyro	LPS	E14	11545	593533	10203	0.0172	9360	0.0158	Pass	Pass
P12_GTACGCAA	P12	embyro	LPS	E14	7115	80684	3330	0.0413	2305	0.0286	Pass	Pass
P12_GTCGTAGA	P12	embyro	LPS	E14	11672	422554	6903	0.0163	12008	0.0284	Pass	Pass
P12_GTCTGTCA	P12	embyro	LPS	E14	9792	234397	7084	0.0302	7586	0.0324	Pass	Pass
P12_GTGTTCTA	P12	embyro	LPS	E14	10530	341727	5337	0.0156	7596	0.0222	Pass	Pass
P12_TAGGATGA	P12	embyro	LPS	E14	11428	393610	6480	0.0165	8216	0.0209	Pass	Pass
P12_TATCAGCA	P12	embyro	LPS	E14	10849	392321	7812	0.0199	8368	0.0213	Pass	Pass
P12_TCCGTCTA	P12	embyro	LPS	E14	10786	275035	8583	0.0312	8546	0.0311	Pass	Pass
P12_TCTTCACA	P12	embyro	LPS	E14	11390	392991	7457	0.019	9018	0.0229	Pass	Pass
P12_TGAAGAGA	P12	embyro	LPS	E14	9801	207252	5528	0.0267	5495	0.0265	Pass	Pass
P12_TGGAACAA	P12	embyro	LPS	E14	13304	621915	6437	0.0104	8239	0.0132	Pass	Pass
P12_TGGCTTCA	P12	embyro	LPS	E14	1676	3928	254	0.0647	274	0.0698	Fail	Fail
P12_TGGTGGTA	P12	embyro	LPS	E14	12195	512360	8064	0.0157	10102	0.0197	Pass	Pass
P12_TTCACGCA	P12	embyro	LPS	E14	6840	90479	2155	0.0238	3802	0.042	Pass	Pass
P13_AAACATCG	P13	embyro	LPS	E14	7360	140396	6554	0.0467	3118	0.0222	Pass	Pass
P13_AACAACCA	P13	embyro	LPS	E14	9358	224959	4632	0.0206	4721	0.021	Pass	Pass
P13_AACCGAGA	P13	embyro	LPS	E14	8961	263922	7646	0.029	4653	0.0176	Pass	Fail
P13_AACGCTTA	P13	embyro	LPS	E14	8639	238502	8061	0.0338	4439	0.0186	Pass	Pass
P13_AACGTGAT	P13	embyro	LPS	E14	8306	169467	5907	0.0349	3490	0.0206	Pass	Pass
P13_AACTCACC	P13	embyro	LM	E5	7877	111369	942	0.0085	2591	0.0233	Pass	Pass
P13_AAGACGGA	P13	embyro	LPS	E14	8775	190638	6112	0.0321	3375	0.0177	Pass	Pass
P13_AAGAGATC	P13	embyro	LM	E5	9817	256477	1423	0.0055	5372	0.0209	Pass	Pass
P13_AAGGACAC	P13	embyro	LM	E5	9311	275169	1399	0.0051	9473	0.0344	Pass	Pass
P13_AAGGTACA	P13	embyro	LPS	E14	8990	200949	6284	0.0313	3879	0.0193	Pass	Pass
P13_AATCCGTC	P13	embyro	LM	E5	2318	4622	237	0.0513	285	0.0617	Fail	Fail
P13_AATGTTGC	P13	embyro	LM	E5	6948	40913	767	0.0187	1911	0.0467	Pass	Pass
P13_ACAAGCTA	P13	embyro	LPS	E14	12245	491422	4876	0.0099	5490	0.0112	Pass	Pass
P13_ACACAGAA	P13	embyro	LPS	E14	9191	251798	7737	0.0307	4350	0.0173	Pass	Pass
P13_ACACGACC	P13	embyro	LM	E5	3494	24302	3906	0.1607	8506	0.35	Fail	Fail
P13_ACAGATTC	P13	embyro	LM	E5	8436	123161	1332	0.0108	3223	0.0262	Pass	Pass
P13_ACAGCAGA	P13	embyro	LPS	E14	9672	349529	8293	0.0237	6171	0.0177	Pass	Pass
P13_ACATTGGC	P13	embyro	LPS	E14	7762	104822	4060	0.0387	4110	0.0392	Pass	Pass
P13_ACCACTGT	P13	embyro	LPS	E14	8601	130124	3191	0.0245	2677	0.0206	Pass	Pass
P13_ACCTCCAA	P13	embyro	LPS	E14	7783	95443	2712	0.0284	2350	0.0246	Pass	Pass
P13_ACGCTCGA	P13	embyro	LPS	E14	7624	134322	4564	0.034	2768	0.0206	Pass	Pass
P13_ACGTATCA	P13	embyro	LPS	E14	9145	286550	8097	0.0283	5944	0.0207	Pass	Fail
P13_ACTATGCA	P13	embyro	LPS	E14	7598	39926	1317	0.033	1940	0.0486	Pass	Fail
P13_AGAGTCAA	P13	embyro	LPS	E14	8857	223878	6180	0.0276	4521	0.0202	Pass	Pass
P13_AGATCGCA	P13	embyro	LPS	E14	8978	198624	5806	0.0292	4931	0.0248	Pass	Pass
P13_AGATGTAC	P13	embyro	LM	E5	11543	175420	1889	0.0108	4124	0.0235	Pass	Pass
P13_AGCACCTC	P13	embyro	LM	E5	9572	283857	3062	0.0108	9052	0.0319	Pass	Pass
P13_AGCAGGAA	P13	embyro	LPS	E14	9935	303676	6930	0.0228	5025	0.0165	Pass	Pass
P13_AGCCATGC	P13	embyro	LM	E5	5352	35616	862	0.0242	1863	0.0523	Pass	Pass
P13_AGGCTAAC	P13	embyro	LM	E5	3444	20346	1653	0.0812	8320	0.4089	Fail	Fail
P13_AGTACAAG	P13	embyro	LPS	E14	9945	209858	4187	0.02	3539	0.0169	Pass	Pass
P13_AGTCACTA	P13	embyro	LPS	E14	9669	245926	6637	0.027	5762	0.0234	Pass	Pass
P13_AGTGGTCA	P13	embyro	LPS	E14	9971	281835	3721	0.0132	6625	0.0235	Pass	Fail
P13_ATAGCGAC	P13	embyro	LM	E5	3372	23346	605	0.0259	13116	0.5618	Fail	Fail
P13_ATCATTCC	P13	embyro	LM	E5	3628	20419	1866	0.0914	6344	0.3107	Fail	Fail
P13_ATCCTGTA	P13	embyro	LPS	E14	9586	194758	4798	0.0246	4121	0.0212	Pass	Fail
P13_ATGCCTAA	P13	embyro	LPS	E14	7830	129307	5135	0.0397	3223	0.0249	Pass	Fail
P13_ATTGAGGA	P13	embyro	LPS	E14	10352	327804	7619	0.0232	5503	0.0168	Pass	Pass
P13_ATTGGCTC	P13	embyro	LM	E5	2994	18607	1976	0.1062	5255	0.2824	Fail	Fail
P13_CAACCACA	P13	embyro	LPS	E14	9645	301469	8407	0.0279	4705	0.0156	Pass	Pass
P13_CAAGACTA	P13	embyro	LPS	E14	8612	110215	3070	0.0279	2525	0.0229	Pass	Pass
P13_CAAGGAGC	P13	embyro	LM	E5	3795	23258	1667	0.0717	8419	0.362	Fail	Fail
P13_CAATGGAA	P13	embyro	LPS	E14	9580	214280	6893	0.0322	3570	0.0167	Pass	Pass
P13_CACCTTAC	P13	embyro	LM	E5	4310	36025	2211	0.0614	13133	0.3646	Fail	Fail
P13_CACTTCGA	P13	embyro	LPS	E14	9721	275438	7620	0.0277	6969	0.0253	Pass	Pass
P13_CAGATCTG	P13	embyro	LPS	E14	9581	165887	3991	0.0241	2948	0.0178	Pass	Pass
P13_CAGCGTTA	P13	embyro	LPS	E14	5953	73325	1621	0.0221	2094	0.0286	Pass	Fail
P13_CATACCAA	P13	embyro	LPS	E14	8940	161987	4840	0.0299	3079	0.019	Pass	Pass
P13_CATCAAGT	P13	embyro	LPS	E14	7343	47690	2932	0.0615	2107	0.0442	Pass	Pass
P13_CCAGTTCA	P13	embyro	LPS	E14	8960	231937	7153	0.0308	4031	0.0174	Pass	Pass
P13_CCATCCTC	P13	embyro	LM	E5	5963	28139	1502	0.0534	7503	0.2666	Fail	Fail
P13_CCGAAGTA	P13	embyro	LPS	E14	10092	324886	7965	0.0245	5565	0.0171	Pass	Pass
P13_CCGACAAC	P13	embyro	LM	E5	6440	89728	985	0.011	10785	0.1202	Pass	Pass
P13_CCGTGAGA	P13	embyro	LPS	E14	8026	160616	6711	0.0418	2962	0.0184	Pass	Pass
P13_CCTAATCC	P13	embyro	LM	E5	4184	22520	1618	0.0718	7652	0.3398	Fail	Fail
P13_CCTCCTGA	P13	embyro	LPS	E14	8641	123348	3503	0.0284	2642	0.0214	Pass	Pass
P13_CCTCTATC	P13	embyro	LM	E5	3795	17648	1251	0.0709	6341	0.3593	Fail	Fail
P13_CGAACTTA	P13	embyro	LPS	E14	7679	138822	7789	0.0561	2366	0.017	Pass	Pass
P13_CGACACAC	P13	embyro	LM	E5	10649	435211	4346	0.01	12257	0.0282	Pass	Pass
P13_CGACTGGA	P13	embyro	LPS	E14	9120	273535	6587	0.0241	6221	0.0227	Pass	Fail
P13_CGCATACA	P13	embyro	LPS	E14	9122	244939	6864	0.028	5101	0.0208	Pass	Fail
P13_CGCTGATC	P13	embyro	LPS	E14	9050	197442	4683	0.0237	2998	0.0152	Pass	Pass
P13_CGGATTGC	P13	embyro	LM	E5	9443	281109	4181	0.0149	8603	0.0306	Pass	Pass
P13_CTAAGGTC	P13	embyro	LM	E5	10841	481075	7622	0.0158	14338	0.0298	Pass	Pass
P13_CTCAATGA	P13	embyro	LPS	E14	8523	162347	5720	0.0352	3332	0.0205	Pass	Pass
P13_CTGAGCCA	P13	embyro	LPS	E14	8816	242870	6985	0.0288	4927	0.0203	Pass	Pass
P13_CTGGCATA	P13	embyro	LPS	E14	9345	262420	7671	0.0292	4731	0.018	Pass	Pass
P13_CTGTAGCC	P13	embyro	LPS	E14	8324	164123	5918	0.0361	2852	0.0174	Pass	Pass
P13_GAACAGGC	P13	embyro	LM	E5	10493	391282	7141	0.0183	14213	0.0363	Pass	Pass
P13_GAATCTGA	P13	embyro	LPS	E14	8587	163512	4520	0.0276	4072	0.0249	Pass	Pass
P13_GACAGTGC	P13	embyro	LM	E5	9665	287510	5347	0.0186	9818	0.0341	Pass	Pass
P13_GACTAGTA	P13	embyro	LPS	E14	8682	243611	7530	0.0309	4444	0.0182	Pass	Pass
P13_GAGCTGAA	P13	embyro	LPS	E14	8763	266127	8025	0.0302	5289	0.0199	Pass	Pass
P13_GAGTTAGC	P13	embyro	LM	E5	10729	430338	8064	0.0187	15128	0.0352	Pass	Pass
P13_GATAGACA	P13	embyro	4C	E3	8673	84435	5421	0.0642	3069	0.0363	Pass	Pass
P13_GATGAATC	P13	embyro	LM	E5	10199	355742	6568	0.0185	11780	0.0331	Pass	Pass
P13_GCCAAGAC	P13	embyro	LM	E5	2424	4895	180	0.0368	307	0.0627	Fail	Fail
P13_GCCACATA	P13	embyro	4C	E3	7365	45015	6515	0.1447	2580	0.0573	Pass	Pass
P13_GCGAGTAA	P13	embyro	4C	E3	13464	837077	5464	0.0065	12857	0.0154	Pass	Pass
P13_GCTAACGA	P13	embyro	4C	E3	12268	475642	6547	0.0138	11761	0.0247	Pass	Pass
P13_GCTCGGTA	P13	embyro	4C	E3	11786	517147	4636	0.009	7702	0.0149	Pass	Pass
P13_GGAGAACA	P13	embyro	2C	E2	14571	1202380	6746	0.0056	11130	0.0093	Pass	Pass
P13_GGTGCGAA	P13	embyro	2C	E2	13473	929103	6809	0.0073	11060	0.0119	Pass	Pass
P13_GTACGCAA	P13	embyro	4C	E3	6584	35466	3682	0.1038	2649	0.0747	Pass	Pass
P13_GTCGTAGA	P13	embyro	LM	E5	7212	67797	597	0.0088	1963	0.029	Pass	Pass
P13_GTCTGTCA	P13	embyro	LM	E5	8685	110136	1189	0.0108	3785	0.0344	Pass	Pass
P13_GTGTTCTA	P13	embyro	LM	E5	3406	20922	2616	0.125	7943	0.3796	Fail	Fail
P13_TAGGATGA	P13	embyro	LM	E5	8054	99004	1203	0.0122	3954	0.0399	Pass	Pass
P13_TATCAGCA	P13	embyro	LM	E5	10073	325123	3245	0.01	12248	0.0377	Pass	Pass
P13_TCCGTCTA	P13	embyro	LM	E5	3207	17998	2690	0.1495	6699	0.3722	Fail	Fail
P13_TCTTCACA	P13	embyro	LM	E5	4169	26408	511	0.0194	10236	0.3876	Fail	Fail
P13_TGAAGAGA	P13	embyro	LM	E5	3733	19725	690	0.035	7438	0.3771	Fail	Fail
P13_TGGAACAA	P13	embyro	LM	E5	9957	217495	2301	0.0106	5810	0.0267	Pass	Pass
P13_TGGCTTCA	P13	embyro	LM	E5	8995	209450	1760	0.0084	6207	0.0296	Pass	Pass
P13_TGGTGGTA	P13	embyro	LM	E5	6994	43033	686	0.0159	1758	0.0409	Pass	Fail
P13_TTCACGCA	P13	embyro	LM	E5	7908	96000	1053	0.011	3248	0.0338	Pass	Pass
P14_AAACATCG	P14	embyro	LM	E5	9196	471359	6458	0.0137	8892	0.0189	Pass	Pass
P14_AACGTGAT	P14	embyro	LM	E5	10283	618337	6339	0.0103	11773	0.019	Pass	Pass
P14_AACTCACC	P14	embyro	EB	E6	8559	421491	5727	0.0136	13792	0.0327	Pass	Pass
P14_AAGAGATC	P14	embyro	EB	E6	9724	693891	6812	0.0098	15964	0.023	Pass	Pass
P14_AAGGACAC	P14	embyro	EB	E6	8383	528500	8105	0.0153	14468	0.0274	Pass	Pass
P14_AAGGTACA	P14	embyro	EB	E6	7241	353392	9242	0.0262	12652	0.0358	Pass	Pass
P14_AATCCGTC	P14	embyro	EB	E6	7821	397836	8598	0.0216	14442	0.0363	Pass	Pass
P14_AATGTTGC	P14	embyro	EB	E6	7668	209527	3488	0.0166	9089	0.0434	Pass	Pass
P14_ACAAGCTA	P14	embyro	EB	E6	2180	24284	5248	0.2161	2427	0.0999	Fail	Fail
P14_ACACAGAA	P14	embyro	EB	E6	8264	470170	7910	0.0168	15063	0.032	Pass	Pass
P14_ACACGACC	P14	embyro	EB	E6	2896	41313	1079	0.0261	2340	0.0566	Pass	Pass
P14_ACAGATTC	P14	embyro	EB	E6	7842	372811	8068	0.0216	12295	0.033	Pass	Pass
P14_ACAGCAGA	P14	embyro	EB	E6	5193	89177	5616	0.063	12455	0.1397	Pass	Pass
P14_ACATTGGC	P14	embyro	LM	E5	9695	393945	4172	0.0106	8327	0.0211	Pass	Pass
P14_ACCACTGT	P14	embyro	LM	E5	8825	245252	3007	0.0123	5272	0.0215	Pass	Pass
P14_ACCTCCAA	P14	embyro	EB	E6	6939	136267	3276	0.024	4762	0.0349	Pass	Pass
P14_ACGCTCGA	P14	embyro	EB	E6	7071	168263	4089	0.0243	5683	0.0338	Pass	Pass
P14_ACGTATCA	P14	embyro	EB	E6	9017	616399	8920	0.0145	15403	0.025	Pass	Pass
P14_ACTATGCA	P14	embyro	EB	E6	3590	20243	812	0.0401	1615	0.0798	Pass	Pass
P14_AGAGTCAA	P14	embyro	EB	E6	5751	95218	5225	0.0549	16441	0.1727	Pass	Pass
P14_AGATCGCA	P14	embyro	EB	E6	7881	390765	6708	0.0172	10296	0.0263	Pass	Pass
P14_AGATGTAC	P14	embyro	EB	E6	7821	334464	5802	0.0173	10354	0.031	Pass	Pass
P14_AGCACCTC	P14	embyro	EB	E6	6229	222220	9823	0.0442	5194	0.0234	Pass	Fail
P14_AGCAGGAA	P14	embyro	EB	E6	8099	430491	7516	0.0175	9996	0.0232	Pass	Pass
P14_AGCCATGC	P14	embyro	EB	E6	7256	347110	8127	0.0234	11653	0.0336	Pass	Pass
P14_AGGCTAAC	P14	embyro	EB	E6	7987	450047	8160	0.0181	12831	0.0285	Pass	Pass
P14_AGTCACTA	P14	embyro	EB	E6	8431	485081	7275	0.015	13816	0.0285	Pass	Pass
P14_AGTGGTCA	P14	embyro	LM	E5	9900	603419	6204	0.0103	12352	0.0205	Pass	Pass
P14_ATAGCGAC	P14	embyro	EB	E6	8698	545877	8612	0.0158	13399	0.0245	Pass	Pass
P14_ATCATTCC	P14	embyro	EB	E6	7953	429317	9368	0.0218	11441	0.0266	Pass	Pass
P14_ATCCTGTA	P14	embyro	EB	E6	6374	156548	4995	0.0319	7739	0.0494	Pass	Pass
P14_ATGCCTAA	P14	embyro	LM	E5	10084	565610	6213	0.011	10493	0.0186	Pass	Pass
P14_ATTGAGGA	P14	embyro	EB	E6	8339	406258	8007	0.0197	14361	0.0353	Pass	Pass
P14_ATTGGCTC	P14	embyro	EB	E6	8491	527070	8753	0.0166	16964	0.0322	Pass	Pass
P14_CAACCACA	P14	embyro	EB	E6	7796	352931	8402	0.0238	12218	0.0346	Pass	Pass
P14_CAAGACTA	P14	embyro	EB	E6	7229	190961	3474	0.0182	6159	0.0323	Pass	Pass
P14_CAAGGAGC	P14	embyro	EB	E6	6569	249909	10419	0.0417	15859	0.0635	Pass	Pass
P14_CAATGGAA	P14	embyro	EB	E6	7796	355939	6272	0.0176	10962	0.0308	Pass	Pass
P14_CACCTTAC	P14	embyro	EB	E6	7710	365455	7752	0.0212	11512	0.0315	Pass	Pass
P14_CACTTCGA	P14	embyro	EB	E6	1046	2254	72	0.0319	218	0.0967	Fail	Fail
P14_CAGATCTG	P14	embyro	LM	E5	8474	228707	3427	0.015	7094	0.031	Pass	Pass
P14_CAGCGTTA	P14	embyro	EB	E6	1440	6802	3179	0.4674	354	0.052	Fail	Fail
P14_CATACCAA	P14	embyro	EB	E6	7381	328731	8096	0.0246	10416	0.0317	Pass	Pass
P14_CATCAAGT	P14	embyro	LM	E5	7377	142184	3068	0.0216	4488	0.0316	Pass	Pass
P14_CCAGTTCA	P14	embyro	EB	E6	8428	510618	8946	0.0175	14425	0.0283	Pass	Pass
P14_CCATCCTC	P14	embyro	EB	E6	2520	8669	276	0.0318	744	0.0858	Pass	Pass
P14_CCGAAGTA	P14	embyro	EB	E6	7598	420013	8554	0.0204	12317	0.0293	Pass	Pass
P14_CCGACAAC	P14	embyro	EB	E6	9023	663879	9259	0.0139	19024	0.0287	Pass	Pass
P14_CCGTGAGA	P14	embyro	EB	E6	8890	467502	5862	0.0125	12626	0.027	Pass	Pass
P14_CCTAATCC	P14	embyro	EB	E6	8342	402960	7513	0.0186	10859	0.0269	Pass	Pass
P14_CCTCCTGA	P14	embyro	EB	E6	4594	50441	4630	0.0918	5753	0.1141	Pass	Pass
P14_CCTCTATC	P14	embyro	EB	E6	9216	413418	6018	0.0146	11224	0.0271	Pass	Pass
P14_CGAACTTA	P14	embyro	EB	E6	8637	544841	7429	0.0136	14205	0.0261	Pass	Pass
P14_CGACACAC	P14	embyro	EB	E6	6749	299764	8702	0.029	14289	0.0477	Pass	Pass
P14_CGACTGGA	P14	embyro	EB	E6	7375	316154	8347	0.0264	15624	0.0494	Pass	Pass
P14_CGCATACA	P14	embyro	EB	E6	7862	445277	8675	0.0195	11162	0.0251	Pass	Pass
P14_CGCTGATC	P14	embyro	EB	E6	7627	233766	6451	0.0276	10250	0.0438	Pass	Pass
P14_CGGATTGC	P14	embyro	EB	E6	6029	211456	9570	0.0453	17191	0.0813	Pass	Pass
P14_CTAAGGTC	P14	embyro	EB	E6	5514	153087	8916	0.0582	14203	0.0928	Pass	Pass
P14_CTCAATGA	P14	embyro	EB	E6	2185	28472	6770	0.2378	9934	0.3489	Fail	Fail
P14_CTGAGCCA	P14	embyro	EB	E6	9073	581775	7494	0.0129	18609	0.032	Pass	Pass
P14_CTGGCATA	P14	embyro	EB	E6	1471	3597	87	0.0242	329	0.0915	Fail	Fail
P14_GAACAGGC	P14	embyro	EB	E6	4840	139015	9955	0.0716	10887	0.0783	Pass	Pass
P14_GAATCTGA	P14	embyro	EB	E6	4966	77023	3555	0.0462	3659	0.0475	Pass	Pass
P14_GACAGTGC	P14	embyro	EB	E6	9057	477032	6128	0.0128	16268	0.0341	Pass	Pass
P14_GACTAGTA	P14	embyro	EB	E6	8627	547846	8456	0.0154	16677	0.0304	Pass	Pass
P14_GAGCTGAA	P14	embyro	EB	E6	8078	416897	8146	0.0195	12376	0.0297	Pass	Pass
P14_GAGTTAGC	P14	embyro	EB	E6	8468	489922	8844	0.0181	15456	0.0315	Pass	Pass
P14_GATAGACA	P14	embyro	EB	E6	8305	448153	7580	0.0169	12020	0.0268	Pass	Pass
P14_GATGAATC	P14	embyro	EB	E6	8612	419738	6522	0.0155	15349	0.0366	Pass	Pass
P14_GCCAAGAC	P14	embyro	EB	E6	6228	240594	9355	0.0389	14646	0.0609	Pass	Pass
P14_GCCACATA	P14	embyro	EB	E6	7992	500973	8728	0.0174	12848	0.0256	Pass	Pass
P14_GCGAGTAA	P14	embyro	EB	E6	7669	386974	9358	0.0242	11878	0.0307	Pass	Pass
P14_GCTAACGA	P14	embyro	EB	E6	8713	531006	8499	0.016	13955	0.0263	Pass	Pass
P14_GCTCGGTA	P14	embyro	EB	E6	2519	34879	8238	0.2362	13821	0.3963	Fail	Fail
P14_GGAGAACA	P14	embyro	EB	E6	8172	478627	8161	0.0171	12149	0.0254	Pass	Pass
P14_GGTGCGAA	P14	embyro	EB	E6	8424	471079	8585	0.0182	13579	0.0288	Pass	Pass
P14_GTACGCAA	P14	embyro	EB	E6	7863	263952	4621	0.0175	8416	0.0319	Pass	Pass
P14_GTCGTAGA	P14	embyro	EB	E6	5961	161666	4109	0.0254	5647	0.0349	Pass	Pass
P14_GTCTGTCA	P14	embyro	EB	E6	8203	505497	8231	0.0163	11727	0.0232	Pass	Pass
P14_GTGTTCTA	P14	embyro	EB	E6	8238	359129	7586	0.0211	15073	0.042	Pass	Pass
P14_TAGGATGA	P14	embyro	EB	E6	7716	367393	8193	0.0223	8724	0.0237	Pass	Pass
P14_TATCAGCA	P14	embyro	EB	E6	8043	344274	8137	0.0236	12649	0.0367	Pass	Pass
P14_TCCGTCTA	P14	embyro	EB	E6	8008	418554	9125	0.0218	13448	0.0321	Pass	Pass
P14_TCTTCACA	P14	embyro	EB	E6	7095	267342	7879	0.0295	8209	0.0307	Pass	Pass
P14_TGAAGAGA	P14	embyro	EB	E6	7569	281141	7323	0.026	9108	0.0324	Pass	Pass
P14_TGGAACAA	P14	embyro	EB	E6	9467	608968	6628	0.0109	15634	0.0257	Pass	Pass
P14_TGGCTTCA	P14	embyro	EB	E6	8582	583348	9288	0.0159	21154	0.0363	Pass	Pass
P14_TGGTGGTA	P14	embyro	EB	E6	10323	950258	9009	0.0095	27948	0.0294	Pass	Pass
P14_TTCACGCA	P14	embyro	EB	E6	10083	910370	9441	0.0104	27937	0.0307	Pass	Pass
P15_AAACATCG	P15	embyro	EB	E6	7280	316092	7490	0.0237	10582	0.0335	Pass	Pass
P15_AACAACCA	P15	embyro	EB	E6	7012	187194	5647	0.0302	12231	0.0653	Pass	Pass
P15_AACCGAGA	P15	embyro	EB	E6	7334	285048	9563	0.0335	14045	0.0493	Pass	Pass
P15_AACGCTTA	P15	embyro	EB	E6	7872	392321	13229	0.0337	19125	0.0487	Pass	Pass
P15_AACGTGAT	P15	embyro	EB	E6	7096	256761	7173	0.0279	10252	0.0399	Pass	Pass
P15_AACTCACC	P15	embyro	LBi	E10	10057	574913	8949	0.0156	11020	0.0192	Pass	Pass
P15_AAGACGGA	P15	embyro	EB	E6	6764	286836	12215	0.0426	15608	0.0544	Pass	Pass
P15_AAGAGATC	P15	embyro	LBi	E10	10711	685645	9456	0.0138	10197	0.0149	Pass	Pass
P15_AAGGACAC	P15	embyro	LBi	E10	9194	612732	12332	0.0201	12830	0.0209	Pass	Pass
P15_AAGGTACA	P15	embyro	EB	E6	6325	144057	7531	0.0523	11424	0.0793	Pass	Pass
P15_AATCCGTC	P15	embyro	LBi	E10	9381	538349	12430	0.0231	14963	0.0278	Pass	Pass
P15_AATGTTGC	P15	embyro	LBi	E10	8547	162876	2969	0.0182	4417	0.0271	Pass	Pass
P15_ACACAGAA	P15	embyro	EB	E6	7262	341891	14117	0.0413	14250	0.0417	Pass	Pass
P15_ACACGACC	P15	embyro	LBi	E10	12131	982437	11022	0.0112	18326	0.0187	Pass	Pass
P15_ACAGATTC	P15	embyro	LBi	E10	11277	572538	6729	0.0118	13438	0.0235	Pass	Pass
P15_ACAGCAGA	P15	embyro	EB	E6	6302	260015	12080	0.0465	14311	0.055	Pass	Pass
P15_ACATTGGC	P15	embyro	EB	E6	6543	177805	5625	0.0316	8434	0.0474	Pass	Pass
P15_ACCACTGT	P15	embyro	EB	E6	7003	186362	3689	0.0198	5816	0.0312	Pass	Pass
P15_ACCTCCAA	P15	embyro	EB	E6	7329	195506	4504	0.023	7359	0.0376	Pass	Pass
P15_ACGCTCGA	P15	embyro	EB	E6	3397	24004	3519	0.1466	5272	0.2196	Fail	Fail
P15_ACGTATCA	P15	embyro	EB	E6	4006	61962	13369	0.2158	15424	0.2489	Fail	Fail
P15_ACTATGCA	P15	embyro	EB	E6	4268	31442	1553	0.0494	2866	0.0912	Pass	Pass
P15_AGAGTCAA	P15	embyro	EB	E6	7782	330569	11352	0.0343	16937	0.0512	Pass	Pass
P15_AGATCGCA	P15	embyro	EB	E6	6526	171532	9310	0.0543	7195	0.0419	Pass	Pass
P15_AGATGTAC	P15	embyro	LBi	E10	12478	847773	7906	0.0093	16437	0.0194	Pass	Pass
P15_AGCACCTC	P15	embyro	LBi	E10	10386	761856	11768	0.0154	12948	0.017	Pass	Pass
P15_AGCCATGC	P15	embyro	LBi	E10	10073	629235	11324	0.018	13337	0.0212	Pass	Pass
P15_AGGCTAAC	P15	embyro	LBi	E10	9035	280800	6234	0.0222	9661	0.0344	Pass	Pass
P15_AGTACAAG	P15	embyro	EB	E6	7626	342147	9382	0.0274	12548	0.0367	Pass	Pass
P15_AGTCACTA	P15	embyro	EB	E6	7819	269520	7668	0.0285	13484	0.05	Pass	Pass
P15_AGTGGTCA	P15	embyro	EB	E6	6521	117860	7501	0.0636	14836	0.1259	Pass	Pass
P15_ATAGCGAC	P15	embyro	LBi	E10	11201	885541	11050	0.0125	15366	0.0174	Pass	Pass
P15_ATCATTCC	P15	embyro	LBi	E10	13699	1255988	9564	0.0076	25945	0.0207	Pass	Pass
P15_ATCCTGTA	P15	embyro	EB	E6	7389	201715	6862	0.034	8862	0.0439	Pass	Pass
P15_ATGCCTAA	P15	embyro	EB	E6	6080	136106	4866	0.0358	8357	0.0614	Pass	Pass
P15_ATTGAGGA	P15	embyro	EB	E6	9279	589934	10543	0.0179	16710	0.0283	Pass	Pass
P15_ATTGGCTC	P15	embyro	LBi	E10	11335	765261	9770	0.0128	19838	0.0259	Pass	Pass
P15_CAACCACA	P15	embyro	EB	E6	8786	586114	11674	0.0199	14927	0.0255	Pass	Pass
P15_CAAGGAGC	P15	embyro	LBi	E10	9788	661575	12743	0.0193	12803	0.0194	Pass	Pass
P15_CACCTTAC	P15	embyro	LBi	E10	11033	783377	12150	0.0155	17443	0.0223	Pass	Pass
P15_CACTTCGA	P15	embyro	EB	E6	6395	85442	2043	0.0239	6084	0.0712	Pass	Pass
P15_CAGATCTG	P15	embyro	EB	E6	6862	242492	5493	0.0227	8160	0.0337	Pass	Pass
P15_CAGCGTTA	P15	embyro	EB	E6	1648	3486	126	0.0361	277	0.0795	Fail	Fail
P15_CATACCAA	P15	embyro	EB	E6	3766	20311	762	0.0375	2171	0.1069	Pass	Pass
P15_CATCAAGT	P15	embyro	EB	E6	7492	191618	3133	0.0164	5572	0.0291	Pass	Pass
P15_CCAGTTCA	P15	embyro	EB	E6	4092	21027	393	0.0187	1421	0.0676	Pass	Fail
P15_CCATCCTC	P15	embyro	LBi	E10	10067	327573	4754	0.0145	8586	0.0262	Pass	Pass
P15_CCGAAGTA	P15	embyro	EB	E6	6787	85312	1188	0.0139	3032	0.0355	Pass	Pass
P15_CCGACAAC	P15	embyro	LBi	E10	10999	800022	13100	0.0164	13486	0.0169	Pass	Pass
P15_CCGTGAGA	P15	embyro	EB	E6	3267	11321	296	0.0261	810	0.0715	Pass	Fail
P15_CCTAATCC	P15	embyro	LBi	E10	11233	679576	9922	0.0146	13064	0.0192	Pass	Pass
P15_CCTCCTGA	P15	embyro	EB	E6	2331	8115	306	0.0377	1542	0.19	Pass	Fail
P15_CCTCTATC	P15	embyro	LBi	E10	10518	380769	6213	0.0163	12314	0.0323	Pass	Pass
P15_CGAACTTA	P15	embyro	EB	E6	7335	171733	2403	0.014	7836	0.0456	Pass	Pass
P15_CGACACAC	P15	embyro	LBi	E10	11589	712790	11157	0.0157	22412	0.0314	Pass	Pass
P15_CGACTGGA	P15	embyro	EB	E6	4329	28448	543	0.0191	1383	0.0486	Pass	Pass
P15_CGCATACA	P15	embyro	EB	E6	4963	30593	922	0.0301	1263	0.0413	Pass	Fail
P15_CGCTGATC	P15	embyro	EB	E6	5363	103514	7717	0.0746	8388	0.081	Pass	Pass
P15_CGGATTGC	P15	embyro	LBi	E10	11940	826851	11513	0.0139	22251	0.0269	Pass	Pass
P15_CTAAGGTC	P15	embyro	LBi	E10	10241	536823	9669	0.018	17381	0.0324	Pass	Pass
P15_CTCAATGA	P15	embyro	EB	E6	5576	51097	567	0.0111	1924	0.0377	Pass	Pass
P15_CTGAGCCA	P15	embyro	EB	E6	2702	21210	13003	0.6131	843	0.0397	Fail	Fail
P15_CTGTAGCC	P15	embyro	EB	E6	7283	323577	10048	0.0311	13437	0.0415	Pass	Pass
P15_GAACAGGC	P15	embyro	LBi	E10	10747	740965	12485	0.0168	18142	0.0245	Pass	Pass
P15_GACAGTGC	P15	embyro	LBi	E10	9759	452543	8511	0.0188	11137	0.0246	Pass	Pass
P15_GAGTTAGC	P15	embyro	LBi	E10	11231	776937	10610	0.0137	18098	0.0233	Pass	Pass
P15_GATAGACA	P15	embyro	LBi	E10	9941	555932	9095	0.0164	10781	0.0194	Pass	Pass
P15_GATGAATC	P15	embyro	LBi	E10	11088	769964	10193	0.0132	13099	0.017	Pass	Pass
P15_GCCAAGAC	P15	embyro	LBi	E10	10020	691694	12291	0.0178	13268	0.0192	Pass	Pass
P15_GCCACATA	P15	embyro	LBi	E10	10948	769755	11069	0.0144	14769	0.0192	Pass	Pass
P15_GCGAGTAA	P15	embyro	LBi	E10	9282	540842	10696	0.0198	11560	0.0214	Pass	Pass
P15_GCTAACGA	P15	embyro	LBi	E10	9573	569179	9952	0.0175	10850	0.0191	Pass	Pass
P15_GCTCGGTA	P15	embyro	LBi	E10	10437	634897	9226	0.0145	13986	0.022	Pass	Pass
P15_GGAGAACA	P15	embyro	LBi	E10	9902	695369	11419	0.0164	13058	0.0188	Pass	Pass
P15_GGTGCGAA	P15	embyro	LBi	E10	10073	680175	11274	0.0166	14095	0.0207	Pass	Pass
P15_GTACGCAA	P15	embyro	LBi	E10	9019	306899	6318	0.0206	6221	0.0203	Pass	Pass
P15_GTCGTAGA	P15	embyro	LBi	E10	12158	1095287	11312	0.0103	18336	0.0167	Pass	Pass
P15_GTCTGTCA	P15	embyro	LBi	E10	12319	792022	9309	0.0118	14845	0.0187	Pass	Pass
P15_GTGTTCTA	P15	embyro	LBi	E10	4154	16364	476	0.0291	1162	0.071	Pass	Pass
P15_TAGGATGA	P15	embyro	LBi	E10	11635	821754	10866	0.0132	13523	0.0165	Pass	Pass
P15_TATCAGCA	P15	embyro	LBi	E10	12257	959295	10875	0.0113	14567	0.0152	Pass	Pass
P15_TCCGTCTA	P15	embyro	LBi	E10	12843	1327319	13110	0.0099	29454	0.0222	Pass	Pass
P15_TCTTCACA	P15	embyro	LBi	E10	11981	940293	9773	0.0104	15636	0.0166	Pass	Pass
P15_TGAAGAGA	P15	embyro	LBi	E10	9971	630847	10454	0.0166	11024	0.0175	Pass	Pass
P15_TGGAACAA	P15	embyro	LBi	E10	11033	633912	7677	0.0121	10797	0.017	Pass	Pass
P15_TGGCTTCA	P15	embyro	LBi	E10	10740	757022	11152	0.0147	14992	0.0198	Pass	Pass
P15_TGGTGGTA	P15	embyro	LBi	E10	11399	797515	10927	0.0137	15574	0.0195	Pass	Pass
P15_TTCACGCA	P15	embyro	LBi	E10	10784	763945	11823	0.0155	14205	0.0186	Pass	Pass
P16_AAACATCG	P16	embyro	LBi	E10	11489	688768	8455	0.0123	17391	0.0252	Pass	Pass
P16_AACAACCA	P16	embyro	LBi	E10	9407	343549	5074	0.0148	9954	0.029	Pass	Pass
P16_AACCGAGA	P16	embyro	LBi	E10	10330	658511	11715	0.0178	16375	0.0249	Pass	Pass
P16_AACGCTTA	P16	embyro	LBi	E10	9223	589045	13230	0.0225	13736	0.0233	Pass	Pass
P16_AACGTGAT	P16	embyro	LBi	E10	14752	1241417	6838	0.0055	21436	0.0173	Pass	Pass
P16_AACTCACC	P16	embyro	LBi	E10	4285	61290	7405	0.1208	2428	0.0396	Pass	Pass
P16_AAGACGGA	P16	embyro	LBi	E10	9989	667189	10546	0.0158	14383	0.0216	Pass	Pass
P16_AAGAGATC	P16	embyro	LBi	E10	8344	309344	9268	0.03	4868	0.0157	Pass	Pass
P16_AAGGACAC	P16	embyro	LBi	E10	5871	199944	12671	0.0634	8427	0.0421	Pass	Pass
P16_AAGGTACA	P16	embyro	LBi	E10	9830	552958	10542	0.0191	12033	0.0218	Pass	Pass
P16_AATCCGTC	P16	embyro	LBi	E10	7913	388376	10275	0.0265	8174	0.021	Pass	Pass
P16_AATGTTGC	P16	embyro	LBi	E10	6096	95093	4596	0.0483	3403	0.0358	Pass	Pass
P16_ACAAGCTA	P16	embyro	LBi	E10	11051	638616	7466	0.0117	11410	0.0179	Pass	Pass
P16_ACACAGAA	P16	embyro	LBi	E10	10982	651038	10700	0.0164	15001	0.023	Pass	Pass
P16_ACACGACC	P16	embyro	LBi	E10	6068	197168	13105	0.0665	8284	0.042	Pass	Pass
P16_ACAGATTC	P16	embyro	LBi	E10	7294	280588	10180	0.0363	7427	0.0265	Pass	Pass
P16_ACAGCAGA	P16	embyro	LBi	E10	9264	496286	11770	0.0237	9963	0.0201	Pass	Pass
P16_ACATTGGC	P16	embyro	LBi	E10	11193	481611	6479	0.0135	12295	0.0255	Pass	Pass
P16_ACCACTGT	P16	embyro	LBi	E10	11327	400030	4883	0.0122	10930	0.0273	Pass	Pass
P16_ACCTCCAA	P16	embyro	LBi	E10	1876	10121	5735	0.5666	347	0.0343	Fail	Fail
P16_ACGCTCGA	P16	embyro	LBi	E10	9578	402216	6377	0.0159	7382	0.0184	Pass	Pass
P16_ACGTATCA	P16	embyro	LBi	E10	11051	772514	11675	0.0151	14956	0.0194	Pass	Pass
P16_ACTATGCA	P16	embyro	LBi	E10	6519	50907	1782	0.035	2444	0.048	Pass	Pass
P16_AGAGTCAA	P16	embyro	LBi	E10	9901	631525	10769	0.0171	13259	0.021	Pass	Pass
P16_AGATCGCA	P16	embyro	LBi	E10	12188	813292	8299	0.0102	14047	0.0173	Pass	Pass
P16_AGATGTAC	P16	embyro	LBi	E10	5623	92799	9312	0.1003	2457	0.0265	Pass	Pass
P16_AGCACCTC	P16	embyro	LBi	E10	4882	119250	12548	0.1052	2321	0.0195	Pass	Pass
P16_AGCAGGAA	P16	embyro	LBi	E10	11140	772198	10102	0.0131	12634	0.0164	Pass	Pass
P16_AGCCATGC	P16	embyro	LBi	E10	8669	392649	11421	0.0291	9737	0.0248	Pass	Pass
P16_AGGCTAAC	P16	embyro	LBi	E10	6795	273890	12083	0.0441	5781	0.0211	Pass	Pass
P16_AGTACAAG	P16	embyro	LBi	E10	6765	85349	6295	0.0738	9898	0.116	Pass	Pass
P16_AGTCACTA	P16	embyro	LBi	E10	11666	606877	9526	0.0157	17609	0.029	Pass	Pass
P16_AGTGGTCA	P16	embyro	LBi	E10	12412	810317	8135	0.01	17196	0.0212	Pass	Pass
P16_ATAGCGAC	P16	embyro	LBi	E10	6844	334711	13035	0.0389	6493	0.0194	Pass	Pass
P16_ATCATTCC	P16	embyro	LBi	E10	9145	307903	11387	0.037	19145	0.0622	Pass	Pass
P16_ATCCTGTA	P16	embyro	LBi	E10	10177	480266	7849	0.0163	9144	0.019	Pass	Pass
P16_ATGCCTAA	P16	embyro	LBi	E10	10697	373674	7293	0.0195	16839	0.0451	Pass	Pass
P16_ATTGAGGA	P16	embyro	LBi	E10	10443	556576	9645	0.0173	9204	0.0165	Pass	Pass
P16_ATTGGCTC	P16	embyro	LBi	E10	10132	786315	12160	0.0155	20932	0.0266	Pass	Pass
P16_CAACCACA	P16	embyro	LBi	E10	10313	537051	9193	0.0171	13721	0.0255	Pass	Pass
P16_CAAGACTA	P16	embyro	LBi	E10	9289	312007	5807	0.0186	6378	0.0204	Pass	Pass
P16_CAAGGAGC	P16	embyro	LBi	E10	11241	841852	10307	0.0122	14312	0.017	Pass	Pass
P16_CAATGGAA	P16	embyro	LBi	E10	9377	385660	7220	0.0187	8361	0.0217	Pass	Pass
P16_CACCTTAC	P16	embyro	LBi	E10	12226	1385932	12434	0.009	24082	0.0174	Pass	Pass
P16_CACTTCGA	P16	embyro	LBi	E10	9628	490833	10036	0.0204	9728	0.0198	Pass	Pass
P16_CAGATCTG	P16	embyro	LBi	E10	10702	545840	8003	0.0147	13107	0.024	Pass	Pass
P16_CAGCGTTA	P16	embyro	LBi	E10	7795	140573	3435	0.0244	3822	0.0272	Pass	Pass
P16_CATACCAA	P16	embyro	LBi	E10	9656	492020	8605	0.0175	9094	0.0185	Pass	Pass
P16_CATCAAGT	P16	embyro	LBi	E10	10049	176022	3360	0.0191	6674	0.0379	Pass	Pass
P16_CCAGTTCA	P16	embyro	LBi	E10	9352	527176	10129	0.0192	9902	0.0188	Pass	Pass
P16_CCATCCTC	P16	embyro	LBi	E10	12210	780574	5800	0.0074	15717	0.0201	Pass	Pass
P16_CCGAAGTA	P16	embyro	LBi	E10	6900	108291	11204	0.1035	7988	0.0738	Pass	Pass
P16_CCGACAAC	P16	embyro	LBi	E10	10059	658649	12526	0.019	13635	0.0207	Pass	Pass
P16_CCGTGAGA	P16	embyro	LBi	E10	9039	440733	8897	0.0202	8499	0.0193	Pass	Pass
P16_CCTAATCC	P16	embyro	LBi	E10	11725	815408	9973	0.0122	16813	0.0206	Pass	Pass
P16_CCTCCTGA	P16	embyro	LBi	E10	9602	425624	7438	0.0175	9567	0.0225	Pass	Pass
P16_CCTCTATC	P16	embyro	LBi	E10	11433	823264	8041	0.0098	14296	0.0174	Pass	Pass
P16_CGAACTTA	P16	embyro	LBi	E10	10068	619419	11309	0.0183	14612	0.0236	Pass	Pass
P16_CGACACAC	P16	embyro	LBi	E10	4393	41214	9932	0.241	4764	0.1156	Fail	Fail
P16_CGACTGGA	P16	embyro	LBi	E10	9533	524157	11001	0.021	11319	0.0216	Pass	Pass
P16_CGCATACA	P16	embyro	LBi	E10	9424	546711	7632	0.014	8983	0.0164	Pass	Pass
P16_CGCTGATC	P16	embyro	LBi	E10	11568	603288	8332	0.0138	13989	0.0232	Pass	Pass
P16_CGGATTGC	P16	embyro	LBi	E10	5044	50975	11184	0.2194	3857	0.0757	Fail	Fail
P16_CTAAGGTC	P16	embyro	LBi	E10	4652	39921	8877	0.2224	5212	0.1306	Fail	Fail
P16_CTCAATGA	P16	embyro	LBi	E10	8843	405285	8831	0.0218	9019	0.0223	Pass	Pass
P16_CTGAGCCA	P16	embyro	LBi	E10	4194	46400	744	0.016	1879	0.0405	Pass	Pass
P16_CTGGCATA	P16	embyro	LBi	E10	10264	652886	10464	0.016	11778	0.018	Pass	Pass
P16_CTGTAGCC	P16	embyro	LBi	E10	9520	414524	9530	0.023	12423	0.03	Pass	Pass
P16_GAACAGGC	P16	embyro	LBi	E10	5225	38872	9814	0.2525	1155	0.0297	Fail	Fail
P16_GAATCTGA	P16	embyro	LBi	E10	9172	417880	8650	0.0207	8700	0.0208	Pass	Pass
P16_GACAGTGC	P16	embyro	LBi	E10	3775	20364	5453	0.2678	893	0.0439	Fail	Fail
P16_GACTAGTA	P16	embyro	LBi	E10	9119	518434	11296	0.0218	10716	0.0207	Pass	Pass
P16_GAGCTGAA	P16	embyro	LBi	E10	8638	484284	10788	0.0223	8531	0.0176	Pass	Pass
P16_GAGTTAGC	P16	embyro	LBi	E10	8936	94774	10501	0.1108	7694	0.0812	Pass	Fail
P16_GATAGACA	P16	embyro	LBi	E10	5962	147061	9112	0.062	7135	0.0485	Pass	Pass
P16_GATGAATC	P16	embyro	LBi	E10	5079	40295	9685	0.2404	4149	0.103	Fail	Fail
P16_GCCAAGAC	P16	embyro	LBi	E10	11710	123942	12959	0.1046	5786	0.0467	Pass	Fail
P16_GCCACATA	P16	embyro	LBi	E10	8258	421464	10145	0.0241	9088	0.0216	Pass	Pass
P16_GCTAACGA	P16	embyro	LBi	E10	7761	192077	3614	0.0188	5525	0.0288	Pass	Fail
P16_GCTCGGTA	P16	embyro	LBi	E10	6369	140016	5692	0.0407	4192	0.0299	Pass	Pass
P16_GGAGAACA	P16	embyro	LBi	E10	8701	442478	8373	0.0189	9399	0.0212	Pass	Pass
P16_GGTGCGAA	P16	embyro	LBi	E10	8327	432312	11066	0.0256	9771	0.0226	Pass	Pass
P16_GTACGCAA	P16	embyro	LBi	E10	6859	116514	5326	0.0457	6680	0.0573	Pass	Pass
P16_GTCGTAGA	P16	embyro	LBi	E10	11008	460028	9063	0.0197	10354	0.0225	Pass	Pass
P16_GTCTGTCA	P16	embyro	LBi	E10	1261	2814	146	0.0519	257	0.0913	Fail	Fail
P16_GTGTTCTA	P16	embyro	LBi	E10	6999	286563	8930	0.0312	8085	0.0282	Pass	Pass
P16_TAGGATGA	P16	embyro	LBi	E10	8660	393141	6933	0.0176	10063	0.0256	Pass	Pass
P16_TATCAGCA	P16	embyro	LBi	E10	9101	448552	9936	0.0222	9139	0.0204	Pass	Pass
P16_TCCGTCTA	P16	embyro	LBi	E10	8810	528874	11148	0.0211	12800	0.0242	Pass	Pass
P16_TCTTCACA	P16	embyro	LBi	E10	8357	390782	10319	0.0264	7872	0.0201	Pass	Pass
P16_TGAAGAGA	P16	embyro	LBi	E10	7941	354296	8891	0.0251	7834	0.0221	Pass	Pass
P16_TGGAACAA	P16	embyro	LBi	E10	8701	413501	8453	0.0204	8000	0.0193	Pass	Pass
P16_TGGCTTCA	P16	embyro	LBi	E10	6949	205779	5603	0.0272	6151	0.0299	Pass	Pass
P16_TGGTGGTA	P16	embyro	LBi	E10	6866	173846	10961	0.0631	7192	0.0414	Pass	Pass
P16_TTCACGCA	P16	embyro	LBi	E10	6198	185709	11224	0.0604	3265	0.0176	Pass	Pass
P17_AAACATCG	P17	embyro	EBi	E9	13709	763316	7074	0.0093	18076	0.0237	Pass	Pass
P17_AACAACCA	P17	embyro	EBi	E9	10704	290781	4927	0.0169	13449	0.0463	Pass	Pass
P17_AACCGAGA	P17	embyro	EBi	E9	9441	455513	9982	0.0219	10835	0.0238	Pass	Pass
P17_AACGCTTA	P17	embyro	EBi	E9	8710	294587	11606	0.0394	10746	0.0365	Pass	Pass
P17_AACGTGAT	P17	embyro	EBi	E9	10803	343642	6469	0.0188	10975	0.0319	Pass	Pass
P17_AACTCACC	P17	embyro	EBi	E9	3918	27863	8173	0.2933	1623	0.0582	Fail	Fail
P17_AAGACGGA	P17	embyro	EBi	E9	9440	538703	10667	0.0198	13052	0.0242	Pass	Pass
P17_AAGAGATC	P17	embyro	EBi	E9	11664	655713	8746	0.0133	11869	0.0181	Pass	Pass
P17_AAGGACAC	P17	embyro	EBi	E9	7875	260643	13678	0.0525	7425	0.0285	Pass	Pass
P17_AAGGTACA	P17	embyro	EBi	E9	10058	359776	10203	0.0284	12038	0.0335	Pass	Pass
P17_AATCCGTC	P17	embyro	EBi	E9	10212	883075	12214	0.0138	15936	0.018	Pass	Pass
P17_AATGTTGC	P17	embyro	EBi	E9	5270	29283	3936	0.1344	4455	0.1521	Pass	Fail
P17_ACAAGCTA	P17	embyro	EBi	E9	10376	449208	6282	0.014	11386	0.0253	Pass	Pass
P17_ACACAGAA	P17	embyro	EBi	E9	9154	306501	9552	0.0312	11291	0.0368	Pass	Pass
P17_ACACGACC	P17	embyro	EBi	E9	10565	470386	12101	0.0257	17333	0.0368	Pass	Pass
P17_ACAGATTC	P17	embyro	EBi	E9	11853	691523	8894	0.0129	11533	0.0167	Pass	Pass
P17_ACAGCAGA	P17	embyro	EBi	E9	8244	240609	13388	0.0556	11402	0.0474	Pass	Pass
P17_ACATTGGC	P17	embyro	EBi	E9	9384	252786	5572	0.022	8214	0.0325	Pass	Pass
P17_ACCACTGT	P17	embyro	EBi	E9	8032	146472	4238	0.0289	6011	0.041	Pass	Pass
P17_ACCTCCAA	P17	embyro	EBi	E9	3868	19231	4698	0.2443	1076	0.056	Fail	Fail
P17_ACGCTCGA	P17	embyro	EBi	E9	7796	185035	6370	0.0344	7347	0.0397	Pass	Pass
P17_ACGTATCA	P17	embyro	EBi	E9	8876	290317	10539	0.0363	11790	0.0406	Pass	Pass
P17_ACTATGCA	P17	embyro	EBi	E9	4758	21507	1550	0.0721	2265	0.1053	Pass	Fail
P17_AGAGTCAA	P17	embyro	EBi	E9	7164	100269	7914	0.0789	8943	0.0892	Pass	Pass
P17_AGATCGCA	P17	embyro	EBi	E9	9160	254842	6922	0.0272	10220	0.0401	Pass	Pass
P17_AGATGTAC	P17	embyro	EBi	E9	10654	435475	7377	0.0169	11449	0.0263	Pass	Pass
P17_AGCACCTC	P17	embyro	EBi	E9	9532	325774	14627	0.0449	16410	0.0504	Pass	Pass
P17_AGCAGGAA	P17	embyro	EBi	E9	5332	47112	9767	0.2073	5208	0.1105	Fail	Fail
P17_AGCCATGC	P17	embyro	EBi	E9	11166	781922	12562	0.0161	14421	0.0184	Pass	Pass
P17_AGGCTAAC	P17	embyro	EBi	E9	11095	835093	10938	0.0131	14918	0.0179	Pass	Pass
P17_AGTACAAG	P17	embyro	EBi	E9	10596	533570	7290	0.0137	12256	0.023	Pass	Pass
P17_AGTCACTA	P17	embyro	EBi	E9	9621	372052	9561	0.0257	11695	0.0314	Pass	Pass
P17_AGTGGTCA	P17	embyro	EBi	E9	7391	52722	1043	0.0198	2653	0.0503	Pass	Pass
P17_ATAGCGAC	P17	embyro	EBi	E9	11089	839709	9181	0.0109	12097	0.0144	Pass	Pass
P17_ATCATTCC	P17	embyro	EBi	E9	8900	267478	9435	0.0353	15187	0.0568	Pass	Fail
P17_ATCCTGTA	P17	embyro	EBi	E9	4893	54753	6463	0.118	1707	0.0312	Pass	Fail
P17_ATGCCTAA	P17	embyro	EBi	E9	10999	315081	6636	0.0211	9607	0.0305	Pass	Pass
P17_ATTGAGGA	P17	embyro	EBi	E9	9247	333384	9264	0.0278	10006	0.03	Pass	Pass
P17_ATTGGCTC	P17	embyro	EBi	E9	4342	58447	9521	0.1629	16724	0.2861	Fail	Fail
P17_CAACCACA	P17	embyro	EBi	E9	9716	416505	10708	0.0257	12864	0.0309	Pass	Pass
P17_CAAGACTA	P17	embyro	EBi	E9	7384	118759	6665	0.0561	7572	0.0638	Pass	Pass
P17_CAAGGAGC	P17	embyro	EBi	E9	4793	69183	12677	0.1832	15708	0.227	Fail	Fail
P17_CAATGGAA	P17	embyro	EBi	E9	9131	368870	8526	0.0231	10429	0.0283	Pass	Pass
P17_CACCTTAC	P17	embyro	EBi	E9	5269	52969	8814	0.1664	10427	0.1969	Pass	Fail
P17_CACTTCGA	P17	embyro	EBi	E9	4761	46629	10917	0.2341	7664	0.1644	Fail	Fail
P17_CAGATCTG	P17	embyro	EBi	E9	7976	193187	7182	0.0372	9063	0.0469	Pass	Pass
P17_CAGCGTTA	P17	embyro	EBi	E9	2551	15298	2325	0.152	5654	0.3696	Fail	Fail
P17_CATACCAA	P17	embyro	EBi	E9	7406	90924	6540	0.0719	8973	0.0987	Pass	Pass
P17_CATCAAGT	P17	embyro	EBi	E9	9733	160841	3825	0.0238	6590	0.041	Pass	Pass
P17_CCAGTTCA	P17	embyro	EBi	E9	6812	107929	8650	0.0801	14488	0.1342	Pass	Pass
P17_CCATCCTC	P17	embyro	EBi	E9	4955	33288	4915	0.1477	5138	0.1543	Pass	Fail
P17_CCGAAGTA	P17	embyro	EBi	E9	4183	52786	11113	0.2105	12690	0.2404	Fail	Fail
P17_CCGACAAC	P17	embyro	EBi	E9	6125	74996	14796	0.1973	10131	0.1351	Pass	Fail
P17_CCGTGAGA	P17	embyro	EBi	E9	5170	68862	8857	0.1286	16772	0.2436	Fail	Fail
P17_CCTAATCC	P17	embyro	EBi	E9	6579	90602	10167	0.1122	20091	0.2218	Fail	Fail
P17_CCTCCTGA	P17	embyro	EBi	E9	4042	29648	4917	0.1658	3954	0.1334	Pass	Fail
P17_CCTCTATC	P17	embyro	EBi	E9	4847	41413	6454	0.1558	8438	0.2038	Fail	Fail
P17_CGAACTTA	P17	embyro	EBi	E9	8022	193733	9767	0.0504	10094	0.0521	Pass	Fail
P17_CGACACAC	P17	embyro	EBi	E9	5501	74548	13053	0.1751	11980	0.1607	Pass	Fail
P17_CGACTGGA	P17	embyro	EBi	E9	12775	1198312	12250	0.0102	21896	0.0183	Pass	Pass
P17_CGCATACA	P17	embyro	EBi	E9	10176	473079	13177	0.0279	10017	0.0212	Pass	Pass
P17_CGCTGATC	P17	embyro	EBi	E9	9612	399034	8302	0.0208	10437	0.0262	Pass	Pass
P17_CGGATTGC	P17	embyro	EBi	E9	4494	54258	4379	0.0807	8469	0.1561	Pass	Fail
P17_CTAAGGTC	P17	embyro	EBi	E9	5695	61503	10149	0.165	12463	0.2026	Fail	Fail
P17_CTCAATGA	P17	embyro	EBi	E9	12322	499900	6800	0.0136	12490	0.025	Pass	Pass
P17_CTGAGCCA	P17	embyro	EBi	E9	9385	511593	13149	0.0257	15249	0.0298	Pass	Pass
P17_CTGGCATA	P17	embyro	EBi	E9	10013	668455	11457	0.0171	12540	0.0188	Pass	Pass
P17_CTGTAGCC	P17	embyro	EBi	E9	9269	336110	9562	0.0284	13654	0.0406	Pass	Pass
P17_GAACAGGC	P17	embyro	EBi	E9	5085	72940	14916	0.2045	13366	0.1832	Fail	Fail
P17_GAATCTGA	P17	embyro	EBi	E9	9146	280035	6192	0.0221	6413	0.0229	Pass	Pass
P17_GACAGTGC	P17	embyro	EBi	E9	3231	30652	7504	0.2448	9364	0.3055	Fail	Fail
P17_GACTAGTA	P17	embyro	EBi	E9	9467	560690	9996	0.0178	9873	0.0176	Pass	Pass
P17_GAGCTGAA	P17	embyro	EBi	E9	10426	700478	12211	0.0174	12017	0.0172	Pass	Pass
P17_GAGTTAGC	P17	embyro	EBi	E9	6485	80996	11157	0.1377	11871	0.1466	Pass	Fail
P17_GATAGACA	P17	embyro	EBi	E9	11606	879319	8467	0.0096	13583	0.0154	Pass	Pass
P17_GATGAATC	P17	embyro	EBi	E9	5389	50133	10563	0.2107	8944	0.1784	Fail	Fail
P17_GCCAAGAC	P17	embyro	EBi	E9	5905	70443	13028	0.1849	14259	0.2024	Fail	Fail
P17_GCCACATA	P17	embyro	EBi	E9	11021	877851	11933	0.0136	12845	0.0146	Pass	Pass
P17_GCGAGTAA	P17	embyro	EBi	E9	9936	528716	10948	0.0207	14188	0.0268	Pass	Pass
P17_GCTAACGA	P17	embyro	EBi	E9	11888	571319	8709	0.0152	10729	0.0188	Pass	Pass
P17_GCTCGGTA	P17	embyro	EBi	E9	9864	523861	8748	0.0167	13095	0.025	Pass	Pass
P17_GGAGAACA	P17	embyro	EBi	E9	9557	603390	11459	0.019	10711	0.0178	Pass	Fail
P17_GGTGCGAA	P17	embyro	EBi	E9	9853	730991	12587	0.0172	16158	0.0221	Pass	Pass
P17_GTACGCAA	P17	embyro	EBi	E9	9331	459961	8178	0.0178	12034	0.0262	Pass	Pass
P17_GTCGTAGA	P17	embyro	EBi	E9	9746	610031	9820	0.0161	9606	0.0157	Pass	Pass
P17_GTCTGTCA	P17	embyro	EBi	E9	8914	354449	9082	0.0256	10752	0.0303	Pass	Pass
P17_GTGTTCTA	P17	embyro	EBi	E9	8750	246219	6739	0.0274	7099	0.0288	Pass	Pass
P17_TAGGATGA	P17	embyro	EBi	E9	9823	495214	9272	0.0187	8409	0.017	Pass	Pass
P17_TATCAGCA	P17	embyro	EBi	E9	10504	654636	9696	0.0148	12404	0.0189	Pass	Pass
P17_TCCGTCTA	P17	embyro	EBi	E9	9518	634795	12331	0.0194	11010	0.0173	Pass	Pass
P17_TCTTCACA	P17	embyro	EBi	E9	10777	792702	9782	0.0123	12988	0.0164	Pass	Pass
P17_TGAAGAGA	P17	embyro	EBi	E9	10038	688921	9920	0.0144	10724	0.0156	Pass	Fail
P17_TGGAACAA	P17	embyro	EBi	E9	11272	457322	6209	0.0136	7712	0.0169	Pass	Pass
P17_TGGCTTCA	P17	embyro	EBi	E9	10300	862894	11471	0.0133	15867	0.0184	Pass	Pass
P17_TGGTGGTA	P17	embyro	EBi	E9	9863	565650	9723	0.0172	10604	0.0187	Pass	Pass
P17_TTCACGCA	P17	embyro	EBi	E9	10365	831057	11515	0.0139	13065	0.0157	Pass	Pass
P18_AAACATCG	P18	embyro	EBi	E9	3598	30798	6543	0.2124	7507	0.2437	Fail	Fail
P18_AACAACCA	P18	embyro	EBi	E9	3659	27533	4616	0.1677	7171	0.2605	Fail	Fail
P18_AACCGAGA	P18	embyro	EBi	E9	4965	55608	8385	0.1508	10348	0.1861	Pass	Fail
P18_AACGCTTA	P18	embyro	EBi	E9	3347	36554	10076	0.2756	10452	0.2859	Fail	Fail
P18_AACGTGAT	P18	embyro	EBi	E9	5402	44045	6548	0.1487	9078	0.2061	Fail	Fail
P18_AACTCACC	P18	embyro	PS	E13	9762	369224	6447	0.0175	7137	0.0193	Pass	Pass
P18_AAGACGGA	P18	embyro	EBi	E9	3408	36244	9568	0.264	8609	0.2375	Fail	Fail
P18_AAGAGATC	P18	embyro	PS	E13	9700	477016	8448	0.0177	7904	0.0166	Pass	Pass
P18_AAGGACAC	P18	embyro	PS	E13	9016	542313	11199	0.0207	7380	0.0136	Pass	Pass
P18_AAGGTACA	P18	embyro	PS	E13	11572	381156	6160	0.0162	8918	0.0234	Pass	Fail
P18_AATCCGTC	P18	embyro	PS	E13	9397	451455	8462	0.0187	6874	0.0152	Pass	Pass
P18_AATGTTGC	P18	embyro	PS	E13	6181	53614	3039	0.0567	3392	0.0633	Pass	Pass
P18_ACAAGCTA	P18	embyro	EBi	E9	3976	40267	4997	0.1241	7086	0.176	Pass	Fail
P18_ACACAGAA	P18	embyro	PS	E13	7231	134535	7652	0.0569	7249	0.0539	Pass	Fail
P18_ACACGACC	P18	embyro	PS	E13	8101	384879	5654	0.0147	6714	0.0174	Pass	Fail
P18_ACAGATTC	P18	embyro	PS	E13	3415	29880	8312	0.2782	3936	0.1317	Fail	Fail
P18_ACAGCAGA	P18	embyro	PS	E13	8398	261205	9321	0.0357	12366	0.0473	Pass	Fail
P18_ACATTGGC	P18	embyro	EBi	E9	4963	44599	5524	0.1239	8511	0.1908	Pass	Fail
P18_ACCACTGT	P18	embyro	EBi	E9	2717	18743	4568	0.2437	5826	0.3108	Fail	Fail
P18_ACCTCCAA	P18	embyro	PS	E13	9262	239187	4255	0.0178	4825	0.0202	Pass	Pass
P18_ACGCTCGA	P18	embyro	PS	E13	6494	82850	4764	0.0575	5001	0.0604	Pass	Pass
P18_ACGTATCA	P18	embyro	PS	E13	8303	168539	7195	0.0427	10022	0.0595	Pass	Fail
P18_ACTATGCA	P18	embyro	PS	E13	5577	30970	1459	0.0471	2501	0.0808	Pass	Pass
P18_AGAGTCAA	P18	embyro	PS	E13	9761	468249	7260	0.0155	7336	0.0157	Pass	Pass
P18_AGATCGCA	P18	embyro	PS	E13	6307	115094	7326	0.0637	4482	0.0389	Pass	Pass
P18_AGATGTAC	P18	embyro	PS	E13	5253	63988	8853	0.1384	6388	0.0998	Pass	Pass
P18_AGCACCTC	P18	embyro	PS	E13	7085	316366	15640	0.0494	6069	0.0192	Pass	Fail
P18_AGCAGGAA	P18	embyro	PS	E13	10132	414896	7237	0.0174	10442	0.0252	Pass	Pass
P18_AGCCATGC	P18	embyro	PS	E13	2872	31298	11921	0.3809	5993	0.1915	Fail	Fail
P18_AGGCTAAC	P18	embyro	PS	E13	7598	312701	12170	0.0389	8139	0.026	Pass	Pass
P18_AGTACAAG	P18	embyro	EBi	E9	3192	27201	6251	0.2298	7706	0.2833	Fail	Fail
P18_AGTCACTA	P18	embyro	PS	E13	8057	140993	6137	0.0435	7811	0.0554	Pass	Pass
P18_AGTGGTCA	P18	embyro	EBi	E9	3348	29692	6261	0.2109	8057	0.2714	Fail	Fail
P18_ATAGCGAC	P18	embyro	PS	E13	4692	85940	11854	0.1379	5801	0.0675	Pass	Pass
P18_ATCATTCC	P18	embyro	PS	E13	5364	82065	7101	0.0865	5397	0.0658	Pass	Pass
P18_ATCCTGTA	P18	embyro	PS	E13	10514	298496	5451	0.0183	5029	0.0168	Pass	Pass
P18_ATGCCTAA	P18	embyro	EBi	E9	2103	16915	4750	0.2808	5691	0.3364	Fail	Fail
P18_ATTGAGGA	P18	embyro	PS	E13	11327	630484	8301	0.0132	7829	0.0124	Pass	Pass
P18_ATTGGCTC	P18	embyro	PS	E13	3154	28672	6369	0.2221	6085	0.2122	Fail	Fail
P18_CAACCACA	P18	embyro	PS	E13	10679	748298	9839	0.0131	9690	0.0129	Pass	Pass
P18_CAAGACTA	P18	embyro	PS	E13	9986	263375	4287	0.0163	7913	0.03	Pass	Pass
P18_CAAGGAGC	P18	embyro	PS	E13	8827	520955	11743	0.0225	17730	0.034	Pass	Fail
P18_CAATGGAA	P18	embyro	PS	E13	10457	498561	7159	0.0144	8171	0.0164	Pass	Pass
P18_CACCTTAC	P18	embyro	PS	E13	6760	154816	9228	0.0596	6791	0.0439	Pass	Fail
P18_CACTTCGA	P18	embyro	PS	E13	10227	404140	7837	0.0194	6420	0.0159	Pass	Pass
P18_CAGATCTG	P18	embyro	EBi	E9	3391	28611	6355	0.2221	8016	0.2802	Fail	Fail
P18_CAGCGTTA	P18	embyro	PS	E13	7131	73012	1831	0.0251	1981	0.0271	Pass	Pass
P18_CATACCAA	P18	embyro	PS	E13	8807	196373	5093	0.0259	4660	0.0237	Pass	Pass
P18_CATCAAGT	P18	embyro	EBi	E9	3314	20564	4198	0.2041	5393	0.2623	Fail	Fail
P18_CCAGTTCA	P18	embyro	PS	E13	10684	499363	7825	0.0157	7750	0.0155	Pass	Pass
P18_CCATCCTC	P18	embyro	PS	E13	2104	5730	456	0.0796	449	0.0784	Pass	Pass
P18_CCGAAGTA	P18	embyro	PS	E13	10822	671524	8893	0.0132	9718	0.0145	Pass	Pass
P18_CCGACAAC	P18	embyro	PS	E13	5315	70640	14290	0.2023	8309	0.1176	Fail	Fail
P18_CCGTGAGA	P18	embyro	PS	E13	9940	455222	5715	0.0126	6780	0.0149	Pass	Pass
P18_CCTAATCC	P18	embyro	PS	E13	9544	438020	8095	0.0185	7099	0.0162	Pass	Pass
P18_CCTCCTGA	P18	embyro	PS	E13	8620	199102	5801	0.0291	4527	0.0227	Pass	Pass
P18_CCTCTATC	P18	embyro	PS	E13	3606	23684	5600	0.2364	3898	0.1646	Fail	Fail
P18_CGAACTTA	P18	embyro	PS	E13	9795	429996	8586	0.02	6719	0.0156	Pass	Pass
P18_CGACACAC	P18	embyro	PS	E13	8150	209370	7727	0.0369	10552	0.0504	Pass	Pass
P18_CGACTGGA	P18	embyro	PS	E13	10394	604393	10400	0.0172	7987	0.0132	Pass	Pass
P18_CGCATACA	P18	embyro	PS	E13	9047	476345	9950	0.0209	7850	0.0165	Pass	Pass
P18_CGCTGATC	P18	embyro	EBi	E9	4293	43709	7529	0.1723	10613	0.2428	Fail	Fail
P18_CGGATTGC	P18	embyro	PS	E13	7409	302336	4699	0.0155	7051	0.0233	Pass	Pass
P18_CTAAGGTC	P18	embyro	PS	E13	7350	160410	8180	0.051	12761	0.0796	Pass	Pass
P18_CTCAATGA	P18	embyro	PS	E13	8847	313165	6697	0.0214	5569	0.0178	Pass	Pass
P18_CTGAGCCA	P18	embyro	PS	E13	4679	71715	11419	0.1592	1448	0.0202	Pass	Pass
P18_CTGGCATA	P18	embyro	PS	E13	9503	537944	10049	0.0187	8561	0.0159	Pass	Pass
P18_CTGTAGCC	P18	embyro	EBi	E9	3195	43858	7887	0.1798	16236	0.3702	Fail	Fail
P18_GAACAGGC	P18	embyro	PS	E13	6552	190643	10338	0.0542	10865	0.057	Pass	Pass
P18_GAATCTGA	P18	embyro	PS	E13	8877	284720	5770	0.0203	5327	0.0187	Pass	Pass
P18_GACAGTGC	P18	embyro	PS	E13	5673	89354	4661	0.0522	6611	0.074	Pass	Pass
P18_GACTAGTA	P18	embyro	PS	E13	9764	446612	8138	0.0182	7323	0.0164	Pass	Pass
P18_GAGCTGAA	P18	embyro	PS	E13	10053	678655	10084	0.0149	8660	0.0128	Pass	Pass
P18_GAGTTAGC	P18	embyro	PS	E13	5477	106230	7766	0.0731	10607	0.0998	Pass	Pass
P18_GATAGACA	P18	embyro	PS	E13	11959	769828	8179	0.0106	10718	0.0139	Pass	Pass
P18_GATGAATC	P18	embyro	PS	E13	9433	507405	7807	0.0154	7920	0.0156	Pass	Pass
P18_GCCAAGAC	P18	embyro	PS	E13	8786	547782	9903	0.0181	8246	0.0151	Pass	Pass
P18_GCCACATA	P18	embyro	PS	E13	11181	756853	9665	0.0128	9978	0.0132	Pass	Pass
P18_GCGAGTAA	P18	embyro	PS	E13	11645	718178	8711	0.0121	12586	0.0175	Pass	Pass
P18_GCTAACGA	P18	embyro	PS	E13	11384	720181	9391	0.013	12784	0.0178	Pass	Pass
P18_GCTCGGTA	P18	embyro	PS	E13	10371	430709	6512	0.0151	8725	0.0203	Pass	Pass
P18_GGAGAACA	P18	embyro	PS	E13	13711	1293321	9820	0.0076	19375	0.015	Pass	Pass
P18_GGTGCGAA	P18	embyro	PS	E13	10368	599482	10359	0.0173	8948	0.0149	Pass	Pass
P18_GTACGCAA	P18	embyro	PS	E13	9330	263924	5124	0.0194	5516	0.0209	Pass	Pass
P18_GTCGTAGA	P18	embyro	PS	E13	8855	305011	7345	0.0241	6072	0.0199	Pass	Pass
P18_GTCTGTCA	P18	embyro	PS	E13	9323	423808	8226	0.0194	6324	0.0149	Pass	Pass
P18_GTGTTCTA	P18	embyro	PS	E13	11381	614843	6613	0.0108	12330	0.0201	Pass	Pass
P18_TAGGATGA	P18	embyro	PS	E13	2114	14357	9004	0.6272	383	0.0267	Fail	Fail
P18_TATCAGCA	P18	embyro	PS	E13	9613	488234	8857	0.0181	7045	0.0144	Pass	Pass
P18_TCCGTCTA	P18	embyro	PS	E13	10182	602659	10602	0.0176	8667	0.0144	Pass	Pass
P18_TCTTCACA	P18	embyro	PS	E13	10931	673990	8822	0.0131	10009	0.0149	Pass	Pass
P18_TGAAGAGA	P18	embyro	PS	E13	8493	199456	7554	0.0379	7618	0.0382	Pass	Pass
P18_TGGAACAA	P18	embyro	PS	E13	9318	269399	7025	0.0261	5923	0.022	Pass	Pass
P18_TGGCTTCA	P18	embyro	PS	E13	9573	532496	10269	0.0193	9803	0.0184	Pass	Pass
P18_TGGTGGTA	P18	embyro	PS	E13	9962	525994	9510	0.0181	8428	0.016	Pass	Pass
P18_TTCACGCA	P18	embyro	PS	E13	9686	526406	10448	0.0198	8079	0.0153	Pass	Pass
P19_AAACATCG	P19	embyro	PS	E13	11510	419562	6434	0.0153	8297	0.0198	Pass	Pass
P19_AACAACCA	P19	embyro	PS	E13	10221	348318	4276	0.0123	7442	0.0214	Pass	Pass
P19_AACCGAGA	P19	embyro	PS	E13	10908	377928	7323	0.0194	10696	0.0283	Pass	Pass
P19_AACGCTTA	P19	embyro	PS	E13	10263	618445	10980	0.0178	10225	0.0165	Pass	Pass
P19_AACGTGAT	P19	embyro	PS	E13	8026	127067	7597	0.0598	4678	0.0368	Pass	Pass
P19_AACTCACC	P19	embyro	PS	E13	5565	47523	4056	0.0853	6014	0.1265	Pass	Pass
P19_AAGACGGA	P19	embyro	PS	E13	9924	513100	8645	0.0168	8013	0.0156	Pass	Pass
P19_AAGAGATC	P19	embyro	PS	E13	7625	188323	8620	0.0458	8851	0.047	Pass	Pass
P19_AAGGACAC	P19	embyro	PS	E13	8194	305974	8755	0.0286	5938	0.0194	Pass	Fail
P19_AAGGTACA	P19	embyro	PS	E13	10004	497143	8739	0.0176	8104	0.0163	Pass	Pass
P19_AATCCGTC	P19	embyro	PS	E13	9995	418020	9508	0.0227	7927	0.019	Pass	Fail
P19_AATGTTGC	P19	embyro	PS	E13	8056	84828	2311	0.0272	4508	0.0531	Pass	Pass
P19_ACAAGCTA	P19	embyro	PS	E13	8974	239605	4847	0.0202	5186	0.0216	Pass	Pass
P19_ACACAGAA	P19	embyro	PS	E13	7923	234627	4133	0.0176	5414	0.0231	Pass	Pass
P19_ACACGACC	P19	embyro	PS	E13	9225	320992	8221	0.0256	8457	0.0263	Pass	Pass
P19_ACAGATTC	P19	embyro	PS	E13	10001	316808	5930	0.0187	6564	0.0207	Pass	Pass
P19_ACAGCAGA	P19	embyro	PS	E13	9522	474194	10802	0.0228	8130	0.0171	Pass	Pass
P19_ACATTGGC	P19	embyro	PS	E13	9381	474369	11201	0.0236	7945	0.0167	Pass	Pass
P19_ACCACTGT	P19	embyro	PS	E13	8596	146636	2839	0.0194	3794	0.0259	Pass	Pass
P19_ACCTCCAA	P19	embyro	PS	E13	7660	124635	3659	0.0294	2789	0.0224	Pass	Pass
P19_ACGCTCGA	P19	embyro	PS	E13	7202	133548	3876	0.029	2996	0.0224	Pass	Pass
P19_ACGTATCA	P19	embyro	PS	E13	9736	611024	13191	0.0216	11646	0.0191	Pass	Pass
P19_ACTATGCA	P19	embyro	PS	E13	3482	14824	1223	0.0825	1238	0.0835	Pass	Pass
P19_AGAGTCAA	P19	embyro	PS	E13	7919	196935	5973	0.0303	4176	0.0212	Pass	Pass
P19_AGATCGCA	P19	embyro	PS	E13	8834	322161	7589	0.0236	6009	0.0187	Pass	Pass
P19_AGATGTAC	P19	embyro	PS	E13	9528	272716	5510	0.0202	6777	0.0249	Pass	Pass
P19_AGCACCTC	P19	embyro	PS	E13	9139	424422	10342	0.0244	6940	0.0164	Pass	Pass
P19_AGCAGGAA	P19	embyro	PS	E13	5952	84470	8919	0.1056	4856	0.0575	Pass	Pass
P19_AGCCATGC	P19	embyro	PS	E13	9331	388316	9045	0.0233	7715	0.0199	Pass	Pass
P19_AGGCTAAC	P19	embyro	PS	E13	11208	508997	7288	0.0143	7916	0.0156	Pass	Pass
P19_AGTACAAG	P19	embyro	PS	E13	9875	335419	6545	0.0195	7190	0.0214	Pass	Pass
P19_AGTCACTA	P19	embyro	PS	E13	9574	436438	8565	0.0196	8140	0.0187	Pass	Pass
P19_AGTGGTCA	P19	embyro	PS	E13	8218	219162	6053	0.0276	5803	0.0265	Pass	Pass
P19_ATAGCGAC	P19	embyro	PS	E13	9775	440944	9781	0.0222	7886	0.0179	Pass	Pass
P19_ATCATTCC	P19	embyro	8C	E3	11267	493385	4259	0.0086	13120	0.0266	Pass	Fail
P19_ATCCTGTA	P19	embyro	PS	E13	9217	227336	5151	0.0227	5684	0.025	Pass	Pass
P19_ATGCCTAA	P19	embyro	PS	E13	1825	3990	181	0.0454	411	0.103	Fail	Fail
P19_ATTGAGGA	P19	embyro	PS	E13	9859	460282	8446	0.0183	7384	0.016	Pass	Pass
P19_ATTGGCTC	P19	embyro	8C	E3	10616	435972	5294	0.0121	13296	0.0305	Pass	Pass
P19_CAACCACA	P19	embyro	PS	E13	9643	390884	8647	0.0221	6566	0.0168	Pass	Pass
P19_CAAGACTA	P19	embyro	PS	E13	6883	112725	3987	0.0354	4054	0.036	Pass	Fail
P19_CAAGGAGC	P19	embyro	8C	E3	12076	807024	7985	0.0099	28671	0.0355	Pass	Pass
P19_CAATGGAA	P19	embyro	PS	E13	7877	175844	6565	0.0373	5206	0.0296	Pass	Fail
P19_CACCTTAC	P19	embyro	8C	E3	12694	931941	8831	0.0095	25402	0.0273	Pass	Pass
P19_CACTTCGA	P19	embyro	PS	E13	8719	141263	3115	0.0221	13706	0.097	Pass	Pass
P19_CAGATCTG	P19	embyro	PS	E13	10316	282921	4685	0.0166	6378	0.0225	Pass	Pass
P19_CAGCGTTA	P19	embyro	PS	E13	1240	2293	103	0.0449	247	0.1077	Fail	Fail
P19_CATACCAA	P19	embyro	PS	E13	3739	16263	2219	0.1364	2343	0.1441	Pass	Pass
P19_CATCAAGT	P19	embyro	PS	E13	6851	71292	2975	0.0417	3637	0.051	Pass	Pass
P19_CCAGTTCA	P19	embyro	PS	E13	9585	314382	6957	0.0221	9107	0.029	Pass	Pass
P19_CCATCCTC	P19	embyro	8C	E3	11107	348638	2660	0.0076	11424	0.0328	Pass	Pass
P19_CCGAAGTA	P19	embyro	PS	E13	6020	54928	5036	0.0917	9351	0.1702	Pass	Pass
P19_CCGACAAC	P19	embyro	8C	E3	13733	1130370	9118	0.0081	28826	0.0255	Pass	Pass
P19_CCGTGAGA	P19	embyro	PS	E13	9194	302880	9174	0.0303	16348	0.054	Pass	Pass
P19_CCTAATCC	P19	embyro	8C	E3	12521	691021	5352	0.0077	19119	0.0277	Pass	Pass
P19_CCTCCTGA	P19	embyro	PS	E13	7300	100299	3183	0.0317	5533	0.0552	Pass	Pass
P19_CCTCTATC	P19	embyro	8C	E3	11461	485229	4515	0.0093	18189	0.0375	Pass	Pass
P19_CGAACTTA	P19	embyro	PS	E13	5722	50205	6052	0.1205	9183	0.1829	Pass	Fail
P19_CGACACAC	P19	embyro	8C	E3	11479	729049	8431	0.0116	23882	0.0328	Pass	Pass
P19_CGACTGGA	P19	embyro	PS	E13	10370	547386	9835	0.018	9209	0.0168	Pass	Pass
P19_CGCATACA	P19	embyro	PS	E13	10226	437015	9915	0.0227	7926	0.0181	Pass	Pass
P19_CGCTGATC	P19	embyro	PS	E13	9400	298984	7095	0.0237	6187	0.0207	Pass	Pass
P19_CGGATTGC	P19	embyro	8C	E3	11441	636656	7025	0.011	25193	0.0396	Pass	Pass
P19_CTAAGGTC	P19	embyro	8C	E3	13523	973857	5787	0.0059	35494	0.0364	Pass	Pass
P19_CTCAATGA	P19	embyro	PS	E13	6608	57038	5984	0.1049	4327	0.0759	Pass	Pass
P19_CTGAGCCA	P19	embyro	PS	E13	9842	477421	10547	0.0221	8496	0.0178	Pass	Pass
P19_CTGGCATA	P19	embyro	PS	E13	8732	307314	8850	0.0288	5153	0.0168	Pass	Pass
P19_CTGTAGCC	P19	embyro	PS	E13	10480	320903	5531	0.0172	7894	0.0246	Pass	Pass
P19_GAACAGGC	P19	embyro	8C	E3	12874	987472	8128	0.0082	34508	0.0349	Pass	Pass
P19_GAATCTGA	P19	embyro	PS	E13	8662	393800	11599	0.0295	7687	0.0195	Pass	Pass
P19_GACAGTGC	P19	embyro	8C	E3	11399	449969	3459	0.0077	17890	0.0398	Pass	Pass
P19_GACTAGTA	P19	embyro	PS	E13	8323	365791	11664	0.0319	6186	0.0169	Pass	Pass
P19_GAGCTGAA	P19	embyro	PS	E13	9636	382834	9750	0.0255	7222	0.0189	Pass	Pass
P19_GAGTTAGC	P19	embyro	8C	E3	13328	1328733	9924	0.0075	43031	0.0324	Pass	Pass
P19_GATAGACA	P19	embyro	PS	E13	13637	1022829	7421	0.0073	8861	0.0087	Pass	Pass
P19_GATGAATC	P19	embyro	8C	E3	12577	691782	4920	0.0071	22352	0.0323	Pass	Pass
P19_GCCAAGAC	P19	embyro	8C	E3	13041	1151690	9090	0.0079	34945	0.0303	Pass	Pass
P19_GCCACATA	P19	embyro	PS	E13	10216	429397	9201	0.0214	6234	0.0145	Pass	Pass
P19_GCGAGTAA	P19	embyro	PS	E13	10394	494506	8302	0.0168	7593	0.0154	Pass	Pass
P19_GCTAACGA	P19	embyro	PS	E13	10639	473267	8743	0.0185	7120	0.015	Pass	Pass
P19_GCTCGGTA	P19	embyro	PS	E13	9516	299409	6259	0.0209	6319	0.0211	Pass	Pass
P19_GGAGAACA	P19	embyro	PS	E13	10326	548988	13188	0.024	21815	0.0397	Pass	Pass
P19_GGTGCGAA	P19	embyro	PS	E13	9906	406446	8072	0.0199	11189	0.0275	Pass	Pass
P19_GTACGCAA	P19	embyro	PS	E13	8019	201306	5371	0.0267	4117	0.0205	Pass	Pass
P19_GTCGTAGA	P19	embyro	PS	E13	10580	413011	7216	0.0175	8240	0.02	Pass	Pass
P19_GTCTGTCA	P19	embyro	PS	E13	10442	446669	7424	0.0166	8030	0.018	Pass	Pass
P19_GTGTTCTA	P19	embyro	PS	E13	11144	352475	6238	0.0177	7351	0.0209	Pass	Pass
P19_TAGGATGA	P19	embyro	PS	E13	10569	543498	8216	0.0151	11096	0.0204	Pass	Fail
P19_TATCAGCA	P19	embyro	PS	E13	9660	344399	7426	0.0216	6291	0.0183	Pass	Pass
P19_TCCGTCTA	P19	embyro	PS	E13	11316	748968	17054	0.0228	13808	0.0184	Pass	Pass
P19_TCTTCACA	P19	embyro	PS	E13	10460	452932	7333	0.0162	7726	0.0171	Pass	Pass
P19_TGAAGAGA	P19	embyro	PS	E13	9407	360454	8147	0.0226	6094	0.0169	Pass	Pass
P19_TGGAACAA	P19	embyro	PS	E13	10236	318933	6129	0.0192	6179	0.0194	Pass	Pass
P19_TGGCTTCA	P19	embyro	PS	E13	2071	4983	237	0.0476	413	0.0829	Fail	Fail
P19_TGGTGGTA	P19	embyro	PS	E13	7042	191083	6440	0.0337	6299	0.033	Pass	Pass
P19_TTCACGCA	P19	embyro	PS	E13	2343	14992	9658	0.6442	543	0.0362	Fail	Fail
P2_AAACATCG	P2	embyro	EM	E4	11216	323305	2728	0.0084	10546	0.0326	Pass	Pass
P2_AACAACCA	P2	embyro	LM	E5	7016	90091	2440	0.0271	6917	0.0768	Pass	Pass
P2_AACCGAGA	P2	embyro	LM	E5	8699	233955	5864	0.0251	11274	0.0482	Pass	Pass
P2_AACGCTTA	P2	embyro	LM	E5	10431	341490	4747	0.0139	14883	0.0436	Pass	Pass
P2_AACGTGAT	P2	embyro	EM	E4	11629	323646	2859	0.0088	11151	0.0345	Pass	Pass
P2_AACTCACC	P2	embyro	LM	E5	4371	23854	2217	0.0929	4291	0.1799	Pass	Pass
P2_AAGACGGA	P2	embyro	LM	E5	8918	250039	5352	0.0214	11961	0.0478	Pass	Pass
P2_AAGAGATC	P2	embyro	LM	E5	9268	202990	3518	0.0173	7485	0.0369	Pass	Pass
P2_AAGGACAC	P2	embyro	LM	E5	10009	335262	5837	0.0174	9611	0.0287	Pass	Pass
P2_AAGGTACA	P2	embyro	LM	E5	10920	345383	3546	0.0103	10603	0.0307	Pass	Pass
P2_AATCCGTC	P2	embyro	LM	E5	8702	147527	3297	0.0223	5216	0.0354	Pass	Pass
P2_AATGTTGC	P2	embyro	EB	E6	6742	64277	1943	0.0302	4811	0.0748	Pass	Fail
P2_ACAAGCTA	P2	embyro	LM	E5	9272	168049	2662	0.0158	7567	0.045	Pass	Pass
P2_ACACAGAA	P2	embyro	LM	E5	8207	141615	3056	0.0216	6908	0.0488	Pass	Pass
P2_ACACGACC	P2	embyro	EB	E6	9072	277210	6036	0.0218	9451	0.0341	Pass	Fail
P2_ACAGATTC	P2	embyro	EB	E6	9621	217798	4040	0.0185	10144	0.0466	Pass	Fail
P2_ACAGCAGA	P2	embyro	LM	E5	9598	403676	6189	0.0153	10921	0.0271	Pass	Pass
P2_ACATTGGC	P2	embyro	EM	E4	9758	151846	1407	0.0093	6942	0.0457	Pass	Pass
P2_ACCACTGT	P2	embyro	EM	E4	7592	63993	1013	0.0158	3908	0.0611	Pass	Pass
P2_ACCTCCAA	P2	embyro	LM	E5	8240	116197	1757	0.0151	4641	0.0399	Pass	Pass
P2_ACGCTCGA	P2	embyro	LM	E5	8199	117601	1774	0.0151	4525	0.0385	Pass	Pass
P2_ACGTATCA	P2	embyro	LM	E5	10390	261685	3465	0.0132	7870	0.0301	Pass	Pass
P2_ACTATGCA	P2	embyro	LM	E5	3220	11089	425	0.0383	1243	0.1121	Pass	Pass
P2_AGAGTCAA	P2	embyro	LM	E5	8682	135024	2446	0.0181	5574	0.0413	Pass	Pass
P2_AGATCGCA	P2	embyro	LM	E5	8894	188678	2824	0.015	6157	0.0326	Pass	Pass
P2_AGATGTAC	P2	embyro	EB	E6	7377	95651	2976	0.0311	6064	0.0634	Pass	Fail
P2_AGCACCTC	P2	embyro	EB	E6	9069	332665	6665	0.02	11757	0.0353	Pass	Fail
P2_AGCAGGAA	P2	embyro	LM	E5	9705	252250	3631	0.0144	8157	0.0323	Pass	Pass
P2_AGCCATGC	P2	embyro	EB	E6	9403	221116	3215	0.0145	8904	0.0403	Pass	Fail
P2_AGGCTAAC	P2	embyro	EB	E6	9930	341353	5512	0.0161	12205	0.0358	Pass	Fail
P2_AGTACAAG	P2	embyro	LM	E5	8207	92188	3058	0.0332	8021	0.087	Pass	Pass
P2_AGTCACTA	P2	embyro	LM	E5	9189	258663	5059	0.0196	8390	0.0324	Pass	Pass
P2_AGTGGTCA	P2	embyro	EM	E4	10929	261832	2408	0.0092	10081	0.0385	Pass	Pass
P2_ATAGCGAC	P2	embyro	EB	E6	9084	235981	4187	0.0177	9148	0.0388	Pass	Fail
P2_ATCATTCC	P2	embyro	EB	E6	8940	219145	4443	0.0203	8890	0.0406	Pass	Fail
P2_ATCCTGTA	P2	embyro	LM	E5	7390	84292	2651	0.0315	4960	0.0588	Pass	Pass
P2_ATGCCTAA	P2	embyro	EM	E4	9900	198532	2387	0.012	7424	0.0374	Pass	Pass
P2_ATTGAGGA	P2	embyro	LM	E5	10666	328164	3830	0.0117	9097	0.0277	Pass	Pass
P2_ATTGGCTC	P2	embyro	EB	E6	7702	129288	3310	0.0256	6691	0.0518	Pass	Fail
P2_CAACCACA	P2	embyro	LM	E5	9843	289719	4811	0.0166	11110	0.0383	Pass	Pass
P2_CAAGACTA	P2	embyro	LM	E5	6421	77930	2404	0.0308	4998	0.0641	Pass	Pass
P2_CAAGGAGC	P2	embyro	EB	E6	8889	241617	4565	0.0189	9349	0.0387	Pass	Fail
P2_CAATGGAA	P2	embyro	LM	E5	10003	244732	2955	0.0121	9579	0.0391	Pass	Pass
P2_CACCTTAC	P2	embyro	EB	E6	9468	290908	5484	0.0189	10964	0.0377	Pass	Fail
P2_CACTTCGA	P2	embyro	LM	E5	5871	55233	3000	0.0543	6017	0.1089	Pass	Pass
P2_CAGATCTG	P2	embyro	LM	E5	7490	82136	1687	0.0205	5570	0.0678	Pass	Pass
P2_CAGCGTTA	P2	embyro	LM	E5	4915	27239	907	0.0333	2295	0.0843	Pass	Pass
P2_CATACCAA	P2	embyro	LM	E5	9145	159099	3077	0.0193	7322	0.046	Pass	Pass
P2_CATCAAGT	P2	embyro	LM	E5	5485	34825	953	0.0274	4058	0.1165	Pass	Pass
P2_CCAGTTCA	P2	embyro	LM	E5	8371	137173	4012	0.0292	7394	0.0539	Pass	Pass
P2_CCATCCTC	P2	embyro	EB	E6	5030	32218	1860	0.0577	3808	0.1182	Pass	Fail
P2_CCGAAGTA	P2	embyro	LM	E5	8982	195362	3575	0.0183	7508	0.0384	Pass	Pass
P2_CCGACAAC	P2	embyro	EB	E6	8777	215627	5779	0.0268	9351	0.0434	Pass	Fail
P2_CCGTGAGA	P2	embyro	LM	E5	10090	343698	3809	0.0111	10602	0.0308	Pass	Pass
P2_CCTAATCC	P2	embyro	EB	E6	6926	70683	4000	0.0566	4550	0.0644	Pass	Fail
P2_CCTCCTGA	P2	embyro	LM	E5	9197	154936	2039	0.0132	7183	0.0464	Pass	Pass
P2_CCTCTATC	P2	embyro	EB	E6	7658	108692	2455	0.0226	5363	0.0493	Pass	Fail
P2_CGAACTTA	P2	embyro	LM	E5	10689	435294	3590	0.0082	12790	0.0294	Pass	Pass
P2_CGACACAC	P2	embyro	EB	E6	10101	399239	6790	0.017	13128	0.0329	Pass	Fail
P2_CGACTGGA	P2	embyro	LM	E5	10118	357500	6001	0.0168	11402	0.0319	Pass	Pass
P2_CGCATACA	P2	embyro	LM	E5	8172	100111	5679	0.0567	10867	0.1085	Pass	Pass
P2_CGCTGATC	P2	embyro	LM	E5	7739	120321	2815	0.0234	6895	0.0573	Pass	Pass
P2_CGGATTGC	P2	embyro	EB	E6	8513	197125	4745	0.0241	7699	0.0391	Pass	Fail
P2_CTAAGGTC	P2	embyro	EB	E6	9676	263936	4676	0.0177	9270	0.0351	Pass	Fail
P2_CTCAATGA	P2	embyro	LM	E5	9227	184776	4422	0.0239	7940	0.043	Pass	Pass
P2_CTGAGCCA	P2	embyro	LM	E5	2575	16042	8604	0.5363	936	0.0583	Fail	Fail
P2_CTGGCATA	P2	embyro	LM	E5	9576	292224	5847	0.02	12417	0.0425	Pass	Pass
P2_CTGTAGCC	P2	embyro	LM	E5	5743	41553	2961	0.0713	3027	0.0728	Pass	Pass
P2_GAACAGGC	P2	embyro	EB	E6	10352	419754	5708	0.0136	13480	0.0321	Pass	Fail
P2_GAATCTGA	P2	embyro	LM	E5	8517	128340	2528	0.0197	6336	0.0494	Pass	Pass
P2_GACAGTGC	P2	embyro	EB	E6	7471	103727	3045	0.0294	6335	0.0611	Pass	Fail
P2_GAGCTGAA	P2	embyro	LM	E5	10025	376507	7239	0.0192	10400	0.0276	Pass	Pass
P2_GAGTTAGC	P2	embyro	EB	E6	9771	252815	4600	0.0182	10541	0.0417	Pass	Fail
P2_GATAGACA	P2	embyro	LM	E5	10441	324126	4293	0.0132	9760	0.0301	Pass	Pass
P2_GATGAATC	P2	embyro	EB	E6	8867	184371	4284	0.0232	7963	0.0432	Pass	Fail
P2_GCCAAGAC	P2	embyro	EB	E6	9758	338804	5370	0.0158	10558	0.0312	Pass	Fail
P2_GCCACATA	P2	embyro	LM	E5	9354	245383	3982	0.0162	7369	0.03	Pass	Pass
P2_GCGAGTAA	P2	embyro	LM	E5	9614	238191	3323	0.014	8036	0.0337	Pass	Pass
P2_GCTAACGA	P2	embyro	LM	E5	10321	330781	4811	0.0145	8620	0.0261	Pass	Pass
P2_GGAGAACA	P2	embyro	LM	E5	8594	171789	5815	0.0338	5604	0.0326	Pass	Pass
P2_GGTGCGAA	P2	embyro	LM	E5	4149	25556	2774	0.1085	4373	0.1711	Pass	Pass
P2_GTACGCAA	P2	embyro	LM	E5	4154	16510	1273	0.0771	2615	0.1584	Pass	Pass
P2_GTCGTAGA	P2	embyro	LM	E5	2484	8113	505	0.0622	989	0.1219	Pass	Pass
P2_GTCTGTCA	P2	embyro	LM	E5	5260	40250	3223	0.0801	5697	0.1415	Pass	Pass
P2_GTGTTCTA	P2	embyro	LM	E5	7865	126229	3010	0.0238	5235	0.0415	Pass	Pass
P2_TAGGATGA	P2	embyro	LM	E5	9169	254658	5148	0.0202	8032	0.0315	Pass	Pass
P2_TATCAGCA	P2	embyro	LM	E5	9342	214629	3762	0.0175	6902	0.0322	Pass	Pass
P2_TCCGTCTA	P2	embyro	LM	E5	10122	312375	5191	0.0166	9257	0.0296	Pass	Pass
P2_TCTTCACA	P2	embyro	LM	E5	7769	89023	5157	0.0579	7046	0.0791	Pass	Pass
P2_TGAAGAGA	P2	embyro	LM	E5	10292	288236	5126	0.0178	8789	0.0305	Pass	Pass
P2_TGGAACAA	P2	embyro	LM	E5	10941	269332	3308	0.0123	9266	0.0344	Pass	Pass
P2_TGGCTTCA	P2	embyro	LM	E5	10422	350085	3374	0.0096	10106	0.0289	Pass	Pass
P2_TGGTGGTA	P2	embyro	LM	E5	9448	256686	4074	0.0159	8442	0.0329	Pass	Pass
P2_TTCACGCA	P2	embyro	LM	E5	9389	268135	4586	0.0171	8134	0.0303	Pass	Pass
P20_AAACATCG	P20	embyro	8C	E3	10057	422912	3929	0.0093	14485	0.0343	Pass	Pass
P20_AACAACCA	P20	embyro	8C	E3	9947	403738	3463	0.0086	14417	0.0357	Pass	Pass
P20_AACCGAGA	P20	embyro	8C	E3	10564	565691	4520	0.008	19516	0.0345	Pass	Pass
P20_AACGCTTA	P20	embyro	8C	E3	10066	529779	6172	0.0117	18735	0.0354	Pass	Pass
P20_AACGTGAT	P20	embyro	8C	E3	10035	405538	3968	0.0098	12951	0.0319	Pass	Pass
P20_AACTCACC	P20	embyro	8C	E3	9801	339765	3885	0.0114	12778	0.0376	Pass	Pass
P20_AAGACGGA	P20	embyro	8C	E3	10881	645633	5845	0.0091	23699	0.0367	Pass	Pass
P20_AAGGTACA	P20	embyro	8C	E3	9212	401920	6390	0.0159	14299	0.0356	Pass	Pass
P20_ACAAGCTA	P20	embyro	4C	E3	11980	561175	2806	0.005	15521	0.0277	Pass	Pass
P20_ACACAGAA	P20	embyro	8C	E3	1792	4925	126	0.0256	1228	0.2493	Fail	Fail
P20_ACAGCAGA	P20	embyro	8C	E3	10512	619964	7430	0.012	20672	0.0333	Pass	Pass
P20_ACATTGGC	P20	embyro	8C	E3	8239	150864	2455	0.0163	5381	0.0357	Pass	Pass
P20_ACCACTGT	P20	embyro	8C	E3	8001	125324	1882	0.015	5106	0.0407	Pass	Pass
P20_ACCTCCAA	P20	embyro	8C	E3	9096	206785	2222	0.0107	5999	0.029	Pass	Pass
P20_ACGCTCGA	P20	embyro	8C	E3	9880	260232	2657	0.0102	8434	0.0324	Pass	Pass
P20_ACGTATCA	P20	embyro	8C	E3	10567	553905	6495	0.0117	16603	0.03	Pass	Pass
P20_ACTATGCA	P20	embyro	8C	E3	5212	31715	486	0.0153	2299	0.0725	Pass	Pass
P20_AGAGTCAA	P20	embyro	8C	E3	9882	325964	3409	0.0105	10872	0.0334	Pass	Pass
P20_AGATCGCA	P20	embyro	8C	E3	10159	422272	4888	0.0116	12345	0.0292	Pass	Pass
P20_AGCAGGAA	P20	embyro	8C	E3	4895	61422	455	0.0074	5726	0.0932	Pass	Fail
P20_AGTACAAG	P20	embyro	8C	E3	9322	344683	4356	0.0126	12794	0.0371	Pass	Pass
P20_AGTCACTA	P20	embyro	8C	E3	10484	537747	5866	0.0109	17071	0.0317	Pass	Pass
P20_AGTGGTCA	P20	embyro	8C	E3	10798	443991	3465	0.0078	12534	0.0282	Pass	Pass
P20_ATCCTGTA	P20	embyro	8C	E3	10070	335039	3386	0.0101	10454	0.0312	Pass	Pass
P20_ATGCCTAA	P20	embyro	8C	E3	9939	383844	2797	0.0073	10452	0.0272	Pass	Pass
P20_ATTGAGGA	P20	embyro	8C	E3	9632	317403	4539	0.0143	11924	0.0376	Pass	Pass
P20_CAACCACA	P20	embyro	8C	E3	11060	661013	6807	0.0103	18838	0.0285	Pass	Pass
P20_CAAGACTA	P20	embyro	8C	E3	8210	141643	2041	0.0144	5348	0.0378	Pass	Pass
P20_CACTTCGA	P20	embyro	8C	E3	10791	515573	4544	0.0088	17870	0.0347	Pass	Pass
P20_CAGATCTG	P20	embyro	8C	E3	9334	272738	2774	0.0102	9249	0.0339	Pass	Pass
P20_CAGCGTTA	P20	embyro	8C	E3	6800	70329	1160	0.0165	3945	0.0561	Pass	Pass
P20_CATACCAA	P20	embyro	8C	E3	10298	383337	3200	0.0083	13285	0.0347	Pass	Pass
P20_CATCAAGT	P20	embyro	8C	E3	8999	153754	1331	0.0087	5227	0.034	Pass	Pass
P20_CCAGTTCA	P20	embyro	8C	E3	10692	555594	4981	0.009	18156	0.0327	Pass	Pass
P20_CCGAAGTA	P20	embyro	8C	E3	11935	744642	5211	0.007	23625	0.0317	Pass	Pass
P20_CCGTGAGA	P20	embyro	8C	E3	10652	569619	5619	0.0099	19748	0.0347	Pass	Pass
P20_CCTCCTGA	P20	embyro	8C	E3	9515	253463	2481	0.0098	8109	0.032	Pass	Pass
P20_CGAACTTA	P20	embyro	8C	E3	11452	794895	5410	0.0068	22250	0.028	Pass	Pass
P20_CGACTGGA	P20	embyro	8C	E3	10753	683272	6732	0.0099	23400	0.0342	Pass	Pass
P20_CGCATACA	P20	embyro	8C	E3	10474	610313	6902	0.0113	19013	0.0312	Pass	Pass
P20_CGCTGATC	P20	embyro	4C	E3	10467	410962	3622	0.0088	13734	0.0334	Pass	Pass
P20_CTCAATGA	P20	embyro	8C	E3	9437	300616	4210	0.014	10284	0.0342	Pass	Pass
P20_CTGAGCCA	P20	embyro	8C	E3	10149	542414	3898	0.0072	22894	0.0422	Pass	Pass
P20_CTGGCATA	P20	embyro	8C	E3	10260	554094	6081	0.011	16419	0.0296	Pass	Pass
P20_CTGTAGCC	P20	embyro	4C	E3	2954	28250	5723	0.2026	13891	0.4917	Fail	Fail
P20_GAATCTGA	P20	embyro	8C	E3	7970	145400	2534	0.0174	6868	0.0472	Pass	Pass
P20_GACTAGTA	P20	embyro	8C	E3	10539	560859	5093	0.0091	22095	0.0394	Pass	Pass
P20_GAGCTGAA	P20	embyro	8C	E3	9790	445033	6363	0.0143	14432	0.0324	Pass	Pass
P20_GATAGACA	P20	embyro	8C	E3	10593	586582	5661	0.0097	17901	0.0305	Pass	Pass
P20_GCCACATA	P20	embyro	8C	E3	10001	539563	7256	0.0134	17882	0.0331	Pass	Pass
P20_GCGAGTAA	P20	embyro	8C	E3	10047	463648	5926	0.0128	16061	0.0346	Pass	Pass
P20_GCTAACGA	P20	embyro	8C	E3	9307	419744	6242	0.0149	12974	0.0309	Pass	Pass
P20_GCTCGGTA	P20	embyro	8C	E3	9454	282881	3710	0.0131	10676	0.0377	Pass	Pass
P20_GGAGAACA	P20	embyro	8C	E3	8869	378855	6385	0.0169	14048	0.0371	Pass	Pass
P20_GGTGCGAA	P20	embyro	8C	E3	9073	378489	6292	0.0166	12232	0.0323	Pass	Pass
P20_GTACGCAA	P20	embyro	8C	E3	9306	341064	5338	0.0157	13388	0.0393	Pass	Pass
P20_GTCGTAGA	P20	embyro	8C	E3	10149	401526	4437	0.0111	12356	0.0308	Pass	Pass
P20_GTCTGTCA	P20	embyro	8C	E3	7453	186432	2224	0.0119	9056	0.0486	Pass	Pass
P20_GTGTTCTA	P20	embyro	8C	E3	9412	345319	4791	0.0139	12255	0.0355	Pass	Pass
P20_TAGGATGA	P20	embyro	8C	E3	10061	459621	5485	0.0119	15756	0.0343	Pass	Pass
P20_TATCAGCA	P20	embyro	8C	E3	10200	484203	5495	0.0113	15890	0.0328	Pass	Pass
P20_TCCGTCTA	P20	embyro	8C	E3	10735	606128	6102	0.0101	18654	0.0308	Pass	Pass
P20_TCTTCACA	P20	embyro	8C	E3	9461	322431	3813	0.0118	10454	0.0324	Pass	Pass
P20_TGAAGAGA	P20	embyro	8C	E3	10362	460324	5421	0.0118	14051	0.0305	Pass	Pass
P20_TGGAACAA	P20	embyro	8C	E3	11193	487436	4058	0.0083	14518	0.0298	Pass	Pass
P20_TGGCTTCA	P20	embyro	8C	E3	10472	783029	8276	0.0106	27336	0.0349	Pass	Pass
P20_TGGTGGTA	P20	embyro	8C	E3	2671	7714	158	0.0205	1016	0.1317	Pass	Pass
P20_TTCACGCA	P20	embyro	8C	E3	10253	505724	5797	0.0115	16313	0.0323	Pass	Pass
P3_AAACATCG	P3	embyro	EB	E6	7214	135572	4284	0.0316	5958	0.0439	Pass	Fail
P3_AACAACCA	P3	embyro	EB	E6	9439	249307	3697	0.0148	8856	0.0355	Pass	Fail
P3_AACCGAGA	P3	embyro	EB	E6	8546	268333	5646	0.021	8516	0.0317	Pass	Fail
P3_AACGCTTA	P3	embyro	EB	E6	9708	334248	5372	0.0161	11660	0.0349	Pass	Fail
P3_AACGTGAT	P3	embyro	EB	E6	6932	85627	4047	0.0473	7804	0.0911	Pass	Fail
P3_AACTCACC	P3	embyro	HB	E8	8833	252099	4253	0.0169	8433	0.0335	Pass	Pass
P3_AAGACGGA	P3	embyro	EB	E6	9892	307491	6364	0.0207	9989	0.0325	Pass	Fail
P3_AAGAGATC	P3	embyro	HB	E8	7027	87043	5470	0.0628	9354	0.1075	Pass	Pass
P3_AAGGACAC	P3	embyro	HB	E8	8689	454973	9263	0.0204	14654	0.0322	Pass	Pass
P3_AAGGTACA	P3	embyro	EB	E6	10446	425555	6608	0.0155	12002	0.0282	Pass	Fail
P3_AATCCGTC	P3	embyro	HB	E8	3421	23323	5484	0.2351	3828	0.1641	Fail	Fail
P3_AATGTTGC	P3	embyro	HB	E8	9157	140006	2795	0.02	7331	0.0524	Pass	Pass
P3_ACAAGCTA	P3	embyro	EB	E6	9037	164703	2785	0.0169	6851	0.0416	Pass	Fail
P3_ACACAGAA	P3	embyro	EB	E6	8815	266744	5585	0.0209	9455	0.0354	Pass	Fail
P3_ACACGACC	P3	embyro	HB	E8	7602	264483	7560	0.0286	7575	0.0286	Pass	Pass
P3_ACAGATTC	P3	embyro	HB	E8	9159	293912	5156	0.0175	8453	0.0288	Pass	Pass
P3_ACAGCAGA	P3	embyro	EB	E6	8797	354297	7820	0.0221	11070	0.0312	Pass	Fail
P3_ACATTGGC	P3	embyro	EB	E6	8302	138556	2640	0.0191	5350	0.0386	Pass	Fail
P3_ACCACTGT	P3	embyro	EB	E6	7390	84921	2206	0.026	3778	0.0445	Pass	Fail
P3_ACCTCCAA	P3	embyro	EB	E6	8030	115062	2310	0.0201	4614	0.0401	Pass	Fail
P3_ACGCTCGA	P3	embyro	EB	E6	8565	157809	2458	0.0156	5202	0.033	Pass	Fail
P3_ACGTATCA	P3	embyro	EB	E6	9775	404919	6292	0.0155	11307	0.0279	Pass	Fail
P3_ACTATGCA	P3	embyro	EB	E6	4498	22241	738	0.0332	2455	0.1104	Pass	Fail
P3_AGAGTCAA	P3	embyro	EB	E6	10089	370930	3559	0.0096	12566	0.0339	Pass	Fail
P3_AGATCGCA	P3	embyro	EB	E6	8561	238729	4826	0.0202	11089	0.0465	Pass	Fail
P3_AGATGTAC	P3	embyro	HB	E8	8489	218941	4020	0.0184	7519	0.0343	Pass	Pass
P3_AGCACCTC	P3	embyro	HB	E8	8200	355957	8741	0.0246	7828	0.022	Pass	Pass
P3_AGCAGGAA	P3	embyro	EB	E6	8567	306624	6151	0.0201	9721	0.0317	Pass	Fail
P3_AGCCATGC	P3	embyro	HB	E8	7546	152553	4109	0.0269	5999	0.0393	Pass	Pass
P3_AGGCTAAC	P3	embyro	HB	E8	9909	480366	6421	0.0134	12732	0.0265	Pass	Pass
P3_AGTACAAG	P3	embyro	EB	E6	8294	201181	4167	0.0207	7189	0.0357	Pass	Fail
P3_AGTCACTA	P3	embyro	EB	E6	8495	262990	5650	0.0215	8664	0.0329	Pass	Fail
P3_AGTGGTCA	P3	embyro	EB	E6	7855	174090	3746	0.0215	7224	0.0415	Pass	Fail
P3_ATAGCGAC	P3	embyro	HB	E8	8612	333451	7202	0.0216	9713	0.0291	Pass	Pass
P3_ATCATTCC	P3	embyro	HB	E8	9332	360264	5964	0.0166	9616	0.0267	Pass	Pass
P3_ATCCTGTA	P3	embyro	EB	E6	7943	138141	2997	0.0217	5543	0.0401	Pass	Fail
P3_ATGCCTAA	P3	embyro	EB	E6	8106	159190	4204	0.0264	6829	0.0429	Pass	Fail
P3_ATTGAGGA	P3	embyro	EB	E6	8765	274966	5765	0.021	8782	0.0319	Pass	Fail
P3_ATTGGCTC	P3	embyro	HB	E8	8050	160079	3260	0.0204	5051	0.0316	Pass	Pass
P3_CAACCACA	P3	embyro	EB	E6	10387	482623	6683	0.0138	13744	0.0285	Pass	Fail
P3_CAAGACTA	P3	embyro	EB	E6	7450	105922	2671	0.0252	5039	0.0476	Pass	Fail
P3_CAAGGAGC	P3	embyro	HB	E8	8574	313158	6174	0.0197	8463	0.027	Pass	Pass
P3_CAATGGAA	P3	embyro	EB	E6	8786	225388	4336	0.0192	8832	0.0392	Pass	Fail
P3_CACCTTAC	P3	embyro	HB	E8	8436	308340	5923	0.0192	8809	0.0286	Pass	Pass
P3_CACTTCGA	P3	embyro	EB	E6	7751	147872	4163	0.0282	6539	0.0442	Pass	Fail
P3_CAGATCTG	P3	embyro	EB	E6	7201	107489	3079	0.0286	5170	0.0481	Pass	Fail
P3_CAGCGTTA	P3	embyro	EB	E6	5583	43658	1270	0.0291	3299	0.0756	Pass	Fail
P3_CATACCAA	P3	embyro	EB	E6	2382	10522	3568	0.3391	642	0.061	Fail	Fail
P3_CATCAAGT	P3	embyro	EB	E6	7076	74937	2197	0.0293	3532	0.0471	Pass	Fail
P3_CCAGTTCA	P3	embyro	EB	E6	8293	161377	3647	0.0226	7582	0.047	Pass	Fail
P3_CCATCCTC	P3	embyro	HB	E8	7593	118627	2098	0.0177	4484	0.0378	Pass	Pass
P3_CCGAAGTA	P3	embyro	EB	E6	9248	303149	4988	0.0165	10918	0.036	Pass	Fail
P3_CCGACAAC	P3	embyro	HB	E8	8590	330561	7708	0.0233	11019	0.0333	Pass	Pass
P3_CCGTGAGA	P3	embyro	EB	E6	9901	417350	5596	0.0134	11665	0.028	Pass	Fail
P3_CCTAATCC	P3	embyro	HB	E8	7427	132499	4108	0.031	5306	0.04	Pass	Pass
P3_CCTCCTGA	P3	embyro	EB	E6	7816	128025	2394	0.0187	5313	0.0415	Pass	Fail
P3_CCTCTATC	P3	embyro	HB	E8	7038	99623	3108	0.0312	4057	0.0407	Pass	Pass
P3_CGAACTTA	P3	embyro	EB	E6	9011	276906	4325	0.0156	10122	0.0366	Pass	Fail
P3_CGACACAC	P3	embyro	HB	E8	7271	275352	8572	0.0311	6675	0.0242	Pass	Pass
P3_CGACTGGA	P3	embyro	EB	E6	3961	56327	7852	0.1394	14018	0.2489	Fail	Fail
P3_CGCATACA	P3	embyro	EB	E6	9729	399422	4803	0.012	14151	0.0354	Pass	Fail
P3_CGCTGATC	P3	embyro	EB	E6	9035	220732	4550	0.0206	7000	0.0317	Pass	Fail
P3_CGGATTGC	P3	embyro	HB	E8	7822	238309	5549	0.0233	9083	0.0381	Pass	Pass
P3_CTAAGGTC	P3	embyro	HB	E8	6700	102709	4553	0.0443	6140	0.0598	Pass	Pass
P3_CTCAATGA	P3	embyro	EB	E6	9845	316669	4284	0.0135	11094	0.035	Pass	Fail
P3_CTGAGCCA	P3	embyro	EB	E6	8046	237596	6351	0.0267	7839	0.033	Pass	Fail
P3_CTGGCATA	P3	embyro	EB	E6	8081	211993	3582	0.0169	8296	0.0391	Pass	Fail
P3_CTGTAGCC	P3	embyro	EB	E6	8539	209400	4775	0.0228	8252	0.0394	Pass	Fail
P3_GAACAGGC	P3	embyro	HB	E8	7648	245375	6566	0.0268	6272	0.0256	Pass	Pass
P3_GAATCTGA	P3	embyro	EB	E6	6639	78622	2630	0.0335	4056	0.0516	Pass	Fail
P3_GACAGTGC	P3	embyro	HB	E8	5944	57846	2721	0.047	4348	0.0752	Pass	Pass
P3_GACTAGTA	P3	embyro	EB	E6	8692	267329	5274	0.0197	9663	0.0361	Pass	Fail
P3_GAGCTGAA	P3	embyro	EB	E6	8430	295034	6407	0.0217	10312	0.035	Pass	Fail
P3_GAGTTAGC	P3	embyro	HB	E8	8559	276894	5564	0.0201	8070	0.0291	Pass	Pass
P3_GATAGACA	P3	embyro	EB	E6	8083	224978	5256	0.0234	7572	0.0337	Pass	Fail
P3_GATGAATC	P3	embyro	HB	E8	7842	190709	4264	0.0224	6087	0.0319	Pass	Pass
P3_GCCAAGAC	P3	embyro	HB	E8	9248	459859	8011	0.0174	10316	0.0224	Pass	Pass
P3_GCCACATA	P3	embyro	EB	E6	1909	9733	4438	0.456	667	0.0685	Fail	Fail
P3_GCGAGTAA	P3	embyro	EB	E6	8278	245898	5525	0.0225	8257	0.0336	Pass	Fail
P3_GCTAACGA	P3	embyro	EB	E6	8063	286739	5380	0.0188	9231	0.0322	Pass	Fail
P3_GCTCGGTA	P3	embyro	EB	E6	9176	266961	3322	0.0124	7871	0.0295	Pass	Fail
P3_GGAGAACA	P3	embyro	EB	E6	10383	574778	6290	0.0109	14946	0.026	Pass	Fail
P3_GGTGCGAA	P3	embyro	EB	E6	6389	95837	1786	0.0186	4792	0.05	Pass	Fail
P3_GTACGCAA	P3	embyro	EB	E6	6578	78608	2833	0.036	4501	0.0573	Pass	Fail
P3_GTCGTAGA	P3	embyro	EB	E6	8465	249151	4750	0.0191	8382	0.0336	Pass	Fail
P3_GTCTGTCA	P3	embyro	EB	E6	9546	316549	4497	0.0142	9302	0.0294	Pass	Fail
P3_GTGTTCTA	P3	embyro	EB	E6	9287	260723	4794	0.0184	9390	0.036	Pass	Fail
P3_TAGGATGA	P3	embyro	EB	E6	6457	143686	3420	0.0238	5222	0.0363	Pass	Fail
P3_TATCAGCA	P3	embyro	EB	E6	7896	248252	5455	0.022	7505	0.0302	Pass	Fail
P3_TCCGTCTA	P3	embyro	EB	E6	10160	478736	6725	0.014	12874	0.0269	Pass	Fail
P3_TCTTCACA	P3	embyro	EB	E6	8953	354790	5863	0.0165	12858	0.0362	Pass	Fail
P3_TGAAGAGA	P3	embyro	EB	E6	8398	272550	5569	0.0204	8118	0.0298	Pass	Fail
P3_TGGAACAA	P3	embyro	HB	E8	3495	20463	4870	0.238	2996	0.1464	Fail	Fail
P3_TGGCTTCA	P3	embyro	HB	E8	9265	388732	6522	0.0168	16145	0.0415	Pass	Pass
P3_TGGTGGTA	P3	embyro	HB	E8	8799	364429	7253	0.0199	12468	0.0342	Pass	Pass
P3_TTCACGCA	P3	embyro	HB	E8	7023	128401	6882	0.0536	11674	0.0909	Pass	Pass
P4_AAACATCG	P4	embyro	HB	E8	7394	181894	4940	0.0272	8167	0.0449	Pass	Pass
P4_AACAACCA	P4	embyro	HB	E8	8887	234298	3168	0.0135	6497	0.0277	Pass	Pass
P4_AACCGAGA	P4	embyro	HB	E8	9559	386622	6816	0.0176	9431	0.0244	Pass	Pass
P4_AACGCTTA	P4	embyro	HB	E8	9439	397624	6913	0.0174	10458	0.0263	Pass	Pass
P4_AACGTGAT	P4	embyro	HB	E8	8288	170743	4959	0.029	8102	0.0475	Pass	Pass
P4_AACTCACC	P4	embyro	HB	E8	3198	15193	4188	0.2757	871	0.0573	Fail	Fail
P4_AAGACGGA	P4	embyro	HB	E8	9143	411940	7685	0.0187	9896	0.024	Pass	Pass
P4_AAGAGATC	P4	embyro	HB	E8	9323	241305	5322	0.0221	7537	0.0312	Pass	Pass
P4_AAGGACAC	P4	embyro	HB	E8	4086	43266	7382	0.1706	3300	0.0763	Pass	Pass
P4_AAGGTACA	P4	embyro	HB	E8	9631	456211	7014	0.0154	9607	0.0211	Pass	Pass
P4_AATCCGTC	P4	embyro	HB	E8	7877	163665	5956	0.0364	8467	0.0517	Pass	Pass
P4_AATGTTGC	P4	embyro	HB	E8	9061	150094	2198	0.0146	5009	0.0334	Pass	Pass
P4_ACAAGCTA	P4	embyro	HB	E8	8907	209670	2818	0.0134	4956	0.0236	Pass	Pass
P4_ACACAGAA	P4	embyro	HB	E8	9316	367114	5967	0.0163	7627	0.0208	Pass	Pass
P4_ACACGACC	P4	embyro	HB	E8	8521	96803	1000	0.0103	2525	0.0261	Pass	Pass
P4_ACAGATTC	P4	embyro	HB	E8	11898	469249	4641	0.0099	11054	0.0236	Pass	Pass
P4_ACAGCAGA	P4	embyro	HB	E8	9769	548603	8960	0.0163	10202	0.0186	Pass	Pass
P4_ACATTGGC	P4	embyro	HB	E8	4132	29631	3242	0.1094	7968	0.2689	Fail	Fail
P4_ACCACTGT	P4	embyro	HB	E8	7581	98149	2767	0.0282	4957	0.0505	Pass	Pass
P4_ACCTCCAA	P4	embyro	HB	E8	8039	122453	1989	0.0162	3531	0.0288	Pass	Pass
P4_ACGCTCGA	P4	embyro	HB	E8	6196	64994	2430	0.0374	4505	0.0693	Pass	Pass
P4_ACGTATCA	P4	embyro	HB	E8	11919	523838	7105	0.0136	14939	0.0285	Pass	Pass
P4_ACTATGCA	P4	embyro	HB	E8	5208	35103	1171	0.0334	1865	0.0531	Pass	Pass
P4_AGAGTCAA	P4	embyro	HB	E8	8523	223137	4283	0.0192	6723	0.0301	Pass	Pass
P4_AGATCGCA	P4	embyro	HB	E8	8573	297588	6783	0.0228	6830	0.023	Pass	Pass
P4_AGATGTAC	P4	embyro	HB	E8	10663	322285	4212	0.0131	7863	0.0244	Pass	Pass
P4_AGCACCTC	P4	embyro	HB	E8	10107	430506	8642	0.0201	7279	0.0169	Pass	Pass
P4_AGCAGGAA	P4	embyro	HB	E8	9079	256816	7225	0.0281	9433	0.0367	Pass	Pass
P4_AGCCATGC	P4	embyro	HB	E8	9731	323932	4772	0.0147	6938	0.0214	Pass	Pass
P4_AGGCTAAC	P4	embyro	HB	E8	7576	178359	7249	0.0406	4421	0.0248	Pass	Pass
P4_AGTACAAG	P4	embyro	HB	E8	8900	238963	3992	0.0167	7078	0.0296	Pass	Pass
P4_AGTCACTA	P4	embyro	HB	E8	10082	376919	6232	0.0165	9605	0.0255	Pass	Pass
P4_AGTGGTCA	P4	embyro	HB	E8	8890	233011	4430	0.019	10467	0.0449	Pass	Pass
P4_ATAGCGAC	P4	embyro	HB	E8	10368	533901	7958	0.0149	7974	0.0149	Pass	Pass
P4_ATCATTCC	P4	embyro	HB	E8	9861	337185	5627	0.0167	7633	0.0226	Pass	Pass
P4_ATCCTGTA	P4	embyro	HB	E8	6100	43781	4489	0.1025	6945	0.1586	Pass	Pass
P4_ATGCCTAA	P4	embyro	HB	E8	8703	176753	4760	0.0269	9434	0.0534	Pass	Pass
P4_ATTGAGGA	P4	embyro	HB	E8	11817	772424	8241	0.0107	13070	0.0169	Pass	Pass
P4_ATTGGCTC	P4	embyro	HB	E8	9152	264104	4006	0.0152	7159	0.0271	Pass	Pass
P4_CAACCACA	P4	embyro	HB	E8	10087	574457	6679	0.0116	10597	0.0184	Pass	Pass
P4_CAAGACTA	P4	embyro	HB	E8	8410	206540	4407	0.0213	5313	0.0257	Pass	Pass
P4_CAAGGAGC	P4	embyro	HB	E8	9896	552760	10838	0.0196	9038	0.0164	Pass	Pass
P4_CAATGGAA	P4	embyro	HB	E8	8496	190435	3582	0.0188	5951	0.0312	Pass	Pass
P4_CACCTTAC	P4	embyro	HB	E8	10450	356343	6859	0.0192	7726	0.0217	Pass	Pass
P4_CACTTCGA	P4	embyro	HB	E8	9167	374286	7694	0.0206	12026	0.0321	Pass	Pass
P4_CAGATCTG	P4	embyro	HB	E8	6922	92659	3667	0.0396	7623	0.0823	Pass	Pass
P4_CAGCGTTA	P4	embyro	HB	E8	3321	15523	2065	0.133	2687	0.1731	Pass	Fail
P4_CATACCAA	P4	embyro	HB	E8	8130	202449	6286	0.031	7662	0.0378	Pass	Pass
P4_CATCAAGT	P4	embyro	HB	E8	10005	182102	2582	0.0142	9563	0.0525	Pass	Pass
P4_CCAGTTCA	P4	embyro	HB	E8	5057	46048	4149	0.0901	8857	0.1923	Pass	Fail
P4_CCATCCTC	P4	embyro	HB	E8	9052	170026	2143	0.0126	4519	0.0266	Pass	Pass
P4_CCGAAGTA	P4	embyro	HB	E8	9610	410215	8540	0.0208	12000	0.0293	Pass	Pass
P4_CCGACAAC	P4	embyro	HB	E8	8663	381460	8639	0.0226	6164	0.0162	Pass	Pass
P4_CCGTGAGA	P4	embyro	HB	E8	4105	43478	8905	0.2048	7188	0.1653	Fail	Fail
P4_CCTAATCC	P4	embyro	HB	E8	9261	290012	5428	0.0187	6819	0.0235	Pass	Pass
P4_CCTCCTGA	P4	embyro	HB	E8	3737	19575	1730	0.0884	2856	0.1459	Pass	Fail
P4_CCTCTATC	P4	embyro	HB	E8	7810	118709	3480	0.0293	5027	0.0423	Pass	Pass
P4_CGAACTTA	P4	embyro	HB	E8	9175	330786	8855	0.0268	10866	0.0328	Pass	Pass
P4_CGACACAC	P4	embyro	HB	E8	8226	279864	7174	0.0256	7316	0.0261	Pass	Pass
P4_CGACTGGA	P4	embyro	HB	E8	8449	307912	7263	0.0236	7219	0.0234	Pass	Pass
P4_CGCATACA	P4	embyro	HB	E8	9429	299596	6585	0.022	11197	0.0374	Pass	Pass
P4_CGCTGATC	P4	embyro	HB	E8	7172	127375	5107	0.0401	3328	0.0261	Pass	Pass
P4_CGGATTGC	P4	embyro	HB	E8	9769	398567	5309	0.0133	7212	0.0181	Pass	Pass
P4_CTAAGGTC	P4	embyro	HB	E8	9634	371055	5611	0.0151	8290	0.0223	Pass	Pass
P4_CTCAATGA	P4	embyro	HB	E8	8548	175347	4101	0.0234	5651	0.0322	Pass	Pass
P4_CTGAGCCA	P4	embyro	HB	E8	7702	249497	7149	0.0287	7067	0.0283	Pass	Pass
P4_CTGGCATA	P4	embyro	HB	E8	8245	204988	5494	0.0268	5189	0.0253	Pass	Pass
P4_GAACAGGC	P4	embyro	HB	E8	9210	348198	6941	0.0199	6451	0.0185	Pass	Pass
P4_GAATCTGA	P4	embyro	HB	E8	7827	121780	3481	0.0286	3773	0.031	Pass	Pass
P4_GACAGTGC	P4	embyro	HB	E8	7724	126699	2709	0.0214	3163	0.025	Pass	Pass
P4_GACTAGTA	P4	embyro	HB	E8	9555	315204	6014	0.0191	8639	0.0274	Pass	Pass
P4_GAGCTGAA	P4	embyro	HB	E8	8460	344616	7066	0.0205	8831	0.0256	Pass	Pass
P4_GAGTTAGC	P4	embyro	HB	E8	9185	380985	6661	0.0175	7862	0.0206	Pass	Pass
P4_GATAGACA	P4	embyro	HB	E8	9414	201547	4998	0.0248	8186	0.0406	Pass	Pass
P4_GATGAATC	P4	embyro	HB	E8	10063	377365	5454	0.0145	7744	0.0205	Pass	Pass
P4_GCCAAGAC	P4	embyro	HB	E8	10430	482296	7760	0.0161	8000	0.0166	Pass	Pass
P4_GCCACATA	P4	embyro	HB	E8	8691	406289	7746	0.0191	9425	0.0232	Pass	Pass
P4_GCGAGTAA	P4	embyro	HB	E8	8336	237216	5343	0.0225	6364	0.0268	Pass	Pass
P4_GCTAACGA	P4	embyro	HB	E8	6637	133741	6165	0.0461	2533	0.0189	Pass	Pass
P4_GCTCGGTA	P4	embyro	HB	E8	7439	132930	3618	0.0272	3762	0.0283	Pass	Pass
P4_GGAGAACA	P4	embyro	HB	E8	8224	331014	7561	0.0228	7809	0.0236	Pass	Pass
P4_GGTGCGAA	P4	embyro	HB	E8	6603	144620	6382	0.0441	4207	0.0291	Pass	Pass
P4_GTACGCAA	P4	embyro	HB	E8	7184	96914	2764	0.0285	3992	0.0412	Pass	Pass
P4_GTCGTAGA	P4	embyro	HB	E8	6279	107354	6338	0.059	4256	0.0396	Pass	Pass
P4_GTCTGTCA	P4	embyro	HB	E8	8993	327027	6373	0.0195	8462	0.0259	Pass	Pass
P4_GTGTTCTA	P4	embyro	HB	E8	8642	203438	5586	0.0275	5957	0.0293	Pass	Pass
P4_TAGGATGA	P4	embyro	HB	E8	9293	399569	7668	0.0192	8626	0.0216	Pass	Pass
P4_TATCAGCA	P4	embyro	HB	E8	8330	282423	6015	0.0213	7583	0.0268	Pass	Pass
P4_TCCGTCTA	P4	embyro	HB	E8	9276	424844	7859	0.0185	8089	0.019	Pass	Pass
P4_TCTTCACA	P4	embyro	HB	E8	7468	159576	6602	0.0414	4854	0.0304	Pass	Pass
P4_TGAAGAGA	P4	embyro	HB	E8	6622	120799	7313	0.0605	5363	0.0444	Pass	Pass
P4_TGGAACAA	P4	embyro	HB	E8	5336	37491	5150	0.1374	1286	0.0343	Pass	Pass
P4_TGGCTTCA	P4	embyro	HB	E8	3727	39366	9011	0.2289	6663	0.1693	Fail	Fail
P4_TGGTGGTA	P4	embyro	HB	E8	5112	46560	7053	0.1515	6470	0.139	Pass	Fail
P4_TTCACGCA	P4	embyro	HB	E8	5717	86105	7349	0.0853	5364	0.0623	Pass	Pass
P5_AAACATCG	P5	embyro	HB	E8	9484	231350	5116	0.0221	4033	0.0174	Pass	Pass
P5_AACAACCA	P5	embyro	HB	E8	9799	196830	3125	0.0159	7771	0.0395	Pass	Pass
P5_AACCGAGA	P5	embyro	HB	E8	9838	391364	6449	0.0165	7376	0.0188	Pass	Pass
P5_AACGCTTA	P5	embyro	HB	E8	10127	326850	6486	0.0198	10003	0.0306	Pass	Pass
P5_AACGTGAT	P5	embyro	HB	E8	5842	43371	4997	0.1152	4121	0.095	Pass	Fail
P5_AACTCACC	P5	embyro	LBi	E10	8994	229545	4588	0.02	8430	0.0367	Pass	Pass
P5_AAGACGGA	P5	embyro	HB	E8	10675	384148	7239	0.0188	11864	0.0309	Pass	Pass
P5_AAGAGATC	P5	embyro	LBi	E10	4985	37041	6357	0.1716	1502	0.0405	Pass	Pass
P5_AAGGACAC	P5	embyro	LBi	E10	9614	400682	8283	0.0207	10970	0.0274	Pass	Pass
P5_AAGGTACA	P5	embyro	HB	E8	10025	290491	6857	0.0236	6139	0.0211	Pass	Pass
P5_AATCCGTC	P5	embyro	LBi	E10	8797	275872	6766	0.0245	8050	0.0292	Pass	Pass
P5_AATGTTGC	P5	embyro	LBi	E10	8340	97962	2686	0.0274	4119	0.042	Pass	Pass
P5_ACAAGCTA	P5	embyro	HB	E8	10555	248275	3730	0.015	7771	0.0313	Pass	Pass
P5_ACACAGAA	P5	embyro	HB	E8	8718	193797	4923	0.0254	4853	0.025	Pass	Pass
P5_ACACGACC	P5	embyro	LBi	E10	3386	14768	367	0.0249	1048	0.071	Pass	Pass
P5_ACAGATTC	P5	embyro	LBi	E10	9197	178264	5034	0.0282	6975	0.0391	Pass	Pass
P5_ACAGCAGA	P5	embyro	HB	E8	10318	584455	8563	0.0147	11383	0.0195	Pass	Pass
P5_ACATTGGC	P5	embyro	HB	E8	3957	16164	740	0.0458	1458	0.0902	Pass	Fail
P5_ACCACTGT	P5	embyro	HB	E8	4033	16996	2065	0.1215	1663	0.0978	Pass	Fail
P5_ACCTCCAA	P5	embyro	HB	E8	7945	120842	2761	0.0228	3162	0.0262	Pass	Pass
P5_ACGCTCGA	P5	embyro	HB	E8	8637	132035	2868	0.0217	3668	0.0278	Pass	Pass
P5_ACGTATCA	P5	embyro	HB	E8	9253	293014	6295	0.0215	4385	0.015	Pass	Pass
P5_ACTATGCA	P5	embyro	HB	E8	4471	22560	768	0.034	1394	0.0618	Pass	Fail
P5_AGAGTCAA	P5	embyro	HB	E8	6833	97400	3663	0.0376	3317	0.0341	Pass	Pass
P5_AGATCGCA	P5	embyro	HB	E8	8086	194882	5145	0.0264	5661	0.029	Pass	Pass
P5_AGATGTAC	P5	embyro	LBi	E10	7078	86529	4072	0.0471	4084	0.0472	Pass	Pass
P5_AGCACCTC	P5	embyro	LBi	E10	7153	176351	7574	0.0429	5255	0.0298	Pass	Pass
P5_AGCAGGAA	P5	embyro	HB	E8	8674	267259	6759	0.0253	8106	0.0303	Pass	Pass
P5_AGCCATGC	P5	embyro	LBi	E10	8319	187159	5383	0.0288	5929	0.0317	Pass	Fail
P5_AGGCTAAC	P5	embyro	LBi	E10	8464	220402	6820	0.0309	6217	0.0282	Pass	Fail
P5_AGTACAAG	P5	embyro	HB	E8	9665	227421	5022	0.0221	8607	0.0378	Pass	Pass
P5_AGTCACTA	P5	embyro	HB	E8	9558	330781	5873	0.0178	6941	0.021	Pass	Pass
P5_AGTGGTCA	P5	embyro	HB	E8	8904	159010	4078	0.0256	5219	0.0328	Pass	Pass
P5_ATAGCGAC	P5	embyro	LBi	E10	9246	282260	6968	0.0247	7056	0.025	Pass	Fail
P5_ATCATTCC	P5	embyro	LBi	E10	9234	140635	4182	0.0297	6468	0.046	Pass	Pass
P5_ATCCTGTA	P5	embyro	HB	E8	8927	187888	3600	0.0192	5098	0.0271	Pass	Pass
P5_ATGCCTAA	P5	embyro	HB	E8	6917	68607	4578	0.0667	6232	0.0908	Pass	Fail
P5_ATTGAGGA	P5	embyro	HB	E8	9362	347822	6887	0.0198	6498	0.0187	Pass	Pass
P5_ATTGGCTC	P5	embyro	LBi	E10	10599	313797	2991	0.0095	11249	0.0358	Pass	Pass
P5_CAACCACA	P5	embyro	HB	E8	10174	441648	7299	0.0165	7136	0.0162	Pass	Pass
P5_CAAGACTA	P5	embyro	HB	E8	7498	110599	2941	0.0266	2875	0.026	Pass	Pass
P5_CAAGGAGC	P5	embyro	LBi	E10	15849	376667	4027	0.0107	8946	0.0238	Pass	Pass
P5_CAATGGAA	P5	embyro	HB	E8	8585	207218	5044	0.0243	4840	0.0234	Pass	Pass
P5_CACCTTAC	P5	embyro	LBi	E10	9695	264263	5425	0.0205	9757	0.0369	Pass	Pass
P5_CACTTCGA	P5	embyro	HB	E8	3925	29030	4937	0.1701	5486	0.189	Pass	Fail
P5_CAGATCTG	P5	embyro	HB	E8	5449	37337	3667	0.0982	4333	0.1161	Pass	Fail
P5_CAGCGTTA	P5	embyro	HB	E8	1873	6696	1207	0.1803	1245	0.1859	Fail	Fail
P5_CATACCAA	P5	embyro	HB	E8	4465	31894	3863	0.1211	3603	0.113	Pass	Fail
P5_CATCAAGT	P5	embyro	HB	E8	4052	18500	2372	0.1282	2644	0.1429	Pass	Fail
P5_CCAGTTCA	P5	embyro	HB	E8	4332	28236	4423	0.1566	4044	0.1432	Pass	Fail
P5_CCATCCTC	P5	embyro	LBi	E10	6682	59408	1958	0.033	4600	0.0774	Pass	Pass
P5_CCGAAGTA	P5	embyro	HB	E8	9403	225259	5242	0.0233	6029	0.0268	Pass	Pass
P5_CCGACAAC	P5	embyro	LBi	E10	10121	400677	7602	0.019	15774	0.0394	Pass	Pass
P5_CCGTGAGA	P5	embyro	HB	E8	4836	35889	6127	0.1707	4456	0.1242	Pass	Fail
P5_CCTAATCC	P5	embyro	LBi	E10	9629	293242	4818	0.0164	8110	0.0277	Pass	Pass
P5_CCTCCTGA	P5	embyro	HB	E8	7478	101404	2438	0.024	3678	0.0363	Pass	Pass
P5_CCTCTATC	P5	embyro	LBi	E10	10081	229959	2755	0.012	8458	0.0368	Pass	Pass
P5_CGAACTTA	P5	embyro	HB	E8	8250	148682	5083	0.0342	5657	0.038	Pass	Pass
P5_CGACACAC	P5	embyro	LBi	E10	13661	1066522	6183	0.0058	17313	0.0162	Pass	Pass
P5_CGACTGGA	P5	embyro	HB	E8	10382	490776	8054	0.0164	10375	0.0211	Pass	Pass
P5_CGCATACA	P5	embyro	HB	E8	9876	163008	4749	0.0291	4671	0.0287	Pass	Pass
P5_CGCTGATC	P5	embyro	HB	E8	9916	271052	4119	0.0152	8471	0.0313	Pass	Pass
P5_CGGATTGC	P5	embyro	LBi	E10	11731	590133	4051	0.0069	12668	0.0215	Pass	Pass
P5_CTAAGGTC	P5	embyro	LBi	E10	13617	934454	4587	0.0049	19076	0.0204	Pass	Pass
P5_CTCAATGA	P5	embyro	HB	E8	9970	182658	3882	0.0213	6217	0.034	Pass	Pass
P5_CTGAGCCA	P5	embyro	HB	E8	10948	313880	6111	0.0195	9641	0.0307	Pass	Pass
P5_CTGGCATA	P5	embyro	HB	E8	7631	103215	4015	0.0389	4827	0.0468	Pass	Pass
P5_CTGTAGCC	P5	embyro	HB	E8	8624	149014	4037	0.0271	6599	0.0443	Pass	Pass
P5_GAACAGGC	P5	embyro	LBi	E10	12984	979810	5000	0.0051	19291	0.0197	Pass	Pass
P5_GAATCTGA	P5	embyro	HB	E8	10490	296961	5129	0.0173	8773	0.0295	Pass	Pass
P5_GACAGTGC	P5	embyro	LBi	E10	9099	180008	2750	0.0153	4408	0.0245	Pass	Pass
P5_GACTAGTA	P5	embyro	HB	E8	12050	395964	5434	0.0137	8983	0.0227	Pass	Pass
P5_GAGCTGAA	P5	embyro	HB	E8	9488	258340	6524	0.0253	7412	0.0287	Pass	Pass
P5_GAGTTAGC	P5	embyro	LBi	E10	15306	1388151	5542	0.004	25103	0.0181	Pass	Pass
P5_GATAGACA	P5	embyro	HB	E8	3152	9888	279	0.0282	891	0.0901	Pass	Fail
P5_GATGAATC	P5	embyro	LBi	E10	14384	992312	4466	0.0045	21354	0.0215	Pass	Pass
P5_GCCAAGAC	P5	embyro	LBi	E10	12212	832160	6968	0.0084	15249	0.0183	Pass	Pass
P5_GCCACATA	P5	embyro	HB	E8	8359	237993	6859	0.0288	6916	0.0291	Pass	Pass
P5_GCGAGTAA	P5	embyro	HB	E8	9339	215738	5233	0.0243	6899	0.032	Pass	Pass
P5_GCTAACGA	P5	embyro	HB	E8	3867	16873	4137	0.2452	1116	0.0661	Fail	Fail
P5_GCTCGGTA	P5	embyro	HB	E8	8928	158365	3349	0.0211	4482	0.0283	Pass	Pass
P5_GGAGAACA	P5	embyro	HB	E8	11690	443221	6760	0.0153	10197	0.023	Pass	Pass
P5_GGTGCGAA	P5	embyro	HB	E8	9010	290846	7065	0.0243	6258	0.0215	Pass	Pass
P5_GTACGCAA	P5	embyro	HB	E8	7614	121689	2858	0.0235	3875	0.0318	Pass	Pass
P5_GTCGTAGA	P5	embyro	HB	E8	8267	175677	4561	0.026	5403	0.0308	Pass	Pass
P5_GTCTGTCA	P5	embyro	HB	E8	7882	131922	5449	0.0413	3516	0.0267	Pass	Pass
P5_GTGTTCTA	P5	embyro	HB	E8	7211	102858	4176	0.0406	4166	0.0405	Pass	Pass
P5_TAGGATGA	P5	embyro	HB	E8	9737	377651	7003	0.0185	8077	0.0214	Pass	Pass
P5_TATCAGCA	P5	embyro	HB	E8	7742	152369	5948	0.039	4575	0.03	Pass	Pass
P5_TCCGTCTA	P5	embyro	HB	E8	8702	210107	7235	0.0344	6600	0.0314	Pass	Pass
P5_TCTTCACA	P5	embyro	HB	E8	10189	347056	5611	0.0162	8020	0.0231	Pass	Pass
P5_TGAAGAGA	P5	embyro	HB	E8	9157	141754	6700	0.0473	3017	0.0213	Pass	Pass
P5_TGGAACAA	P5	embyro	LBi	E10	9829	261906	5268	0.0201	7935	0.0303	Pass	Pass
P5_TGGCTTCA	P5	embyro	LBi	E10	10248	453728	7080	0.0156	11435	0.0252	Pass	Pass
P5_TGGTGGTA	P5	embyro	LBi	E10	5687	43359	2003	0.0462	2809	0.0648	Pass	Pass
P5_TTCACGCA	P5	embyro	LBi	E10	10184	386683	6180	0.016	12271	0.0317	Pass	Pass
P6_AAACATCG	P6	embyro	LBi	E10	11797	678971	4804	0.0071	12521	0.0184	Pass	Pass
P6_AACAACCA	P6	embyro	LBi	E10	10331	300602	2152	0.0072	8976	0.0299	Pass	Pass
P6_AACCGAGA	P6	embyro	LBi	E10	10987	568660	4724	0.0083	13697	0.0241	Pass	Pass
P6_AACGCTTA	P6	embyro	LBi	E10	11157	549499	4458	0.0081	13665	0.0249	Pass	Pass
P6_AACGTGAT	P6	embyro	LBi	E10	11346	542772	4511	0.0083	10144	0.0187	Pass	Pass
P6_AACTCACC	P6	embyro	PPS	E11	8942	151191	2567	0.017	4590	0.0304	Pass	Pass
P6_AAGACGGA	P6	embyro	LBi	E10	9783	400157	4430	0.0111	9728	0.0243	Pass	Pass
P6_AAGAGATC	P6	embyro	PPS	E11	10373	321145	4836	0.0151	7292	0.0227	Pass	Pass
P6_AAGGACAC	P6	embyro	PPS	E11	9671	405164	6417	0.0158	7989	0.0197	Pass	Pass
P6_AAGGTACA	P6	embyro	LBi	E10	13696	1332542	6369	0.0048	31605	0.0237	Pass	Pass
P6_AATCCGTC	P6	embyro	PPS	E11	8220	205221	4411	0.0215	5027	0.0245	Pass	Pass
P6_AATGTTGC	P6	embyro	PPS	E11	7761	132586	3369	0.0254	4032	0.0304	Pass	Pass
P6_ACAAGCTA	P6	embyro	LBi	E10	10893	436710	2863	0.0066	8691	0.0199	Pass	Pass
P6_ACACAGAA	P6	embyro	LBi	E10	12525	757321	4500	0.0059	22436	0.0296	Pass	Pass
P6_ACACGACC	P6	embyro	PPS	E11	1603	4382	541	0.1235	260	0.0593	Fail	Fail
P6_ACAGATTC	P6	embyro	PPS	E11	8310	178719	4180	0.0234	4487	0.0251	Pass	Pass
P6_ACAGCAGA	P6	embyro	LBi	E10	12569	1069932	6408	0.006	26372	0.0246	Pass	Pass
P6_ACATTGGC	P6	embyro	LBi	E10	9574	193635	1781	0.0092	5340	0.0276	Pass	Pass
P6_ACCACTGT	P6	embyro	LBi	E10	8572	150550	1841	0.0122	4513	0.03	Pass	Pass
P6_ACCTCCAA	P6	embyro	LBi	E10	10958	283896	1650	0.0058	7431	0.0262	Pass	Pass
P6_ACGCTCGA	P6	embyro	LBi	E10	10520	280085	1966	0.007	6967	0.0249	Pass	Pass
P6_ACGTATCA	P6	embyro	LBi	E10	12462	805686	4120	0.0051	21518	0.0267	Pass	Pass
P6_ACTATGCA	P6	embyro	LBi	E10	8303	103050	859	0.0083	3658	0.0355	Pass	Pass
P6_AGAGTCAA	P6	embyro	LBi	E10	1956	5516	70	0.0127	413	0.0749	Fail	Fail
P6_AGATCGCA	P6	embyro	LBi	E10	12890	1018827	4792	0.0047	24505	0.0241	Pass	Pass
P6_AGATGTAC	P6	embyro	PPS	E11	7980	118992	3204	0.0269	3950	0.0332	Pass	Fail
P6_AGCACCTC	P6	embyro	PPS	E11	10087	369199	7121	0.0193	7425	0.0201	Pass	Pass
P6_AGCAGGAA	P6	embyro	LBi	E10	14301	1418019	5481	0.0039	34108	0.0241	Pass	Pass
P6_AGCCATGC	P6	embyro	PPS	E11	9047	149561	3169	0.0212	4270	0.0286	Pass	Pass
P6_AGGCTAAC	P6	embyro	PPS	E11	10451	387986	5522	0.0142	7100	0.0183	Pass	Pass
P6_AGTACAAG	P6	embyro	LBi	E10	11692	556137	3427	0.0062	12558	0.0226	Pass	Pass
P6_AGTCACTA	P6	embyro	LBi	E10	12477	735203	3960	0.0054	16873	0.023	Pass	Pass
P6_AGTGGTCA	P6	embyro	LBi	E10	10971	469478	4117	0.0088	9374	0.02	Pass	Pass
P6_ATAGCGAC	P6	embyro	PPS	E11	9816	310341	5123	0.0165	6456	0.0208	Pass	Pass
P6_ATCATTCC	P6	embyro	PPS	E11	10410	410814	5925	0.0144	9074	0.0221	Pass	Pass
P6_ATCCTGTA	P6	embyro	LBi	E10	12450	551226	2244	0.0041	14568	0.0264	Pass	Pass
P6_ATGCCTAA	P6	embyro	LBi	E10	8801	219768	3262	0.0148	5249	0.0239	Pass	Pass
P6_ATTGAGGA	P6	embyro	LBi	E10	13122	1048106	4634	0.0044	22697	0.0217	Pass	Pass
P6_ATTGGCTC	P6	embyro	PPS	E11	9518	223936	3408	0.0152	6002	0.0268	Pass	Pass
P6_CAACCACA	P6	embyro	LBi	E10	13788	1212834	4706	0.0039	28374	0.0234	Pass	Pass
P6_CAAGACTA	P6	embyro	LBi	E10	11746	349821	1928	0.0055	13366	0.0382	Pass	Pass
P6_CAAGGAGC	P6	embyro	PPS	E11	7903	173559	3020	0.0174	4684	0.027	Pass	Pass
P6_CAATGGAA	P6	embyro	LBi	E10	11243	428654	2662	0.0062	15098	0.0352	Pass	Pass
P6_CACCTTAC	P6	embyro	PPS	E11	10182	328599	5387	0.0164	7665	0.0233	Pass	Pass
P6_CACTTCGA	P6	embyro	LBi	E10	2670	18265	5980	0.3274	1649	0.0903	Fail	Fail
P6_CAGATCTG	P6	embyro	LBi	E10	10024	331759	3388	0.0102	7978	0.024	Pass	Pass
P6_CAGCGTTA	P6	embyro	LBi	E10	2134	8907	1238	0.139	1713	0.1923	Pass	Fail
P6_CATACCAA	P6	embyro	LBi	E10	6406	58283	2900	0.0498	4549	0.0781	Pass	Pass
P6_CATCAAGT	P6	embyro	LBi	E10	8050	100482	1554	0.0155	3569	0.0355	Pass	Pass
P6_CCAGTTCA	P6	embyro	LBi	E10	8044	159127	2758	0.0173	6420	0.0403	Pass	Pass
P6_CCATCCTC	P6	embyro	PPS	E11	7592	82083	1758	0.0214	3271	0.0398	Pass	Pass
P6_CCGAAGTA	P6	embyro	LBi	E10	7219	123375	4229	0.0343	5761	0.0467	Pass	Pass
P6_CCGACAAC	P6	embyro	PPS	E11	9992	333244	6343	0.019	6977	0.0209	Pass	Pass
P6_CCGTGAGA	P6	embyro	LBi	E10	8090	174364	5074	0.0291	6433	0.0369	Pass	Pass
P6_CCTAATCC	P6	embyro	PPS	E11	9833	228155	4173	0.0183	5558	0.0244	Pass	Pass
P6_CCTCCTGA	P6	embyro	LBi	E10	2868	15524	2351	0.1514	2558	0.1648	Pass	Fail
P6_CCTCTATC	P6	embyro	PPS	E11	8182	118037	2638	0.0223	3360	0.0285	Pass	Pass
P6_CGAACTTA	P6	embyro	LBi	E10	5337	45895	4073	0.0887	6170	0.1344	Pass	Pass
P6_CGACACAC	P6	embyro	PPS	E11	9860	462590	5842	0.0126	8960	0.0194	Pass	Pass
P6_CGACTGGA	P6	embyro	LBi	E10	7693	201941	8204	0.0406	9916	0.0491	Pass	Pass
P6_CGCATACA	P6	embyro	LBi	E10	9481	438733	7480	0.017	11941	0.0272	Pass	Pass
P6_CGCTGATC	P6	embyro	LBi	E10	11299	679516	4649	0.0068	13707	0.0202	Pass	Pass
P6_CGGATTGC	P6	embyro	PPS	E11	9903	290066	4652	0.016	6748	0.0233	Pass	Pass
P6_CTAAGGTC	P6	embyro	PPS	E11	9190	191907	3435	0.0179	5494	0.0286	Pass	Pass
P6_CTCAATGA	P6	embyro	LBi	E10	5258	43741	3080	0.0704	3971	0.0908	Pass	Pass
P6_CTGAGCCA	P6	embyro	LBi	E10	6028	84635	4929	0.0582	5238	0.0619	Pass	Pass
P6_CTGGCATA	P6	embyro	LBi	E10	7043	147506	4340	0.0294	4905	0.0333	Pass	Pass
P6_CTGTAGCC	P6	embyro	LBi	E10	9236	228416	2425	0.0106	6462	0.0283	Pass	Pass
P6_GAACAGGC	P6	embyro	PPS	E11	2698	18389	4059	0.2207	3846	0.2091	Fail	Fail
P6_GAATCTGA	P6	embyro	LBi	E10	4183	22374	2612	0.1167	2269	0.1014	Pass	Fail
P6_GACAGTGC	P6	embyro	PPS	E11	8167	91325	2184	0.0239	4247	0.0465	Pass	Pass
P6_GACTAGTA	P6	embyro	LBi	E10	6169	72039	4276	0.0594	8138	0.113	Pass	Pass
P6_GAGCTGAA	P6	embyro	LBi	E10	3269	31619	5698	0.1802	5150	0.1629	Pass	Fail
P6_GAGTTAGC	P6	embyro	PPS	E11	8841	191700	4129	0.0215	5197	0.0271	Pass	Pass
P6_GATAGACA	P6	embyro	PPS	E11	9113	338040	6793	0.0201	7566	0.0224	Pass	Pass
P6_GATGAATC	P6	embyro	PPS	E11	8621	155089	3213	0.0207	4472	0.0288	Pass	Pass
P6_GCCAAGAC	P6	embyro	PPS	E11	7599	103881	5631	0.0542	3110	0.0299	Pass	Fail
P6_GCCACATA	P6	embyro	PPS	E11	12207	744321	7423	0.01	16364	0.022	Pass	Pass
P6_GCGAGTAA	P6	embyro	PPS	E11	9051	186426	3497	0.0188	5301	0.0284	Pass	Pass
P6_GCTAACGA	P6	embyro	PPS	E11	9906	330571	5435	0.0164	7665	0.0232	Pass	Pass
P6_GCTCGGTA	P6	embyro	PPS	E11	6970	91515	2683	0.0293	3728	0.0407	Pass	Pass
P6_GGAGAACA	P6	embyro	PPS	E11	9721	342937	5896	0.0172	7398	0.0216	Pass	Pass
P6_GGTGCGAA	P6	embyro	PPS	E11	8488	163990	3432	0.0209	5084	0.031	Pass	Pass
P6_GTACGCAA	P6	embyro	PPS	E11	7998	108609	2197	0.0202	3687	0.0339	Pass	Pass
P6_GTCGTAGA	P6	embyro	PPS	E11	10153	416207	5604	0.0135	8474	0.0204	Pass	Pass
P6_GTCTGTCA	P6	embyro	PPS	E11	9696	337498	5888	0.0174	7445	0.0221	Pass	Pass
P6_GTGTTCTA	P6	embyro	PPS	E11	8728	151416	2772	0.0183	4495	0.0297	Pass	Pass
P6_TAGGATGA	P6	embyro	PPS	E11	9514	306819	5939	0.0194	8965	0.0292	Pass	Pass
P6_TATCAGCA	P6	embyro	PPS	E11	8982	222828	4387	0.0197	5252	0.0236	Pass	Pass
P6_TCCGTCTA	P6	embyro	PPS	E11	10258	353846	5757	0.0163	7465	0.0211	Pass	Pass
P6_TCTTCACA	P6	embyro	PPS	E11	9866	346621	5429	0.0157	8041	0.0232	Pass	Pass
P6_TGAAGAGA	P6	embyro	PPS	E11	10230	384319	6115	0.0159	7718	0.0201	Pass	Pass
P6_TGGAACAA	P6	embyro	PPS	E11	10069	343023	5655	0.0165	6903	0.0201	Pass	Pass
P6_TGGCTTCA	P6	embyro	PPS	E11	10018	406745	7050	0.0173	10504	0.0258	Pass	Pass
P6_TGGTGGTA	P6	embyro	PPS	E11	6908	70097	5625	0.0802	7225	0.1031	Pass	Pass
P6_TTCACGCA	P6	embyro	PPS	E11	8621	232696	5541	0.0238	5809	0.025	Pass	Pass
P7_AAACATCG	P7	embyro	PPS	E11	4334	37457	4037	0.1078	5249	0.1401	Pass	Pass
P7_AACAACCA	P7	embyro	PPS	E11	9741	284647	3893	0.0137	8142	0.0286	Pass	Pass
P7_AACCGAGA	P7	embyro	PPS	E11	10572	467401	6233	0.0133	10639	0.0228	Pass	Pass
P7_AACGCTTA	P7	embyro	PPS	E11	8761	298913	4969	0.0166	8087	0.0271	Pass	Pass
P7_AACGTGAT	P7	embyro	PPS	E11	9730	247685	4600	0.0186	7786	0.0314	Pass	Pass
P7_AACTCACC	P7	embyro	PPS	E11	9355	193673	4062	0.021	7336	0.0379	Pass	Pass
P7_AAGACGGA	P7	embyro	PPS	E11	9917	393613	8070	0.0205	9306	0.0236	Pass	Pass
P7_AAGAGATC	P7	embyro	PPS	E11	11631	278865	6737	0.0242	7982	0.0286	Pass	Pass
P7_AAGGACAC	P7	embyro	PPS	E11	9497	283500	8474	0.0299	8408	0.0297	Pass	Pass
P7_AAGGTACA	P7	embyro	PPS	E11	10169	336978	6833	0.0203	11798	0.035	Pass	Pass
P7_AATCCGTC	P7	embyro	PPS	E11	8001	139832	5621	0.0402	7119	0.0509	Pass	Pass
P7_AATGTTGC	P7	embyro	PPS	E11	7061	78804	1792	0.0227	3642	0.0462	Pass	Pass
P7_ACAAGCTA	P7	embyro	PPS	E11	9336	215710	3304	0.0153	6321	0.0293	Pass	Pass
P7_ACACAGAA	P7	embyro	PPS	E11	8948	211854	4968	0.0235	6434	0.0304	Pass	Pass
P7_ACACGACC	P7	embyro	PPS	E11	7722	189885	4614	0.0243	6527	0.0344	Pass	Pass
P7_ACAGATTC	P7	embyro	PPS	E11	9110	203214	4256	0.0209	6811	0.0335	Pass	Pass
P7_ACAGCAGA	P7	embyro	PPS	E11	9743	321412	8496	0.0264	9334	0.029	Pass	Pass
P7_ACATTGGC	P7	embyro	PPS	E11	7885	118183	3111	0.0263	4758	0.0403	Pass	Pass
P7_ACCACTGT	P7	embyro	PPS	E11	9439	176275	4773	0.0271	6425	0.0364	Pass	Pass
P7_ACCTCCAA	P7	embyro	PPS	E11	6733	69905	2111	0.0302	3074	0.044	Pass	Pass
P7_ACGCTCGA	P7	embyro	PPS	E11	7594	109139	3046	0.0279	4104	0.0376	Pass	Pass
P7_ACGTATCA	P7	embyro	PPS	E11	10024	330184	6979	0.0211	11062	0.0335	Pass	Pass
P7_ACTATGCA	P7	embyro	PPS	E11	5654	34013	1092	0.0321	2309	0.0679	Pass	Pass
P7_AGAGTCAA	P7	embyro	PPS	E11	7615	138275	3744	0.0271	5011	0.0362	Pass	Pass
P7_AGATCGCA	P7	embyro	PPS	E11	8971	252122	5659	0.0224	7788	0.0309	Pass	Pass
P7_AGATGTAC	P7	embyro	PPS	E11	9922	276349	4572	0.0165	8142	0.0295	Pass	Pass
P7_AGCACCTC	P7	embyro	PPS	E11	1585	12539	8820	0.7034	373	0.0297	Fail	Fail
P7_AGCAGGAA	P7	embyro	PPS	E11	10065	375209	7018	0.0187	10228	0.0273	Pass	Pass
P7_AGCCATGC	P7	embyro	PPS	E11	4127	30329	4788	0.1579	6432	0.2121	Fail	Fail
P7_AGGCTAAC	P7	embyro	PPS	E11	10302	386798	7264	0.0188	10516	0.0272	Pass	Pass
P7_AGTACAAG	P7	embyro	PPS	E11	10076	202773	4674	0.0231	7172	0.0354	Pass	Pass
P7_AGTCACTA	P7	embyro	PPS	E11	9707	316147	5745	0.0182	9538	0.0302	Pass	Pass
P7_AGTGGTCA	P7	embyro	PPS	E11	9129	223007	4166	0.0187	6648	0.0298	Pass	Pass
P7_ATAGCGAC	P7	embyro	PPS	E11	9540	242769	7731	0.0318	8628	0.0355	Pass	Pass
P7_ATCATTCC	P7	embyro	PPS	E11	10287	356566	5893	0.0165	11081	0.0311	Pass	Pass
P7_ATCCTGTA	P7	embyro	PPS	E11	8043	129483	2806	0.0217	4979	0.0385	Pass	Pass
P7_ATGCCTAA	P7	embyro	PPS	E11	10040	167466	3828	0.0229	8453	0.0505	Pass	Pass
P7_ATTGAGGA	P7	embyro	PPS	E11	10681	422025	7056	0.0167	9642	0.0228	Pass	Pass
P7_ATTGGCTC	P7	embyro	PPS	E11	9212	222815	4105	0.0184	8558	0.0384	Pass	Pass
P7_CAACCACA	P7	embyro	PPS	E11	9735	351893	6863	0.0195	8615	0.0245	Pass	Pass
P7_CAAGACTA	P7	embyro	PPS	E11	7057	85773	2271	0.0265	3950	0.0461	Pass	Pass
P7_CAAGGAGC	P7	embyro	PPS	E11	9431	298955	6772	0.0227	8759	0.0293	Pass	Pass
P7_CAATGGAA	P7	embyro	PPS	E11	8834	170984	3631	0.0212	6084	0.0356	Pass	Pass
P7_CACCTTAC	P7	embyro	PPS	E11	10403	366980	6725	0.0183	10322	0.0281	Pass	Pass
P7_CACTTCGA	P7	embyro	PPS	E11	10493	273857	5143	0.0188	9726	0.0355	Pass	Pass
P7_CAGATCTG	P7	embyro	PPS	E11	9416	198981	3413	0.0172	7636	0.0384	Pass	Pass
P7_CAGCGTTA	P7	embyro	PPS	E11	4825	37249	1629	0.0437	1929	0.0518	Pass	Pass
P7_CATACCAA	P7	embyro	PPS	E11	8555	171666	3366	0.0196	5510	0.0321	Pass	Pass
P7_CATCAAGT	P7	embyro	PPS	E11	8061	98859	2258	0.0228	3802	0.0385	Pass	Pass
P7_CCAGTTCA	P7	embyro	PPS	E11	9027	212645	4567	0.0215	6471	0.0304	Pass	Pass
P7_CCATCCTC	P7	embyro	PPS	E11	5236	32606	1552	0.0476	3010	0.0923	Pass	Pass
P7_CCGAAGTA	P7	embyro	PPS	E11	10049	330266	6039	0.0183	8149	0.0247	Pass	Pass
P7_CCGACAAC	P7	embyro	PPS	E11	10135	424059	7908	0.0186	12527	0.0295	Pass	Pass
P7_CCGTGAGA	P7	embyro	PPS	E11	14752	976426	6750	0.0069	22009	0.0225	Pass	Pass
P7_CCTAATCC	P7	embyro	PPS	E11	9775	271711	5322	0.0196	8269	0.0304	Pass	Pass
P7_CCTCCTGA	P7	embyro	PPS	E11	8387	123479	2854	0.0231	4783	0.0387	Pass	Pass
P7_CCTCTATC	P7	embyro	PPS	E11	8350	136987	3930	0.0287	5121	0.0374	Pass	Pass
P7_CGAACTTA	P7	embyro	PPS	E11	10115	389470	6624	0.017	10255	0.0263	Pass	Pass
P7_CGACACAC	P7	embyro	PPS	E11	10962	460519	8695	0.0189	12212	0.0265	Pass	Pass
P7_CGACTGGA	P7	embyro	PPS	E11	13594	660619	7843	0.0119	15774	0.0239	Pass	Pass
P7_CGCATACA	P7	embyro	PPS	E11	9432	338030	6579	0.0195	9652	0.0286	Pass	Pass
P7_CGCTGATC	P7	embyro	PPS	E11	9172	183555	3514	0.0191	5322	0.029	Pass	Pass
P7_CGGATTGC	P7	embyro	PPS	E11	9384	258904	5139	0.0198	7649	0.0295	Pass	Pass
P7_CTAAGGTC	P7	embyro	PPS	E11	5527	45520	1528	0.0336	5017	0.1102	Pass	Pass
P7_CTCAATGA	P7	embyro	PPS	E11	3629	18095	3972	0.2195	1259	0.0696	Fail	Fail
P7_CTGAGCCA	P7	embyro	PPS	E11	10048	266218	5616	0.0211	8146	0.0306	Pass	Pass
P7_CTGGCATA	P7	embyro	PPS	E11	9541	287389	5451	0.019	8247	0.0287	Pass	Pass
P7_CTGTAGCC	P7	embyro	PPS	E11	6378	75154	3672	0.0489	4469	0.0595	Pass	Pass
P7_GAACAGGC	P7	embyro	PPS	E11	10211	318810	5192	0.0163	10355	0.0325	Pass	Pass
P7_GAATCTGA	P7	embyro	PPS	E11	7863	108700	3137	0.0289	5046	0.0464	Pass	Pass
P7_GACAGTGC	P7	embyro	PPS	E11	8112	143300	3226	0.0225	5082	0.0355	Pass	Pass
P7_GACTAGTA	P7	embyro	PPS	E11	9980	319758	6144	0.0192	9301	0.0291	Pass	Pass
P7_GAGCTGAA	P7	embyro	PPS	E11	6914	139060	5312	0.0382	4715	0.0339	Pass	Fail
P7_GAGTTAGC	P7	embyro	PPS	E11	11295	450622	6494	0.0144	13396	0.0297	Pass	Pass
P7_GATAGACA	P7	embyro	PPS	E11	9748	323415	6372	0.0197	9498	0.0294	Pass	Pass
P7_GATGAATC	P7	embyro	PPS	E11	9462	239475	4747	0.0198	7741	0.0323	Pass	Pass
P7_GCCAAGAC	P7	embyro	PPS	E11	10617	458387	6821	0.0149	14505	0.0316	Pass	Pass
P7_GCCACATA	P7	embyro	PPS	E11	8998	269131	7507	0.0279	7248	0.0269	Pass	Pass
P7_GCGAGTAA	P7	embyro	PPS	E11	9674	290387	5767	0.0199	8993	0.031	Pass	Pass
P7_GCTAACGA	P7	embyro	PPS	E11	6656	82080	5877	0.0716	7324	0.0892	Pass	Pass
P7_GCTCGGTA	P7	embyro	PPS	E11	7739	119495	3198	0.0268	4558	0.0381	Pass	Pass
P7_GGAGAACA	P7	embyro	PPS	E11	1462	3565	149	0.0418	302	0.0847	Fail	Fail
P7_GGTGCGAA	P7	embyro	PPS	E11	9658	286313	5121	0.0179	8358	0.0292	Pass	Pass
P7_GTACGCAA	P7	embyro	PPS	E11	9112	179099	3506	0.0196	6105	0.0341	Pass	Pass
P7_GTCGTAGA	P7	embyro	PPS	E11	9878	267392	4768	0.0178	8382	0.0313	Pass	Pass
P7_GTCTGTCA	P7	embyro	PPS	E11	9585	251584	5643	0.0224	7776	0.0309	Pass	Pass
P7_GTGTTCTA	P7	embyro	PPS	E11	11190	358120	3809	0.0106	9683	0.027	Pass	Pass
P7_TAGGATGA	P7	embyro	PPS	E11	10497	389774	7544	0.0194	10166	0.0261	Pass	Pass
P7_TATCAGCA	P7	embyro	PPS	E11	10794	347799	5711	0.0164	9249	0.0266	Pass	Pass
P7_TCCGTCTA	P7	embyro	PPS	E11	10135	392665	6906	0.0176	9048	0.023	Pass	Pass
P7_TCTTCACA	P7	embyro	PPS	E11	10574	446774	6537	0.0146	10896	0.0244	Pass	Pass
P7_TGAAGAGA	P7	embyro	PPS	E11	9625	339197	6128	0.0181	8155	0.024	Pass	Pass
P7_TGGAACAA	P7	embyro	PPS	E11	9111	139387	5531	0.0397	6567	0.0471	Pass	Pass
P7_TGGCTTCA	P7	embyro	PPS	E11	10674	405275	7210	0.0178	11987	0.0296	Pass	Pass
P7_TGGTGGTA	P7	embyro	PPS	E11	11749	392965	7631	0.0194	13753	0.035	Pass	Pass
P7_TTCACGCA	P7	embyro	PPS	E11	9666	350671	6518	0.0186	8535	0.0243	Pass	Pass
P8_AAACATCG	P8	embyro	PPS	E11	4259	46704	3825	0.0819	5100	0.1092	Pass	Fail
P8_AACAACCA	P8	embyro	PPS	E11	7653	138472	3853	0.0278	6719	0.0485	Pass	Pass
P8_AACCGAGA	P8	embyro	PPS	E11	9417	446027	8766	0.0197	9617	0.0216	Pass	Pass
P8_AACGCTTA	P8	embyro	PPS	E11	8484	277514	9376	0.0338	9322	0.0336	Pass	Pass
P8_AACGTGAT	P8	embyro	PPS	E11	5237	46651	1869	0.0401	3533	0.0757	Pass	Pass
P8_AACTCACC	P8	embyro	LB	E7	7552	188066	5121	0.0272	7983	0.0424	Pass	Pass
P8_AAGACGGA	P8	embyro	PPS	E11	7952	220857	9680	0.0438	8241	0.0373	Pass	Fail
P8_AAGAGATC	P8	embyro	LB	E7	5771	81229	7703	0.0948	10878	0.1339	Pass	Pass
P8_AAGGACAC	P8	embyro	LB	E7	1634	4646	353	0.076	679	0.1461	Fail	Fail
P8_AAGGTACA	P8	embyro	LB	E7	5361	63534	9626	0.1515	18978	0.2987	Fail	Fail
P8_AATCCGTC	P8	embyro	LB	E7	2800	27228	6060	0.2226	6940	0.2549	Fail	Fail
P8_AATGTTGC	P8	embyro	LB	E7	7122	88292	2792	0.0316	4068	0.0461	Pass	Pass
P8_ACAAGCTA	P8	embyro	PPS	E11	8952	203679	4493	0.0221	8534	0.0419	Pass	Pass
P8_ACACAGAA	P8	embyro	LB	E7	4394	44167	7521	0.1703	12178	0.2757	Fail	Fail
P8_ACACGACC	P8	embyro	LB	E7	9078	440281	9734	0.0221	10832	0.0246	Pass	Pass
P8_ACAGATTC	P8	embyro	LB	E7	4918	55576	6721	0.1209	7062	0.1271	Pass	Pass
P8_ACAGCAGA	P8	embyro	LB	E7	3975	51591	9779	0.1895	13271	0.2572	Fail	Fail
P8_ACATTGGC	P8	embyro	PPS	E11	8821	276787	5109	0.0185	6980	0.0252	Pass	Pass
P8_ACCACTGT	P8	embyro	PPS	E11	4621	30760	3351	0.1089	4597	0.1494	Pass	Fail
P8_ACCTCCAA	P8	embyro	LB	E7	3652	24940	4122	0.1653	6374	0.2556	Fail	Fail
P8_ACGCTCGA	P8	embyro	LB	E7	4166	31851	4022	0.1263	6710	0.2107	Fail	Fail
P8_ACGTATCA	P8	embyro	LB	E7	4559	51264	8018	0.1564	13675	0.2668	Fail	Fail
P8_ACTATGCA	P8	embyro	LB	E7	3623	17990	1517	0.0843	3225	0.1793	Pass	Fail
P8_AGAGTCAA	P8	embyro	LB	E7	8210	270331	5775	0.0214	12070	0.0446	Pass	Pass
P8_AGATCGCA	P8	embyro	LB	E7	2691	12136	768	0.0633	1560	0.1285	Pass	Fail
P8_AGATGTAC	P8	embyro	LB	E7	3987	18074	6026	0.3334	1387	0.0767	Fail	Fail
P8_AGCACCTC	P8	embyro	LB	E7	2613	19296	10476	0.5429	1146	0.0594	Fail	Fail
P8_AGCAGGAA	P8	embyro	LB	E7	8745	328453	8142	0.0248	9082	0.0277	Pass	Pass
P8_AGCCATGC	P8	embyro	LB	E7	6745	86203	6077	0.0705	8539	0.0991	Pass	Pass
P8_AGGCTAAC	P8	embyro	LB	E7	8604	373364	9318	0.025	16997	0.0455	Pass	Pass
P8_AGTACAAG	P8	embyro	PPS	E11	7284	156946	6555	0.0418	7040	0.0449	Pass	Pass
P8_AGTCACTA	P8	embyro	LB	E7	9366	398507	7506	0.0188	11479	0.0288	Pass	Pass
P8_AGTGGTCA	P8	embyro	PPS	E11	6128	69192	5921	0.0856	4634	0.067	Pass	Pass
P8_ATAGCGAC	P8	embyro	LB	E7	9345	518387	9886	0.0191	16874	0.0326	Pass	Pass
P8_ATCATTCC	P8	embyro	LB	E7	9668	392870	5605	0.0143	11460	0.0292	Pass	Pass
P8_ATCCTGTA	P8	embyro	LB	E7	9138	295065	4894	0.0166	12631	0.0428	Pass	Pass
P8_ATGCCTAA	P8	embyro	PPS	E11	9794	249812	5808	0.0232	7640	0.0306	Pass	Pass
P8_ATTGAGGA	P8	embyro	LB	E7	8342	299856	7356	0.0245	7846	0.0262	Pass	Pass
P8_ATTGGCTC	P8	embyro	LB	E7	8868	308249	4981	0.0162	10875	0.0353	Pass	Pass
P8_CAACCACA	P8	embyro	LB	E7	3464	25225	9760	0.3869	1601	0.0635	Fail	Fail
P8_CAAGACTA	P8	embyro	LB	E7	7743	180732	4495	0.0249	5818	0.0322	Pass	Pass
P8_CAAGGAGC	P8	embyro	LB	E7	7073	211048	9595	0.0455	17870	0.0847	Pass	Pass
P8_CAATGGAA	P8	embyro	LB	E7	8016	278930	6724	0.0241	7498	0.0269	Pass	Pass
P8_CACCTTAC	P8	embyro	LB	E7	8928	370157	9227	0.0249	10893	0.0294	Pass	Pass
P8_CACTTCGA	P8	embyro	LB	E7	9132	353950	8081	0.0228	14039	0.0397	Pass	Pass
P8_CAGATCTG	P8	embyro	PPS	E11	8164	173862	5447	0.0313	7743	0.0445	Pass	Pass
P8_CAGCGTTA	P8	embyro	LB	E7	6545	84918	2387	0.0281	3933	0.0463	Pass	Pass
P8_CATACCAA	P8	embyro	LB	E7	8819	318745	5927	0.0186	8636	0.0271	Pass	Pass
P8_CATCAAGT	P8	embyro	PPS	E11	5716	55074	3012	0.0547	3065	0.0557	Pass	Pass
P8_CCAGTTCA	P8	embyro	LB	E7	9538	459670	9052	0.0197	12411	0.027	Pass	Pass
P8_CCATCCTC	P8	embyro	LB	E7	6749	104691	2709	0.0259	4352	0.0416	Pass	Pass
P8_CCGAAGTA	P8	embyro	LB	E7	8197	286271	8158	0.0285	9532	0.0333	Pass	Pass
P8_CCGACAAC	P8	embyro	LB	E7	8827	388948	10072	0.0259	12277	0.0316	Pass	Pass
P8_CCGTGAGA	P8	embyro	LB	E7	8956	414815	8048	0.0194	10585	0.0255	Pass	Pass
P8_CCTAATCC	P8	embyro	LB	E7	8974	324006	5969	0.0184	11136	0.0344	Pass	Pass
P8_CCTCCTGA	P8	embyro	LB	E7	5582	75110	3379	0.045	3982	0.053	Pass	Pass
P8_CCTCTATC	P8	embyro	LB	E7	8019	166933	3940	0.0236	6773	0.0406	Pass	Pass
P8_CGAACTTA	P8	embyro	LB	E7	8663	417218	9453	0.0227	11695	0.028	Pass	Pass
P8_CGACACAC	P8	embyro	LB	E7	9089	520099	10378	0.02	16603	0.0319	Pass	Pass
P8_CGACTGGA	P8	embyro	LB	E7	5870	90894	8967	0.0987	14529	0.1598	Pass	Pass
P8_CGCATACA	P8	embyro	LB	E7	4332	47980	5084	0.106	11934	0.2487	Fail	Fail
P8_CGCTGATC	P8	embyro	PPS	E11	8624	151067	5169	0.0342	5407	0.0358	Pass	Pass
P8_CGGATTGC	P8	embyro	LB	E7	8969	413954	6958	0.0168	12920	0.0312	Pass	Pass
P8_CTAAGGTC	P8	embyro	LB	E7	7046	178199	7046	0.0395	9749	0.0547	Pass	Pass
P8_CTCAATGA	P8	embyro	LB	E7	8607	303191	6399	0.0211	9323	0.0307	Pass	Pass
P8_CTGAGCCA	P8	embyro	LB	E7	8600	404459	9491	0.0235	13357	0.033	Pass	Pass
P8_CTGGCATA	P8	embyro	LB	E7	9557	478709	9162	0.0191	15645	0.0327	Pass	Pass
P8_CTGTAGCC	P8	embyro	PPS	E11	8534	210335	6176	0.0294	10875	0.0517	Pass	Pass
P8_GAACAGGC	P8	embyro	LB	E7	8874	354285	8764	0.0247	15744	0.0444	Pass	Pass
P8_GAATCTGA	P8	embyro	LB	E7	5076	45064	4347	0.0965	8307	0.1843	Pass	Fail
P8_GACAGTGC	P8	embyro	LB	E7	8377	225392	4117	0.0183	7854	0.0348	Pass	Pass
P8_GACTAGTA	P8	embyro	LB	E7	7444	141359	8195	0.058	24594	0.174	Pass	Pass
P8_GAGCTGAA	P8	embyro	LB	E7	3647	59331	11135	0.1877	11543	0.1946	Pass	Fail
P8_GAGTTAGC	P8	embyro	LB	E7	10213	664784	9927	0.0149	20501	0.0308	Pass	Pass
P8_GATAGACA	P8	embyro	LB	E7	2565	8488	422	0.0497	863	0.1017	Pass	Fail
P8_GATGAATC	P8	embyro	LB	E7	9212	376017	6312	0.0168	11690	0.0311	Pass	Pass
P8_GCCAAGAC	P8	embyro	LB	E7	9481	519396	9404	0.0181	15165	0.0292	Pass	Pass
P8_GCCACATA	P8	embyro	LB	E7	8974	358176	7331	0.0205	11451	0.032	Pass	Pass
P8_GCGAGTAA	P8	embyro	LB	E7	7185	181088	8473	0.0468	9412	0.052	Pass	Pass
P8_GCTAACGA	P8	embyro	LB	E7	6315	120202	4135	0.0344	6376	0.053	Pass	Pass
P8_GCTCGGTA	P8	embyro	LB	E7	6781	141304	5594	0.0396	6207	0.0439	Pass	Pass
P8_GGAGAACA	P8	embyro	LB	E7	8266	347601	9778	0.0281	9001	0.0259	Pass	Pass
P8_GGTGCGAA	P8	embyro	LB	E7	8573	367502	10212	0.0278	10660	0.029	Pass	Pass
P8_GTACGCAA	P8	embyro	LB	E7	7752	197325	5208	0.0264	6091	0.0309	Pass	Pass
P8_GTCGTAGA	P8	embyro	LB	E7	8595	282932	6965	0.0246	10567	0.0373	Pass	Pass
P8_GTCTGTCA	P8	embyro	LB	E7	8008	230430	6366	0.0276	9894	0.0429	Pass	Pass
P8_GTGTTCTA	P8	embyro	LB	E7	8394	230028	5648	0.0246	10005	0.0435	Pass	Pass
P8_TAGGATGA	P8	embyro	LB	E7	9350	417148	8076	0.0194	10190	0.0244	Pass	Pass
P8_TATCAGCA	P8	embyro	LB	E7	9283	360424	7898	0.0219	13482	0.0374	Pass	Pass
P8_TCCGTCTA	P8	embyro	LB	E7	8680	439930	10670	0.0243	12033	0.0274	Pass	Pass
P8_TCTTCACA	P8	embyro	LB	E7	9604	420243	8421	0.02	13177	0.0314	Pass	Pass
P8_TGAAGAGA	P8	embyro	LB	E7	9247	376543	7930	0.0211	11813	0.0314	Pass	Pass
P8_TGGAACAA	P8	embyro	LB	E7	4430	26908	6577	0.2444	2383	0.0886	Fail	Fail
P8_TGGCTTCA	P8	embyro	LB	E7	8107	349960	5130	0.0147	11932	0.0341	Pass	Pass
P8_TGGTGGTA	P8	embyro	LB	E7	4614	57313	8351	0.1457	12907	0.2252	Fail	Fail
P8_TTCACGCA	P8	embyro	LB	E7	3624	47142	3002	0.0637	9074	0.1925	Pass	Fail
P9_AAACATCG	P9	embyro	LB	E7	6765	156719	6257	0.0399	6063	0.0387	Pass	Pass
P9_AACAACCA	P9	embyro	LB	E7	7022	99949	4056	0.0406	22789	0.228	Fail	Fail
P9_AACCGAGA	P9	embyro	LB	E7	5829	83982	8339	0.0993	14925	0.1777	Pass	Pass
P9_AACGCTTA	P9	embyro	LB	E7	5025	56388	7804	0.1384	13720	0.2433	Fail	Fail
P9_AACGTGAT	P9	embyro	LB	E7	8873	284149	5641	0.0199	8974	0.0316	Pass	Pass
P9_AACTCACC	P9	embyro	LB	E7	3336	27782	3745	0.1348	8641	0.311	Fail	Fail
P9_AAGACGGA	P9	embyro	LB	E7	5050	83521	8656	0.1036	16687	0.1998	Pass	Fail
P9_AAGAGATC	P9	embyro	LB	E7	6737	108645	7217	0.0664	13301	0.1224	Pass	Pass
P9_AAGGACAC	P9	embyro	LB	E7	8770	282818	5234	0.0185	11045	0.0391	Pass	Pass
P9_AAGGTACA	P9	embyro	LB	E7	4741	55945	8490	0.1518	13520	0.2417	Fail	Fail
P9_AATCCGTC	P9	embyro	LB	E7	2793	14886	5000	0.3359	1222	0.0821	Fail	Fail
P9_AATGTTGC	P9	embyro	LB	E7	5621	39036	2412	0.0618	5083	0.1302	Pass	Pass
P9_ACAAGCTA	P9	embyro	LB	E7	4504	35712	3540	0.0991	7939	0.2223	Fail	Fail
P9_ACACAGAA	P9	embyro	LB	E7	4986	66386	7255	0.1093	16274	0.2451	Fail	Fail
P9_ACACGACC	P9	embyro	LB	E7	6760	190519	9052	0.0475	11922	0.0626	Pass	Pass
P9_ACAGATTC	P9	embyro	LB	E7	7948	191165	6159	0.0322	10195	0.0533	Pass	Pass
P9_ACAGCAGA	P9	embyro	LB	E7	4200	57997	10434	0.1799	18039	0.311	Fail	Fail
P9_ACATTGGC	P9	embyro	LB	E7	8087	185895	4745	0.0255	7032	0.0378	Pass	Pass
P9_ACCACTGT	P9	embyro	LB	E7	8005	164996	3180	0.0193	4806	0.0291	Pass	Pass
P9_ACCTCCAA	P9	embyro	LB	E7	5328	38605	3093	0.0801	5784	0.1498	Pass	Pass
P9_ACGCTCGA	P9	embyro	LB	E7	3941	35776	4126	0.1153	10229	0.2859	Fail	Fail
P9_ACGTATCA	P9	embyro	LB	E7	3652	41755	8482	0.2031	12327	0.2952	Fail	Fail
P9_ACTATGCA	P9	embyro	LB	E7	3233	13554	1289	0.0951	2751	0.203	Fail	Fail
P9_AGAGTCAA	P9	embyro	LB	E7	3606	32521	10973	0.3374	6473	0.199	Fail	Fail
P9_AGATCGCA	P9	embyro	LB	E7	10708	495305	5335	0.0108	17404	0.0351	Pass	Pass
P9_AGATGTAC	P9	embyro	LB	E7	9503	384643	5188	0.0135	12417	0.0323	Pass	Pass
P9_AGCACCTC	P9	embyro	LB	E7	8753	404621	9686	0.0239	10086	0.0249	Pass	Pass
P9_AGCAGGAA	P9	embyro	LB	E7	9357	368660	7206	0.0195	12253	0.0332	Pass	Pass
P9_AGCCATGC	P9	embyro	LB	E7	7463	175354	5726	0.0327	9321	0.0532	Pass	Pass
P9_AGGCTAAC	P9	embyro	LB	E7	8112	232767	7674	0.033	12101	0.052	Pass	Pass
P9_AGTACAAG	P9	embyro	LB	E7	5504	65364	5693	0.0871	16459	0.2518	Fail	Fail
P9_AGTCACTA	P9	embyro	LB	E7	7920	203770	6425	0.0315	9817	0.0482	Pass	Pass
P9_AGTGGTCA	P9	embyro	LB	E7	8937	321610	5249	0.0163	8596	0.0267	Pass	Pass
P9_ATAGCGAC	P9	embyro	LB	E7	8712	344507	8036	0.0233	12578	0.0365	Pass	Pass
P9_ATCATTCC	P9	embyro	LB	E7	7901	225001	7010	0.0312	10558	0.0469	Pass	Pass
P9_ATCCTGTA	P9	embyro	LB	E7	6933	94237	3415	0.0362	6722	0.0713	Pass	Pass
P9_ATGCCTAA	P9	embyro	LB	E7	7271	149562	5119	0.0342	6000	0.0401	Pass	Pass
P9_ATTGAGGA	P9	embyro	LB	E7	9562	425353	7577	0.0178	14218	0.0334	Pass	Pass
P9_ATTGGCTC	P9	embyro	LB	E7	6872	146552	5004	0.0341	8039	0.0549	Pass	Fail
P9_CAACCACA	P9	embyro	LB	E7	8926	322320	6375	0.0198	12058	0.0374	Pass	Pass
P9_CAAGACTA	P9	embyro	LB	E7	5542	67492	2313	0.0343	4362	0.0646	Pass	Pass
P9_CAAGGAGC	P9	embyro	LB	E7	8739	306574	8702	0.0284	15827	0.0516	Pass	Pass
P9_CAATGGAA	P9	embyro	LB	E7	7259	95269	6340	0.0665	8503	0.0893	Pass	Pass
P9_CACCTTAC	P9	embyro	LB	E7	10367	521194	8212	0.0158	21285	0.0408	Pass	Pass
P9_CACTTCGA	P9	embyro	LB	E7	8573	254101	5454	0.0215	7933	0.0312	Pass	Pass
P9_CAGATCTG	P9	embyro	LB	E7	6405	90422	3961	0.0438	5533	0.0612	Pass	Pass
P9_CAGCGTTA	P9	embyro	LB	E7	5701	53936	1915	0.0355	3537	0.0656	Pass	Pass
P9_CATACCAA	P9	embyro	LB	E7	7719	135796	4194	0.0309	6773	0.0499	Pass	Pass
P9_CATCAAGT	P9	embyro	LB	E7	7664	127189	3342	0.0263	4674	0.0367	Pass	Pass
P9_CCAGTTCA	P9	embyro	LB	E7	8139	138374	4391	0.0317	9656	0.0698	Pass	Pass
P9_CCATCCTC	P9	embyro	LB	E7	6604	124450	2253	0.0181	6308	0.0507	Pass	Pass
P9_CCGAAGTA	P9	embyro	LB	E7	7128	95623	5861	0.0613	8567	0.0896	Pass	Pass
P9_CCGACAAC	P9	embyro	LB	E7	9587	523426	11599	0.0222	18652	0.0356	Pass	Pass
P9_CCGTGAGA	P9	embyro	LB	E7	10425	540955	8443	0.0156	16333	0.0302	Pass	Pass
P9_CCTAATCC	P9	embyro	LB	E7	9151	389606	6702	0.0172	11583	0.0297	Pass	Pass
P9_CCTCCTGA	P9	embyro	LB	E7	4274	37904	1904	0.0502	2813	0.0742	Pass	Pass
P9_CCTCTATC	P9	embyro	LB	E7	7196	176176	5921	0.0336	8291	0.0471	Pass	Pass
P9_CGAACTTA	P9	embyro	LB	E7	6558	78992	5935	0.0751	9183	0.1163	Pass	Pass
P9_CGACACAC	P9	embyro	PS	E13	8637	250906	7937	0.0316	16732	0.0667	Pass	Pass
P9_CGACTGGA	P9	embyro	LB	E7	4446	54447	8041	0.1477	16985	0.312	Fail	Fail
P9_CGCATACA	P9	embyro	LB	E7	4132	49906	8918	0.1787	16830	0.3372	Fail	Fail
P9_CGCTGATC	P9	embyro	LB	E7	4356	36603	3174	0.0867	9106	0.2488	Fail	Fail
P9_CGGATTGC	P9	embyro	PS	E13	8597	230337	5285	0.0229	14978	0.065	Pass	Pass
P9_CTAAGGTC	P9	embyro	PS	E13	8974	212194	3966	0.0187	10999	0.0518	Pass	Pass
P9_CTCAATGA	P9	embyro	LB	E7	5687	57982	5924	0.1022	9088	0.1567	Pass	Pass
P9_CTGAGCCA	P9	embyro	LB	E7	2250	17165	985	0.0574	4890	0.2849	Fail	Fail
P9_CTGGCATA	P9	embyro	LB	E7	3889	40071	7047	0.1759	12854	0.3208	Fail	Fail
P9_CTGTAGCC	P9	embyro	LB	E7	3715	34030	4860	0.1428	10021	0.2945	Fail	Fail
P9_GAACAGGC	P9	embyro	PS	E13	10729	388785	4570	0.0118	18425	0.0474	Pass	Pass
P9_GAATCTGA	P9	embyro	LB	E7	4944	41991	2949	0.0702	13193	0.3142	Fail	Fail
P9_GACAGTGC	P9	embyro	PS	E13	9178	205896	3089	0.015	7971	0.0387	Pass	Pass
P9_GACTAGTA	P9	embyro	LB	E7	5822	52725	4177	0.0792	12047	0.2285	Fail	Fail
P9_GAGCTGAA	P9	embyro	LB	E7	5058	69096	9399	0.136	13876	0.2008	Fail	Fail
P9_GAGTTAGC	P9	embyro	PS	E13	10575	485743	6521	0.0134	17835	0.0367	Pass	Pass
P9_GATAGACA	P9	embyro	LB	E7	8140	253493	7689	0.0303	11815	0.0466	Pass	Pass
P9_GATGAATC	P9	embyro	PS	E13	9333	214900	4119	0.0192	10301	0.0479	Pass	Pass
P9_GCCAAGAC	P9	embyro	PS	E13	9429	400500	8769	0.0219	16470	0.0411	Pass	Pass
P9_GCCACATA	P9	embyro	LB	E7	8072	283118	7320	0.0259	9464	0.0334	Pass	Pass
P9_GCGAGTAA	P9	embyro	LB	E7	10398	545654	7121	0.0131	17133	0.0314	Pass	Pass
P9_GCTAACGA	P9	embyro	LB	E7	7038	222832	2830	0.0127	6455	0.029	Pass	Pass
P9_GCTCGGTA	P9	embyro	LB	E7	7484	193720	5634	0.0291	7763	0.0401	Pass	Pass
P9_GGAGAACA	P9	embyro	LB	E7	8698	405396	9328	0.023	12818	0.0316	Pass	Pass
P9_GGTGCGAA	P9	embyro	LB	E7	6997	176708	5797	0.0328	9184	0.052	Pass	Pass
P9_GTACGCAA	P9	embyro	LB	E7	7239	168544	4888	0.029	5935	0.0352	Pass	Pass
P9_GTCGTAGA	P9	embyro	LB	E7	9944	413636	5204	0.0126	10195	0.0246	Pass	Pass
P9_GTCTGTCA	P9	embyro	LB	E7	10173	529343	7104	0.0134	11875	0.0224	Pass	Pass
P9_GTGTTCTA	P9	embyro	LB	E7	7597	160793	4960	0.0308	9539	0.0593	Pass	Pass
P9_TAGGATGA	P9	embyro	LB	E7	6481	127335	6318	0.0496	9148	0.0718	Pass	Pass
P9_TATCAGCA	P9	embyro	LB	E7	6689	143047	7498	0.0524	9164	0.0641	Pass	Pass
P9_TCCGTCTA	P9	embyro	LB	E7	8329	320858	10573	0.033	12740	0.0397	Pass	Pass
P9_TCTTCACA	P9	embyro	LB	E7	2914	19036	8862	0.4655	1461	0.0767	Fail	Fail
P9_TGAAGAGA	P9	embyro	LB	E7	10105	578203	8538	0.0148	14153	0.0245	Pass	Pass
P9_TGGAACAA	P9	embyro	LB	E7	7531	129883	6125	0.0472	10494	0.0808	Pass	Pass
P9_TGGCTTCA	P9	embyro	LB	E7	7675	218377	11098	0.0508	20630	0.0945	Pass	Pass
P9_TGGTGGTA	P9	embyro	LB	E7	4614	59354	8962	0.151	15066	0.2538	Fail	Fail
P9_TTCACGCA	P9	embyro	LB	E7	9393	364637	8078	0.0222	15098	0.0414	Pass	Pass
pES1_AAACATCG	pgEpiSC_low	pgEpiSCs	pgEpiSCs	low passage	8289	137172	1293	0.0094	2835	0.0207	Pass	Pass
pES1_AACAACCA	pgEpiSC_low	pgEpiSCs	pgEpiSCs	low passage	7779	87890	1067	0.0121	3010	0.0342	Pass	Pass
pES1_AACCGAGA	pgEpiSC_low	pgEpiSCs	pgEpiSCs	low passage	7642	126237	1553	0.0123	2388	0.0189	Pass	Pass
pES1_AACGCTTA	pgEpiSC_low	pgEpiSCs	pgEpiSCs	low passage	7050	78461	1182	0.0151	2373	0.0302	Pass	Pass
pES1_AACGTGAT	pgEpiSC_low	pgEpiSCs	pgEpiSCs	low passage	2574	10458	1551	0.1483	532	0.0509	Pass	Pass
pES1_AACTCACC	pgEpiSC_low	pgEpiSCs	pgEpiSCs	low passage	6945	71790	1025	0.0143	2159	0.0301	Pass	Pass
pES1_AAGACGGA	pgEpiSC_low	pgEpiSCs	pgEpiSCs	low passage	8368	190115	1775	0.0093	3742	0.0197	Pass	Pass
pES1_AAGAGATC	pgEpiSC_low	pgEpiSCs	pgEpiSCs	low passage	8491	109155	1070	0.0098	2675	0.0245	Pass	Pass
pES1_AAGGACAC	pgEpiSC_low	pgEpiSCs	pgEpiSCs	low passage	8807	233885	2236	0.0096	5414	0.0231	Pass	Pass
pES1_AAGGTACA	pgEpiSC_low	pgEpiSCs	pgEpiSCs	low passage	8251	112905	1205	0.0107	3238	0.0287	Pass	Pass
pES1_AATCCGTC	pgEpiSC_low	pgEpiSCs	pgEpiSCs	low passage	9016	190150	1707	0.009	4329	0.0228	Pass	Pass
pES1_AATGTTGC	pgEpiSC_low	pgEpiSCs	pgEpiSCs	low passage	5998	51845	545	0.0105	2446	0.0472	Pass	Pass
pES1_ACAAGCTA	pgEpiSC_low	pgEpiSCs	pgEpiSCs	low passage	8121	110252	1166	0.0106	2843	0.0258	Pass	Pass
pES1_ACACAGAA	pgEpiSC_low	pgEpiSCs	pgEpiSCs	low passage	8659	90437	818	0.009	1642	0.0182	Pass	Pass
pES1_ACACGACC	pgEpiSC_low	pgEpiSCs	pgEpiSCs	low passage	7142	156176	1746	0.0112	4353	0.0279	Pass	Pass
pES1_ACAGATTC	pgEpiSC_low	pgEpiSCs	pgEpiSCs	low passage	8700	165714	1301	0.0079	5046	0.0305	Pass	Pass
pES1_ACAGCAGA	pgEpiSC_low	pgEpiSCs	pgEpiSCs	low passage	8312	110665	924	0.0083	2207	0.0199	Pass	Pass
pES1_ACATTGGC	pgEpiSC_low	pgEpiSCs	pgEpiSCs	low passage	8285	95771	938	0.0098	2853	0.0298	Pass	Pass
pES1_ACCACTGT	pgEpiSC_low	pgEpiSCs	pgEpiSCs	low passage	2754	11830	1044	0.0883	729	0.0616	Pass	Pass
pES1_ACCTCCAA	pgEpiSC_low	pgEpiSCs	pgEpiSCs	low passage	7017	41156	403	0.0098	1187	0.0288	Pass	Pass
pES1_ACGCTCGA	pgEpiSC_low	pgEpiSCs	pgEpiSCs	low passage	8565	100348	854	0.0085	1594	0.0159	Pass	Pass
pES1_ACGTATCA	pgEpiSC_low	pgEpiSCs	pgEpiSCs	low passage	3306	12722	931	0.0732	1747	0.1373	Pass	Pass
pES1_ACTATGCA	pgEpiSC_low	pgEpiSCs	pgEpiSCs	low passage	3384	11285	118	0.0105	516	0.0457	Pass	Pass
pES1_AGAGTCAA	pgEpiSC_low	pgEpiSCs	pgEpiSCs	low passage	5700	25283	687	0.0272	1074	0.0425	Pass	Pass
pES1_AGATCGCA	pgEpiSC_low	pgEpiSCs	pgEpiSCs	low passage	9020	298606	2645	0.0089	5996	0.0201	Pass	Pass
pES1_AGATGTAC	pgEpiSC_low	pgEpiSCs	pgEpiSCs	low passage	8842	95644	945	0.0099	3766	0.0394	Pass	Pass
pES1_AGCACCTC	pgEpiSC_low	pgEpiSCs	pgEpiSCs	low passage	7121	162576	2774	0.0171	4131	0.0254	Pass	Pass
pES1_AGCAGGAA	pgEpiSC_low	pgEpiSCs	pgEpiSCs	low passage	8556	208473	2422	0.0116	4574	0.0219	Pass	Pass
pES1_AGCCATGC	pgEpiSC_low	pgEpiSCs	pgEpiSCs	low passage	7833	120497	1373	0.0114	3615	0.03	Pass	Pass
pES1_AGGCTAAC	pgEpiSC_low	pgEpiSCs	pgEpiSCs	low passage	7836	155335	1928	0.0124	4415	0.0284	Pass	Pass
pES1_AGTACAAG	pgEpiSC_low	pgEpiSCs	pgEpiSCs	low passage	2499	7741	974	0.1258	591	0.0763	Pass	Pass
pES1_AGTCACTA	pgEpiSC_low	pgEpiSCs	pgEpiSCs	low passage	8336	187789	2631	0.014	4014	0.0214	Pass	Pass
pES1_AGTGGTCA	pgEpiSC_low	pgEpiSCs	pgEpiSCs	low passage	9253	282826	2498	0.0088	6508	0.023	Pass	Pass
pES1_ATAGCGAC	pgEpiSC_low	pgEpiSCs	pgEpiSCs	low passage	9013	205257	1884	0.0092	4534	0.0221	Pass	Pass
pES1_ATCATTCC	pgEpiSC_low	pgEpiSCs	pgEpiSCs	low passage	1716	3681	48	0.013	279	0.0758	Fail	Fail
pES1_ATCCTGTA	pgEpiSC_low	pgEpiSCs	pgEpiSCs	low passage	8241	109891	1784	0.0162	3354	0.0305	Pass	Pass
pES1_ATGCCTAA	pgEpiSC_low	pgEpiSCs	pgEpiSCs	low passage	9016	153767	1207	0.0078	3674	0.0239	Pass	Pass
pES1_ATTGAGGA	pgEpiSC_low	pgEpiSCs	pgEpiSCs	low passage	10486	470112	3486	0.0074	7394	0.0157	Pass	Pass
pES1_ATTGGCTC	pgEpiSC_low	pgEpiSCs	pgEpiSCs	low passage	8947	128899	881	0.0068	3628	0.0281	Pass	Pass
pES1_CAACCACA	pgEpiSC_low	pgEpiSCs	pgEpiSCs	low passage	8803	244695	2809	0.0115	4870	0.0199	Pass	Pass
pES1_CAAGACTA	pgEpiSC_low	pgEpiSCs	pgEpiSCs	low passage	7985	108166	1551	0.0143	2606	0.0241	Pass	Pass
pES1_CAAGGAGC	pgEpiSC_low	pgEpiSCs	pgEpiSCs	low passage	9308	222488	1598	0.0072	4829	0.0217	Pass	Pass
pES1_CAATGGAA	pgEpiSC_low	pgEpiSCs	pgEpiSCs	low passage	8940	225027	3104	0.0138	5258	0.0234	Pass	Pass
pES1_CACCTTAC	pgEpiSC_low	pgEpiSCs	pgEpiSCs	low passage	9238	164023	1143	0.007	3346	0.0204	Pass	Pass
pES1_CACTTCGA	pgEpiSC_low	pgEpiSCs	pgEpiSCs	low passage	8998	298565	2691	0.009	5371	0.018	Pass	Pass
pES1_CAGATCTG	pgEpiSC_low	pgEpiSCs	pgEpiSCs	low passage	6883	62830	1572	0.025	3969	0.0632	Pass	Pass
pES1_CAGCGTTA	pgEpiSC_low	pgEpiSCs	pgEpiSCs	low passage	4377	19292	392	0.0203	942	0.0488	Pass	Pass
pES1_CATACCAA	pgEpiSC_low	pgEpiSCs	pgEpiSCs	low passage	8676	157271	1842	0.0117	3791	0.0241	Pass	Pass
pES1_CATCAAGT	pgEpiSC_low	pgEpiSCs	pgEpiSCs	low passage	8757	117080	1000	0.0085	3390	0.029	Pass	Pass
pES1_CCAGTTCA	pgEpiSC_low	pgEpiSCs	pgEpiSCs	low passage	8165	193156	2417	0.0125	3969	0.0205	Pass	Pass
pES1_CCATCCTC	pgEpiSC_low	pgEpiSCs	pgEpiSCs	low passage	3259	9209	627	0.0681	500	0.0543	Pass	Pass
pES1_CCGAAGTA	pgEpiSC_low	pgEpiSCs	pgEpiSCs	low passage	9097	203398	2217	0.0109	5404	0.0266	Pass	Pass
pES1_CCGACAAC	pgEpiSC_low	pgEpiSCs	pgEpiSCs	low passage	8999	219330	1679	0.0077	4165	0.019	Pass	Pass
pES1_CCGTGAGA	pgEpiSC_low	pgEpiSCs	pgEpiSCs	low passage	8928	271217	3182	0.0117	5280	0.0195	Pass	Pass
pES1_CCTAATCC	pgEpiSC_low	pgEpiSCs	pgEpiSCs	low passage	8528	128295	1166	0.0091	3133	0.0244	Pass	Pass
pES1_CCTCCTGA	pgEpiSC_low	pgEpiSCs	pgEpiSCs	low passage	7776	89196	1521	0.0171	2087	0.0234	Pass	Pass
pES1_CCTCTATC	pgEpiSC_low	pgEpiSCs	pgEpiSCs	low passage	7877	86636	979	0.0113	2542	0.0293	Pass	Pass
pES1_CGAACTTA	pgEpiSC_low	pgEpiSCs	pgEpiSCs	low passage	8673	218092	2496	0.0114	5251	0.0241	Pass	Pass
pES1_CGACACAC	pgEpiSC_low	pgEpiSCs	pgEpiSCs	low passage	8953	283977	2314	0.0081	6286	0.0221	Pass	Pass
pES1_CGACTGGA	pgEpiSC_low	pgEpiSCs	pgEpiSCs	low passage	8597	260781	2590	0.0099	4957	0.019	Pass	Pass
pES1_CGCATACA	pgEpiSC_low	pgEpiSCs	pgEpiSCs	low passage	9005	327716	2628	0.008	5800	0.0177	Pass	Pass
pES1_CGCTGATC	pgEpiSC_low	pgEpiSCs	pgEpiSCs	low passage	2738	8898	955	0.1073	678	0.0762	Pass	Pass
pES1_CGGATTGC	pgEpiSC_low	pgEpiSCs	pgEpiSCs	low passage	8522	151047	1186	0.0079	4637	0.0307	Pass	Pass
pES1_CTAAGGTC	pgEpiSC_low	pgEpiSCs	pgEpiSCs	low passage	8140	130666	1055	0.0081	3759	0.0288	Pass	Pass
pES1_CTCAATGA	pgEpiSC_low	pgEpiSCs	pgEpiSCs	low passage	8868	148079	1596	0.0108	3315	0.0224	Pass	Pass
pES1_CTGAGCCA	pgEpiSC_low	pgEpiSCs	pgEpiSCs	low passage	7853	210970	2884	0.0137	4199	0.0199	Pass	Pass
pES1_CTGGCATA	pgEpiSC_low	pgEpiSCs	pgEpiSCs	low passage	4114	26990	2739	0.1015	2338	0.0866	Pass	Pass
pES1_CTGTAGCC	pgEpiSC_low	pgEpiSCs	pgEpiSCs	low passage	7992	93705	1021	0.0109	2308	0.0246	Pass	Pass
pES1_GAACAGGC	pgEpiSC_low	pgEpiSCs	pgEpiSCs	low passage	9319	271995	1656	0.0061	6827	0.0251	Pass	Pass
pES1_GAATCTGA	pgEpiSC_low	pgEpiSCs	pgEpiSCs	low passage	8152	102379	1124	0.011	2658	0.026	Pass	Pass
pES1_GACAGTGC	pgEpiSC_low	pgEpiSCs	pgEpiSCs	low passage	8234	119534	1211	0.0101	3136	0.0262	Pass	Pass
pES1_GACTAGTA	pgEpiSC_low	pgEpiSCs	pgEpiSCs	low passage	9730	274663	2251	0.0082	5185	0.0189	Pass	Pass
pES1_GAGCTGAA	pgEpiSC_low	pgEpiSCs	pgEpiSCs	low passage	7909	245350	3435	0.014	4623	0.0188	Pass	Pass
pES1_GAGTTAGC	pgEpiSC_low	pgEpiSCs	pgEpiSCs	low passage	2388	10845	2947	0.2717	1770	0.1632	Fail	Fail
pES1_GATAGACA	pgEpiSC_low	pgEpiSCs	pgEpiSCs	low passage	9509	257269	2007	0.0078	7274	0.0283	Pass	Pass
pES1_GATGAATC	pgEpiSC_low	pgEpiSCs	pgEpiSCs	low passage	8583	164754	1649	0.01	3720	0.0226	Pass	Pass
pES1_GCCAAGAC	pgEpiSC_low	pgEpiSCs	pgEpiSCs	low passage	4843	44588	3847	0.0863	5856	0.1313	Pass	Pass
pES1_GCCACATA	pgEpiSC_low	pgEpiSCs	pgEpiSCs	low passage	8412	146169	1322	0.009	3565	0.0244	Pass	Pass
pES1_GCGAGTAA	pgEpiSC_low	pgEpiSCs	pgEpiSCs	low passage	6410	54027	860	0.0159	2434	0.0451	Pass	Pass
pES1_GCTAACGA	pgEpiSC_low	pgEpiSCs	pgEpiSCs	low passage	8910	147581	1084	0.0073	3148	0.0213	Pass	Pass
pES1_GCTCGGTA	pgEpiSC_low	pgEpiSCs	pgEpiSCs	low passage	7404	88992	1062	0.0119	3190	0.0358	Pass	Pass
pES1_GGAGAACA	pgEpiSC_low	pgEpiSCs	pgEpiSCs	low passage	9001	207053	1733	0.0084	4927	0.0238	Pass	Pass
pES1_GGTGCGAA	pgEpiSC_low	pgEpiSCs	pgEpiSCs	low passage	8444	119397	1046	0.0088	3348	0.028	Pass	Pass
pES1_GTACGCAA	pgEpiSC_low	pgEpiSCs	pgEpiSCs	low passage	7163	61889	646	0.0104	2365	0.0382	Pass	Pass
pES1_GTCGTAGA	pgEpiSC_low	pgEpiSCs	pgEpiSCs	low passage	9271	137427	1106	0.008	3352	0.0244	Pass	Pass
pES1_GTCTGTCA	pgEpiSC_low	pgEpiSCs	pgEpiSCs	low passage	8062	136106	1352	0.0099	3279	0.0241	Pass	Pass
pES1_GTGTTCTA	pgEpiSC_low	pgEpiSCs	pgEpiSCs	low passage	8533	119695	976	0.0082	3522	0.0294	Pass	Pass
pES1_TAGGATGA	pgEpiSC_low	pgEpiSCs	pgEpiSCs	low passage	8314	141272	1781	0.0126	4317	0.0306	Pass	Pass
pES1_TATCAGCA	pgEpiSC_low	pgEpiSCs	pgEpiSCs	low passage	9214	146006	1158	0.0079	3112	0.0213	Pass	Pass
pES1_TCCGTCTA	pgEpiSC_low	pgEpiSCs	pgEpiSCs	low passage	8806	211099	2305	0.0109	5581	0.0264	Pass	Pass
pES1_TCTTCACA	pgEpiSC_low	pgEpiSCs	pgEpiSCs	low passage	8764	193956	2098	0.0108	4281	0.0221	Pass	Pass
pES1_TGAAGAGA	pgEpiSC_low	pgEpiSCs	pgEpiSCs	low passage	7836	114356	1248	0.0109	2519	0.022	Pass	Pass
pES1_TGGAACAA	pgEpiSC_low	pgEpiSCs	pgEpiSCs	low passage	9073	154155	1376	0.0089	4497	0.0292	Pass	Pass
pES1_TGGCTTCA	pgEpiSC_low	pgEpiSCs	pgEpiSCs	low passage	2430	8772	1840	0.2098	685	0.0781	Fail	Fail
pES1_TGGTGGTA	pgEpiSC_low	pgEpiSCs	pgEpiSCs	low passage	8267	164223	1508	0.0092	4329	0.0264	Pass	Pass
pES1_TTCACGCA	pgEpiSC_low	pgEpiSCs	pgEpiSCs	low passage	8667	193628	1940	0.01	4113	0.0212	Pass	Pass
pES2_AAACATCG	pgEpiSC_high	pgEpiSCs	pgEpiSCs	high passage	8099	129652	1803	0.0139	3341	0.0258	Pass	Pass
pES2_AACAACCA	pgEpiSC_high	pgEpiSCs	pgEpiSCs	high passage	9227	160882	1596	0.0099	4149	0.0258	Pass	Pass
pES2_AACCGAGA	pgEpiSC_high	pgEpiSCs	pgEpiSCs	high passage	7982	114962	1467	0.0128	2672	0.0232	Pass	Pass
pES2_AACGCTTA	pgEpiSC_high	pgEpiSCs	pgEpiSCs	high passage	9328	169804	1471	0.0087	3879	0.0228	Pass	Pass
pES2_AACGTGAT	pgEpiSC_high	pgEpiSCs	pgEpiSCs	high passage	9457	225546	1713	0.0076	4395	0.0195	Pass	Pass
pES2_AACTCACC	pgEpiSC_high	pgEpiSCs	pgEpiSCs	high passage	9312	150745	1303	0.0086	3484	0.0231	Pass	Pass
pES2_AAGACGGA	pgEpiSC_high	pgEpiSCs	pgEpiSCs	high passage	9023	175519	1742	0.0099	4001	0.0228	Pass	Pass
pES2_AAGAGATC	pgEpiSC_high	pgEpiSCs	pgEpiSCs	high passage	9817	162523	1374	0.0085	2853	0.0176	Pass	Pass
pES2_AAGGACAC	pgEpiSC_high	pgEpiSCs	pgEpiSCs	high passage	9174	348707	2757	0.0079	6117	0.0175	Pass	Pass
pES2_AAGGTACA	pgEpiSC_high	pgEpiSCs	pgEpiSCs	high passage	9303	168193	1395	0.0083	5205	0.0309	Pass	Pass
pES2_AATCCGTC	pgEpiSC_high	pgEpiSCs	pgEpiSCs	high passage	9112	208634	2306	0.0111	4677	0.0224	Pass	Pass
pES2_AATGTTGC	pgEpiSC_high	pgEpiSCs	pgEpiSCs	high passage	6927	70887	916	0.0129	2492	0.0352	Pass	Pass
pES2_ACAAGCTA	pgEpiSC_high	pgEpiSCs	pgEpiSCs	high passage	9384	186090	1689	0.0091	3862	0.0208	Pass	Pass
pES2_ACACAGAA	pgEpiSC_high	pgEpiSCs	pgEpiSCs	high passage	9656	132486	1204	0.0091	2488	0.0188	Pass	Pass
pES2_ACACGACC	pgEpiSC_high	pgEpiSCs	pgEpiSCs	high passage	9037	282370	2748	0.0097	5089	0.018	Pass	Pass
pES2_ACAGATTC	pgEpiSC_high	pgEpiSCs	pgEpiSCs	high passage	8656	181378	1767	0.0097	4611	0.0254	Pass	Pass
pES2_ACAGCAGA	pgEpiSC_high	pgEpiSCs	pgEpiSCs	high passage	10578	222127	1422	0.0064	3734	0.0168	Pass	Pass
pES2_ACATTGGC	pgEpiSC_high	pgEpiSCs	pgEpiSCs	high passage	8885	116490	1588	0.0136	3498	0.03	Pass	Pass
pES2_ACCACTGT	pgEpiSC_high	pgEpiSCs	pgEpiSCs	high passage	9806	175374	1890	0.0108	4426	0.0252	Pass	Pass
pES2_ACCTCCAA	pgEpiSC_high	pgEpiSCs	pgEpiSCs	high passage	8700	75283	668	0.0089	1494	0.0198	Pass	Pass
pES2_ACGCTCGA	pgEpiSC_high	pgEpiSCs	pgEpiSCs	high passage	9150	100549	680	0.0068	2047	0.0204	Pass	Pass
pES2_ACGTATCA	pgEpiSC_high	pgEpiSCs	pgEpiSCs	high passage	9249	143543	1301	0.0091	2999	0.0209	Pass	Pass
pES2_ACTATGCA	pgEpiSC_high	pgEpiSCs	pgEpiSCs	high passage	4471	18508	322	0.0174	895	0.0484	Pass	Pass
pES2_AGAGTCAA	pgEpiSC_high	pgEpiSCs	pgEpiSCs	high passage	10122	158287	1148	0.0073	3034	0.0192	Pass	Pass
pES2_AGATCGCA	pgEpiSC_high	pgEpiSCs	pgEpiSCs	high passage	10548	429847	3043	0.0071	7830	0.0182	Pass	Pass
pES2_AGATGTAC	pgEpiSC_high	pgEpiSCs	pgEpiSCs	high passage	9943	133545	1287	0.0096	3678	0.0275	Pass	Pass
pES2_AGCACCTC	pgEpiSC_high	pgEpiSCs	pgEpiSCs	high passage	8657	246789	3117	0.0126	3995	0.0162	Pass	Pass
pES2_AGCAGGAA	pgEpiSC_high	pgEpiSCs	pgEpiSCs	high passage	10213	336474	3084	0.0092	6812	0.0202	Pass	Pass
pES2_AGCCATGC	pgEpiSC_high	pgEpiSCs	pgEpiSCs	high passage	7710	106263	1854	0.0174	2924	0.0275	Pass	Pass
pES2_AGGCTAAC	pgEpiSC_high	pgEpiSCs	pgEpiSCs	high passage	10475	258590	2100	0.0081	6597	0.0255	Pass	Pass
pES2_AGTACAAG	pgEpiSC_high	pgEpiSCs	pgEpiSCs	high passage	9474	147791	1205	0.0082	2876	0.0195	Pass	Pass
pES2_AGTCACTA	pgEpiSC_high	pgEpiSCs	pgEpiSCs	high passage	10759	389945	3249	0.0083	7143	0.0183	Pass	Pass
pES2_AGTGGTCA	pgEpiSC_high	pgEpiSCs	pgEpiSCs	high passage	10023	348814	3134	0.009	6728	0.0193	Pass	Pass
pES2_ATAGCGAC	pgEpiSC_high	pgEpiSCs	pgEpiSCs	high passage	9377	218784	2272	0.0104	5085	0.0232	Pass	Pass
pES2_ATCATTCC	pgEpiSC_high	pgEpiSCs	pgEpiSCs	high passage	9232	158951	1415	0.0089	4449	0.028	Pass	Pass
[truncated: 61 more rows]

## Sheet: Table S1b
Table S1: Sample Information of scRNA-seq
b Summary of samples used in scRNA-seq. Related to Figs. 1a, b; Fig. 4a; Supplementary information, Fig. S5a.
Embryonic Stage	Oocyte	Zygote	2C	4C	8C	EM	LM	EB	LB	HB	EBi	LBi	PPS	EPS	PS	LPS	Total	cell_line	cell_line
Embryonic Day	E0	E1	E2	E3	E3	E4	E5	E6	E7	E8	E9	E10	E11	E12	E13	E14		high	low
No. Embryos	5	6	5	10	15	3	8	14	7	6	3	8	8	2	4	5	109
No. Cells	5	6	10	31	98	36	112	210	168	191	112	223	160	80	224	200	1866	96	96
No. Cells after QC	5	6	10	30	96	32	95	197	130	183	83	213	154	74	212	197	1717	96	93
No. Cells Retained	4	6	10	25	78	30	94	107	122	167	66	203	148	73	151	174	1458	96	93
