# Supplementary material for: Generation and characterization of stable pig pregastrulation epiblast stem cell lines
Source: Cell Res. 2021 Nov 30;32(4):383–400. doi: 10.1038/s41422-021-00592-9 (PMC8976023; doi:10.1038/s41422-021-00592-9)
Supplement: Supplementary file 15 — Supplementary information, Table S2 [file 41422_2021_592_MOESM15_ESM.xlsx]

## Sheet: Table S2a
Table S2: Specifically Expressed Genes for Cell Type Annotation
a DEGs identified by pair-wise comparison for the cell types at each embryonic day. Related to Fig. 1b.
Embryonic Day	Comparison	Ensemble_ID	Symbol	p_val	avg_logFC	pct.1	pct.2	p_val_adj	Human_ensemble_ID
E10	Epiblast_vs_Hypoblast	ENSSSCG00000015567	NIBAN1	1.70773e-34	2.91896	1	0.122	4.19249e-30	ENSG00000135842
E10	Epiblast_vs_Hypoblast	ENSSSCG00000003702	GATA6	1.88873e-34	-3.17009	0.165	1	4.63684e-30	ENSG00000141448
E10	Epiblast_vs_Hypoblast	ENSSSCG00000022383	GATA4	2.50677e-34	-3.24652	0.196	1	6.15411e-30	ENSG00000136574
E10	Epiblast_vs_Hypoblast	ENSSSCG00000006256	SOX17	4.41285e-34	-3.4128	0.237	1	1.08336e-29	ENSG00000164736
E10	Epiblast_vs_Hypoblast	ENSSSCG00000008841	PDGFRA	8.9203e-34	-3.28493	0.237	1	2.18993e-29	ENSG00000134853
E10	Epiblast_vs_Hypoblast	ENSSSCG00000010639	HABP2	1.59795e-33	-3.31013	0.268	1	3.92296e-29	ENSG00000148702
E10	Epiblast_vs_Hypoblast	ENSSSCG00000009865	TBX3	1.69585e-33	-2.83517	0.237	1	4.16331e-29	ENSG00000135111
E10	Epiblast_vs_Hypoblast	ENSSSCG00000027941	LSAMP	3.20996e-33	2.83887	0.99	0.133	7.88045e-29	ENSG00000185565
E10	Epiblast_vs_Hypoblast	ENSSSCG00000004318	RRAGD	3.46015e-33	2.92213	1	0.311	8.49467e-29	ENSG00000025039
E10	Epiblast_vs_Hypoblast	ENSSSCG00000003600	TINAGL1	4.16985e-33	-2.50839	0.216	1	1.0237e-28	ENSG00000142910
E10	Epiblast_vs_Hypoblast	ENSSSCG00000014933	NAALAD2	4.16988e-33	-3.57141	0.402	1	1.02371e-28	ENSG00000077616
E10	Epiblast_vs_Hypoblast	ENSSSCG00000036723	EMP1	6.57159e-33	-3.81078	0.443	1	1.61332e-28	ENSG00000134531
E10	Epiblast_vs_Hypoblast	ENSSSCG00000036669	-	7.1358e-33	-2.88388	0.082	0.956	1.75184e-28	-
E10	Epiblast_vs_Hypoblast	ENSSSCG00000005030	NID2	7.85299e-33	-3.41249	0.443	1	1.92791e-28	ENSG00000087303
E10	Epiblast_vs_Hypoblast	ENSSSCG00000034708	PITX2	8.12361e-33	-3.42903	0.474	1	1.99435e-28	ENSG00000164093
E10	Epiblast_vs_Hypoblast	ENSSSCG00000011496	ADAMTS9	9.4691e-33	-2.94816	0.082	0.967	2.32466e-28	ENSG00000163638
E10	Epiblast_vs_Hypoblast	ENSSSCG00000014137	HAPLN1	1.13528e-32	-3.98186	0.412	1	2.78712e-28	ENSG00000145681
E10	Epiblast_vs_Hypoblast	ENSSSCG00000006355	APOA2	1.19995e-32	-3.82403	0.515	1	2.94588e-28	ENSG00000158874
E10	Epiblast_vs_Hypoblast	ENSSSCG00000014904	DLG2	1.24164e-32	2.55164	1	0.311	3.04822e-28	ENSG00000150672
E10	Epiblast_vs_Hypoblast	ENSSSCG00000015565	C1orf21	1.30705e-32	3.04132	1	0.489	3.2088e-28	ENSG00000116667
E10	Epiblast_vs_Hypoblast	ENSSSCG00000015413	FGL2	1.31906e-32	-3.25478	0.103	0.956	3.2383e-28	ENSG00000127951
E10	Epiblast_vs_Hypoblast	ENSSSCG00000004236	PKIB	1.46512e-32	-3.49144	0.536	1	3.59686e-28	ENSG00000135549
E10	Epiblast_vs_Hypoblast	ENSSSCG00000017888	SLC13A5	1.52899e-32	-3.43979	0.557	1	3.75368e-28	ENSG00000141485
E10	Epiblast_vs_Hypoblast	ENSSSCG00000031112	TM4SF5	1.73537e-32	-2.98407	0.237	1	4.26033e-28	ENSG00000142484
E10	Epiblast_vs_Hypoblast	ENSSSCG00000010650	-	1.81876e-32	-2.57972	0.175	0.989	4.46505e-28	-
E10	Epiblast_vs_Hypoblast	ENSSSCG00000006546	TDRD10	1.88174e-32	3.14342	1	0.6	4.61967e-28	ENSG00000163239
E10	Epiblast_vs_Hypoblast	ENSSSCG00000005222	SLC1A1	2.06745e-32	-3.08817	0.577	1	5.07558e-28	ENSG00000106688
E10	Epiblast_vs_Hypoblast	ENSSSCG00000051274	-	2.07115e-32	2.87685	1	0.311	5.08466e-28	-
E10	Epiblast_vs_Hypoblast	ENSSSCG00000003832	TACSTD2	2.15874e-32	-3.29159	0.546	1	5.2997e-28	ENSG00000184292
E10	Epiblast_vs_Hypoblast	ENSSSCG00000001750	PAQR8	2.22791e-32	-3.65497	0.454	1	5.46953e-28	ENSG00000170915
E10	Epiblast_vs_Hypoblast	ENSSSCG00000002828	LPCAT2	2.35041e-32	2.40884	1	0.311	5.77027e-28	ENSG00000087253
E10	Epiblast_vs_Hypoblast	ENSSSCG00000036758	HSPA12A	2.36389e-32	-3.12489	0.237	0.978	5.80335e-28	ENSG00000165868
E10	Epiblast_vs_Hypoblast	ENSSSCG00000032043	SLC35D1	2.43563e-32	-2.48058	0.433	1	5.97947e-28	ENSG00000116704
E10	Epiblast_vs_Hypoblast	ENSSSCG00000011609	FBLN2	2.48679e-32	-3.19452	0.66	1	6.10507e-28	ENSG00000163520
E10	Epiblast_vs_Hypoblast	ENSSSCG00000037832	PMP22	2.58271e-32	-3.41807	0.66	1	6.34055e-28	ENSG00000109099
E10	Epiblast_vs_Hypoblast	ENSSSCG00000012871	FGF19	2.7834e-32	2.5614	0.99	0.3	6.83326e-28	ENSG00000162344
E10	Epiblast_vs_Hypoblast	ENSSSCG00000014088	IQGAP2	2.817e-32	-3.04187	0.711	1	6.91574e-28	ENSG00000145703
E10	Epiblast_vs_Hypoblast	ENSSSCG00000001213	GPX6	2.90012e-32	-3.69146	0.649	1	7.1198e-28	ENSG00000198704
E10	Epiblast_vs_Hypoblast	ENSSSCG00000006582	S100A14	2.96978e-32	-3.13236	0.773	1	7.2908e-28	ENSG00000189334
E10	Epiblast_vs_Hypoblast	ENSSSCG00000006581	-	3.18473e-32	-3.23138	0.928	1	7.81852e-28	-
E10	Epiblast_vs_Hypoblast	ENSSSCG00000004274	COL9A1	3.43429e-32	2.20333	1	0.244	8.43118e-28	ENSG00000112280
E10	Epiblast_vs_Hypoblast	ENSSSCG00000021307	USP44	3.52043e-32	2.51561	1	0.878	8.64266e-28	ENSG00000136014
E10	Epiblast_vs_Hypoblast	ENSSSCG00000037508	GSN	3.66002e-32	-2.93094	0.897	1	8.98535e-28	ENSG00000148180
E10	Epiblast_vs_Hypoblast	ENSSSCG00000044108	FXYD4	3.68023e-32	-3.12019	0.897	1	9.03497e-28	ENSG00000150201
E10	Epiblast_vs_Hypoblast	ENSSSCG00000008617	FAM49A	3.72215e-32	2.34038	1	0.544	9.13787e-28	ENSG00000197872
E10	Epiblast_vs_Hypoblast	ENSSSCG00000030921	APOA1	3.8129e-32	-2.77027	0.948	1	9.36068e-28	ENSG00000118137
E10	Epiblast_vs_Hypoblast	ENSSSCG00000009545	COL4A2	3.82025e-32	-2.76934	0.732	1	9.37872e-28	ENSG00000134871
E10	Epiblast_vs_Hypoblast	ENSSSCG00000009097	ANXA5	3.84018e-32	-2.90595	0.856	1	9.42764e-28	ENSG00000164111
E10	Epiblast_vs_Hypoblast	ENSSSCG00000016174	FN1	3.91671e-32	-2.70419	0.948	1	9.61552e-28	ENSG00000115414
E10	Epiblast_vs_Hypoblast	ENSSSCG00000006612	S100A10	3.92352e-32	-1.08539	1	1	9.63224e-28	ENSG00000197747
E10	Epiblast_vs_Hypoblast	ENSSSCG00000001073	TPMT	3.93027e-32	1.69491	1	1	9.64881e-28	ENSG00000137364
E10	Epiblast_vs_Hypoblast	ENSSSCG00000036883	FABP3	3.93236e-32	-1.28658	1	1	9.65395e-28	ENSG00000121769
E10	Epiblast_vs_Hypoblast	ENSSSCG00000022940	G3BP2	3.95997e-32	1.26241	1	1	9.72172e-28	ENSG00000138757
E10	Epiblast_vs_Hypoblast	ENSSSCG00000021306	GJC1	4.01167e-32	2.60026	1	0.678	9.84866e-28	ENSG00000182963
E10	Epiblast_vs_Hypoblast	ENSSSCG00000031639	ZCCHC17	4.05945e-32	-1.13489	1	1	9.96595e-28	ENSG00000121766
E10	Epiblast_vs_Hypoblast	ENSSSCG00000022919	KIF5C	4.10448e-32	3.15846	1	0.733	1.00765e-27	ENSG00000168280
E10	Epiblast_vs_Hypoblast	ENSSSCG00000000293	ITGA5	4.20697e-32	-2.68254	0.753	1	1.03281e-27	ENSG00000161638
E10	Epiblast_vs_Hypoblast	ENSSSCG00000031493	CYBA	4.37291e-32	3.16089	1	0.7	1.07355e-27	ENSG00000051523
E10	Epiblast_vs_Hypoblast	ENSSSCG00000022945	UCHL1	4.38527e-32	2.04381	1	1	1.07658e-27	ENSG00000154277
E10	Epiblast_vs_Hypoblast	ENSSSCG00000029163	BCAT1	4.40644e-32	2.252	1	0.922	1.08178e-27	ENSG00000060982
E10	Epiblast_vs_Hypoblast	ENSSSCG00000038991	-	4.43511e-32	-2.08064	0.99	1	1.08882e-27	ENSG00000189171
E10	Epiblast_vs_Hypoblast	ENSSSCG00000014073	HEXB	4.52485e-32	1.88135	1	0.978	1.11085e-27	ENSG00000049860
E10	Epiblast_vs_Hypoblast	ENSSSCG00000006395	TAGLN2	4.61317e-32	-1.95515	1	1	1.13253e-27	ENSG00000158710
E10	Epiblast_vs_Hypoblast	ENSSSCG00000051006	-	4.63199e-32	2.38841	1	0.378	1.13715e-27	-
E10	Epiblast_vs_Hypoblast	ENSSSCG00000040406	IL17C	4.70445e-32	3.11337	1	0.722	1.15494e-27	ENSG00000124391
E10	Epiblast_vs_Hypoblast	ENSSSCG00000006472	CRABP2	4.7062e-32	2.11664	1	1	1.15537e-27	ENSG00000143320
E10	Epiblast_vs_Hypoblast	ENSSSCG00000011723	MME	4.89853e-32	-2.4651	0.814	1	1.20259e-27	ENSG00000196549
E10	Epiblast_vs_Hypoblast	ENSSSCG00000037485	SOX2	4.91999e-32	2.90558	1	0.422	1.20786e-27	ENSG00000181449
E10	Epiblast_vs_Hypoblast	ENSSSCG00000034767	LAMA1	4.98319e-32	-3.11463	0.608	1	1.22337e-27	ENSG00000101680
E10	Epiblast_vs_Hypoblast	ENSSSCG00000031661	-	5.07516e-32	2.42082	1	0.4	1.24595e-27	ENSG00000235162
E10	Epiblast_vs_Hypoblast	ENSSSCG00000023920	P3H1	5.2207e-32	-1.2878	1	1	1.28168e-27	ENSG00000117385
E10	Epiblast_vs_Hypoblast	ENSSSCG00000005287	PSAT1	5.31262e-32	2.07406	1	0.844	1.30425e-27	ENSG00000135069
E10	Epiblast_vs_Hypoblast	ENSSSCG00000007718	CLDN4	5.46062e-32	-2.18552	0.918	1	1.34058e-27	ENSG00000189143
E10	Epiblast_vs_Hypoblast	ENSSSCG00000037803	MARCKS	5.62712e-32	-2.24751	0.959	1	1.38146e-27	ENSG00000277443
E10	Epiblast_vs_Hypoblast	ENSSSCG00000013911	TMEM59L	6.01283e-32	2.33435	1	0.533	1.47615e-27	ENSG00000105696
E10	Epiblast_vs_Hypoblast	ENSSSCG00000005967	LRATD2	6.21706e-32	-2.90517	0.742	1	1.52629e-27	ENSG00000168672
E10	Epiblast_vs_Hypoblast	ENSSSCG00000014074	GFM2	6.35376e-32	1.49269	1	1	1.55985e-27	ENSG00000164347
E10	Epiblast_vs_Hypoblast	ENSSSCG00000009648	-	6.45863e-32	3.15116	1	0.311	1.58559e-27	-
E10	Epiblast_vs_Hypoblast	ENSSSCG00000016216	TUBA4A	6.59693e-32	2.47961	1	0.856	1.61955e-27	ENSG00000127824
E10	Epiblast_vs_Hypoblast	ENSSSCG00000039426	FSTL1	6.77965e-32	2.62457	1	0.9	1.6644e-27	ENSG00000163430
E10	Epiblast_vs_Hypoblast	ENSSSCG00000031392	UBE2E2	6.86061e-32	2.42156	1	0.622	1.68428e-27	ENSG00000182247
E10	Epiblast_vs_Hypoblast	ENSSSCG00000040524	ISYNA1	6.99487e-32	-1.06152	1	1	1.71724e-27	ENSG00000105655
E10	Epiblast_vs_Hypoblast	ENSSSCG00000010486	HELLS	7.06294e-32	1.29572	1	1	1.73395e-27	ENSG00000119969
E10	Epiblast_vs_Hypoblast	ENSSSCG00000016577	ATP6V1F	7.32756e-32	-1.26078	1	1	1.79892e-27	ENSG00000128524
E10	Epiblast_vs_Hypoblast	ENSSSCG00000007079	FLRT3	7.36687e-32	-2.94581	0.691	1	1.80857e-27	ENSG00000125848
E10	Epiblast_vs_Hypoblast	ENSSSCG00000017082	SPARC	7.45127e-32	-1.80671	0.979	1	1.82929e-27	ENSG00000113140
E10	Epiblast_vs_Hypoblast	ENSSSCG00000015961	CDCA7	7.54411e-32	2.33823	1	0.589	1.85208e-27	ENSG00000144354
E10	Epiblast_vs_Hypoblast	ENSSSCG00000038579	DKKL1	7.70685e-32	2.38702	1	0.811	1.89203e-27	ENSG00000104901
E10	Epiblast_vs_Hypoblast	ENSSSCG00000003153	FTL	7.84404e-32	-0.978307	1	1	1.92571e-27	ENSG00000087086
E10	Epiblast_vs_Hypoblast	ENSSSCG00000045052	-	9.30614e-32	2.9878	0.959	0.111	2.28466e-27	-
E10	Epiblast_vs_Hypoblast	ENSSSCG00000003105	SLC1A5	9.52286e-32	1.78577	1	0.933	2.33786e-27	ENSG00000105281
E10	Epiblast_vs_Hypoblast	ENSSSCG00000030388	UPP1	1.0317e-31	2.16505	1	0.989	2.53282e-27	ENSG00000183696
E10	Epiblast_vs_Hypoblast	ENSSSCG00000016401	KIF1A	1.03377e-31	2.73525	1	0.344	2.53789e-27	ENSG00000130294
E10	Epiblast_vs_Hypoblast	ENSSSCG00000021355	SOD1	1.07622e-31	0.79788	1	1	2.64213e-27	ENSG00000142168
E10	Epiblast_vs_Hypoblast	ENSSSCG00000026819	NID1	1.07647e-31	-1.84905	1	1	2.64272e-27	ENSG00000116962
E10	Epiblast_vs_Hypoblast	ENSSSCG00000023660	PARP1	1.0999e-31	1.40269	1	1	2.70025e-27	ENSG00000143799
E10	Epiblast_vs_Hypoblast	ENSSSCG00000015444	LAMB1	1.18802e-31	-1.94932	0.979	1	2.91659e-27	ENSG00000091136
E10	Epiblast_vs_Hypoblast	ENSSSCG00000001716	RCAN2	1.19715e-31	2.80295	0.979	0.278	2.93901e-27	ENSG00000172348
E10	Epiblast_vs_Hypoblast	ENSSSCG00000022395	SLC25A35	1.22166e-31	1.93534	1	0.978	2.99917e-27	ENSG00000125434
E10	Epiblast_vs_Hypoblast	ENSSSCG00000001393	POU5F1	1.27136e-31	1.74472	1	1	3.12118e-27	ENSG00000204531
E10	Epiblast_vs_Hypoblast	ENSSSCG00000010341	TSPAN14	1.55338e-31	-1.85326	0.969	1	3.81354e-27	ENSG00000108219
E10	Epiblast_vs_Hypoblast	ENSSSCG00000008820	TEC	1.61663e-31	-2.29002	0.289	1	3.96882e-27	ENSG00000135605
E10	Epiblast_vs_Hypoblast	ENSSSCG00000022705	SALL2	1.68428e-31	2.30761	1	0.656	4.1349e-27	ENSG00000165821
E10	Epiblast_vs_Hypoblast	ENSSSCG00000038055	CORO1A	1.71669e-31	2.75252	0.969	0.178	4.21448e-27	ENSG00000102879
E10	Epiblast_vs_Hypoblast	ENSSSCG00000012026	ADAMTS1	1.84866e-31	-2.90469	0.608	1	4.53847e-27	ENSG00000154734
E10	Epiblast_vs_Hypoblast	ENSSSCG00000005183	PSIP1	1.90394e-31	0.934014	1	1	4.67418e-27	ENSG00000164985
E10	Epiblast_vs_Hypoblast	ENSSSCG00000015732	TFCP2L1	1.92615e-31	-2.37818	0.196	0.978	4.72871e-27	ENSG00000115112
E10	Epiblast_vs_Hypoblast	ENSSSCG00000004132	PHACTR2	1.94785e-31	-2.4154	0.784	1	4.78196e-27	ENSG00000112419
E10	Epiblast_vs_Hypoblast	ENSSSCG00000038726	RANGRF	2.01947e-31	1.92763	1	0.978	4.95779e-27	ENSG00000108961
E10	Epiblast_vs_Hypoblast	ENSSSCG00000039468	SERPINH1	2.02247e-31	-1.28629	1	1	4.96518e-27	ENSG00000149257
E10	Epiblast_vs_Hypoblast	ENSSSCG00000000802	NELL2	2.07814e-31	2.45083	0.979	0.167	5.10183e-27	ENSG00000184613
E10	Epiblast_vs_Hypoblast	ENSSSCG00000039651	SLC2A5	2.08901e-31	2.19401	1	0.778	5.12851e-27	ENSG00000142583
E10	Epiblast_vs_Hypoblast	ENSSSCG00000044700	-	2.09756e-31	-2.40492	0.948	1	5.14952e-27	-
E10	Epiblast_vs_Hypoblast	ENSSSCG00000031712	MFAP5	2.10553e-31	-2.89572	0.186	0.967	5.16907e-27	ENSG00000197614
E10	Epiblast_vs_Hypoblast	ENSSSCG00000004621	MYO5C	2.16561e-31	2.53908	0.979	0.3	5.31658e-27	ENSG00000128833
E10	Epiblast_vs_Hypoblast	ENSSSCG00000035612	COX6B2	2.21578e-31	2.12103	1	0.478	5.43973e-27	ENSG00000160471
E10	Epiblast_vs_Hypoblast	ENSSSCG00000025652	CDH1	2.23255e-31	1.87355	1	1	5.48091e-27	ENSG00000039068
E10	Epiblast_vs_Hypoblast	ENSSSCG00000003514	HSPG2	2.23472e-31	-2.73166	0.454	0.989	5.48623e-27	ENSG00000142798
E10	Epiblast_vs_Hypoblast	ENSSSCG00000017297	CYB561	2.38751e-31	2.1852	1	0.7	5.86134e-27	ENSG00000008283
E10	Epiblast_vs_Hypoblast	ENSSSCG00000022948	SLC7A9	2.38817e-31	-2.83346	0.206	0.967	5.86295e-27	ENSG00000021488
E10	Epiblast_vs_Hypoblast	ENSSSCG00000022925	SLC2A3	2.54068e-31	-1.2288	1	1	6.23736e-27	-
E10	Epiblast_vs_Hypoblast	ENSSSCG00000037647	TFDP2	2.61373e-31	2.32945	1	0.689	6.4167e-27	ENSG00000114126
E10	Epiblast_vs_Hypoblast	ENSSSCG00000010734	-	2.81912e-31	1.271	1	1	6.92094e-27	ENSG00000065154
E10	Epiblast_vs_Hypoblast	ENSSSCG00000040337	AK4	2.83953e-31	2.4907	1	0.6	6.97105e-27	ENSG00000162433
E10	Epiblast_vs_Hypoblast	ENSSSCG00000039731	-	2.88884e-31	-1.88134	1	1	7.0921e-27	ENSG00000173221
E10	Epiblast_vs_Hypoblast	ENSSSCG00000017886	FBXO39	3.02637e-31	-2.77343	0.237	0.978	7.42974e-27	ENSG00000177294
E10	Epiblast_vs_Hypoblast	ENSSSCG00000047132	-	3.09679e-31	2.40687	1	0.433	7.60263e-27	-
E10	Epiblast_vs_Hypoblast	ENSSSCG00000006496	LMNA	3.22788e-31	-1.44922	1	1	7.92444e-27	ENSG00000160789
E10	Epiblast_vs_Hypoblast	ENSSSCG00000014029	COL23A1	3.33034e-31	-2.68271	0.165	0.956	8.17599e-27	ENSG00000050767
E10	Epiblast_vs_Hypoblast	ENSSSCG00000013333	BDNF	3.34423e-31	2.51015	0.969	0.189	8.21008e-27	ENSG00000176697
E10	Epiblast_vs_Hypoblast	ENSSSCG00000009759	SCARB1	3.36329e-31	-2.41121	0.629	1	8.25688e-27	ENSG00000073060
E10	Epiblast_vs_Hypoblast	ENSSSCG00000006610	S100A11	3.38068e-31	-0.746855	1	1	8.29957e-27	ENSG00000163191
E10	Epiblast_vs_Hypoblast	ENSSSCG00000015013	RDX	3.42988e-31	-1.08076	1	1	8.42035e-27	ENSG00000137710
E10	Epiblast_vs_Hypoblast	ENSSSCG00000025704	DENND2D	3.95592e-31	-2.41028	0.763	1	9.71178e-27	ENSG00000162777
E10	Epiblast_vs_Hypoblast	ENSSSCG00000002953	-	4.05178e-31	-1.17559	1	1	9.94713e-27	-
E10	Epiblast_vs_Hypoblast	ENSSSCG00000020706	-	4.13074e-31	2.60426	1	0.511	1.0141e-26	ENSG00000159228
E10	Epiblast_vs_Hypoblast	ENSSSCG00000008443	EPAS1	4.14453e-31	-3.22866	0.186	0.956	1.01748e-26	ENSG00000116016
E10	Epiblast_vs_Hypoblast	ENSSSCG00000013733	BEST2	4.87942e-31	-2.61503	0.268	0.978	1.1979e-26	ENSG00000039987
E10	Epiblast_vs_Hypoblast	ENSSSCG00000038089	COL18A1	5.15676e-31	-2.21124	0.918	1	1.26598e-26	ENSG00000182871
E10	Epiblast_vs_Hypoblast	ENSSSCG00000006325	MGST3	5.26209e-31	1.9677	1	0.778	1.29184e-26	ENSG00000143198
E10	Epiblast_vs_Hypoblast	ENSSSCG00000024484	DEGS1	6.07711e-31	-2.22329	0.753	1	1.49193e-26	ENSG00000143753
E10	Epiblast_vs_Hypoblast	ENSSSCG00000017448	KRT14	6.23907e-31	-1.03783	1	1	1.53169e-26	ENSG00000186847
E10	Epiblast_vs_Hypoblast	ENSSSCG00000039042	-	6.33804e-31	-1.4979	0.093	0.933	1.55599e-26	ENSG00000173221
E10	Epiblast_vs_Hypoblast	ENSSSCG00000037559	ACOT11	6.67817e-31	-2.5021	0.309	0.989	1.63949e-26	ENSG00000162390
E10	Epiblast_vs_Hypoblast	ENSSSCG00000015555	LAMC1	7.23954e-31	-1.76269	0.99	1	1.77731e-26	ENSG00000135862
E10	Epiblast_vs_Hypoblast	ENSSSCG00000004454	ME1	7.57224e-31	-2.32199	0.887	1	1.85899e-26	ENSG00000065833
E10	Epiblast_vs_Hypoblast	ENSSSCG00000024823	RCN3	7.58942e-31	1.18171	1	1	1.8632e-26	ENSG00000142552
E10	Epiblast_vs_Hypoblast	ENSSSCG00000021443	SGK1	7.74055e-31	-2.17209	0.794	1	1.9003e-26	ENSG00000118515
E10	Epiblast_vs_Hypoblast	ENSSSCG00000021259	CDA	8.16173e-31	-1.84311	0.918	1	2.0037e-26	ENSG00000158825
E10	Epiblast_vs_Hypoblast	ENSSSCG00000001963	EGLN3	8.18806e-31	2.45911	1	0.556	2.01017e-26	ENSG00000129521
E10	Epiblast_vs_Hypoblast	ENSSSCG00000025134	FAM171B	8.20426e-31	2.35098	1	0.367	2.01415e-26	ENSG00000144369
E10	Epiblast_vs_Hypoblast	ENSSSCG00000008560	DPYSL5	8.57663e-31	1.99068	0.959	0.122	2.10556e-26	ENSG00000157851
E10	Epiblast_vs_Hypoblast	ENSSSCG00000015568	RNF2	9.46004e-31	1.58351	1	0.956	2.32244e-26	ENSG00000121481
E10	Epiblast_vs_Hypoblast	ENSSSCG00000009389	TRIM13	9.47482e-31	1.74944	1	0.822	2.32607e-26	ENSG00000204977
E10	Epiblast_vs_Hypoblast	ENSSSCG00000006140	CA2	9.64287e-31	-2.92255	0.309	0.978	2.36732e-26	ENSG00000104267
E10	Epiblast_vs_Hypoblast	ENSSSCG00000024591	ETV1	1.09329e-30	2.41957	1	0.411	2.68403e-26	ENSG00000006468
E10	Epiblast_vs_Hypoblast	ENSSSCG00000038912	IFITM3	1.15563e-30	2.82527	0.99	0.633	2.83707e-26	ENSG00000142089
E10	Epiblast_vs_Hypoblast	ENSSSCG00000007114	FOXA2	1.27812e-30	-2.59012	0.052	0.911	3.13777e-26	ENSG00000125798
E10	Epiblast_vs_Hypoblast	ENSSSCG00000010428	DKK1	1.31727e-30	-3.22431	0.546	1	3.23389e-26	ENSG00000107984
E10	Epiblast_vs_Hypoblast	ENSSSCG00000015052	USP28	1.31927e-30	1.85024	1	0.811	3.2388e-26	ENSG00000048028
E10	Epiblast_vs_Hypoblast	ENSSSCG00000016535	CALD1	1.329e-30	-1.43324	0.948	1	3.26269e-26	ENSG00000122786
E10	Epiblast_vs_Hypoblast	ENSSSCG00000031514	CCDC28B	1.33531e-30	2.14827	0.99	0.5	3.27818e-26	ENSG00000160050
E10	Epiblast_vs_Hypoblast	ENSSSCG00000002962	MAP4K1	1.36494e-30	2.25667	0.979	0.3	3.35092e-26	ENSG00000104814
E10	Epiblast_vs_Hypoblast	ENSSSCG00000006324	-	1.41519e-30	2.22796	1	0.811	3.47429e-26	ENSG00000143149
E10	Epiblast_vs_Hypoblast	ENSSSCG00000004205	ARHGAP18	1.53814e-30	-1.96572	0.825	1	3.77614e-26	ENSG00000146376
E10	Epiblast_vs_Hypoblast	ENSSSCG00000024872	CPT1C	1.55962e-30	2.15511	1	0.478	3.82887e-26	ENSG00000169169
E10	Epiblast_vs_Hypoblast	ENSSSCG00000004432	HDAC2	1.61722e-30	0.775264	1	1	3.97028e-26	ENSG00000196591
E10	Epiblast_vs_Hypoblast	ENSSSCG00000007850	ANKS4B	1.67681e-30	-2.75581	0.134	0.933	4.11657e-26	ENSG00000175311
E10	Epiblast_vs_Hypoblast	ENSSSCG00000040184	LMO7	1.70311e-30	2.22827	0.99	0.378	4.18114e-26	ENSG00000136153
E10	Epiblast_vs_Hypoblast	ENSSSCG00000003722	CDH2	1.71301e-30	-2.39332	0.773	1	4.20545e-26	ENSG00000170558
E10	Epiblast_vs_Hypoblast	ENSSSCG00000017553	KAT7	1.78872e-30	1.63041	1	0.956	4.39132e-26	ENSG00000136504
E10	Epiblast_vs_Hypoblast	ENSSSCG00000036544	NKAIN4	1.85751e-30	2.38971	0.969	0.211	4.56018e-26	ENSG00000101198
E10	Epiblast_vs_Hypoblast	ENSSSCG00000009101	PRDM5	1.85957e-30	2.31969	0.979	0.211	4.56525e-26	ENSG00000138738
E10	Epiblast_vs_Hypoblast	ENSSSCG00000005277	GCNT1	1.86187e-30	2.31722	1	0.522	4.57089e-26	ENSG00000187210
E10	Epiblast_vs_Hypoblast	ENSSSCG00000007864	GPRC5B	1.86963e-30	-2.3396	0.804	1	4.58993e-26	ENSG00000167191
E10	Epiblast_vs_Hypoblast	ENSSSCG00000036649	FAM151A	1.91433e-30	-2.54517	0.258	0.978	4.69968e-26	ENSG00000162391
E10	Epiblast_vs_Hypoblast	ENSSSCG00000011704	WWTR1	1.95191e-30	-2.1211	0.567	1	4.79193e-26	ENSG00000018408
E10	Epiblast_vs_Hypoblast	ENSSSCG00000037612	LIN28B	1.95987e-30	2.02707	1	0.589	4.81149e-26	ENSG00000187772
E10	Epiblast_vs_Hypoblast	ENSSSCG00000013928	-	2.13911e-30	2.63011	0.969	0.233	5.25151e-26	ENSG00000130283
E10	Epiblast_vs_Hypoblast	ENSSSCG00000000857	IGF1	2.16069e-30	-3.04461	0.082	0.911	5.30449e-26	ENSG00000017427
E10	Epiblast_vs_Hypoblast	ENSSSCG00000002001	REC8	2.16086e-30	2.22905	1	0.656	5.30492e-26	ENSG00000100918
E10	Epiblast_vs_Hypoblast	ENSSSCG00000008602	LAPTM4A	2.1641e-30	1.71294	1	1	5.31286e-26	ENSG00000068697
E10	Epiblast_vs_Hypoblast	ENSSSCG00000001866	RCN2	2.18854e-30	1.17695	1	1	5.37286e-26	ENSG00000117906
E10	Epiblast_vs_Hypoblast	ENSSSCG00000033272	DNAJB6	2.24192e-30	0.985631	1	1	5.50392e-26	ENSG00000105993
E10	Epiblast_vs_Hypoblast	ENSSSCG00000002829	MMP2	2.29132e-30	2.25937	1	0.6	5.62518e-26	ENSG00000087245
E10	Epiblast_vs_Hypoblast	ENSSSCG00000016974	MAP1B	2.34725e-30	2.35764	1	0.611	5.76249e-26	ENSG00000131711
E10	Epiblast_vs_Hypoblast	ENSSSCG00000040403	NANOG	2.4581e-30	1.99064	1	0.178	6.03464e-26	ENSG00000111704
E10	Epiblast_vs_Hypoblast	ENSSSCG00000016522	PTN	2.50279e-30	2.4803	0.948	0.178	6.14435e-26	ENSG00000105894
E10	Epiblast_vs_Hypoblast	ENSSSCG00000013244	PACSIN3	2.55776e-30	2.05104	0.99	0.656	6.27931e-26	ENSG00000165912
E10	Epiblast_vs_Hypoblast	ENSSSCG00000035907	-	2.78695e-30	1.02515	1	1	6.84196e-26	-
E10	Epiblast_vs_Hypoblast	ENSSSCG00000017497	ERBB2	3.08566e-30	1.67586	1	0.922	7.57529e-26	ENSG00000141736
E10	Epiblast_vs_Hypoblast	ENSSSCG00000015301	STEAP1	3.2512e-30	2.52475	1	0.567	7.98169e-26	ENSG00000105889
E10	Epiblast_vs_Hypoblast	ENSSSCG00000006331	PBX1	3.3489e-30	2.17141	0.99	0.333	8.22156e-26	ENSG00000185630
E10	Epiblast_vs_Hypoblast	ENSSSCG00000025568	TEAD2	3.65809e-30	2.12801	1	0.611	8.98061e-26	ENSG00000074219
E10	Epiblast_vs_Hypoblast	ENSSSCG00000004222	NCOA7	4.02031e-30	-2.28935	0.33	0.989	9.86987e-26	ENSG00000111912
E10	Epiblast_vs_Hypoblast	ENSSSCG00000033669	RDH10	4.3407e-30	-2.40145	0.495	0.989	1.06564e-25	ENSG00000121039
E10	Epiblast_vs_Hypoblast	ENSSSCG00000007371	HNF4A	4.76641e-30	-2.88419	0.062	0.9	1.17015e-25	ENSG00000101076
E10	Epiblast_vs_Hypoblast	ENSSSCG00000006009	EXT1	4.94837e-30	-2.52111	0.526	0.989	1.21482e-25	ENSG00000182197
E10	Epiblast_vs_Hypoblast	ENSSSCG00000029413	DNMT3A	5.29909e-30	1.57095	1	0.9	1.30093e-25	ENSG00000119772
E10	Epiblast_vs_Hypoblast	ENSSSCG00000039442	BMP2	5.79054e-30	-2.90146	0.216	0.944	1.42158e-25	ENSG00000125845
E10	Epiblast_vs_Hypoblast	ENSSSCG00000006524	THBS3	6.88845e-30	2.18884	0.979	0.3	1.69111e-25	ENSG00000169231
E10	Epiblast_vs_Hypoblast	ENSSSCG00000038077	PPP1R14A	6.96026e-30	-2.48407	0.814	1	1.70874e-25	ENSG00000167641
E10	Epiblast_vs_Hypoblast	ENSSSCG00000036310	RFXANK	7.01804e-30	1.44215	1	0.978	1.72293e-25	ENSG00000064490
E10	Epiblast_vs_Hypoblast	ENSSSCG00000030005	LGALSL	7.06666e-30	2.08125	1	0.567	1.73487e-25	ENSG00000119862
E10	Epiblast_vs_Hypoblast	ENSSSCG00000038677	GJB3	7.53456e-30	-2.52735	0.33	0.978	1.84973e-25	ENSG00000188910
E10	Epiblast_vs_Hypoblast	ENSSSCG00000014232	LOX	7.8804e-30	2.23338	0.928	0.111	1.93464e-25	ENSG00000113083
E10	Epiblast_vs_Hypoblast	ENSSSCG00000028643	SLC6A20	8.05972e-30	-2.69594	0.165	0.933	1.97866e-25	ENSG00000163817
E10	Epiblast_vs_Hypoblast	ENSSSCG00000009045	HHIP	8.44779e-30	1.80242	1	0.856	2.07393e-25	ENSG00000164161
E10	Epiblast_vs_Hypoblast	ENSSSCG00000031782	ARL3	8.48411e-30	1.93213	1	0.911	2.08285e-25	ENSG00000138175
E10	Epiblast_vs_Hypoblast	ENSSSCG00000013505	FSD1	8.6834e-30	2.29114	0.948	0.211	2.13177e-25	ENSG00000105255
E10	Epiblast_vs_Hypoblast	ENSSSCG00000027770	TDRKH	9.25291e-30	1.78284	1	0.8	2.27159e-25	ENSG00000182134
E10	Epiblast_vs_Hypoblast	ENSSSCG00000006737	IGSF3	9.33723e-30	-2.29144	0.495	1	2.29229e-25	ENSG00000143061
E10	Epiblast_vs_Hypoblast	ENSSSCG00000004578	ANXA2	1.03398e-29	-0.570261	1	1	2.53842e-25	ENSG00000182718
E10	Epiblast_vs_Hypoblast	ENSSSCG00000030130	DPYSL2	1.05746e-29	1.91491	1	0.5	2.59606e-25	ENSG00000092964
E10	Epiblast_vs_Hypoblast	ENSSSCG00000034278	SLC31A1	1.05857e-29	-1.23513	1	1	2.59878e-25	ENSG00000136868
E10	Epiblast_vs_Hypoblast	ENSSSCG00000004595	ADAM10	1.1627e-29	-1.72784	0.928	1	2.85444e-25	ENSG00000137845
E10	Epiblast_vs_Hypoblast	ENSSSCG00000016848	EGFLAM	1.32682e-29	-2.92107	0.289	0.956	3.25735e-25	ENSG00000164318
E10	Epiblast_vs_Hypoblast	ENSSSCG00000026924	KIFC2	1.36288e-29	1.58365	1	0.944	3.34588e-25	ENSG00000167702
E10	Epiblast_vs_Hypoblast	ENSSSCG00000021802	ABHD17B	1.43969e-29	1.93932	1	0.878	3.53445e-25	ENSG00000107362
E10	Epiblast_vs_Hypoblast	ENSSSCG00000016258	DNER	1.59863e-29	2.3799	0.938	0.167	3.92463e-25	ENSG00000187957
E10	Epiblast_vs_Hypoblast	ENSSSCG00000013314	QSER1	1.61909e-29	2.15798	1	0.678	3.97487e-25	ENSG00000060749
E10	Epiblast_vs_Hypoblast	ENSSSCG00000011664	RBP1	1.64166e-29	2.08159	1	0.767	4.03028e-25	ENSG00000114115
E10	Epiblast_vs_Hypoblast	ENSSSCG00000035297	ISG12(A)	1.91729e-29	2.07302	1	0.778	4.70695e-25	ENSG00000119632
E10	Epiblast_vs_Hypoblast	ENSSSCG00000032436	-	2.05409e-29	1.66071	0.948	0.1	5.0428e-25	ENSG00000142089
E10	Epiblast_vs_Hypoblast	ENSSSCG00000004834	NDN	2.10618e-29	2.30455	0.99	0.444	5.17068e-25	ENSG00000182636
E10	Epiblast_vs_Hypoblast	ENSSSCG00000035392	IGFBP2	2.10677e-29	1.82544	1	0.756	5.17213e-25	ENSG00000115457
E10	Epiblast_vs_Hypoblast	ENSSSCG00000008615	VSNL1	2.19063e-29	2.58357	0.918	0.111	5.37799e-25	ENSG00000163032
E10	Epiblast_vs_Hypoblast	ENSSSCG00000014307	H2AFY	2.23225e-29	-2.23966	0.577	0.989	5.48017e-25	ENSG00000113648
E10	Epiblast_vs_Hypoblast	ENSSSCG00000000258	RARG	2.26316e-29	1.90567	1	0.533	5.55606e-25	ENSG00000172819
E10	Epiblast_vs_Hypoblast	ENSSSCG00000002456	CHGA	2.28457e-29	1.98456	0.99	0.378	5.60863e-25	ENSG00000100604
E10	Epiblast_vs_Hypoblast	ENSSSCG00000031236	GLIPR2	2.32652e-29	-1.81152	0.99	1	5.7116e-25	ENSG00000122694
E10	Epiblast_vs_Hypoblast	ENSSSCG00000002639	-	2.33736e-29	2.35542	0.969	0.256	5.73822e-25	ENSG00000198211
E10	Epiblast_vs_Hypoblast	ENSSSCG00000017379	ETV4	2.48771e-29	1.98708	1	0.456	6.10732e-25	ENSG00000175832
E10	Epiblast_vs_Hypoblast	ENSSSCG00000002004	PSME2	2.50974e-29	1.80578	1	0.889	6.16141e-25	ENSG00000100911
E10	Epiblast_vs_Hypoblast	ENSSSCG00000048789	-	2.58996e-29	1.50645	1	0.989	6.35836e-25	-
E10	Epiblast_vs_Hypoblast	ENSSSCG00000004166	AHI1	2.59397e-29	2.27432	0.969	0.356	6.36819e-25	ENSG00000135541
E10	Epiblast_vs_Hypoblast	ENSSSCG00000010163	KCNK1	2.62088e-29	2.09335	1	0.544	6.43426e-25	ENSG00000135750
E10	Epiblast_vs_Hypoblast	ENSSSCG00000017769	RAB34	2.67274e-29	1.29041	1	0.967	6.56158e-25	ENSG00000109113
E10	Epiblast_vs_Hypoblast	ENSSSCG00000010476	MYOF	2.80193e-29	-2.1347	0.557	1	6.87875e-25	ENSG00000138119
E10	Epiblast_vs_Hypoblast	ENSSSCG00000006370	TSTD1	2.80424e-29	1.39309	1	1	6.8844e-25	ENSG00000215845
E10	Epiblast_vs_Hypoblast	ENSSSCG00000003479	MFAP2	2.98702e-29	1.63298	0.959	0.222	7.33312e-25	ENSG00000117122
E10	Epiblast_vs_Hypoblast	ENSSSCG00000024377	RPS6KA5	3.0197e-29	-2.54667	0.268	0.967	7.41337e-25	ENSG00000100784
E10	Epiblast_vs_Hypoblast	ENSSSCG00000015402	CACNA2D1	3.09177e-29	2.03499	0.99	0.367	7.5903e-25	ENSG00000153956
E10	Epiblast_vs_Hypoblast	ENSSSCG00000013181	SERPING1	3.10444e-29	2.08925	1	0.567	7.62141e-25	ENSG00000149131
E10	Epiblast_vs_Hypoblast	ENSSSCG00000039658	-	3.35344e-29	-2.131	0.629	1	8.2327e-25	ENSG00000185267
E10	Epiblast_vs_Hypoblast	ENSSSCG00000006740	ATP1A1	3.97543e-29	-0.997907	1	1	9.75968e-25	ENSG00000163399
E10	Epiblast_vs_Hypoblast	ENSSSCG00000040904	CLDN1	3.98007e-29	-2.4504	0.423	0.989	9.77106e-25	ENSG00000163347
E10	Epiblast_vs_Hypoblast	ENSSSCG00000002032	SLC7A8	4.04666e-29	-0.859997	1	1	9.93455e-25	ENSG00000092068
E10	Epiblast_vs_Hypoblast	ENSSSCG00000027882	C1orf115	4.45036e-29	-2.20504	0.371	0.989	1.09256e-24	ENSG00000162817
E10	Epiblast_vs_Hypoblast	ENSSSCG00000015649	DYRK3	4.52018e-29	2.28267	0.99	0.489	1.1097e-24	ENSG00000143479
E10	Epiblast_vs_Hypoblast	ENSSSCG00000031954	SLC39A10	4.56727e-29	1.40285	1	0.989	1.12126e-24	ENSG00000196950
E10	Epiblast_vs_Hypoblast	ENSSSCG00000002051	ABHD4	4.71324e-29	-1.9451	0.835	1	1.1571e-24	ENSG00000100439
E10	Epiblast_vs_Hypoblast	ENSSSCG00000037277	RFK	4.74482e-29	-1.31937	0.979	1	1.16485e-24	ENSG00000135002
E10	Epiblast_vs_Hypoblast	ENSSSCG00000017429	P3H4	5.04188e-29	2.01943	1	0.689	1.23778e-24	ENSG00000141696
E10	Epiblast_vs_Hypoblast	ENSSSCG00000003419	MAD2L2	5.1025e-29	0.939717	1	1	1.25266e-24	ENSG00000116670
E10	Epiblast_vs_Hypoblast	ENSSSCG00000038429	-	5.11853e-29	-2.42358	0.082	0.889	1.2566e-24	-
E10	Epiblast_vs_Hypoblast	ENSSSCG00000026894	NFE2L3	5.1999e-29	1.91456	1	0.767	1.27658e-24	ENSG00000050344
E10	Epiblast_vs_Hypoblast	ENSSSCG00000039922	CDC42EP5	5.35944e-29	2.60584	0.959	0.356	1.31574e-24	ENSG00000167617
E10	Epiblast_vs_Hypoblast	ENSSSCG00000005318	CREB3	5.44306e-29	0.762258	1	0.989	1.33627e-24	ENSG00000107175
E10	Epiblast_vs_Hypoblast	ENSSSCG00000000162	BTBD11	5.44884e-29	1.93894	0.948	0.122	1.33769e-24	ENSG00000151136
E10	Epiblast_vs_Hypoblast	ENSSSCG00000005063	OTX2	5.59968e-29	2.17753	1	0.711	1.37472e-24	ENSG00000165588
E10	Epiblast_vs_Hypoblast	ENSSSCG00000015846	RBPMS	6.19176e-29	0.812424	1	1	1.52008e-24	ENSG00000157110
E10	Epiblast_vs_Hypoblast	ENSSSCG00000031023	-	6.28017e-29	1.64817	1	1	1.54178e-24	-
E10	Epiblast_vs_Hypoblast	ENSSSCG00000005457	LPAR1	6.34951e-29	-2.42744	0.309	0.956	1.5588e-24	ENSG00000198121
E10	Epiblast_vs_Hypoblast	ENSSSCG00000014882	RSF1	6.43027e-29	1.68516	1	0.878	1.57863e-24	ENSG00000048649
E10	Epiblast_vs_Hypoblast	ENSSSCG00000003532	LUZP1	6.57069e-29	1.07657	1	0.978	1.6131e-24	ENSG00000169641
E10	Epiblast_vs_Hypoblast	ENSSSCG00000000066	L3MBTL2	7.24611e-29	1.30762	1	0.967	1.77892e-24	ENSG00000100395
E10	Epiblast_vs_Hypoblast	ENSSSCG00000026466	SLC23A2	8.12293e-29	-1.87242	0.959	1	1.99418e-24	ENSG00000089057
E10	Epiblast_vs_Hypoblast	ENSSSCG00000029573	NASP	8.43886e-29	0.566165	1	1	2.07174e-24	ENSG00000132780
E10	Epiblast_vs_Hypoblast	ENSSSCG00000032180	MCM7	8.45563e-29	0.847565	1	1	2.07586e-24	ENSG00000166508
E10	Epiblast_vs_Hypoblast	ENSSSCG00000034364	SPECC1	8.7375e-29	-2.25765	0.34	0.989	2.14506e-24	ENSG00000128487
E10	Epiblast_vs_Hypoblast	ENSSSCG00000000737	TULP3	8.91249e-29	1.60349	1	0.711	2.18802e-24	ENSG00000078246
E10	Epiblast_vs_Hypoblast	ENSSSCG00000011663	RBP2	9.47612e-29	2.01621	0.979	0.367	2.32639e-24	ENSG00000114113
E10	Epiblast_vs_Hypoblast	ENSSSCG00000005983	ATAD2	9.71773e-29	-2.12271	0.412	1	2.3857e-24	ENSG00000156802
E10	Epiblast_vs_Hypoblast	ENSSSCG00000007488	DOK5	9.78603e-29	2.16402	0.918	0.122	2.40247e-24	ENSG00000101134
E10	Epiblast_vs_Hypoblast	ENSSSCG00000035820	TXNDC17	9.7883e-29	-0.508006	1	1	2.40303e-24	ENSG00000129235
E10	Epiblast_vs_Hypoblast	ENSSSCG00000010904	NEK7	1.04072e-28	-2.22702	0.515	0.989	2.55497e-24	ENSG00000151414
E10	Epiblast_vs_Hypoblast	ENSSSCG00000015545	GLUL	1.16082e-28	-1.28349	0.979	1	2.84981e-24	ENSG00000135821
E10	Epiblast_vs_Hypoblast	ENSSSCG00000011033	VIM	1.22155e-28	1.95983	1	0.867	2.99891e-24	ENSG00000026025
E10	Epiblast_vs_Hypoblast	ENSSSCG00000028804	CCDC181	1.25419e-28	2.25333	0.969	0.378	3.07904e-24	ENSG00000117477
E10	Epiblast_vs_Hypoblast	ENSSSCG00000006174	JPH1	1.25879e-28	2.10984	0.99	0.456	3.09033e-24	ENSG00000104369
E10	Epiblast_vs_Hypoblast	ENSSSCG00000004368	PREP	1.27213e-28	-1.63445	0.907	1	3.12307e-24	ENSG00000085377
E10	Epiblast_vs_Hypoblast	ENSSSCG00000015069	-	1.29789e-28	-3.61457	0.361	0.978	3.18633e-24	ENSG00000110245
E10	Epiblast_vs_Hypoblast	ENSSSCG00000016578	FLNC	1.31265e-28	-1.72192	0.928	1	3.22256e-24	ENSG00000128591
E10	Epiblast_vs_Hypoblast	ENSSSCG00000003377	ACOT7	1.41877e-28	1.51903	1	0.933	3.48308e-24	ENSG00000097021
E10	Epiblast_vs_Hypoblast	ENSSSCG00000001715	ENPP5	2.01283e-28	1.81654	1	0.533	4.94151e-24	ENSG00000112796
E10	Epiblast_vs_Hypoblast	ENSSSCG00000027486	TRIP6	2.01485e-28	1.80681	1	0.8	4.94646e-24	ENSG00000087077
E10	Epiblast_vs_Hypoblast	ENSSSCG00000015083	-	2.08015e-28	1.18846	1	0.933	5.10676e-24	ENSG00000137726
E10	Epiblast_vs_Hypoblast	ENSSSCG00000002462	-	2.08211e-28	2.3086	1	0.767	5.11157e-24	-
E10	Epiblast_vs_Hypoblast	ENSSSCG00000013901	IFI30	2.17892e-28	2.19839	1	0.567	5.34926e-24	ENSG00000216490
E10	Epiblast_vs_Hypoblast	ENSSSCG00000023658	NR2C2AP	2.28619e-28	1.20363	1	0.989	5.61259e-24	ENSG00000184162
E10	Epiblast_vs_Hypoblast	ENSSSCG00000039399	NODAL	2.46652e-28	2.08966	1	0.567	6.05532e-24	ENSG00000156574
E10	Epiblast_vs_Hypoblast	ENSSSCG00000008368	UGP2	2.60099e-28	-1.85019	0.876	1	6.38543e-24	ENSG00000169764
E10	Epiblast_vs_Hypoblast	ENSSSCG00000009500	CLDN10	2.62018e-28	2.14207	0.99	0.467	6.43254e-24	ENSG00000134873
E10	Epiblast_vs_Hypoblast	ENSSSCG00000051352	-	2.73335e-28	2.10501	1	0.567	6.71037e-24	-
E10	Epiblast_vs_Hypoblast	ENSSSCG00000001401	ATP6V1G2-DDX39B	2.81671e-28	2.32299	0.907	0.133	6.91502e-24	ENSG00000254870
E10	Epiblast_vs_Hypoblast	ENSSSCG00000006369	F11R	2.81774e-28	1.01885	1	0.989	6.91756e-24	ENSG00000158769
E10	Epiblast_vs_Hypoblast	ENSSSCG00000011270	EIF1B	2.83827e-28	0.719494	1	1	6.96794e-24	ENSG00000114784
E10	Epiblast_vs_Hypoblast	ENSSSCG00000008245	TMSB10	2.87408e-28	-0.717025	1	1	7.05587e-24	-
E10	Epiblast_vs_Hypoblast	ENSSSCG00000008994	RBM46	2.88436e-28	2.59659	0.918	0.178	7.08111e-24	ENSG00000151962
E10	Epiblast_vs_Hypoblast	ENSSSCG00000017283	CD79B	3.01238e-28	2.25344	0.959	0.344	7.39538e-24	ENSG00000007312
E10	Epiblast_vs_Hypoblast	ENSSSCG00000029570	PXDN	3.06523e-28	-1.68791	0.99	1	7.52514e-24	ENSG00000130508
E10	Epiblast_vs_Hypoblast	ENSSSCG00000005701	ASS1	3.08774e-28	1.80585	1	0.656	7.58041e-24	ENSG00000130707
E10	Epiblast_vs_Hypoblast	ENSSSCG00000032595	RAP1B	3.21369e-28	-0.821069	1	1	7.88962e-24	ENSG00000127314
E10	Epiblast_vs_Hypoblast	ENSSSCG00000012968	CCDC85B	3.3623e-28	1.95288	1	0.8	8.25445e-24	ENSG00000175602
E10	Epiblast_vs_Hypoblast	ENSSSCG00000022401	-	3.49042e-28	1.15665	1	1	8.56899e-24	ENSG00000177674
E10	Epiblast_vs_Hypoblast	ENSSSCG00000002495	SYNE3	3.50676e-28	-2.52498	0.082	0.889	8.60909e-24	ENSG00000176438
E10	Epiblast_vs_Hypoblast	ENSSSCG00000009004	SFRP2	3.59338e-28	2.09438	0.938	0.178	8.82174e-24	ENSG00000145423
E10	Epiblast_vs_Hypoblast	ENSSSCG00000001061	JARID2	3.61563e-28	1.52472	1	0.956	8.87638e-24	ENSG00000008083
E10	Epiblast_vs_Hypoblast	ENSSSCG00000035945	FDX1	3.63051e-28	-1.30051	0.979	1	8.91291e-24	ENSG00000137714
E10	Epiblast_vs_Hypoblast	ENSSSCG00000011158	PFKP	3.76005e-28	1.76411	0.979	0.311	9.23093e-24	ENSG00000067057
E10	Epiblast_vs_Hypoblast	ENSSSCG00000015923	NOSTRIN	3.7812e-28	-2.85719	0.196	0.922	9.28284e-24	ENSG00000163072
E10	Epiblast_vs_Hypoblast	ENSSSCG00000010370	-	3.85668e-28	-2.60653	0.072	0.878	9.46815e-24	ENSG00000264230
E10	Epiblast_vs_Hypoblast	ENSSSCG00000034792	KLK5	3.97511e-28	1.72295	0.979	0.333	9.7589e-24	ENSG00000167754
E10	Epiblast_vs_Hypoblast	ENSSSCG00000004470	HMGN3	4.39943e-28	1.9606	1	0.678	1.08006e-23	ENSG00000118418
E10	Epiblast_vs_Hypoblast	ENSSSCG00000001779	ZFAND6	4.49404e-28	1.0216	1	0.989	1.10329e-23	ENSG00000086666
E10	Epiblast_vs_Hypoblast	ENSSSCG00000039106	-	4.51955e-28	1.60922	0.99	0.722	1.10955e-23	-
E10	Epiblast_vs_Hypoblast	ENSSSCG00000016527	-	4.59364e-28	-2.55489	0.258	0.933	1.12774e-23	ENSG00000164707
E10	Epiblast_vs_Hypoblast	ENSSSCG00000031115	CD70	4.68982e-28	1.91782	0.99	0.478	1.15135e-23	ENSG00000125726
E10	Epiblast_vs_Hypoblast	ENSSSCG00000008039	NTHL1	4.81275e-28	1.55899	1	0.833	1.18153e-23	ENSG00000065057
E10	Epiblast_vs_Hypoblast	ENSSSCG00000036445	-	4.95529e-28	2.25513	0.918	0.122	1.21652e-23	ENSG00000156234
E10	Epiblast_vs_Hypoblast	ENSSSCG00000010226	JMJD1C	5.06371e-28	1.35178	1	0.978	1.24314e-23	ENSG00000171988
E10	Epiblast_vs_Hypoblast	ENSSSCG00000015355	DGKB	5.344e-28	2.01232	0.876	0.067	1.31195e-23	ENSG00000136267
E10	Epiblast_vs_Hypoblast	ENSSSCG00000025049	CYBRD1	5.83175e-28	-2.32812	0.423	0.978	1.4317e-23	ENSG00000071967
E10	Epiblast_vs_Hypoblast	ENSSSCG00000032312	RAB11A	6.20794e-28	-0.882817	1	1	1.52405e-23	ENSG00000103769
E10	Epiblast_vs_Hypoblast	ENSSSCG00000009106	PDE5A	6.28081e-28	-1.82083	0.835	1	1.54194e-23	ENSG00000138735
E10	Epiblast_vs_Hypoblast	ENSSSCG00000011379	KLHDC8B	6.2889e-28	2.0365	0.938	0.222	1.54393e-23	ENSG00000185909
E10	Epiblast_vs_Hypoblast	ENSSSCG00000034993	NREP	6.82109e-28	1.89364	1	0.8	1.67458e-23	ENSG00000134986
E10	Epiblast_vs_Hypoblast	ENSSSCG00000040746	LRP2	6.93656e-28	-2.32473	0.66	0.989	1.70292e-23	ENSG00000081479
E10	Epiblast_vs_Hypoblast	ENSSSCG00000016958	PIK3R1	7.12868e-28	-2.13367	0.351	0.967	1.75009e-23	ENSG00000145675
E10	Epiblast_vs_Hypoblast	ENSSSCG00000011683	PAQR9	7.38336e-28	1.925	0.897	0.1	1.81261e-23	ENSG00000188582
E10	Epiblast_vs_Hypoblast	ENSSSCG00000038405	STMN3	7.61909e-28	2.37201	0.948	0.411	1.87049e-23	ENSG00000197457
E10	Epiblast_vs_Hypoblast	ENSSSCG00000015523	RALGPS2	7.71383e-28	-1.60771	0.918	1	1.89375e-23	ENSG00000116191
E10	Epiblast_vs_Hypoblast	ENSSSCG00000005319	GBA2	8.37227e-28	0.701307	1	0.989	2.05539e-23	ENSG00000070610
E10	Epiblast_vs_Hypoblast	ENSSSCG00000045286	-	8.38847e-28	-2.15181	0.196	0.933	2.05937e-23	-
E10	Epiblast_vs_Hypoblast	ENSSSCG00000017915	VMO1	8.42922e-28	-2.31255	0.515	1	2.06937e-23	ENSG00000182853
E10	Epiblast_vs_Hypoblast	ENSSSCG00000012934	CCS	8.70994e-28	2.00312	0.969	0.467	2.13829e-23	ENSG00000173992
E10	Epiblast_vs_Hypoblast	ENSSSCG00000005199	GLDC	8.86949e-28	-2.09273	0.825	1	2.17746e-23	ENSG00000178445
E10	Epiblast_vs_Hypoblast	ENSSSCG00000010493	PDLIM1	9.31085e-28	-0.923247	1	1	2.28581e-23	ENSG00000107438
E10	Epiblast_vs_Hypoblast	ENSSSCG00000026297	KLB	9.31826e-28	-2.16305	0.485	0.978	2.28763e-23	ENSG00000134962
E10	Epiblast_vs_Hypoblast	ENSSSCG00000013468	THOP1	9.60319e-28	1.10517	1	1	2.35758e-23	ENSG00000172009
E10	Epiblast_vs_Hypoblast	ENSSSCG00000036466	METTL21A	1.00442e-27	-1.59979	0.825	1	2.46586e-23	ENSG00000144401
E10	Epiblast_vs_Hypoblast	ENSSSCG00000007252	DNMT3B	1.04503e-27	1.04121	1	1	2.56555e-23	ENSG00000088305
E10	Epiblast_vs_Hypoblast	ENSSSCG00000008645	ID2	1.08252e-27	-1.39397	0.969	1	2.65758e-23	ENSG00000115738
E10	Epiblast_vs_Hypoblast	ENSSSCG00000009123	CAMK2D	1.09847e-27	-2.00304	0.577	0.989	2.69675e-23	ENSG00000145349
E10	Epiblast_vs_Hypoblast	ENSSSCG00000011443	STAB1	1.17063e-27	1.06473	1	0.967	2.8739e-23	ENSG00000010327
E10	Epiblast_vs_Hypoblast	ENSSSCG00000033010	-	1.17928e-27	-2.61253	0.175	0.911	2.89513e-23	ENSG00000124942
E10	Epiblast_vs_Hypoblast	ENSSSCG00000021515	HS3ST1	1.18713e-27	2.4002	0.887	0.089	2.91439e-23	ENSG00000002587
E10	Epiblast_vs_Hypoblast	ENSSSCG00000007463	PTGIS	1.22541e-27	1.91033	0.918	0.189	3.00839e-23	ENSG00000124212
E10	Epiblast_vs_Hypoblast	ENSSSCG00000016857	DAB2	1.23293e-27	-2.69487	0.67	0.989	3.02685e-23	ENSG00000153071
E10	Epiblast_vs_Hypoblast	ENSSSCG00000031733	AKAP12	1.24855e-27	-2.39004	0.691	1	3.06519e-23	ENSG00000131016
E10	Epiblast_vs_Hypoblast	ENSSSCG00000010739	CTBP2	1.3062e-27	0.900372	1	0.978	3.20671e-23	ENSG00000175029
E10	Epiblast_vs_Hypoblast	ENSSSCG00000036639	STOM	1.32862e-27	1.8095	0.99	0.4	3.26177e-23	ENSG00000148175
E10	Epiblast_vs_Hypoblast	ENSSSCG00000002709	-	1.37562e-27	-2.54852	0.186	0.911	3.37715e-23	ENSG00000135702
E10	Epiblast_vs_Hypoblast	ENSSSCG00000022288	STK38L	1.39496e-27	1.73329	1	0.722	3.42462e-23	ENSG00000211455
E10	Epiblast_vs_Hypoblast	ENSSSCG00000032916	-	1.43673e-27	0.621747	1	1	3.52716e-23	ENSG00000060762
E10	Epiblast_vs_Hypoblast	ENSSSCG00000014924	CTSC	1.44231e-27	1.0034	1	1	3.54087e-23	ENSG00000109861
E10	Epiblast_vs_Hypoblast	ENSSSCG00000009179	MTTP	1.44821e-27	-2.31925	0.351	0.944	3.55535e-23	ENSG00000138823
E10	Epiblast_vs_Hypoblast	ENSSSCG00000026004	MSRB3	1.45445e-27	-2.12402	0.546	1	3.57069e-23	ENSG00000174099
E10	Epiblast_vs_Hypoblast	ENSSSCG00000009370	FOXO1	1.5113e-27	2.0757	0.959	0.233	3.71025e-23	ENSG00000150907
E10	Epiblast_vs_Hypoblast	ENSSSCG00000000437	ARHGAP9	1.52323e-27	1.9452	0.948	0.211	3.73952e-23	ENSG00000123329
E10	Epiblast_vs_Hypoblast	ENSSSCG00000016892	FST	1.52386e-27	-0.801754	1	1	3.74107e-23	ENSG00000134363
E10	Epiblast_vs_Hypoblast	ENSSSCG00000028197	PFKL	1.52794e-27	1.06911	1	0.956	3.75109e-23	ENSG00000141959
E10	Epiblast_vs_Hypoblast	ENSSSCG00000000669	GDF3	1.66343e-27	2.16318	0.99	0.5	4.08373e-23	ENSG00000184344
E10	Epiblast_vs_Hypoblast	ENSSSCG00000003423	DRAXIN	1.66578e-27	1.78241	0.948	0.211	4.08949e-23	ENSG00000162490
E10	Epiblast_vs_Hypoblast	ENSSSCG00000008406	CCDC88A	1.70796e-27	2.04442	0.99	0.7	4.19303e-23	ENSG00000115355
E10	Epiblast_vs_Hypoblast	ENSSSCG00000002003	-	1.78546e-27	1.34783	1	0.956	4.3833e-23	ENSG00000092098
E10	Epiblast_vs_Hypoblast	ENSSSCG00000031324	ZYG11A	1.84696e-27	1.74054	0.979	0.333	4.53429e-23	ENSG00000203995
E10	Epiblast_vs_Hypoblast	ENSSSCG00000008952	RASSF6	1.93413e-27	-2.32566	0.021	0.822	4.7483e-23	ENSG00000169435
E10	Epiblast_vs_Hypoblast	ENSSSCG00000006717	PHGDH	1.99978e-27	1.93526	0.99	0.589	4.90947e-23	ENSG00000092621
E10	Epiblast_vs_Hypoblast	ENSSSCG00000031659	SEPHS1	2.1024e-27	1.00803	1	0.956	5.1614e-23	ENSG00000086475
E10	Epiblast_vs_Hypoblast	ENSSSCG00000021040	SLC26A11	2.22451e-27	1.85235	1	0.6	5.46116e-23	ENSG00000181045
E10	Epiblast_vs_Hypoblast	ENSSSCG00000001700	SLC29A1	2.26345e-27	-0.955421	1	1	5.55678e-23	ENSG00000112759
E10	Epiblast_vs_Hypoblast	ENSSSCG00000017422	FKBP10	2.27623e-27	1.46289	1	0.956	5.58815e-23	ENSG00000141756
E10	Epiblast_vs_Hypoblast	ENSSSCG00000035432	HDGFL3	2.29788e-27	1.87414	1	0.6	5.64129e-23	ENSG00000166503
E10	Epiblast_vs_Hypoblast	ENSSSCG00000014374	DND1	2.31947e-27	1.24408	1	0.989	5.69429e-23	ENSG00000256453
E10	Epiblast_vs_Hypoblast	ENSSSCG00000037530	TACC2	2.36585e-27	1.98899	1	0.544	5.80816e-23	ENSG00000138162
E10	Epiblast_vs_Hypoblast	ENSSSCG00000004973	UACA	2.37745e-27	1.815	0.99	0.644	5.83665e-23	ENSG00000137831
E10	Epiblast_vs_Hypoblast	ENSSSCG00000017773	SUPT6H	2.76807e-27	1.01712	1	1	6.79561e-23	ENSG00000109111
E10	Epiblast_vs_Hypoblast	ENSSSCG00000006392	IGSF8	2.79006e-27	1.85662	0.876	0.089	6.84959e-23	ENSG00000162729
E10	Epiblast_vs_Hypoblast	ENSSSCG00000010033	PRR14L	2.81738e-27	1.56411	1	0.878	6.91667e-23	ENSG00000183530
E10	Epiblast_vs_Hypoblast	ENSSSCG00000008986	SEPTIN11	2.89687e-27	-0.870945	1	1	7.11181e-23	ENSG00000138758
E10	Epiblast_vs_Hypoblast	ENSSSCG00000004829	CACHD1	3.09725e-27	2.04135	0.979	0.5	7.60374e-23	ENSG00000158966
E10	Epiblast_vs_Hypoblast	ENSSSCG00000007541	PDGFA	3.15268e-27	1.27974	1	0.911	7.73983e-23	ENSG00000197461
E10	Epiblast_vs_Hypoblast	ENSSSCG00000023971	H3F3A	3.1706e-27	0.730428	1	1	7.78382e-23	ENSG00000163041
E10	Epiblast_vs_Hypoblast	ENSSSCG00000000791	PDZRN4	3.19657e-27	-1.71118	0.093	0.9	7.84759e-23	ENSG00000165966
E10	Epiblast_vs_Hypoblast	ENSSSCG00000016784	ANKH	3.22352e-27	-2.12656	0.206	0.922	7.91374e-23	ENSG00000154122
E10	Epiblast_vs_Hypoblast	ENSSSCG00000005273	OSTF1	3.53968e-27	-1.48812	0.814	1	8.68991e-23	ENSG00000134996
E10	Epiblast_vs_Hypoblast	ENSSSCG00000022417	HNF1B	3.58625e-27	-1.89614	0.464	0.989	8.80424e-23	ENSG00000275410
E10	Epiblast_vs_Hypoblast	ENSSSCG00000032580	MGST1	3.74928e-27	2.29864	0.959	0.411	9.20449e-23	ENSG00000008394
E10	Epiblast_vs_Hypoblast	ENSSSCG00000005022	NIN	3.76568e-27	-2.31858	0.577	0.978	9.24474e-23	ENSG00000100503
E10	Epiblast_vs_Hypoblast	ENSSSCG00000036317	VASP	4.50946e-27	0.927437	1	1	1.10707e-22	ENSG00000125753
E10	Epiblast_vs_Hypoblast	ENSSSCG00000011441	TNNC1	4.76483e-27	-2.30554	0.443	0.956	1.16977e-22	ENSG00000114854
E10	Epiblast_vs_Hypoblast	ENSSSCG00000024174	TGIF1	4.79668e-27	1.33009	1	0.978	1.17759e-22	ENSG00000177426
E10	Epiblast_vs_Hypoblast	ENSSSCG00000036772	CAMTA1	4.81485e-27	0.810131	1	1	1.18205e-22	ENSG00000171735
E10	Epiblast_vs_Hypoblast	ENSSSCG00000012969	FIBP	4.82158e-27	0.915612	1	1	1.1837e-22	ENSG00000172500
E10	Epiblast_vs_Hypoblast	ENSSSCG00000006564	-	5.0174e-27	1.032	1	0.978	1.23177e-22	ENSG00000143545
E10	Epiblast_vs_Hypoblast	ENSSSCG00000011444	NT5DC2	5.27988e-27	1.05799	1	0.967	1.29621e-22	ENSG00000168268
E10	Epiblast_vs_Hypoblast	ENSSSCG00000016279	PDE6D	5.67395e-27	1.37956	1	0.856	1.39296e-22	ENSG00000156973
E10	Epiblast_vs_Hypoblast	ENSSSCG00000006898	MTF2	5.88509e-27	1.00773	1	0.944	1.44479e-22	ENSG00000143033
E10	Epiblast_vs_Hypoblast	ENSSSCG00000015784	ACSL1	5.98227e-27	-1.34286	0.938	1	1.46865e-22	ENSG00000151726
E10	Epiblast_vs_Hypoblast	ENSSSCG00000006502	ARHGEF2	6.09416e-27	1.72225	0.959	0.256	1.49612e-22	ENSG00000116584
E10	Epiblast_vs_Hypoblast	ENSSSCG00000001989	CIDEB	6.13899e-27	-1.96468	0.928	0.989	1.50712e-22	ENSG00000136305
E10	Epiblast_vs_Hypoblast	ENSSSCG00000014565	IFITM1	6.27079e-27	1.02714	0.876	0.067	1.53948e-22	ENSG00000142089
E10	Epiblast_vs_Hypoblast	ENSSSCG00000040421	HMG20B	6.6601e-27	0.942142	1	0.956	1.63505e-22	ENSG00000064961
E10	Epiblast_vs_Hypoblast	ENSSSCG00000015244	APLP2	6.67564e-27	-0.89133	1	1	1.63887e-22	ENSG00000084234
E10	Epiblast_vs_Hypoblast	ENSSSCG00000005110	SYNE2	6.84486e-27	1.89958	0.99	0.344	1.68041e-22	ENSG00000054654
E10	Epiblast_vs_Hypoblast	ENSSSCG00000032709	ARL4A	7.05378e-27	1.29017	1	0.967	1.7317e-22	ENSG00000122644
E10	Epiblast_vs_Hypoblast	ENSSSCG00000036078	KCNJ3	7.53082e-27	1.99069	0.866	0.067	1.84882e-22	ENSG00000162989
E10	Epiblast_vs_Hypoblast	ENSSSCG00000015664	-	7.55323e-27	-2.63674	0.423	0.956	1.85432e-22	ENSG00000196352
E10	Epiblast_vs_Hypoblast	ENSSSCG00000007164	OXT	7.77908e-27	1.88231	0.979	0.6	1.90976e-22	ENSG00000101405
E10	Epiblast_vs_Hypoblast	ENSSSCG00000031796	RAB3C	7.939e-27	1.97958	0.928	0.233	1.94902e-22	ENSG00000152932
E10	Epiblast_vs_Hypoblast	ENSSSCG00000004123	-	7.98467e-27	-1.94646	0.773	1	1.96024e-22	-
E10	Epiblast_vs_Hypoblast	ENSSSCG00000013892	KCNN1	8.73878e-27	1.73024	0.866	0.078	2.14537e-22	ENSG00000105642
E10	Epiblast_vs_Hypoblast	ENSSSCG00000014296	VDAC1	9.10859e-27	-0.629144	1	1	2.23616e-22	ENSG00000213585
E10	Epiblast_vs_Hypoblast	ENSSSCG00000021767	-	9.14064e-27	2.16492	0.918	0.244	2.24403e-22	-
E10	Epiblast_vs_Hypoblast	ENSSSCG00000009434	RGCC	9.48236e-27	-2.36045	0.196	0.922	2.32792e-22	ENSG00000102760
E10	Epiblast_vs_Hypoblast	ENSSSCG00000001411	APOM	9.49094e-27	-3.12751	0.186	0.889	2.33003e-22	ENSG00000204444
E10	Epiblast_vs_Hypoblast	ENSSSCG00000030186	KIF2A	9.9253e-27	0.66305	1	1	2.43666e-22	ENSG00000068796
E10	Epiblast_vs_Hypoblast	ENSSSCG00000010330	PPIF	1.02899e-26	-1.29441	0.99	1	2.52618e-22	ENSG00000108179
E10	Epiblast_vs_Hypoblast	ENSSSCG00000005663	-	1.04695e-26	-1.67394	0.866	1	2.57027e-22	ENSG00000171097
E10	Epiblast_vs_Hypoblast	ENSSSCG00000029484	EMB	1.08517e-26	1.95227	0.938	0.233	2.66409e-22	ENSG00000170571
E10	Epiblast_vs_Hypoblast	ENSSSCG00000015443	DLD	1.13362e-26	-0.610697	1	1	2.78303e-22	ENSG00000091140
E10	Epiblast_vs_Hypoblast	ENSSSCG00000003583	RPA2	1.15989e-26	0.738053	1	1	2.84754e-22	ENSG00000117748
E10	Epiblast_vs_Hypoblast	ENSSSCG00000033185	PPP2R3A	1.16611e-26	-2.13212	0.299	0.933	2.8628e-22	ENSG00000073711
E10	Epiblast_vs_Hypoblast	ENSSSCG00000026571	RAB8B	1.16787e-26	-1.49747	0.979	1	2.86713e-22	ENSG00000166128
E10	Epiblast_vs_Hypoblast	ENSSSCG00000039148	P4HB	1.19572e-26	-1.05152	1	1	2.93548e-22	ENSG00000185624
E10	Epiblast_vs_Hypoblast	ENSSSCG00000024108	SLC43A2	1.24724e-26	-1.54433	0.918	1	3.06197e-22	ENSG00000167703
E10	Epiblast_vs_Hypoblast	ENSSSCG00000017258	FAM20A	1.24867e-26	-2.05432	0.103	0.867	3.06549e-22	ENSG00000108950
E10	Epiblast_vs_Hypoblast	ENSSSCG00000029411	CAPN2	1.39373e-26	-1.98849	0.732	0.989	3.4216e-22	ENSG00000162909
E10	Epiblast_vs_Hypoblast	ENSSSCG00000007089	MGME1	1.39571e-26	1.13916	1	0.944	3.42648e-22	ENSG00000125871
E10	Epiblast_vs_Hypoblast	ENSSSCG00000027114	SCP2	1.42335e-26	-1.03162	1	1	3.49432e-22	ENSG00000174348
E10	Epiblast_vs_Hypoblast	ENSSSCG00000035724	-	1.54864e-26	-2.72736	0.907	0.989	3.80191e-22	-
E10	Epiblast_vs_Hypoblast	ENSSSCG00000014899	PRCP	1.62948e-26	1.77465	0.99	0.7	4.00037e-22	ENSG00000137509
E10	Epiblast_vs_Hypoblast	ENSSSCG00000014076	FAM169A	1.63996e-26	1.5533	1	0.878	4.02609e-22	ENSG00000198780
E10	Epiblast_vs_Hypoblast	ENSSSCG00000009071	JADE1	1.65673e-26	1.2644	1	0.956	4.06727e-22	ENSG00000077684
E10	Epiblast_vs_Hypoblast	ENSSSCG00000016725	TNS3	1.69199e-26	-1.96686	0.392	0.978	4.15384e-22	ENSG00000136205
E10	Epiblast_vs_Hypoblast	ENSSSCG00000007962	SNRNP25	1.74718e-26	0.937432	1	1	4.28932e-22	ENSG00000161981
E10	Epiblast_vs_Hypoblast	ENSSSCG00000022901	KLHDC3	1.768e-26	1.06393	1	0.956	4.34045e-22	ENSG00000124702
E10	Epiblast_vs_Hypoblast	ENSSSCG00000011363	PRKAR2A	1.97445e-26	-1.91608	0.515	0.989	4.84727e-22	ENSG00000114302
E10	Epiblast_vs_Hypoblast	ENSSSCG00000000139	IFT27	2.13826e-26	1.67707	1	0.733	5.24944e-22	ENSG00000100360
E10	Epiblast_vs_Hypoblast	ENSSSCG00000009938	UNG	2.17804e-26	1.11829	1	0.967	5.34709e-22	ENSG00000076248
E10	Epiblast_vs_Hypoblast	ENSSSCG00000004209	PTPRK	2.2023e-26	1.70768	0.99	0.444	5.40665e-22	ENSG00000152894
E10	Epiblast_vs_Hypoblast	ENSSSCG00000034350	SERHL2	2.20789e-26	-1.23877	0.979	1	5.42036e-22	ENSG00000183569
E10	Epiblast_vs_Hypoblast	ENSSSCG00000031649	RNASE1	2.42704e-26	-2.36505	0.629	0.989	5.95839e-22	ENSG00000129538
E10	Epiblast_vs_Hypoblast	ENSSSCG00000024418	RHOU	2.64349e-26	-2.30978	0.134	0.878	6.48977e-22	ENSG00000116574
E10	Epiblast_vs_Hypoblast	ENSSSCG00000012845	CEND1	2.89762e-26	1.7394	0.979	0.289	7.11367e-22	ENSG00000184524
E10	Epiblast_vs_Hypoblast	ENSSSCG00000037066	GADD45A	2.9054e-26	-2.08124	0.619	0.978	7.13275e-22	ENSG00000116717
E10	Epiblast_vs_Hypoblast	ENSSSCG00000016793	ZNF622	3.01743e-26	1.34562	1	0.911	7.40779e-22	ENSG00000173545
E10	Epiblast_vs_Hypoblast	ENSSSCG00000009565	GAS6	3.22732e-26	-2.31164	0.041	0.811	7.92308e-22	ENSG00000183087
E10	Epiblast_vs_Hypoblast	ENSSSCG00000001001	-	3.29515e-26	1.52785	1	0.833	8.0896e-22	ENSG00000185689
E10	Epiblast_vs_Hypoblast	ENSSSCG00000006580	S100A2	3.77576e-26	-1.93668	0.072	0.833	9.2695e-22	ENSG00000196754
E10	Epiblast_vs_Hypoblast	ENSSSCG00000025455	RALB	3.86797e-26	-1.4304	0.887	0.989	9.49587e-22	ENSG00000144118
E10	Epiblast_vs_Hypoblast	ENSSSCG00000010545	CPN1	3.93329e-26	-2.15328	0.062	0.844	9.65623e-22	ENSG00000120054
E10	Epiblast_vs_Hypoblast	ENSSSCG00000003115	MEIS3	4.19454e-26	1.78606	0.876	0.133	1.02976e-21	ENSG00000105419
E10	Epiblast_vs_Hypoblast	ENSSSCG00000034711	-	4.31246e-26	1.22199	1	0.956	1.05871e-21	ENSG00000163961
E10	Epiblast_vs_Hypoblast	ENSSSCG00000007311	-	4.35068e-26	1.18881	0.99	0.911	1.06809e-21	-
E10	Epiblast_vs_Hypoblast	ENSSSCG00000011611	HMCES	4.64803e-26	0.999703	1	0.978	1.14109e-21	ENSG00000183624
E10	Epiblast_vs_Hypoblast	ENSSSCG00000038867	PPM1K	4.80731e-26	1.76005	1	0.733	1.18019e-21	ENSG00000163644
E10	Epiblast_vs_Hypoblast	ENSSSCG00000021386	PTGR1	4.91929e-26	-1.04204	0.959	1	1.20769e-21	ENSG00000106853
E10	Epiblast_vs_Hypoblast	ENSSSCG00000016204	IHH	5.14917e-26	-2.58436	0.124	0.856	1.26412e-21	ENSG00000163501
E10	Epiblast_vs_Hypoblast	ENSSSCG00000016679	-	5.32432e-26	1.41095	1	0.889	1.30712e-21	ENSG00000006625
E10	Epiblast_vs_Hypoblast	ENSSSCG00000021232	SYNC	5.37094e-26	0.603491	1	1	1.31857e-21	ENSG00000162520
E10	Epiblast_vs_Hypoblast	ENSSSCG00000006621	-	5.55938e-26	-1.40582	0.835	1	1.36483e-21	-
E10	Epiblast_vs_Hypoblast	ENSSSCG00000008289	MTHFD2	5.60452e-26	-1.5436	0.825	1	1.37591e-21	ENSG00000065911
E10	Epiblast_vs_Hypoblast	ENSSSCG00000035101	KLF5	5.6235e-26	-1.34756	0.938	1	1.38057e-21	ENSG00000102554
E10	Epiblast_vs_Hypoblast	ENSSSCG00000022896	CRMP1	5.62821e-26	1.63326	0.938	0.289	1.38173e-21	ENSG00000072832
E10	Epiblast_vs_Hypoblast	ENSSSCG00000004275	FAM135A	5.83633e-26	1.27094	1	0.956	1.43282e-21	ENSG00000082269
E10	Epiblast_vs_Hypoblast	ENSSSCG00000010329	ZMIZ1	5.86931e-26	-2.11293	0.216	0.911	1.44092e-21	ENSG00000108175
E10	Epiblast_vs_Hypoblast	ENSSSCG00000034610	-	6.46785e-26	1.77748	0.979	0.656	1.58786e-21	-
E10	Epiblast_vs_Hypoblast	ENSSSCG00000002361	VRTN	6.47126e-26	1.7581	0.99	0.522	1.58869e-21	ENSG00000133980
E10	Epiblast_vs_Hypoblast	ENSSSCG00000042806	C1orf146	6.54034e-26	-2.16195	0.155	0.878	1.60565e-21	ENSG00000203910
E10	Epiblast_vs_Hypoblast	ENSSSCG00000032501	-	6.68966e-26	1.32931	1	0.967	1.64231e-21	-
E10	Epiblast_vs_Hypoblast	ENSSSCG00000032503	-	6.85827e-26	-3.06726	0.072	0.822	1.68371e-21	-
E10	Epiblast_vs_Hypoblast	ENSSSCG00000034731	-	6.95668e-26	-3.17123	0.155	0.878	1.70787e-21	ENSG00000160182
E10	Epiblast_vs_Hypoblast	ENSSSCG00000007286	ACSS2	7.45948e-26	-2.02375	0.753	0.978	1.8313e-21	ENSG00000131069
E10	Epiblast_vs_Hypoblast	ENSSSCG00000029256	AKR1A1	7.53314e-26	0.899913	1	1	1.84939e-21	ENSG00000117448
E10	Epiblast_vs_Hypoblast	ENSSSCG00000016695	HIBADH	7.56609e-26	0.945565	1	0.978	1.85747e-21	ENSG00000106049
E10	Epiblast_vs_Hypoblast	ENSSSCG00000004952	SMAD3	8.60922e-26	-2.05432	0.082	0.833	2.11356e-21	ENSG00000166949
E10	Epiblast_vs_Hypoblast	ENSSSCG00000014420	JAKMIP2	8.69454e-26	1.91452	0.866	0.1	2.13451e-21	ENSG00000176049
E10	Epiblast_vs_Hypoblast	ENSSSCG00000046234	-	9.08297e-26	-3.10365	0.577	0.978	2.22987e-21	ENSG00000188643
E10	Epiblast_vs_Hypoblast	ENSSSCG00000004218	RSPO3	9.20247e-26	-2.5619	0.155	0.922	2.25921e-21	ENSG00000146374
E10	Epiblast_vs_Hypoblast	ENSSSCG00000005665	PHYHD1	9.67605e-26	-1.58407	0.814	0.989	2.37547e-21	ENSG00000175287
E10	Epiblast_vs_Hypoblast	ENSSSCG00000011361	SLC26A6	9.80594e-26	-1.97473	0.711	0.989	2.40736e-21	ENSG00000225697
E10	Epiblast_vs_Hypoblast	ENSSSCG00000024892	NSG1	9.97734e-26	2.36512	0.897	0.244	2.44944e-21	ENSG00000168824
E10	Epiblast_vs_Hypoblast	ENSSSCG00000040989	GPRC5C	1.05231e-25	-1.24917	0.969	1	2.58343e-21	ENSG00000170412
E10	Epiblast_vs_Hypoblast	ENSSSCG00000008854	CPE	1.0697e-25	2.01399	0.938	0.389	2.62611e-21	ENSG00000109472
E10	Epiblast_vs_Hypoblast	ENSSSCG00000016061	MYO1B	1.07631e-25	1.70777	0.99	0.556	2.64235e-21	ENSG00000128641
E10	Epiblast_vs_Hypoblast	ENSSSCG00000026318	NETO2	1.07943e-25	1.93327	0.938	0.278	2.64999e-21	ENSG00000171208
E10	Epiblast_vs_Hypoblast	ENSSSCG00000005604	PBX3	1.08542e-25	1.79926	0.928	0.256	2.6647e-21	ENSG00000167081
E10	Epiblast_vs_Hypoblast	ENSSSCG00000017307	MYL4	1.0859e-25	-3.37695	0.124	0.844	2.6659e-21	ENSG00000198336
E10	Epiblast_vs_Hypoblast	ENSSSCG00000033359	CUEDC2	1.11936e-25	1.02181	1	0.978	2.74804e-21	ENSG00000107874
E10	Epiblast_vs_Hypoblast	ENSSSCG00000020717	FAM160A1	1.16179e-25	1.70438	0.907	0.211	2.85219e-21	ENSG00000164142
E10	Epiblast_vs_Hypoblast	ENSSSCG00000003090	-	1.17811e-25	-0.987014	1	1	2.89226e-21	ENSG00000130202
E10	Epiblast_vs_Hypoblast	ENSSSCG00000038584	FGF12	1.18103e-25	2.08842	0.876	0.167	2.89943e-21	ENSG00000114279
E10	Epiblast_vs_Hypoblast	ENSSSCG00000001477	RING1	1.19724e-25	-1.52601	0.124	0.856	2.93922e-21	ENSG00000204227
E10	Epiblast_vs_Hypoblast	ENSSSCG00000032831	BRI3BP	1.20676e-25	0.903116	1	0.989	2.9626e-21	ENSG00000184992
E10	Epiblast_vs_Hypoblast	ENSSSCG00000001396	-	1.25282e-25	1.55652	0.99	0.511	3.07567e-21	-
E10	Epiblast_vs_Hypoblast	ENSSSCG00000018041	ALDH3A2	1.29177e-25	0.788341	1	0.989	3.17129e-21	ENSG00000072210
E10	Epiblast_vs_Hypoblast	ENSSSCG00000034893	COPS6	1.29415e-25	0.556346	1	1	3.17714e-21	ENSG00000168090
E10	Epiblast_vs_Hypoblast	ENSSSCG00000035454	B4GALT1	1.29924e-25	-1.38745	0.753	1	3.18962e-21	ENSG00000086062
E10	Epiblast_vs_Hypoblast	ENSSSCG00000004156	IFNGR1	1.34692e-25	-2.19965	0.247	0.911	3.30668e-21	ENSG00000027697
E10	Epiblast_vs_Hypoblast	ENSSSCG00000000939	ACSS3	1.34904e-25	-2.08548	0.186	0.889	3.31189e-21	ENSG00000111058
E10	Epiblast_vs_Hypoblast	ENSSSCG00000008428	MSH2	1.36025e-25	0.936978	1	0.978	3.3394e-21	ENSG00000095002
E10	Epiblast_vs_Hypoblast	ENSSSCG00000024912	WDR5	1.3656e-25	0.72562	1	0.989	3.35254e-21	ENSG00000196363
E10	Epiblast_vs_Hypoblast	ENSSSCG00000007739	GUSB	1.42133e-25	1.54118	0.99	0.833	3.48936e-21	ENSG00000169919
E10	Epiblast_vs_Hypoblast	ENSSSCG00000008397	EFEMP1	1.42977e-25	2.1389	0.876	0.178	3.51009e-21	ENSG00000115380
E10	Epiblast_vs_Hypoblast	ENSSSCG00000011134	RBM17	1.4655e-25	0.759646	1	1	3.5978e-21	ENSG00000134453
E10	Epiblast_vs_Hypoblast	ENSSSCG00000017131	FN3K	1.53041e-25	1.43761	1	0.856	3.75715e-21	ENSG00000167363
E10	Epiblast_vs_Hypoblast	ENSSSCG00000012055	MORC3	1.53278e-25	1.4307	0.99	0.744	3.76297e-21	ENSG00000159256
E10	Epiblast_vs_Hypoblast	ENSSSCG00000017134	FN3KRP	1.63062e-25	1.4256	1	0.856	4.00316e-21	ENSG00000141560
E10	Epiblast_vs_Hypoblast	ENSSSCG00000015987	NFE2L2	1.63313e-25	-1.04756	0.99	1	4.00933e-21	ENSG00000116044
E10	Epiblast_vs_Hypoblast	ENSSSCG00000001000	ECI2	1.65677e-25	1.43526	1	0.9	4.06738e-21	ENSG00000198721
E10	Epiblast_vs_Hypoblast	ENSSSCG00000015882	BAZ2B	1.67459e-25	2.2634	0.897	0.233	4.11111e-21	ENSG00000123636
E10	Epiblast_vs_Hypoblast	ENSSSCG00000020976	CSRP1	1.69832e-25	-1.67798	0.742	0.989	4.16937e-21	ENSG00000159176
E10	Epiblast_vs_Hypoblast	ENSSSCG00000000766	CECR2	1.72079e-25	1.55662	1	0.867	4.22454e-21	ENSG00000099954
E10	Epiblast_vs_Hypoblast	ENSSSCG00000022155	RBPJ	1.80302e-25	0.88968	1	0.989	4.42641e-21	ENSG00000168214
E10	Epiblast_vs_Hypoblast	ENSSSCG00000016742	MYO1G	1.81005e-25	1.71519	0.835	0.056	4.44367e-21	ENSG00000136286
E10	Epiblast_vs_Hypoblast	ENSSSCG00000004917	MALT1	1.91911e-25	-2.07537	0.536	0.967	4.7114e-21	ENSG00000172175
E10	Epiblast_vs_Hypoblast	ENSSSCG00000002470	DDX24	1.92153e-25	0.546435	1	1	4.71735e-21	ENSG00000089737
E10	Epiblast_vs_Hypoblast	ENSSSCG00000044141	-	1.93681e-25	-1.85705	0.505	0.978	4.75486e-21	-
E10	Epiblast_vs_Hypoblast	ENSSSCG00000029070	PAFAH1B3	1.94415e-25	1.00416	1	0.989	4.7729e-21	ENSG00000079462
E10	Epiblast_vs_Hypoblast	ENSSSCG00000017366	HDAC5	2.04749e-25	0.996343	1	0.989	5.02658e-21	ENSG00000108840
E10	Epiblast_vs_Hypoblast	ENSSSCG00000014244	PHAX	2.05132e-25	0.63834	1	1	5.03599e-21	ENSG00000164902
E10	Epiblast_vs_Hypoblast	ENSSSCG00000038410	CPEB2	2.05926e-25	-2.01676	0.062	0.811	5.05547e-21	ENSG00000137449
E10	Epiblast_vs_Hypoblast	ENSSSCG00000011943	BBX	2.16402e-25	1.22773	1	0.9	5.31267e-21	ENSG00000114439
E10	Epiblast_vs_Hypoblast	ENSSSCG00000011755	NCEH1	2.16411e-25	-1.75701	0.691	0.956	5.31289e-21	ENSG00000144959
E10	Epiblast_vs_Hypoblast	ENSSSCG00000017877	ANKFY1	2.44245e-25	0.579025	1	1	5.99621e-21	ENSG00000185722
E10	Epiblast_vs_Hypoblast	ENSSSCG00000036236	ELOVL6	2.61226e-25	-0.641022	1	1	6.41311e-21	ENSG00000170522
E10	Epiblast_vs_Hypoblast	ENSSSCG00000010291	PLA2G12B	2.75551e-25	-2.74356	0.072	0.811	6.76478e-21	ENSG00000138308
E10	Epiblast_vs_Hypoblast	ENSSSCG00000023158	RPS27L	2.80193e-25	-0.58276	1	1	6.87875e-21	ENSG00000185088
E10	Epiblast_vs_Hypoblast	ENSSSCG00000010316	KAT6B	2.8394e-25	1.60067	0.979	0.578	6.97074e-21	ENSG00000156650
E10	Epiblast_vs_Hypoblast	ENSSSCG00000006857	COL11A1	2.88255e-25	1.85039	0.907	0.178	7.07666e-21	ENSG00000060718
E10	Epiblast_vs_Hypoblast	ENSSSCG00000017061	-	2.99124e-25	-2.49636	0.32	0.922	7.34348e-21	ENSG00000113249
E10	Epiblast_vs_Hypoblast	ENSSSCG00000004661	MYEF2	3.01821e-25	1.76519	0.948	0.422	7.40972e-21	ENSG00000104177
E10	Epiblast_vs_Hypoblast	ENSSSCG00000040642	LASP1	3.23928e-25	-1.19233	1	1	7.95243e-21	ENSG00000002834
E10	Epiblast_vs_Hypoblast	ENSSSCG00000006360	B4GALT3	3.32302e-25	-1.38554	0.907	1	8.158e-21	ENSG00000158850
E10	Epiblast_vs_Hypoblast	ENSSSCG00000002852	PLEKHF1	3.3405e-25	-1.88077	0.165	0.878	8.20094e-21	ENSG00000166289
E10	Epiblast_vs_Hypoblast	ENSSSCG00000007770	ORAI3	3.37354e-25	1.77658	0.959	0.456	8.28203e-21	ENSG00000175938
E10	Epiblast_vs_Hypoblast	ENSSSCG00000037697	MGP	3.38778e-25	2.45335	0.856	0.133	8.31701e-21	ENSG00000111341
E10	Epiblast_vs_Hypoblast	ENSSSCG00000009393	EBPL	3.4475e-25	1.26118	1	0.944	8.4636e-21	ENSG00000123179
E10	Epiblast_vs_Hypoblast	ENSSSCG00000008004	ANTKMT	3.4723e-25	0.836049	1	1	8.52451e-21	ENSG00000103254
E10	Epiblast_vs_Hypoblast	ENSSSCG00000007287	GSS	3.62833e-25	-1.57651	0.928	0.989	8.90755e-21	ENSG00000100983
E10	Epiblast_vs_Hypoblast	ENSSSCG00000011326	PTH1R	3.75552e-25	-2.46318	0.258	0.9	9.2198e-21	ENSG00000160801
E10	Epiblast_vs_Hypoblast	ENSSSCG00000007501	BMP7	3.93011e-25	-2.19419	0.392	0.956	9.64841e-21	ENSG00000101144
E10	Epiblast_vs_Hypoblast	ENSSSCG00000002954	SPINT2	4.04239e-25	-0.554819	1	1	9.92406e-21	ENSG00000167642
E10	Epiblast_vs_Hypoblast	ENSSSCG00000014016	SQSTM1	4.07535e-25	0.567423	1	1	1.0005e-20	ENSG00000161011
E10	Epiblast_vs_Hypoblast	ENSSSCG00000016548	-	4.15657e-25	-1.1187	1	1	1.02044e-20	ENSG00000128567
E10	Epiblast_vs_Hypoblast	ENSSSCG00000021023	SCAF4	4.28365e-25	0.639031	1	1	1.05164e-20	ENSG00000156304
E10	Epiblast_vs_Hypoblast	ENSSSCG00000015010	EXPH5	4.36856e-25	-2.2943	0.072	0.811	1.07248e-20	ENSG00000110723
E10	Epiblast_vs_Hypoblast	ENSSSCG00000028983	TBC1D1	4.3746e-25	1.5168	0.99	0.756	1.07396e-20	ENSG00000065882
E10	Epiblast_vs_Hypoblast	ENSSSCG00000039612	-	4.38525e-25	0.67689	1	1	1.07658e-20	-
E10	Epiblast_vs_Hypoblast	ENSSSCG00000009605	GFRA2	4.39995e-25	2.37639	0.928	0.411	1.08019e-20	ENSG00000168546
E10	Epiblast_vs_Hypoblast	ENSSSCG00000035561	-	4.61402e-25	1.15588	1	0.944	1.13274e-20	ENSG00000132207
E10	Epiblast_vs_Hypoblast	ENSSSCG00000002135	PNP	4.72267e-25	1.25536	1	0.978	1.15941e-20	ENSG00000198805
E10	Epiblast_vs_Hypoblast	ENSSSCG00000008464	MTA3	5.0189e-25	1.11172	1	0.889	1.23214e-20	ENSG00000057935
E10	Epiblast_vs_Hypoblast	ENSSSCG00000000493	FRS2	5.16787e-25	1.57045	1	0.8	1.26871e-20	ENSG00000166225
E10	Epiblast_vs_Hypoblast	ENSSSCG00000036549	DPYSL3	5.58621e-25	1.71528	0.876	0.167	1.37141e-20	ENSG00000113657
E10	Epiblast_vs_Hypoblast	ENSSSCG00000005460	DNAJC25	5.93026e-25	-1.73991	0.66	0.978	1.45588e-20	ENSG00000059769
E10	Epiblast_vs_Hypoblast	ENSSSCG00000023229	ETV5	5.99524e-25	1.65088	0.969	0.444	1.47183e-20	ENSG00000244405
E10	Epiblast_vs_Hypoblast	ENSSSCG00000035372	PSCA	6.02668e-25	-2.17171	0.082	0.811	1.47955e-20	ENSG00000167653
E10	Epiblast_vs_Hypoblast	ENSSSCG00000004498	HAUS1	6.27955e-25	0.980772	1	0.989	1.54163e-20	ENSG00000152240
E10	Epiblast_vs_Hypoblast	ENSSSCG00000014014	TBC1D9B	6.44747e-25	-1.86666	0.608	0.967	1.58285e-20	ENSG00000197226
E10	Epiblast_vs_Hypoblast	ENSSSCG00000000273	PRR13	6.61017e-25	-0.736848	1	1	1.6228e-20	ENSG00000205352
E10	Epiblast_vs_Hypoblast	ENSSSCG00000026981	-	7.12265e-25	0.767721	1	1	1.74861e-20	ENSG00000243927
E10	Epiblast_vs_Hypoblast	ENSSSCG00000025822	SFRP1	7.21244e-25	1.99407	0.938	0.444	1.77065e-20	ENSG00000104332
E10	Epiblast_vs_Hypoblast	ENSSSCG00000013266	LARGE2	7.24965e-25	1.85039	0.948	0.533	1.77979e-20	ENSG00000165905
E10	Epiblast_vs_Hypoblast	ENSSSCG00000003768	NEXN	7.28276e-25	2.02439	0.948	0.456	1.78792e-20	ENSG00000162614
E10	Epiblast_vs_Hypoblast	ENSSSCG00000044051	-	7.3116e-25	-1.87797	0.577	0.978	1.795e-20	-
E10	Epiblast_vs_Hypoblast	ENSSSCG00000010621	ADD3	7.41919e-25	-1.23553	1	1	1.82141e-20	ENSG00000148700
E10	Epiblast_vs_Hypoblast	ENSSSCG00000021067	BLVRB	7.51633e-25	-0.84118	0.99	1	1.84526e-20	ENSG00000090013
E10	Epiblast_vs_Hypoblast	ENSSSCG00000014805	-	7.87615e-25	0.753374	1	1	1.9336e-20	ENSG00000184154
E10	Epiblast_vs_Hypoblast	ENSSSCG00000016954	ERBIN	8.07786e-25	-1.07748	1	1	1.98312e-20	ENSG00000112851
E10	Epiblast_vs_Hypoblast	ENSSSCG00000036060	RRAD	8.58664e-25	-2.51514	0.299	0.911	2.10802e-20	ENSG00000166592
E10	Epiblast_vs_Hypoblast	ENSSSCG00000008309	SPR	8.90411e-25	0.799004	1	1	2.18596e-20	ENSG00000116096
E10	Epiblast_vs_Hypoblast	ENSSSCG00000015302	CFAP69	8.92068e-25	1.77163	0.969	0.533	2.19003e-20	ENSG00000105792
E10	Epiblast_vs_Hypoblast	ENSSSCG00000007179	STK35	9.33996e-25	1.2564	1	0.944	2.29296e-20	ENSG00000125834
E10	Epiblast_vs_Hypoblast	ENSSSCG00000036377	OVOL2	9.50499e-25	1.95998	0.897	0.189	2.33347e-20	ENSG00000125850
E10	Epiblast_vs_Hypoblast	ENSSSCG00000014806	ANAPC15	9.88749e-25	0.751108	1	1	2.42738e-20	ENSG00000110200
E10	Epiblast_vs_Hypoblast	ENSSSCG00000045512	EEF1AKMT4	9.89357e-25	1.339	1	0.933	2.42887e-20	ENSG00000284753
E10	Epiblast_vs_Hypoblast	ENSSSCG00000032062	WDR55	9.97915e-25	1.00147	1	0.989	2.44988e-20	ENSG00000120314
E10	Epiblast_vs_Hypoblast	ENSSSCG00000015091	MPZL2	1.0182e-24	-1.80649	0.763	0.978	2.49969e-20	ENSG00000149573
E10	Epiblast_vs_Hypoblast	ENSSSCG00000016581	CALU	1.03933e-24	-0.932828	1	1	2.55155e-20	ENSG00000128595
E10	Epiblast_vs_Hypoblast	ENSSSCG00000035883	GPR160	1.04902e-24	-1.68354	0.876	0.989	2.57534e-20	ENSG00000173890
E10	Epiblast_vs_Hypoblast	ENSSSCG00000021514	OCLN	1.06215e-24	-1.03616	0.99	1	2.60758e-20	ENSG00000197822
E10	Epiblast_vs_Hypoblast	ENSSSCG00000040920	PRKACB	1.08015e-24	1.74794	0.907	0.256	2.65176e-20	ENSG00000142875
E10	Epiblast_vs_Hypoblast	ENSSSCG00000016661	SEPTIN7	1.08207e-24	-0.618154	1	1	2.65647e-20	ENSG00000122545
E10	Epiblast_vs_Hypoblast	ENSSSCG00000028536	LHFPL2	1.16108e-24	-1.86397	0.351	0.922	2.85045e-20	ENSG00000145685
E10	Epiblast_vs_Hypoblast	ENSSSCG00000010735	LHPP	1.24612e-24	1.53347	0.99	0.778	3.05923e-20	ENSG00000107902
E10	Epiblast_vs_Hypoblast	ENSSSCG00000025499	-	1.25586e-24	2.0704	0.866	0.2	3.08313e-20	ENSG00000089327
E10	Epiblast_vs_Hypoblast	ENSSSCG00000024197	USP48	1.28365e-24	1.0767	0.99	0.911	3.15136e-20	ENSG00000090686
E10	Epiblast_vs_Hypoblast	ENSSSCG00000030150	UGDH	1.32855e-24	-0.992053	0.99	1	3.26158e-20	ENSG00000109814
E10	Epiblast_vs_Hypoblast	ENSSSCG00000007815	GTF3C1	1.35876e-24	1.40976	1	0.889	3.33575e-20	ENSG00000077235
E10	Epiblast_vs_Hypoblast	ENSSSCG00000009658	BNIP3L	1.41903e-24	1.16437	1	0.922	3.48373e-20	ENSG00000104765
E10	Epiblast_vs_Hypoblast	ENSSSCG00000014410	SH3RF2	1.51271e-24	-1.77965	0.082	0.822	3.7137e-20	ENSG00000156463
E10	Epiblast_vs_Hypoblast	ENSSSCG00000037251	-	1.58708e-24	1.69276	0.979	0.467	3.89628e-20	-
E10	Epiblast_vs_Hypoblast	ENSSSCG00000005943	ST3GAL1	1.5901e-24	-2.00559	0.072	0.8	3.90371e-20	ENSG00000008513
E10	Epiblast_vs_Hypoblast	ENSSSCG00000005316	-	1.59929e-24	1.2619	1	0.933	3.92626e-20	ENSG00000140416
E10	Epiblast_vs_Hypoblast	ENSSSCG00000007052	FERMT1	1.63796e-24	1.86681	0.959	0.522	4.02119e-20	ENSG00000101311
E10	Epiblast_vs_Hypoblast	ENSSSCG00000006260	LYPLA1	1.65627e-24	-0.742255	1	1	4.06615e-20	ENSG00000120992
E10	Epiblast_vs_Hypoblast	ENSSSCG00000037096	TMEM88	1.71236e-24	1.1646	1	0.989	4.20385e-20	ENSG00000167874
E10	Epiblast_vs_Hypoblast	ENSSSCG00000021536	CLDN9	1.76123e-24	1.70727	0.969	0.478	4.32381e-20	ENSG00000213937
E10	Epiblast_vs_Hypoblast	ENSSSCG00000007373	GDAP1L1	1.80359e-24	1.8792	0.907	0.322	4.4278e-20	ENSG00000124194
E10	Epiblast_vs_Hypoblast	ENSSSCG00000046443	-	1.80571e-24	-2.12643	0.381	0.933	4.43302e-20	-
E10	Epiblast_vs_Hypoblast	ENSSSCG00000004948	SMAD6	1.83499e-24	-2.03995	0.33	0.911	4.5049e-20	ENSG00000137834
E10	Epiblast_vs_Hypoblast	ENSSSCG00000000199	SPATS2	1.9303e-24	-1.24299	0.948	1	4.7389e-20	ENSG00000123352
E10	Epiblast_vs_Hypoblast	ENSSSCG00000008970	CDKL2	2.23192e-24	1.70363	0.948	0.3	5.47936e-20	ENSG00000138769
E10	Epiblast_vs_Hypoblast	ENSSSCG00000008995	LRAT	2.29143e-24	1.62263	1	0.567	5.62546e-20	ENSG00000121207
E10	Epiblast_vs_Hypoblast	ENSSSCG00000025410	PRSS16	2.34629e-24	1.80614	0.969	0.6	5.76013e-20	ENSG00000112812
E10	Epiblast_vs_Hypoblast	ENSSSCG00000006073	OSR2	2.47302e-24	-2.32544	0.175	0.867	6.07128e-20	ENSG00000164920
E10	Epiblast_vs_Hypoblast	ENSSSCG00000009998	CASTOR1	2.63764e-24	-1.32702	0.948	1	6.4754e-20	ENSG00000239282
E10	Epiblast_vs_Hypoblast	ENSSSCG00000026041	MAP3K5	2.75967e-24	-2.07711	0.072	0.8	6.77499e-20	ENSG00000197442
E10	Epiblast_vs_Hypoblast	ENSSSCG00000032956	BMERB1	2.81485e-24	1.64087	0.887	0.211	6.91046e-20	ENSG00000166780
E10	Epiblast_vs_Hypoblast	ENSSSCG00000002929	SYNE4	2.89747e-24	2.4041	0.784	0.022	7.11329e-20	ENSG00000181392
E10	Epiblast_vs_Hypoblast	ENSSSCG00000039542	CNN2	2.9426e-24	0.964292	1	0.956	7.22407e-20	ENSG00000064666
E10	Epiblast_vs_Hypoblast	ENSSSCG00000007098	-	2.96833e-24	0.669099	1	1	7.28725e-20	ENSG00000125821
E10	Epiblast_vs_Hypoblast	ENSSSCG00000039241	-	3.06923e-24	2.27688	0.845	0.144	7.53496e-20	-
E10	Epiblast_vs_Hypoblast	ENSSSCG00000011426	POC1A	3.19994e-24	0.983272	1	0.944	7.85585e-20	ENSG00000164087
E10	Epiblast_vs_Hypoblast	ENSSSCG00000029186	SEZ6L2	3.26741e-24	1.49201	0.979	0.622	8.02148e-20	ENSG00000174938
E10	Epiblast_vs_Hypoblast	ENSSSCG00000036446	PALD1	3.2843e-24	1.39191	0.959	0.311	8.06295e-20	ENSG00000107719
E10	Epiblast_vs_Hypoblast	ENSSSCG00000002921	CLIP3	3.53043e-24	1.69304	0.938	0.289	8.6672e-20	ENSG00000105270
E10	Epiblast_vs_Hypoblast	ENSSSCG00000007032	PLAT	3.57875e-24	1.72042	0.959	0.511	8.78583e-20	ENSG00000104368
E10	Epiblast_vs_Hypoblast	ENSSSCG00000008771	C4orf19	3.64769e-24	1.64646	0.959	0.589	8.95507e-20	ENSG00000154274
E10	Epiblast_vs_Hypoblast	ENSSSCG00000028112	CLIC6	3.64777e-24	-1.58356	0.794	1	8.95527e-20	ENSG00000159212
E10	Epiblast_vs_Hypoblast	ENSSSCG00000003644	FHL3	3.66623e-24	1.22575	1	0.9	9.0006e-20	ENSG00000183386
E10	Epiblast_vs_Hypoblast	ENSSSCG00000022869	BCAP29	3.67813e-24	-1.2966	1	1	9.02981e-20	ENSG00000075790
E10	Epiblast_vs_Hypoblast	ENSSSCG00000012996	CDC42EP2	3.7003e-24	-1.68619	0.557	0.978	9.08423e-20	ENSG00000149798
E10	Epiblast_vs_Hypoblast	ENSSSCG00000036321	TRADD	3.74967e-24	-1.90303	0.103	0.833	9.20543e-20	ENSG00000102871
E10	Epiblast_vs_Hypoblast	ENSSSCG00000016339	ILKAP	3.8164e-24	0.849589	1	0.978	9.36927e-20	ENSG00000132323
E10	Epiblast_vs_Hypoblast	ENSSSCG00000016658	ANLN	3.83999e-24	-1.37204	0.907	1	9.42717e-20	ENSG00000011426
E10	Epiblast_vs_Hypoblast	ENSSSCG00000034720	IQCK	3.96689e-24	-1.9196	0.557	0.956	9.73871e-20	ENSG00000174628
E10	Epiblast_vs_Hypoblast	ENSSSCG00000004747	RTF1	3.97687e-24	0.817369	1	0.967	9.76322e-20	ENSG00000137815
E10	Epiblast_vs_Hypoblast	ENSSSCG00000016156	ACADL	3.99263e-24	1.60175	0.948	0.544	9.8019e-20	ENSG00000115361
E10	Epiblast_vs_Hypoblast	ENSSSCG00000035649	-	4.14098e-24	2.1907	0.928	0.322	1.01661e-19	-
E10	Epiblast_vs_Hypoblast	ENSSSCG00000008449	SLC3A1	4.17226e-24	-1.71991	0.897	0.989	1.02429e-19	ENSG00000138079
E10	Epiblast_vs_Hypoblast	ENSSSCG00000038600	PRSS8	4.25676e-24	1.47193	0.99	0.444	1.04503e-19	ENSG00000052344
E10	Epiblast_vs_Hypoblast	ENSSSCG00000024166	SLC2A6	4.52802e-24	1.71841	0.825	0.078	1.11163e-19	ENSG00000160326
E10	Epiblast_vs_Hypoblast	ENSSSCG00000008496	EIF2AK2	4.53065e-24	-1.88598	0.464	0.944	1.11227e-19	ENSG00000055332
E10	Epiblast_vs_Hypoblast	ENSSSCG00000036741	PITX1	4.60347e-24	-1.98264	0.052	0.778	1.13015e-19	ENSG00000069011
E10	Epiblast_vs_Hypoblast	ENSSSCG00000032477	NRAS	4.71612e-24	-1.39871	0.887	1	1.15781e-19	ENSG00000213281
E10	Epiblast_vs_Hypoblast	ENSSSCG00000016791	-	4.73006e-24	-0.858905	1	1	1.16123e-19	ENSG00000156411
E10	Epiblast_vs_Hypoblast	ENSSSCG00000039780	RTN4RL1	4.73036e-24	-2.0723	0.196	0.878	1.1613e-19	ENSG00000185924
E10	Epiblast_vs_Hypoblast	ENSSSCG00000013506	STAP2	4.92348e-24	1.46785	0.876	0.133	1.20872e-19	ENSG00000178078
E10	Epiblast_vs_Hypoblast	ENSSSCG00000043563	-	5.21487e-24	-1.87281	0.33	0.922	1.28025e-19	-
E10	Epiblast_vs_Hypoblast	ENSSSCG00000007212	C20orf96	5.31877e-24	1.71852	0.804	0.056	1.30576e-19	ENSG00000196476
E10	Epiblast_vs_Hypoblast	ENSSSCG00000036208	SHMT1	5.38217e-24	1.16102	1	0.9	1.32132e-19	ENSG00000176974
E10	Epiblast_vs_Hypoblast	ENSSSCG00000035238	ELOVL1	5.39052e-24	-1.00271	1	1	1.32337e-19	ENSG00000066322
E10	Epiblast_vs_Hypoblast	ENSSSCG00000033849	CD37	5.4434e-24	1.35899	1	0.533	1.33635e-19	ENSG00000104894
E10	Epiblast_vs_Hypoblast	ENSSSCG00000031129	SIRT5	5.84501e-24	1.13358	1	0.9	1.43495e-19	ENSG00000124523
E10	Epiblast_vs_Hypoblast	ENSSSCG00000030373	METTL9	5.96886e-24	1.07353	1	0.911	1.46535e-19	ENSG00000197006
E10	Epiblast_vs_Hypoblast	ENSSSCG00000024206	CPPED1	6.00282e-24	-1.05897	0.959	1	1.47369e-19	ENSG00000103381
E10	Epiblast_vs_Hypoblast	ENSSSCG00000013896	MPV17L2	6.16092e-24	0.913647	1	0.989	1.51251e-19	ENSG00000254858
E10	Epiblast_vs_Hypoblast	ENSSSCG00000021971	DPEP1	6.55588e-24	1.90003	0.897	0.289	1.60947e-19	ENSG00000015413
E10	Epiblast_vs_Hypoblast	ENSSSCG00000009132	ENPEP	6.62517e-24	-2.22434	0.031	0.756	1.62648e-19	ENSG00000138792
E10	Epiblast_vs_Hypoblast	ENSSSCG00000017953	FXR2	6.66313e-24	1.24295	1	0.856	1.6358e-19	ENSG00000129245
E10	Epiblast_vs_Hypoblast	ENSSSCG00000023684	MT1A	7.07029e-24	1.52356	1	0.822	1.73576e-19	ENSG00000198417
E10	Epiblast_vs_Hypoblast	ENSSSCG00000010056	-	7.07262e-24	-1.89669	0.237	0.889	1.73633e-19	ENSG00000100031
E10	Epiblast_vs_Hypoblast	ENSSSCG00000026554	PRXL2B	7.52416e-24	1.11894	1	0.9	1.84718e-19	ENSG00000157870
E10	Epiblast_vs_Hypoblast	ENSSSCG00000003356	MMEL1	7.53797e-24	1.12051	1	0.9	1.85057e-19	ENSG00000142606
E10	Epiblast_vs_Hypoblast	ENSSSCG00000032622	SLC39A14	7.62041e-24	0.97211	1	0.978	1.87081e-19	ENSG00000104635
E10	Epiblast_vs_Hypoblast	ENSSSCG00000003421	-	7.88115e-24	0.584301	1	1	1.93482e-19	ENSG00000132879
E10	Epiblast_vs_Hypoblast	ENSSSCG00000013327	MPPED2	7.92692e-24	1.95791	0.845	0.156	1.94606e-19	ENSG00000066382
E10	Epiblast_vs_Hypoblast	ENSSSCG00000017543	CALCOCO2	7.94196e-24	1.02159	1	0.933	1.94975e-19	ENSG00000136436
E10	Epiblast_vs_Hypoblast	ENSSSCG00000001834	MFGE8	7.99841e-24	-1.60689	0.938	0.989	1.96361e-19	ENSG00000140545
E10	Epiblast_vs_Hypoblast	ENSSSCG00000031117	-	8.27855e-24	0.670822	1	1	2.03238e-19	ENSG00000178700
E10	Epiblast_vs_Hypoblast	ENSSSCG00000011714	MED12L	8.4174e-24	1.73748	0.897	0.222	2.06647e-19	ENSG00000144893
E10	Epiblast_vs_Hypoblast	ENSSSCG00000016794	MYO10	8.52729e-24	1.34337	1	0.9	2.09345e-19	ENSG00000145555
E10	Epiblast_vs_Hypoblast	ENSSSCG00000003795	WLS	9.49353e-24	-1.66937	0.278	0.922	2.33066e-19	ENSG00000116729
E10	Epiblast_vs_Hypoblast	ENSSSCG00000003780	CRYZ	9.88096e-24	-1.10028	0.959	1	2.42578e-19	ENSG00000116791
E10	Epiblast_vs_Hypoblast	ENSSSCG00000035952	TGFB1I1	1.00227e-23	1.61904	0.773	0.033	2.46058e-19	ENSG00000140682
E10	Epiblast_vs_Hypoblast	ENSSSCG00000011740	SERPINI1	1.02009e-23	1.92869	0.918	0.289	2.50432e-19	ENSG00000163536
E10	Epiblast_vs_Hypoblast	ENSSSCG00000011297	ABHD5	1.069e-23	-1.75532	0.495	0.956	2.6244e-19	ENSG00000011198
E10	Epiblast_vs_Hypoblast	ENSSSCG00000008077	CARD19	1.11191e-23	-1.63248	0.691	0.989	2.72973e-19	ENSG00000165233
E10	Epiblast_vs_Hypoblast	ENSSSCG00000038457	-	1.17514e-23	0.66707	1	1	2.88498e-19	-
E10	Epiblast_vs_Hypoblast	ENSSSCG00000033591	CHD9	1.18767e-23	1.3096	1	0.9	2.91573e-19	ENSG00000177200
E10	Epiblast_vs_Hypoblast	ENSSSCG00000031970	RASSF5	1.20066e-23	1.61729	0.948	0.256	2.94761e-19	ENSG00000266094
E10	Epiblast_vs_Hypoblast	ENSSSCG00000011208	ZNF385D	1.22121e-23	1.71686	0.845	0.133	2.99807e-19	ENSG00000151789
E10	Epiblast_vs_Hypoblast	ENSSSCG00000000799	IRAK4	1.22285e-23	-1.78171	0.268	0.9	3.0021e-19	ENSG00000198001
E10	Epiblast_vs_Hypoblast	ENSSSCG00000004958	PIAS1	1.23482e-23	-1.2078	0.948	0.989	3.03147e-19	ENSG00000033800
E10	Epiblast_vs_Hypoblast	ENSSSCG00000012002	ROBO2	1.27293e-23	1.89275	0.814	0.1	3.12504e-19	ENSG00000185008
E10	Epiblast_vs_Hypoblast	ENSSSCG00000033196	MYORG	1.2741e-23	-1.9351	0.113	0.822	3.12792e-19	ENSG00000164976
E10	Epiblast_vs_Hypoblast	ENSSSCG00000001433	PPT2	1.31672e-23	-1.33907	0.928	0.989	3.23255e-19	ENSG00000221988
E10	Epiblast_vs_Hypoblast	ENSSSCG00000008336	ANXA4	1.33288e-23	-1.68308	0.753	0.978	3.27222e-19	ENSG00000196975
E10	Epiblast_vs_Hypoblast	ENSSSCG00000003088	APOE	1.36964e-23	-0.759881	1	1	3.36246e-19	ENSG00000130203
E10	Epiblast_vs_Hypoblast	ENSSSCG00000004703	-	1.45331e-23	1.59605	0.969	0.578	3.56788e-19	ENSG00000223572
E10	Epiblast_vs_Hypoblast	ENSSSCG00000020984	LXN	1.48523e-23	0.967964	1	1	3.64624e-19	ENSG00000079257
E10	Epiblast_vs_Hypoblast	ENSSSCG00000011903	B4GALT4	1.57339e-23	-1.168	0.99	0.989	3.86268e-19	ENSG00000121578
E10	Epiblast_vs_Hypoblast	ENSSSCG00000025463	PROS1	1.7334e-23	-1.67477	0.454	0.967	4.2555e-19	ENSG00000184500
E10	Epiblast_vs_Hypoblast	ENSSSCG00000009584	SEMA4D	1.75911e-23	1.82569	0.918	0.4	4.31862e-19	ENSG00000187764
E10	Epiblast_vs_Hypoblast	ENSSSCG00000000194	-	1.76332e-23	-0.513949	1	1	4.32895e-19	-
E10	Epiblast_vs_Hypoblast	ENSSSCG00000006333	NUF2	1.78208e-23	0.672193	1	1	4.37502e-19	ENSG00000143228
E10	Epiblast_vs_Hypoblast	ENSSSCG00000022534	ZNF644	1.80556e-23	1.63626	0.969	0.667	4.43266e-19	ENSG00000122482
E10	Epiblast_vs_Hypoblast	ENSSSCG00000021973	GPX8	1.8751e-23	1.76926	0.969	0.589	4.60337e-19	ENSG00000164294
E10	Epiblast_vs_Hypoblast	ENSSSCG00000011113	NUDT5	1.88585e-23	0.525144	1	1	4.62977e-19	ENSG00000165609
E10	Epiblast_vs_Hypoblast	ENSSSCG00000023305	-	1.99934e-23	1.44492	1	0.822	4.90837e-19	ENSG00000198417
E10	Epiblast_vs_Hypoblast	ENSSSCG00000049343	-	2.0181e-23	2.05021	0.804	0.078	4.95443e-19	-
E10	Epiblast_vs_Hypoblast	ENSSSCG00000015379	DNAH11	2.04599e-23	1.40101	0.979	0.578	5.0229e-19	ENSG00000105877
E10	Epiblast_vs_Hypoblast	ENSSSCG00000005269	TRPM6	2.25576e-23	-1.88381	0.052	0.767	5.5379e-19	ENSG00000119121
E10	Epiblast_vs_Hypoblast	ENSSSCG00000025993	SGPP2	2.29946e-23	-1.1954	0.979	1	5.64516e-19	ENSG00000163082
E10	Epiblast_vs_Hypoblast	ENSSSCG00000015380	CDCA7L	2.39828e-23	1.33245	1	0.833	5.88777e-19	ENSG00000164649
E10	Epiblast_vs_Hypoblast	ENSSSCG00000036402	MYL9	2.43302e-23	-0.809575	1	1	5.97307e-19	ENSG00000101335
E10	Epiblast_vs_Hypoblast	ENSSSCG00000036002	TGIF2	2.50212e-23	1.408	0.99	0.789	6.14271e-19	ENSG00000118707
E10	Epiblast_vs_Hypoblast	ENSSSCG00000007927	PPL	2.60232e-23	-2.07994	0.381	0.922	6.38869e-19	ENSG00000118898
E10	Epiblast_vs_Hypoblast	ENSSSCG00000024158	ANO1	2.63708e-23	1.69325	0.794	0.067	6.47403e-19	ENSG00000131620
E10	Epiblast_vs_Hypoblast	ENSSSCG00000007187	NSFL1C	2.8548e-23	0.594938	1	1	7.00853e-19	ENSG00000088833
E10	Epiblast_vs_Hypoblast	ENSSSCG00000008386	KIAA1841	2.87468e-23	1.55395	0.938	0.322	7.05735e-19	ENSG00000162929
E10	Epiblast_vs_Hypoblast	ENSSSCG00000016219	-	2.91969e-23	2.1282	0.856	0.189	7.16783e-19	ENSG00000182698
E10	Epiblast_vs_Hypoblast	ENSSSCG00000010116	SLC25A1	2.98103e-23	0.667392	1	1	7.31843e-19	ENSG00000100075
E10	Epiblast_vs_Hypoblast	ENSSSCG00000010029	DRG1	3.00484e-23	0.585233	1	1	7.37689e-19	ENSG00000185721
E10	Epiblast_vs_Hypoblast	ENSSSCG00000017796	BLMH	3.0448e-23	0.773156	1	0.989	7.47499e-19	ENSG00000108578
E10	Epiblast_vs_Hypoblast	ENSSSCG00000034739	-	3.07904e-23	1.73967	0.887	0.244	7.55905e-19	-
E10	Epiblast_vs_Hypoblast	ENSSSCG00000028168	TAF7	3.18777e-23	1.2578	1	0.878	7.82598e-19	ENSG00000178913
E10	Epiblast_vs_Hypoblast	ENSSSCG00000031170	TMEM123	3.31097e-23	1.39874	0.979	0.733	8.12843e-19	ENSG00000152558
E10	Epiblast_vs_Hypoblast	ENSSSCG00000027820	CD200	3.57713e-23	1.69034	0.845	0.133	8.78185e-19	ENSG00000091972
E10	Epiblast_vs_Hypoblast	ENSSSCG00000003465	FBLIM1	3.59831e-23	0.950939	1	0.978	8.83386e-19	ENSG00000162458
E10	Epiblast_vs_Hypoblast	ENSSSCG00000004725	ZNF106	3.60305e-23	0.758606	1	1	8.84548e-19	ENSG00000103994
E10	Epiblast_vs_Hypoblast	ENSSSCG00000022164	-	3.6156e-23	1.1307	1	0.911	8.87629e-19	ENSG00000160207
E10	Epiblast_vs_Hypoblast	ENSSSCG00000018029	-	3.68442e-23	1.68718	0.845	0.167	9.04524e-19	ENSG00000187607
E10	Epiblast_vs_Hypoblast	ENSSSCG00000004510	ACAA2	3.72248e-23	-1.01965	0.959	1	9.13868e-19	ENSG00000167315
E10	Epiblast_vs_Hypoblast	ENSSSCG00000007738	-	3.75248e-23	1.20777	1	0.756	9.21234e-19	ENSG00000126522
E10	Epiblast_vs_Hypoblast	ENSSSCG00000031426	ZBTB34	3.80112e-23	1.84028	0.938	0.533	9.33176e-19	ENSG00000177125
E10	Epiblast_vs_Hypoblast	ENSSSCG00000005518	-	3.82812e-23	-1.58041	0.598	0.978	9.39805e-19	-
E10	Epiblast_vs_Hypoblast	ENSSSCG00000006757	TRIM33	3.9552e-23	1.46411	1	0.7	9.71002e-19	ENSG00000197323
E10	Epiblast_vs_Hypoblast	ENSSSCG00000000804	ANO6	3.9697e-23	-1.64084	0.66	0.989	9.74561e-19	ENSG00000177119
E10	Epiblast_vs_Hypoblast	ENSSSCG00000001654	PPP2R5D	4.19915e-23	0.557744	1	1	1.03089e-18	ENSG00000112640
E10	Epiblast_vs_Hypoblast	ENSSSCG00000000443	GLI1	4.32456e-23	1.56997	0.876	0.167	1.06168e-18	ENSG00000111087
E10	Epiblast_vs_Hypoblast	ENSSSCG00000009997	OSM	4.4115e-23	-1.2689	0.938	1	1.08302e-18	ENSG00000099985
E10	Epiblast_vs_Hypoblast	ENSSSCG00000001655	MEA1	4.49352e-23	0.561293	1	1	1.10316e-18	ENSG00000124733
E10	Epiblast_vs_Hypoblast	ENSSSCG00000015135	SORL1	4.82809e-23	1.60893	0.969	0.467	1.1853e-18	ENSG00000137642
E10	Epiblast_vs_Hypoblast	ENSSSCG00000023738	COG3	4.89491e-23	0.553011	1	1	1.2017e-18	ENSG00000136152
E10	Epiblast_vs_Hypoblast	ENSSSCG00000016569	SMO	5.07655e-23	1.56633	0.876	0.222	1.24629e-18	ENSG00000128602
E10	Epiblast_vs_Hypoblast	ENSSSCG00000011022	SVIL	5.23375e-23	-1.90588	0.381	0.933	1.28489e-18	ENSG00000197321
E10	Epiblast_vs_Hypoblast	ENSSSCG00000021132	PLD5	5.27564e-23	1.58934	0.907	0.267	1.29517e-18	ENSG00000180287
E10	Epiblast_vs_Hypoblast	ENSSSCG00000026606	PAIP2	5.5093e-23	0.535297	1	1	1.35253e-18	ENSG00000120727
E10	Epiblast_vs_Hypoblast	ENSSSCG00000000079	FAM83F	5.52618e-23	-1.91778	0.33	0.911	1.35668e-18	ENSG00000133477
E10	Epiblast_vs_Hypoblast	ENSSSCG00000017277	PECAM1	5.57308e-23	-1.63111	0.887	1	1.36819e-18	ENSG00000261371
E10	Epiblast_vs_Hypoblast	ENSSSCG00000003776	ACADM	5.6928e-23	0.982191	1	1	1.39758e-18	ENSG00000117054
E10	Epiblast_vs_Hypoblast	ENSSSCG00000016267	ITM2C	5.81482e-23	0.981208	1	0.911	1.42754e-18	ENSG00000135916
E10	Epiblast_vs_Hypoblast	ENSSSCG00000016518	TRIM24	6.19516e-23	1.32401	0.99	0.911	1.52091e-18	ENSG00000122779
E10	Epiblast_vs_Hypoblast	ENSSSCG00000026387	-	6.54931e-23	1.59442	0.918	0.289	1.60785e-18	-
E10	Epiblast_vs_Hypoblast	ENSSSCG00000017290	STRADA	6.80133e-23	0.945128	1	0.978	1.66973e-18	ENSG00000266173
E10	Epiblast_vs_Hypoblast	ENSSSCG00000003690	DLGAP1	6.8477e-23	1.95199	0.794	0.078	1.68111e-18	ENSG00000170579
E10	Epiblast_vs_Hypoblast	ENSSSCG00000015907	GALNT3	6.96094e-23	-1.79788	0.546	0.956	1.70891e-18	ENSG00000115339
E10	Epiblast_vs_Hypoblast	ENSSSCG00000032330	THY1	7.13376e-23	1.54647	0.804	0.1	1.75134e-18	ENSG00000154096
E10	Epiblast_vs_Hypoblast	ENSSSCG00000013084	TMEM216	7.18756e-23	1.2714	1	0.822	1.76455e-18	ENSG00000187049
E10	Epiblast_vs_Hypoblast	ENSSSCG00000011752	FNDC3B	7.20296e-23	-1.44421	0.763	0.989	1.76833e-18	ENSG00000075420
E10	Epiblast_vs_Hypoblast	ENSSSCG00000022347	WNT11	7.22968e-23	-2.46087	0.124	0.811	1.77489e-18	ENSG00000085741
E10	Epiblast_vs_Hypoblast	ENSSSCG00000011471	FLNB	8.28721e-23	-1.12126	0.969	1	2.03451e-18	ENSG00000136068
E10	Epiblast_vs_Hypoblast	ENSSSCG00000005916	-	8.82453e-23	1.19649	1	0.878	2.16642e-18	-
E10	Epiblast_vs_Hypoblast	ENSSSCG00000035973	LSM6	8.92648e-23	0.511847	1	1	2.19145e-18	ENSG00000164167
E10	Epiblast_vs_Hypoblast	ENSSSCG00000028840	EZH2	8.97114e-23	-1.4668	0.608	0.967	2.20241e-18	ENSG00000106462
E10	Epiblast_vs_Hypoblast	ENSSSCG00000023296	CENPE	8.99823e-23	-0.916912	0.99	1	2.20906e-18	ENSG00000138778
E10	Epiblast_vs_Hypoblast	ENSSSCG00000005012	ARF6	9.26568e-23	-0.861369	1	1	2.27473e-18	ENSG00000165527
E10	Epiblast_vs_Hypoblast	ENSSSCG00000044340	EEA1	9.80834e-23	-1.14939	0.938	0.989	2.40795e-18	ENSG00000102189
E10	Epiblast_vs_Hypoblast	ENSSSCG00000006083	LAPTM4B	1.01075e-22	0.751386	1	0.989	2.48139e-18	ENSG00000104341
E10	Epiblast_vs_Hypoblast	ENSSSCG00000022773	-	1.05702e-22	1.35264	0.99	0.678	2.59499e-18	ENSG00000255501
E10	Epiblast_vs_Hypoblast	ENSSSCG00000003761	ADGRL2	1.06097e-22	1.83946	0.928	0.478	2.60468e-18	ENSG00000117114
E10	Epiblast_vs_Hypoblast	ENSSSCG00000016018	FRZB	1.08692e-22	1.67912	0.866	0.211	2.66838e-18	ENSG00000162998
E10	Epiblast_vs_Hypoblast	ENSSSCG00000017274	NOL11	1.09891e-22	0.727426	1	0.978	2.69783e-18	ENSG00000130935
E10	Epiblast_vs_Hypoblast	ENSSSCG00000009268	CRYL1	1.16578e-22	1.51317	0.959	0.567	2.86199e-18	ENSG00000165475
E10	Epiblast_vs_Hypoblast	ENSSSCG00000021325	MCFD2	1.18469e-22	-1.10249	0.969	1	2.90842e-18	ENSG00000180398
E10	Epiblast_vs_Hypoblast	ENSSSCG00000010275	PCBD1	1.20966e-22	-1.43367	0.732	0.978	2.96971e-18	ENSG00000166228
E10	Epiblast_vs_Hypoblast	ENSSSCG00000033511	-	1.22212e-22	1.15684	0.804	0.067	3.0003e-18	-
E10	Epiblast_vs_Hypoblast	ENSSSCG00000039009	-	1.22352e-22	1.61969	0.773	0.056	3.00375e-18	ENSG00000106772
E10	Epiblast_vs_Hypoblast	ENSSSCG00000015097	DDX6	1.27382e-22	0.715642	1	1	3.12722e-18	ENSG00000110367
E10	Epiblast_vs_Hypoblast	ENSSSCG00000014170	CAST	1.36023e-22	-1.60085	0.619	0.978	3.33937e-18	ENSG00000153113
E10	Epiblast_vs_Hypoblast	ENSSSCG00000025969	-	1.37614e-22	1.84393	0.825	0.122	3.37843e-18	-
E10	Epiblast_vs_Hypoblast	ENSSSCG00000003712	OSBPL1A	1.39149e-22	-1.43588	0.814	1	3.41611e-18	ENSG00000141447
E10	Epiblast_vs_Hypoblast	ENSSSCG00000012959	CATSPER1	1.41965e-22	1.86985	0.804	0.089	3.48523e-18	ENSG00000175294
E10	Epiblast_vs_Hypoblast	ENSSSCG00000020737	ZNRD2	1.5227e-22	0.636487	1	1	3.73823e-18	ENSG00000173465
E10	Epiblast_vs_Hypoblast	ENSSSCG00000030177	EBNA1BP2	1.66572e-22	0.566775	1	1	4.08934e-18	ENSG00000117395
E10	Epiblast_vs_Hypoblast	ENSSSCG00000016140	FZD5	1.70838e-22	1.19698	1	0.811	4.19408e-18	ENSG00000163251
E10	Epiblast_vs_Hypoblast	ENSSSCG00000040513	AQP3	1.71082e-22	-1.69243	0.639	0.944	4.20005e-18	ENSG00000165272
E10	Epiblast_vs_Hypoblast	ENSSSCG00000015535	QSOX1	1.74623e-22	-1.92543	0.485	0.933	4.287e-18	ENSG00000116260
E10	Epiblast_vs_Hypoblast	ENSSSCG00000008888	NPY1R	1.76062e-22	2.04238	0.742	0.033	4.32232e-18	ENSG00000164128
E10	Epiblast_vs_Hypoblast	ENSSSCG00000014311	SLC25A48	1.78189e-22	-2.20336	0.052	0.744	4.37455e-18	ENSG00000145832
E10	Epiblast_vs_Hypoblast	ENSSSCG00000006939	ZNHIT6	1.7895e-22	0.760291	1	0.989	4.39322e-18	ENSG00000117174
E10	Epiblast_vs_Hypoblast	ENSSSCG00000005915	-	1.87345e-22	0.900776	1	0.956	4.59933e-18	-
E10	Epiblast_vs_Hypoblast	ENSSSCG00000015525	TOR3A	1.97579e-22	1.31139	0.979	0.711	4.85055e-18	ENSG00000186283
E10	Epiblast_vs_Hypoblast	ENSSSCG00000011621	SEC61A1	2.00873e-22	-0.67037	1	1	4.93143e-18	ENSG00000058262
E10	Epiblast_vs_Hypoblast	ENSSSCG00000021731	WWC2	2.01607e-22	-1.17542	0.928	0.989	4.94945e-18	ENSG00000151718
E10	Epiblast_vs_Hypoblast	ENSSSCG00000035604	FAM89B	2.02715e-22	0.620809	1	1	4.97666e-18	ENSG00000176973
E10	Epiblast_vs_Hypoblast	ENSSSCG00000001974	G2E3	2.05639e-22	0.805157	1	0.989	5.04843e-18	ENSG00000092140
E10	Epiblast_vs_Hypoblast	ENSSSCG00000014362	HBEGF	2.06952e-22	-1.71505	0.701	1	5.08068e-18	ENSG00000113070
E10	Epiblast_vs_Hypoblast	ENSSSCG00000003578	FGR	2.45996e-22	1.64171	0.763	0.056	6.0392e-18	ENSG00000000938
E10	Epiblast_vs_Hypoblast	ENSSSCG00000038994	CLIC4	2.49543e-22	0.903388	1	0.989	6.12628e-18	ENSG00000169504
E10	Epiblast_vs_Hypoblast	ENSSSCG00000003950	TIE1	2.62422e-22	-1.65882	0.68	0.956	6.44247e-18	ENSG00000066056
E10	Epiblast_vs_Hypoblast	ENSSSCG00000013318	-	2.6259e-22	-0.795148	1	1	6.44658e-18	ENSG00000049449
E10	Epiblast_vs_Hypoblast	ENSSSCG00000006894	FNBP1L	2.64261e-22	0.816156	1	0.989	6.48761e-18	ENSG00000137942
E10	Epiblast_vs_Hypoblast	ENSSSCG00000004979	MYO9A	2.75745e-22	-1.67601	0.794	0.978	6.76954e-18	ENSG00000066933
E10	Epiblast_vs_Hypoblast	ENSSSCG00000023426	-	2.77112e-22	-1.69651	0.01	0.7	6.8031e-18	-
E10	Epiblast_vs_Hypoblast	ENSSSCG00000029203	TOX4	2.77498e-22	0.647741	1	1	6.81258e-18	ENSG00000092203
E10	Epiblast_vs_Hypoblast	ENSSSCG00000005090	MNAT1	2.82306e-22	0.799864	1	0.933	6.93061e-18	ENSG00000020426
E10	Epiblast_vs_Hypoblast	ENSSSCG00000006776	MOV10	2.8314e-22	0.961089	1	0.978	6.95108e-18	ENSG00000155363
E10	Epiblast_vs_Hypoblast	ENSSSCG00000016911	MTREX	2.84784e-22	0.754876	1	1	6.99144e-18	ENSG00000039123
E10	Epiblast_vs_Hypoblast	ENSSSCG00000002753	NOB1	2.92744e-22	0.720887	1	1	7.18687e-18	ENSG00000141101
E10	Epiblast_vs_Hypoblast	ENSSSCG00000032446	C1orf116	2.96468e-22	-1.6629	0.113	0.811	7.27829e-18	ENSG00000182795
E10	Epiblast_vs_Hypoblast	ENSSSCG00000024622	ZNF667	3.00728e-22	1.44273	0.979	0.689	7.38287e-18	ENSG00000198046
E10	Epiblast_vs_Hypoblast	ENSSSCG00000016444	-	3.03437e-22	-2.42713	0.082	0.767	7.44937e-18	ENSG00000106565
E10	Epiblast_vs_Hypoblast	ENSSSCG00000021646	KLF9	3.14408e-22	-1.89351	0.227	0.856	7.71872e-18	ENSG00000119138
E10	Epiblast_vs_Hypoblast	ENSSSCG00000003187	FCGRT	3.28645e-22	0.551585	1	1	8.06823e-18	ENSG00000104870
E10	Epiblast_vs_Hypoblast	ENSSSCG00000003080	-	3.5007e-22	-2.3136	0.474	0.922	8.59423e-18	ENSG00000216588
E10	Epiblast_vs_Hypoblast	ENSSSCG00000003729	RNF125	3.50438e-22	1.69676	0.825	0.122	8.60324e-18	ENSG00000101695
E10	Epiblast_vs_Hypoblast	ENSSSCG00000003132	-	3.50918e-22	-0.632373	1	1	8.61503e-18	ENSG00000105438
E10	Epiblast_vs_Hypoblast	ENSSSCG00000001752	CHRNA3	3.83482e-22	1.67128	0.773	0.078	9.41449e-18	ENSG00000080644
E10	Epiblast_vs_Hypoblast	ENSSSCG00000003169	PIH1D1	3.91881e-22	0.925342	1	0.989	9.62067e-18	ENSG00000104872
E10	Epiblast_vs_Hypoblast	ENSSSCG00000033444	SPC24	4.11199e-22	0.591435	1	1	1.00949e-17	ENSG00000161888
E10	Epiblast_vs_Hypoblast	ENSSSCG00000022081	PHLDB2	4.11397e-22	-1.90717	0.557	0.944	1.00998e-17	ENSG00000144824
E10	Epiblast_vs_Hypoblast	ENSSSCG00000008586	TP53I3	4.13189e-22	1.46083	0.979	0.778	1.01438e-17	ENSG00000115129
E10	Epiblast_vs_Hypoblast	ENSSSCG00000037399	-	4.52777e-22	-1.23568	0.773	0.989	1.11157e-17	-
E10	Epiblast_vs_Hypoblast	ENSSSCG00000023177	RRP9	4.71739e-22	0.684007	1	0.989	1.15812e-17	ENSG00000114767
E10	Epiblast_vs_Hypoblast	ENSSSCG00000008486	GALM	4.85486e-22	1.15449	0.99	0.756	1.19187e-17	ENSG00000143891
E10	Epiblast_vs_Hypoblast	ENSSSCG00000040344	TES	4.94158e-22	-0.852542	0.99	1	1.21316e-17	ENSG00000135269
E10	Epiblast_vs_Hypoblast	ENSSSCG00000007849	CRYM	5.09408e-22	-1.58603	0.794	0.978	1.2506e-17	ENSG00000103316
E10	Epiblast_vs_Hypoblast	ENSSSCG00000017513	NPEPPS	5.19219e-22	-0.921647	1	1	1.27468e-17	ENSG00000141279
E10	Epiblast_vs_Hypoblast	ENSSSCG00000028019	LRRC59	5.21835e-22	-0.588055	1	1	1.28111e-17	ENSG00000108829
E10	Epiblast_vs_Hypoblast	ENSSSCG00000001788	STARD5	5.3797e-22	2.08577	0.856	0.289	1.32072e-17	ENSG00000172345
E10	Epiblast_vs_Hypoblast	ENSSSCG00000026110	SRPK2	5.424e-22	1.20507	1	0.889	1.33159e-17	ENSG00000135250
E10	Epiblast_vs_Hypoblast	ENSSSCG00000008770	NWD2	5.66764e-22	1.77998	0.794	0.111	1.3914e-17	ENSG00000174145
E10	Epiblast_vs_Hypoblast	ENSSSCG00000015241	TMEM45B	5.67006e-22	-1.78055	0.041	0.722	1.392e-17	ENSG00000151715
E10	Epiblast_vs_Hypoblast	ENSSSCG00000035189	-	5.79062e-22	-1.22379	0.866	1	1.4216e-17	ENSG00000171227
E10	Epiblast_vs_Hypoblast	ENSSSCG00000024389	SIGIRR	5.95993e-22	1.40763	0.99	0.689	1.46316e-17	ENSG00000185187
E10	Epiblast_vs_Hypoblast	ENSSSCG00000036499	-	6.27575e-22	1.72486	0.845	0.167	1.5407e-17	ENSG00000048540
E10	Epiblast_vs_Hypoblast	ENSSSCG00000036437	NOG	6.56196e-22	-1.4371	0.041	0.733	1.61096e-17	ENSG00000183691
E10	Epiblast_vs_Hypoblast	ENSSSCG00000010987	UBAP2	6.58041e-22	-1.3346	0.845	0.978	1.61549e-17	ENSG00000137073
E10	Epiblast_vs_Hypoblast	ENSSSCG00000025355	ZNF146	6.61589e-22	0.604835	1	1	1.6242e-17	ENSG00000167635
E10	Epiblast_vs_Hypoblast	ENSSSCG00000005504	BRINP1	6.66118e-22	1.61677	0.763	0.067	1.63532e-17	ENSG00000078725
E10	Epiblast_vs_Hypoblast	ENSSSCG00000035934	TXNDC16	6.72746e-22	-1.62201	0.443	0.944	1.65159e-17	ENSG00000087301
E10	Epiblast_vs_Hypoblast	ENSSSCG00000040349	HOXD8	6.76258e-22	-1.68243	0.072	0.744	1.66021e-17	ENSG00000175879
E10	Epiblast_vs_Hypoblast	ENSSSCG00000040535	-	6.85843e-22	1.20708	0.814	0.133	1.68375e-17	-
E10	Epiblast_vs_Hypoblast	ENSSSCG00000013256	ARHGAP1	7.04662e-22	-1.09916	0.938	1	1.72994e-17	ENSG00000175220
E10	Epiblast_vs_Hypoblast	ENSSSCG00000032949	APH1B	7.12956e-22	-1.5069	0.794	0.989	1.75031e-17	ENSG00000138613
E10	Epiblast_vs_Hypoblast	ENSSSCG00000035849	PTPRF	7.54029e-22	1.27163	0.99	0.722	1.85114e-17	ENSG00000142949
E10	Epiblast_vs_Hypoblast	ENSSSCG00000038646	ENAH	7.57494e-22	-0.9126	0.99	1	1.85965e-17	ENSG00000154380
E10	Epiblast_vs_Hypoblast	ENSSSCG00000041401	-	7.68884e-22	-0.888973	0.99	1	1.88761e-17	-
E10	Epiblast_vs_Hypoblast	ENSSSCG00000024752	ALDH4A1	7.703e-22	1.20033	0.99	0.822	1.89109e-17	ENSG00000159423
E10	Epiblast_vs_Hypoblast	ENSSSCG00000014335	REEP2	7.74248e-22	1.48779	0.825	0.167	1.90078e-17	ENSG00000132563
E10	Epiblast_vs_Hypoblast	ENSSSCG00000009732	CHFR	7.79216e-22	0.84678	1	0.911	1.91298e-17	ENSG00000072609
E10	Epiblast_vs_Hypoblast	ENSSSCG00000009782	ARL6IP4	8.29939e-22	0.753117	1	0.989	2.0375e-17	ENSG00000182196
E10	Epiblast_vs_Hypoblast	ENSSSCG00000040779	-	8.67992e-22	1.41809	0.866	0.233	2.13092e-17	ENSG00000160200
E10	Epiblast_vs_Hypoblast	ENSSSCG00000039413	SLC9A3	8.90872e-22	-1.98608	0.062	0.744	2.18709e-17	ENSG00000066230
E10	Epiblast_vs_Hypoblast	ENSSSCG00000014063	SFXN1	9.23414e-22	-1.04581	0.969	1	2.26698e-17	ENSG00000164466
E10	Epiblast_vs_Hypoblast	ENSSSCG00000034630	ABI2	9.24746e-22	1.32614	0.99	0.789	2.27025e-17	ENSG00000138443
E10	Epiblast_vs_Hypoblast	ENSSSCG00000009414	ZC3H13	9.51294e-22	0.807413	1	0.989	2.33543e-17	ENSG00000123200
E10	Epiblast_vs_Hypoblast	ENSSSCG00000004383	OSTM1	9.77627e-22	-1.50064	0.608	0.978	2.40007e-17	ENSG00000081087
E10	Epiblast_vs_Hypoblast	ENSSSCG00000038767	MBP	9.87313e-22	-1.55005	0.031	0.733	2.42385e-17	ENSG00000197971
E10	Epiblast_vs_Hypoblast	ENSSSCG00000026969	KRAS	1.03419e-21	-0.800682	1	1	2.53893e-17	ENSG00000133703
E10	Epiblast_vs_Hypoblast	ENSSSCG00000015595	ATF3	1.04689e-21	-1.80908	0.629	0.967	2.57012e-17	ENSG00000162772
E10	Epiblast_vs_Hypoblast	ENSSSCG00000007109	XRN2	1.09322e-21	0.577845	1	1	2.68385e-17	ENSG00000088930
E10	Epiblast_vs_Hypoblast	ENSSSCG00000035859	WNT5A	1.1064e-21	-1.75484	0.072	0.756	2.7162e-17	ENSG00000114251
E10	Epiblast_vs_Hypoblast	ENSSSCG00000016912	PLPP1	1.12902e-21	0.831008	1	0.989	2.77174e-17	ENSG00000067113
E10	Epiblast_vs_Hypoblast	ENSSSCG00000022525	ARHGEF5	1.13107e-21	-1.41829	0.124	0.811	2.77678e-17	ENSG00000050327
E10	Epiblast_vs_Hypoblast	ENSSSCG00000000661	PHC1	1.1414e-21	0.955485	1	0.978	2.80214e-17	ENSG00000111752
E10	Epiblast_vs_Hypoblast	ENSSSCG00000010792	-	1.16062e-21	-1.93336	0.753	0.967	2.84932e-17	ENSG00000165828
E10	Epiblast_vs_Hypoblast	ENSSSCG00000031898	CALHM5	1.18375e-21	-1.70196	0.124	0.8	2.90612e-17	ENSG00000178033
E10	Epiblast_vs_Hypoblast	ENSSSCG00000013377	USH1C	1.19818e-21	-1.4436	0.196	0.856	2.94153e-17	ENSG00000006611
E10	Epiblast_vs_Hypoblast	ENSSSCG00000024296	NKIRAS1	1.30464e-21	1.36394	0.99	0.767	3.2029e-17	ENSG00000197885
E10	Epiblast_vs_Hypoblast	ENSSSCG00000000198	DNAJC22	1.3469e-21	-1.74458	0.454	0.922	3.30664e-17	ENSG00000178401
E10	Epiblast_vs_Hypoblast	ENSSSCG00000003098	PPP5C	1.35775e-21	0.711611	1	0.989	3.33329e-17	ENSG00000011485
E10	Epiblast_vs_Hypoblast	ENSSSCG00000017571	EME1	1.36124e-21	-0.582227	1	1	3.34185e-17	ENSG00000154920
E10	Epiblast_vs_Hypoblast	ENSSSCG00000029945	GCAT	1.36233e-21	1.00307	1	0.9	3.34452e-17	ENSG00000100116
E10	Epiblast_vs_Hypoblast	ENSSSCG00000017232	SLC9A3R1	1.39716e-21	-0.615822	1	1	3.43003e-17	ENSG00000109062
E10	Epiblast_vs_Hypoblast	ENSSSCG00000017231	NAT9	1.41801e-21	-0.600406	1	1	3.48122e-17	ENSG00000109065
E10	Epiblast_vs_Hypoblast	ENSSSCG00000025593	-	1.42524e-21	2.4288	0.773	0.089	3.49898e-17	ENSG00000204267
E10	Epiblast_vs_Hypoblast	ENSSSCG00000003627	ZMYM4	1.51511e-21	1.07433	1	0.878	3.71958e-17	ENSG00000146463
E10	Epiblast_vs_Hypoblast	ENSSSCG00000008467	EML4	1.57676e-21	0.907817	1	0.989	3.87095e-17	ENSG00000143924
E10	Epiblast_vs_Hypoblast	ENSSSCG00000000121	GALR3	1.60852e-21	1.14887	0.979	0.711	3.94891e-17	ENSG00000128310
E10	Epiblast_vs_Hypoblast	ENSSSCG00000002926	TBCB	1.71373e-21	0.588533	1	1	4.2072e-17	ENSG00000105254
E10	Epiblast_vs_Hypoblast	ENSSSCG00000016009	ITGA4	1.8233e-21	1.7154	0.794	0.122	4.4762e-17	ENSG00000115232
E10	Epiblast_vs_Hypoblast	ENSSSCG00000003561	ZDHHC18	1.89304e-21	-1.29761	0.938	1	4.6474e-17	ENSG00000204160
E10	Epiblast_vs_Hypoblast	ENSSSCG00000020837	-	1.94169e-21	-1.63502	0.227	0.844	4.76684e-17	-
E10	Epiblast_vs_Hypoblast	ENSSSCG00000003149	TULP2	1.95547e-21	-1.26655	0.969	1	4.80067e-17	ENSG00000104804
E10	Epiblast_vs_Hypoblast	ENSSSCG00000004774	IVD	1.95648e-21	0.762122	1	0.989	4.80316e-17	ENSG00000128928
E10	Epiblast_vs_Hypoblast	ENSSSCG00000016073	PGAP1	1.96819e-21	1.66332	0.928	0.522	4.83191e-17	ENSG00000197121
E10	Epiblast_vs_Hypoblast	ENSSSCG00000027019	CACNA2D3	1.97463e-21	1.73407	0.742	0.067	4.84771e-17	ENSG00000157445
E10	Epiblast_vs_Hypoblast	ENSSSCG00000007602	BAIAP2L1	2.03569e-21	-1.30716	0.887	0.978	4.99762e-17	ENSG00000006453
E10	Epiblast_vs_Hypoblast	ENSSSCG00000015331	PON2	2.06509e-21	-1.63243	0.361	0.922	5.06979e-17	ENSG00000105854
E10	Epiblast_vs_Hypoblast	ENSSSCG00000027454	QPRT	2.09999e-21	1.10452	1	0.822	5.15548e-17	ENSG00000103485
E10	Epiblast_vs_Hypoblast	ENSSSCG00000013260	MDK	2.27194e-21	0.613617	1	1	5.5776e-17	ENSG00000110492
E10	Epiblast_vs_Hypoblast	ENSSSCG00000029284	NPHS1	2.31545e-21	1.32874	0.773	0.1	5.68443e-17	ENSG00000161270
E10	Epiblast_vs_Hypoblast	ENSSSCG00000011342	DHX30	2.4747e-21	0.722754	1	1	6.07538e-17	ENSG00000132153
E10	Epiblast_vs_Hypoblast	ENSSSCG00000022187	CISD3	2.65589e-21	-1.15298	0.856	0.989	6.5202e-17	ENSG00000277972
E10	Epiblast_vs_Hypoblast	ENSSSCG00000036724	CRYAB	2.70001e-21	-2.58385	0.454	0.922	6.62852e-17	ENSG00000109846
E10	Epiblast_vs_Hypoblast	ENSSSCG00000035293	-	2.84615e-21	-1.98349	0.113	0.778	6.9873e-17	ENSG00000167244
E10	Epiblast_vs_Hypoblast	ENSSSCG00000013664	SHFL	2.92564e-21	1.6883	0.918	0.556	7.18246e-17	ENSG00000130813
E10	Epiblast_vs_Hypoblast	ENSSSCG00000037314	TMCO1	2.92901e-21	-0.574567	1	1	7.19073e-17	ENSG00000143183
E10	Epiblast_vs_Hypoblast	ENSSSCG00000031261	RHOQ	2.97667e-21	-1.60631	0.505	0.956	7.30772e-17	ENSG00000119729
E10	Epiblast_vs_Hypoblast	ENSSSCG00000050615	CCDC78	3.05072e-21	0.683117	1	1	7.48952e-17	ENSG00000162004
E10	Epiblast_vs_Hypoblast	ENSSSCG00000006955	GSDMD	3.21913e-21	1.55492	0.825	0.156	7.90297e-17	ENSG00000104518
E10	Epiblast_vs_Hypoblast	ENSSSCG00000001818	FES	3.35058e-21	1.16467	1	0.822	8.22568e-17	ENSG00000182511
E10	Epiblast_vs_Hypoblast	ENSSSCG00000024911	-	3.35142e-21	1.25583	1	0.8	8.22774e-17	ENSG00000198417
E10	Epiblast_vs_Hypoblast	ENSSSCG00000006371	USF1	3.46947e-21	1.01683	1	0.933	8.51754e-17	ENSG00000158773
E10	Epiblast_vs_Hypoblast	ENSSSCG00000036083	PCGF5	3.58676e-21	-1.61721	0.371	0.933	8.80549e-17	ENSG00000180628
E10	Epiblast_vs_Hypoblast	ENSSSCG00000005225	RFX3	3.8119e-21	1.56452	0.856	0.222	9.35821e-17	ENSG00000080298
E10	Epiblast_vs_Hypoblast	ENSSSCG00000015878	PKP4	3.88228e-21	1.24929	0.99	0.844	9.53101e-17	ENSG00000144283
E10	Epiblast_vs_Hypoblast	ENSSSCG00000005905	SLC39A4	3.92876e-21	-0.867069	1	1	9.64511e-17	ENSG00000147804
E10	Epiblast_vs_Hypoblast	ENSSSCG00000012077	MX1	3.93527e-21	1.72331	0.773	0.111	9.66108e-17	ENSG00000157601
E10	Epiblast_vs_Hypoblast	ENSSSCG00000031576	TMEM42	3.96775e-21	0.959731	1	0.967	9.74082e-17	ENSG00000169964
E10	Epiblast_vs_Hypoblast	ENSSSCG00000023841	-	3.99061e-21	-1.66365	0.196	0.822	9.79695e-17	ENSG00000199990
E10	Epiblast_vs_Hypoblast	ENSSSCG00000024257	CEMIP2	4.1143e-21	1.38939	0.918	0.356	1.01006e-16	ENSG00000135048
E10	Epiblast_vs_Hypoblast	ENSSSCG00000025565	-	4.14529e-21	-1.16403	0.825	0.989	1.01767e-16	ENSG00000103226
E10	Epiblast_vs_Hypoblast	ENSSSCG00000036505	-	4.58732e-21	-1.56446	0.433	0.933	1.12619e-16	-
E10	Epiblast_vs_Hypoblast	ENSSSCG00000037793	NIT1	4.92082e-21	0.748913	1	0.989	1.20806e-16	ENSG00000158793
E10	Epiblast_vs_Hypoblast	ENSSSCG00000006155	ZBTB10	5.01968e-21	-1.84821	0.464	0.922	1.23233e-16	ENSG00000205189
E10	Epiblast_vs_Hypoblast	ENSSSCG00000034723	PYCR1	5.4037e-21	0.696141	1	0.989	1.32661e-16	ENSG00000183010
E10	Epiblast_vs_Hypoblast	ENSSSCG00000035537	RUNX1	5.47066e-21	-1.57421	0.134	0.811	1.34305e-16	ENSG00000159216
E10	Epiblast_vs_Hypoblast	ENSSSCG00000024305	MT3	5.5525e-21	1.21988	1	0.978	1.36314e-16	ENSG00000087250
E10	Epiblast_vs_Hypoblast	ENSSSCG00000030268	ZFAND5	5.56548e-21	0.673969	1	1	1.36633e-16	ENSG00000107372
E10	Epiblast_vs_Hypoblast	ENSSSCG00000033526	BAG2	5.83934e-21	-1.43086	0.825	0.989	1.43356e-16	ENSG00000112208
E10	Epiblast_vs_Hypoblast	ENSSSCG00000013629	SMARCA4	5.90846e-21	0.731718	1	1	1.45053e-16	ENSG00000127616
E10	Epiblast_vs_Hypoblast	ENSSSCG00000003134	GRWD1	6.28648e-21	0.712521	1	1	1.54333e-16	ENSG00000105447
E10	Epiblast_vs_Hypoblast	ENSSSCG00000036482	ZSWIM7	6.89761e-21	1.58691	0.928	0.422	1.69336e-16	ENSG00000214941
E10	Epiblast_vs_Hypoblast	ENSSSCG00000027361	OVOL1	7.23737e-21	-1.75387	0.309	0.856	1.77678e-16	ENSG00000172818
E10	Epiblast_vs_Hypoblast	ENSSSCG00000028007	POLR1C	7.33419e-21	0.501193	1	1	1.80054e-16	ENSG00000171453
E10	Epiblast_vs_Hypoblast	ENSSSCG00000008241	-	7.53203e-21	1.28352	0.979	0.756	1.84911e-16	ENSG00000152284
E10	Epiblast_vs_Hypoblast	ENSSSCG00000007350	PPP1R16B	7.60526e-21	-1.92613	0.144	0.789	1.86709e-16	ENSG00000101445
E10	Epiblast_vs_Hypoblast	ENSSSCG00000017089	ANXA6	7.99068e-21	0.661956	1	1	1.96171e-16	ENSG00000197043
E10	Epiblast_vs_Hypoblast	ENSSSCG00000013659	DNMT1	9.19428e-21	0.640192	1	1	2.2572e-16	ENSG00000130816
E10	Epiblast_vs_Hypoblast	ENSSSCG00000008753	ADGRA3	9.26602e-21	1.48978	0.959	0.567	2.27481e-16	ENSG00000152990
E10	Epiblast_vs_Hypoblast	ENSSSCG00000010290	MCU	9.86626e-21	-1.17118	0.959	0.989	2.42217e-16	ENSG00000156026
E10	Epiblast_vs_Hypoblast	ENSSSCG00000023351	PLA2G4A	9.99645e-21	-1.95531	0.247	0.856	2.45413e-16	ENSG00000116711
E10	Epiblast_vs_Hypoblast	ENSSSCG00000032763	PYCR3	9.99674e-21	0.929775	1	0.967	2.4542e-16	ENSG00000104524
E10	Epiblast_vs_Hypoblast	ENSSSCG00000024485	RUNDC3B	1.00599e-20	-1.844	0.082	0.744	2.46972e-16	ENSG00000105784
E10	Epiblast_vs_Hypoblast	ENSSSCG00000014015	-	1.00776e-20	0.52156	1	1	2.47404e-16	ENSG00000161010
E10	Epiblast_vs_Hypoblast	ENSSSCG00000023041	-	1.00839e-20	1.38947	0.887	0.322	2.47559e-16	-
E10	Epiblast_vs_Hypoblast	ENSSSCG00000007968	RHBDF1	1.02173e-20	0.644834	1	1	2.50836e-16	ENSG00000007384
E10	Epiblast_vs_Hypoblast	ENSSSCG00000026229	-	1.02355e-20	0.534461	1	1	2.51283e-16	ENSG00000132570
E10	Epiblast_vs_Hypoblast	ENSSSCG00000015126	TRIM29	1.05302e-20	-1.5856	0.072	0.744	2.58517e-16	ENSG00000137699
E10	Epiblast_vs_Hypoblast	ENSSSCG00000011904	UPK1B	1.0618e-20	1.34517	0.99	0.756	2.60671e-16	ENSG00000114638
E10	Epiblast_vs_Hypoblast	ENSSSCG00000011463	IL17RD	1.14948e-20	1.33133	0.794	0.111	2.82197e-16	ENSG00000144730
E10	Epiblast_vs_Hypoblast	ENSSSCG00000027686	YTHDF2	1.26406e-20	0.585803	1	0.989	3.10326e-16	ENSG00000198492
E10	Epiblast_vs_Hypoblast	ENSSSCG00000026454	PMAIP1	1.30141e-20	1.32092	1	0.911	3.19496e-16	ENSG00000141682
E10	Epiblast_vs_Hypoblast	ENSSSCG00000022092	CYP7B1	1.32391e-20	-1.79004	0.371	0.9	3.2502e-16	ENSG00000172817
E10	Epiblast_vs_Hypoblast	ENSSSCG00000028612	PTPRS	1.37318e-20	1.34459	0.99	0.5	3.37117e-16	ENSG00000105426
E10	Epiblast_vs_Hypoblast	ENSSSCG00000016111	FZD7	1.58849e-20	-1.54124	0.536	0.944	3.89975e-16	ENSG00000155760
E10	Epiblast_vs_Hypoblast	ENSSSCG00000007721	GTF2I	1.59695e-20	0.644909	1	1	3.92052e-16	ENSG00000263001
E10	Epiblast_vs_Hypoblast	ENSSSCG00000030018	ZNF396	1.66623e-20	1.40182	0.948	0.6	4.0906e-16	ENSG00000186496
E10	Epiblast_vs_Hypoblast	ENSSSCG00000016823	-	1.7224e-20	-1.59939	0.299	0.889	4.2285e-16	ENSG00000082196
E10	Epiblast_vs_Hypoblast	ENSSSCG00000023595	AK3	1.84068e-20	-1.61095	0.691	0.944	4.51887e-16	ENSG00000147853
E10	Epiblast_vs_Hypoblast	ENSSSCG00000000077	ADSL	1.88288e-20	0.705179	1	0.989	4.62248e-16	ENSG00000239900
E10	Epiblast_vs_Hypoblast	ENSSSCG00000011872	SEMA5B	1.92669e-20	1.41448	0.742	0.078	4.73003e-16	ENSG00000082684
E10	Epiblast_vs_Hypoblast	ENSSSCG00000003015	EXOSC5	1.97049e-20	0.588213	1	0.989	4.83756e-16	ENSG00000077348
E10	Epiblast_vs_Hypoblast	ENSSSCG00000024927	STX12	2.00112e-20	-1.08435	0.918	0.989	4.91274e-16	ENSG00000117758
E10	Epiblast_vs_Hypoblast	ENSSSCG00000009944	CORO1C	2.06789e-20	0.725159	1	0.956	5.07666e-16	ENSG00000110880
E10	Epiblast_vs_Hypoblast	ENSSSCG00000032465	-	2.10647e-20	-1.26316	0.866	0.967	5.17139e-16	-
E10	Epiblast_vs_Hypoblast	ENSSSCG00000003451	-	2.12574e-20	0.914196	1	0.944	5.21869e-16	ENSG00000162493
E10	Epiblast_vs_Hypoblast	ENSSSCG00000000179	CCDC65	2.13599e-20	-1.12398	0.99	1	5.24385e-16	ENSG00000139537
E10	Epiblast_vs_Hypoblast	ENSSSCG00000022222	MTX2	2.2143e-20	0.546638	1	1	5.43611e-16	ENSG00000128654
E10	Epiblast_vs_Hypoblast	ENSSSCG00000002340	PSEN1	2.22212e-20	-1.09808	0.897	0.989	5.4553e-16	ENSG00000080815
E10	Epiblast_vs_Hypoblast	ENSSSCG00000016005	SESTD1	2.32826e-20	1.29581	0.969	0.678	5.71587e-16	ENSG00000187231
E10	Epiblast_vs_Hypoblast	ENSSSCG00000023806	LRRN1	2.48383e-20	1.26684	0.773	0.1	6.0978e-16	ENSG00000175928
E10	Epiblast_vs_Hypoblast	ENSSSCG00000031775	YAF2	2.62041e-20	-1.52419	0.371	0.911	6.43311e-16	ENSG00000015153
E10	Epiblast_vs_Hypoblast	ENSSSCG00000022778	SGF29	2.71134e-20	1.15797	0.99	0.933	6.65634e-16	ENSG00000176476
E10	Epiblast_vs_Hypoblast	ENSSSCG00000010772	ADAM8	2.7727e-20	1.53252	0.897	0.422	6.80698e-16	ENSG00000151651
E10	Epiblast_vs_Hypoblast	ENSSSCG00000007334	SRC	2.77922e-20	-1.61435	0.433	0.878	6.82299e-16	ENSG00000197122
E10	Epiblast_vs_Hypoblast	ENSSSCG00000039024	SPSB3	2.82909e-20	1.22187	0.979	0.778	6.94541e-16	ENSG00000162032
E10	Epiblast_vs_Hypoblast	ENSSSCG00000009610	-	2.90029e-20	1.87914	0.763	0.144	7.1202e-16	ENSG00000158806
E10	Epiblast_vs_Hypoblast	ENSSSCG00000041449	-	2.92554e-20	-1.33444	0.773	0.978	7.18221e-16	-
E10	Epiblast_vs_Hypoblast	ENSSSCG00000001958	BAZ1A	3.00992e-20	-1.40459	0.804	0.978	7.38935e-16	ENSG00000198604
E10	Epiblast_vs_Hypoblast	ENSSSCG00000017932	ASGR2	3.17401e-20	-1.61343	0.124	0.778	7.7922e-16	ENSG00000161944
E10	Epiblast_vs_Hypoblast	ENSSSCG00000027659	FUCA1	3.58782e-20	-1.39592	0.763	0.944	8.80811e-16	ENSG00000179163
E10	Epiblast_vs_Hypoblast	ENSSSCG00000005027	FRMD6	3.6488e-20	-1.28961	0.804	0.978	8.9578e-16	ENSG00000139926
E10	Epiblast_vs_Hypoblast	ENSSSCG00000007456	SULF2	3.66014e-20	-1.33562	0.505	0.933	8.98564e-16	ENSG00000196562
E10	Epiblast_vs_Hypoblast	ENSSSCG00000025416	CAMKV	3.66817e-20	1.24869	0.804	0.144	9.00535e-16	ENSG00000164076
E10	Epiblast_vs_Hypoblast	ENSSSCG00000031977	PTCH2	3.68911e-20	1.43621	0.845	0.233	9.05676e-16	ENSG00000117425
E10	Epiblast_vs_Hypoblast	ENSSSCG00000003106	AP2S1	3.69036e-20	-0.596467	1	1	9.05984e-16	ENSG00000042753
E10	Epiblast_vs_Hypoblast	ENSSSCG00000049384	-	3.81808e-20	0.728911	0.928	0.311	9.37339e-16	-
E10	Epiblast_vs_Hypoblast	ENSSSCG00000037561	ATP11A	3.87736e-20	-1.39745	0.351	0.922	9.51893e-16	ENSG00000068650
E10	Epiblast_vs_Hypoblast	ENSSSCG00000034898	MYDGF	3.91893e-20	-0.584538	1	1	9.62097e-16	ENSG00000074842
E10	Epiblast_vs_Hypoblast	ENSSSCG00000011277	CCK	3.92842e-20	2.11632	0.804	0.189	9.64428e-16	ENSG00000187094
E10	Epiblast_vs_Hypoblast	ENSSSCG00000010665	SHTN1	4.06603e-20	-1.50314	0.515	0.944	9.98211e-16	ENSG00000187164
E10	Epiblast_vs_Hypoblast	ENSSSCG00000000010	FBLN1	4.07112e-20	-0.750548	1	1	9.9946e-16	ENSG00000077942
E10	Epiblast_vs_Hypoblast	ENSSSCG00000026922	DRAM2	4.17341e-20	-0.927984	1	1	1.02457e-15	ENSG00000156171
E10	Epiblast_vs_Hypoblast	ENSSSCG00000040445	RND3	4.25588e-20	-1.07638	0.907	1	1.04482e-15	ENSG00000115963
E10	Epiblast_vs_Hypoblast	ENSSSCG00000009140	CASP6	4.2873e-20	0.609972	1	0.989	1.05253e-15	ENSG00000138794
E10	Epiblast_vs_Hypoblast	ENSSSCG00000000186	RHEBL1	4.30045e-20	1.61122	0.825	0.233	1.05576e-15	ENSG00000167550
E10	Epiblast_vs_Hypoblast	ENSSSCG00000036545	-	4.38006e-20	-1.735	0.072	0.722	1.07531e-15	-
E10	Epiblast_vs_Hypoblast	ENSSSCG00000006848	SLC25A24	4.66886e-20	-1.16391	0.959	1	1.1462e-15	ENSG00000085491
E10	Epiblast_vs_Hypoblast	ENSSSCG00000004191	MOXD1	4.69212e-20	1.6668	0.732	0.089	1.15191e-15	ENSG00000079931
E10	Epiblast_vs_Hypoblast	ENSSSCG00000028827	PARVA	4.71869e-20	-1.3432	0.804	0.989	1.15844e-15	ENSG00000197702
E10	Epiblast_vs_Hypoblast	ENSSSCG00000035909	-	4.72272e-20	1.72115	0.887	0.367	1.15943e-15	ENSG00000204334
E10	Epiblast_vs_Hypoblast	ENSSSCG00000002776	ATP6V0D1	4.74724e-20	-1.02428	0.969	1	1.16545e-15	ENSG00000159720
E10	Epiblast_vs_Hypoblast	ENSSSCG00000049934	-	4.78115e-20	-1.44608	0.031	0.667	1.17377e-15	-
E10	Epiblast_vs_Hypoblast	ENSSSCG00000024070	-	4.90133e-20	0.878903	1	0.956	1.20328e-15	-
E10	Epiblast_vs_Hypoblast	ENSSSCG00000000105	KDELR3	4.93178e-20	-1.9107	0.309	0.844	1.21075e-15	ENSG00000100196
E10	Epiblast_vs_Hypoblast	ENSSSCG00000026655	PTPN13	4.94925e-20	1.48683	0.959	0.522	1.21504e-15	ENSG00000163629
E10	Epiblast_vs_Hypoblast	ENSSSCG00000011870	PDIA5	4.99325e-20	-1.23071	0.814	0.978	1.22584e-15	ENSG00000065485
E10	Epiblast_vs_Hypoblast	ENSSSCG00000008491	QPCT	5.14549e-20	1.80701	0.742	0.111	1.26322e-15	ENSG00000115828
E10	Epiblast_vs_Hypoblast	ENSSSCG00000034174	-	5.44722e-20	0.918263	1	0.856	1.33729e-15	ENSG00000105146
E10	Epiblast_vs_Hypoblast	ENSSSCG00000012061	-	5.62331e-20	0.747522	1	0.989	1.38052e-15	ENSG00000185808
E10	Epiblast_vs_Hypoblast	ENSSSCG00000006729	TENT5C	5.93556e-20	-1.47679	0.423	0.922	1.45718e-15	ENSG00000183508
E10	Epiblast_vs_Hypoblast	ENSSSCG00000021467	EME2	6.02217e-20	1.17537	0.979	0.778	1.47844e-15	ENSG00000197774
E10	Epiblast_vs_Hypoblast	ENSSSCG00000008207	RPIA	6.08823e-20	0.882026	1	0.967	1.49466e-15	ENSG00000153574
E10	Epiblast_vs_Hypoblast	ENSSSCG00000006693	PDZK1	6.18964e-20	-2.01565	0.093	0.722	1.51956e-15	ENSG00000174827
E10	Epiblast_vs_Hypoblast	ENSSSCG00000021866	EDDM3B	6.28435e-20	-1.67317	0.021	0.667	1.54281e-15	ENSG00000169413
E10	Epiblast_vs_Hypoblast	ENSSSCG00000011546	MTMR14	6.30955e-20	0.798464	1	0.978	1.54899e-15	ENSG00000163719
E10	Epiblast_vs_Hypoblast	ENSSSCG00000034147	DTYMK	6.36327e-20	0.512376	1	1	1.56218e-15	ENSG00000168393
E10	Epiblast_vs_Hypoblast	ENSSSCG00000028092	-	6.76599e-20	-1.39238	0.814	0.978	1.66105e-15	ENSG00000186469
E10	Epiblast_vs_Hypoblast	ENSSSCG00000017365	G6PC3	6.90638e-20	0.878839	0.99	0.989	1.69552e-15	ENSG00000141349
E10	Epiblast_vs_Hypoblast	ENSSSCG00000004421	FYN	7.06425e-20	1.24586	0.825	0.178	1.73427e-15	ENSG00000010810
E10	Epiblast_vs_Hypoblast	ENSSSCG00000035564	MCM6	7.354e-20	0.505265	1	1	1.80541e-15	ENSG00000076003
E10	Epiblast_vs_Hypoblast	ENSSSCG00000039815	-	7.53147e-20	1.88854	0.742	0.122	1.84897e-15	-
E10	Epiblast_vs_Hypoblast	ENSSSCG00000016719	STK31	7.81953e-20	1.70983	0.804	0.222	1.9197e-15	ENSG00000196335
E10	Epiblast_vs_Hypoblast	ENSSSCG00000007314	-	7.99093e-20	-1.33292	0.763	0.956	1.96177e-15	ENSG00000088367
E10	Epiblast_vs_Hypoblast	ENSSSCG00000048719	-	8.05156e-20	-0.647967	1	1	1.97666e-15	-
E10	Epiblast_vs_Hypoblast	ENSSSCG00000000462	RXYLT1	8.05296e-20	-1.53648	0.34	0.922	1.977e-15	ENSG00000118600
E10	Epiblast_vs_Hypoblast	ENSSSCG00000006195	PRDM14	8.06493e-20	1.52833	0.711	0.067	1.97994e-15	ENSG00000147596
E10	Epiblast_vs_Hypoblast	ENSSSCG00000009783	OGFOD2	8.19166e-20	0.968903	0.979	0.811	2.01105e-15	ENSG00000111325
E10	Epiblast_vs_Hypoblast	ENSSSCG00000000811	PCED1B	8.84828e-20	1.0718	0.969	0.756	2.17225e-15	ENSG00000179715
E10	Epiblast_vs_Hypoblast	ENSSSCG00000000633	YBX3	8.97859e-20	1.03008	1	0.744	2.20424e-15	ENSG00000060138
E10	Epiblast_vs_Hypoblast	ENSSSCG00000008387	PEX13	9.04957e-20	1.03149	1	0.878	2.22167e-15	ENSG00000162928
E10	Epiblast_vs_Hypoblast	ENSSSCG00000008773	PGM2	9.0583e-20	0.864916	1	0.956	2.22381e-15	ENSG00000169299
E10	Epiblast_vs_Hypoblast	ENSSSCG00000033298	-	9.20318e-20	-1.27171	0.804	0.978	2.25938e-15	ENSG00000141858
E10	Epiblast_vs_Hypoblast	ENSSSCG00000008559	TMEM214	9.27119e-20	-1.1331	0.887	1	2.27608e-15	ENSG00000119777
E10	Epiblast_vs_Hypoblast	ENSSSCG00000001493	PRIM2	9.47667e-20	0.997001	0.99	0.889	2.32652e-15	ENSG00000146143
E10	Epiblast_vs_Hypoblast	ENSSSCG00000026248	-	1.01471e-19	0.817301	1	0.978	2.4911e-15	ENSG00000262152
E10	Epiblast_vs_Hypoblast	ENSSSCG00000039885	PTP4A2	1.06896e-19	-0.586384	1	1	2.62429e-15	ENSG00000184007
E10	Epiblast_vs_Hypoblast	ENSSSCG00000003111	SAE1	1.0887e-19	0.580636	1	0.989	2.67276e-15	ENSG00000142230
E10	Epiblast_vs_Hypoblast	ENSSSCG00000038718	ADRM1	1.10546e-19	0.818016	1	0.922	2.71389e-15	ENSG00000130706
E10	Epiblast_vs_Hypoblast	ENSSSCG00000014818	STARD10	1.12948e-19	-1.96893	0.433	0.867	2.77288e-15	ENSG00000214530
E10	Epiblast_vs_Hypoblast	ENSSSCG00000015002	ELMOD1	1.18679e-19	1.40129	0.711	0.056	2.91358e-15	ENSG00000110675
E10	Epiblast_vs_Hypoblast	ENSSSCG00000006192	LACTB2	1.20511e-19	0.85528	1	0.978	2.95855e-15	ENSG00000147592
E10	Epiblast_vs_Hypoblast	ENSSSCG00000033983	RRP7A	1.26464e-19	-0.876289	1	0.989	3.10469e-15	ENSG00000189306
E10	Epiblast_vs_Hypoblast	ENSSSCG00000006235	TOX	1.30426e-19	1.6468	0.722	0.067	3.20196e-15	ENSG00000198846
E10	Epiblast_vs_Hypoblast	ENSSSCG00000032015	SH3BGRL2	1.35076e-19	-1.33736	0.825	1	3.31612e-15	ENSG00000198478
E10	Epiblast_vs_Hypoblast	ENSSSCG00000038048	-	1.39164e-19	1.84055	0.876	0.456	3.41647e-15	-
E10	Epiblast_vs_Hypoblast	ENSSSCG00000012837	CHID1	1.39308e-19	0.735398	1	1	3.42e-15	ENSG00000177830
E10	Epiblast_vs_Hypoblast	ENSSSCG00000031912	-	1.39384e-19	-1.66746	0.711	0.978	3.42187e-15	-
E10	Epiblast_vs_Hypoblast	ENSSSCG00000051147	-	1.39389e-19	-1.66584	0.711	0.978	3.422e-15	-
E10	Epiblast_vs_Hypoblast	ENSSSCG00000014433	PCYOX1L	1.39731e-19	1.27989	0.866	0.3	3.43041e-15	ENSG00000145882
E10	Epiblast_vs_Hypoblast	ENSSSCG00000039049	MAP7	1.48476e-19	1.06364	1	0.867	3.64509e-15	ENSG00000135525
E10	Epiblast_vs_Hypoblast	ENSSSCG00000029275	PPARGC1A	1.52006e-19	-1.52237	0.041	0.678	3.73176e-15	ENSG00000109819
E10	Epiblast_vs_Hypoblast	ENSSSCG00000015599	PPP2R5A	1.52927e-19	-1.63862	0.577	0.933	3.75435e-15	ENSG00000066027
E10	Epiblast_vs_Hypoblast	ENSSSCG00000014247	ALDH7A1	1.53074e-19	0.547321	1	1	3.75797e-15	ENSG00000164904
E10	Epiblast_vs_Hypoblast	ENSSSCG00000008337	AAK1	1.5398e-19	-0.961496	1	0.989	3.78021e-15	ENSG00000115977
E10	Epiblast_vs_Hypoblast	ENSSSCG00000013321	ELP4	1.57102e-19	0.990057	1	0.889	3.85685e-15	ENSG00000109911
E10	Epiblast_vs_Hypoblast	ENSSSCG00000006273	MCM4	1.58747e-19	0.60096	1	1	3.89725e-15	ENSG00000104738
E10	Epiblast_vs_Hypoblast	ENSSSCG00000014375	HARS	1.58777e-19	0.637952	1	0.978	3.89798e-15	ENSG00000170445
E10	Epiblast_vs_Hypoblast	ENSSSCG00000034031	ZNF16	1.60741e-19	0.655373	1	0.989	3.94619e-15	ENSG00000170631
E10	Epiblast_vs_Hypoblast	ENSSSCG00000028737	USP3	1.61216e-19	-1.35478	0.443	0.922	3.95785e-15	ENSG00000140455
E10	Epiblast_vs_Hypoblast	ENSSSCG00000003738	MAPRE2	1.65568e-19	-1.47523	0.856	1	4.06469e-15	ENSG00000166974
E10	Epiblast_vs_Hypoblast	ENSSSCG00000031757	CARS2	1.6845e-19	0.790548	1	0.989	4.13545e-15	ENSG00000134905
E10	Epiblast_vs_Hypoblast	ENSSSCG00000022636	DENND5B	1.69238e-19	-1.027	0.175	0.811	4.1548e-15	ENSG00000170456
E10	Epiblast_vs_Hypoblast	ENSSSCG00000039372	EMC10	1.73922e-19	-1.39358	0.845	0.956	4.26979e-15	ENSG00000161671
E10	Epiblast_vs_Hypoblast	ENSSSCG00000007312	SCAND1	1.7845e-19	0.562395	1	1	4.38096e-15	ENSG00000171222
E10	Epiblast_vs_Hypoblast	ENSSSCG00000011497	MAGI1	1.8405e-19	1.41448	0.938	0.444	4.51842e-15	ENSG00000151276
E10	Epiblast_vs_Hypoblast	ENSSSCG00000028530	TMEM52	1.84367e-19	1.01743	0.928	0.378	4.5262e-15	ENSG00000178821
E10	Epiblast_vs_Hypoblast	ENSSSCG00000006889	ARHGAP29	1.86845e-19	-1.51914	0.392	0.911	4.58703e-15	ENSG00000137962
E10	Epiblast_vs_Hypoblast	ENSSSCG00000004254	DCBLD1	1.88127e-19	-1.46335	0.598	0.956	4.61851e-15	ENSG00000164465
E10	Epiblast_vs_Hypoblast	ENSSSCG00000008614	SMC6	1.89334e-19	0.621313	1	1	4.64814e-15	ENSG00000163029
E10	Epiblast_vs_Hypoblast	ENSSSCG00000017472	IGFBP4	1.92339e-19	1.54067	0.835	0.244	4.72193e-15	ENSG00000141753
E10	Epiblast_vs_Hypoblast	ENSSSCG00000024236	MMP17	1.95166e-19	1.30879	0.701	0.056	4.79132e-15	ENSG00000198598
E10	Epiblast_vs_Hypoblast	ENSSSCG00000038772	IKBIP	1.96801e-19	-1.74683	0.34	0.867	4.83148e-15	ENSG00000166130
E10	Epiblast_vs_Hypoblast	ENSSSCG00000000951	CSRP2	2.03381e-19	0.982137	1	0.933	4.993e-15	ENSG00000175183
E10	Epiblast_vs_Hypoblast	ENSSSCG00000010087	YDJC	2.03565e-19	1.27701	0.959	0.622	4.99753e-15	ENSG00000161179
E10	Epiblast_vs_Hypoblast	ENSSSCG00000004912	SEC11C	2.06495e-19	-0.599238	1	1	5.06946e-15	ENSG00000166562
E10	Epiblast_vs_Hypoblast	ENSSSCG00000029331	PALLD	2.08285e-19	-1.14343	0.907	0.978	5.11341e-15	ENSG00000129116
E10	Epiblast_vs_Hypoblast	ENSSSCG00000034919	GDA	2.09201e-19	-1.38601	0.031	0.667	5.13587e-15	ENSG00000119125
E10	Epiblast_vs_Hypoblast	ENSSSCG00000017732	ZNF207	2.10148e-19	0.504612	1	1	5.15913e-15	ENSG00000010244
E10	Epiblast_vs_Hypoblast	ENSSSCG00000011942	CD47	2.17197e-19	-1.04228	0.887	0.989	5.33219e-15	ENSG00000196776
E10	Epiblast_vs_Hypoblast	ENSSSCG00000042264	-	2.26989e-19	-1.76511	0.33	0.878	5.57258e-15	-
E10	Epiblast_vs_Hypoblast	ENSSSCG00000003980	EXO5	2.43566e-19	1.27964	0.959	0.656	5.97954e-15	ENSG00000164002
E10	Epiblast_vs_Hypoblast	ENSSSCG00000005009	KLHDC2	2.44013e-19	0.741709	1	0.978	5.99051e-15	ENSG00000165516
E10	Epiblast_vs_Hypoblast	ENSSSCG00000025353	TNNT1	2.58796e-19	0.821408	1	0.967	6.35345e-15	ENSG00000105048
E10	Epiblast_vs_Hypoblast	ENSSSCG00000017495	GRB7	2.60007e-19	1.43418	0.856	0.344	6.38318e-15	ENSG00000141738
E10	Epiblast_vs_Hypoblast	ENSSSCG00000002023	PABPN1	2.64991e-19	0.533397	1	0.989	6.50553e-15	ENSG00000258643
E10	Epiblast_vs_Hypoblast	ENSSSCG00000013155	-	2.76338e-19	-0.832103	0.99	1	6.78411e-15	ENSG00000186660
E10	Epiblast_vs_Hypoblast	ENSSSCG00000047414	-	2.77224e-19	1.47617	0.804	0.178	6.80586e-15	-
E10	Epiblast_vs_Hypoblast	ENSSSCG00000009490	DCT	2.81312e-19	1.46921	0.814	0.2	6.90622e-15	ENSG00000080166
E10	Epiblast_vs_Hypoblast	ENSSSCG00000015857	UGGT1	2.94165e-19	-0.93395	0.959	1	7.22175e-15	ENSG00000136731
E10	Epiblast_vs_Hypoblast	ENSSSCG00000003171	PTH2	2.97174e-19	1.36526	0.835	0.233	7.29562e-15	ENSG00000142538
E10	Epiblast_vs_Hypoblast	ENSSSCG00000021380	-	2.9826e-19	1.15282	0.99	0.789	7.32229e-15	-
E10	Epiblast_vs_Hypoblast	ENSSSCG00000036294	NUDT19	3.0737e-19	-1.01184	0.979	1	7.54595e-15	ENSG00000213965
E10	Epiblast_vs_Hypoblast	ENSSSCG00000037950	NIPAL1	3.12303e-19	-1.4869	0.309	0.878	7.66703e-15	ENSG00000163293
E10	Epiblast_vs_Hypoblast	ENSSSCG00000016821	SLC45A2	3.16428e-19	-1.5126	0.34	0.9	7.7683e-15	ENSG00000164175
E10	Epiblast_vs_Hypoblast	ENSSSCG00000010073	CHCHD10	3.50376e-19	-0.624417	1	1	8.60173e-15	ENSG00000250479
E10	Epiblast_vs_Hypoblast	ENSSSCG00000043909	-	3.6004e-19	1.01105	0.959	0.767	8.83897e-15	-
E10	Epiblast_vs_Hypoblast	ENSSSCG00000004744	TYRO3	3.79904e-19	-1.13044	0.753	0.989	9.32664e-15	ENSG00000092445
E10	Epiblast_vs_Hypoblast	ENSSSCG00000043781	RHOB	3.87348e-19	-1.23439	0.948	0.989	9.50939e-15	ENSG00000143878
E10	Epiblast_vs_Hypoblast	ENSSSCG00000030300	-	3.93976e-19	0.994312	1	1	9.67211e-15	ENSG00000198417
E10	Epiblast_vs_Hypoblast	ENSSSCG00000040056	-	4.02413e-19	-0.703733	1	1	9.87923e-15	ENSG00000173598
E10	Epiblast_vs_Hypoblast	ENSSSCG00000034012	CASP3	4.03065e-19	0.750302	1	0.956	9.89525e-15	ENSG00000164305
E10	Epiblast_vs_Hypoblast	ENSSSCG00000021173	BSPRY	4.03365e-19	1.59729	0.732	0.111	9.90262e-15	ENSG00000119411
E10	Epiblast_vs_Hypoblast	ENSSSCG00000008727	MSX1	4.03559e-19	-1.55939	0.103	0.733	9.90737e-15	ENSG00000163132
E10	Epiblast_vs_Hypoblast	ENSSSCG00000032796	GRINA	4.12118e-19	1.17705	0.887	0.3	1.01175e-14	ENSG00000178719
E10	Epiblast_vs_Hypoblast	ENSSSCG00000033674	PRKCB	4.12971e-19	1.45903	0.773	0.144	1.01384e-14	ENSG00000166501
E10	Epiblast_vs_Hypoblast	ENSSSCG00000009570	MPHOSPH8	4.16079e-19	0.62242	1	0.989	1.02147e-14	ENSG00000196199
E10	Epiblast_vs_Hypoblast	ENSSSCG00000012840	CD151	4.42349e-19	-0.890429	0.99	0.989	1.08597e-14	ENSG00000177697
E10	Epiblast_vs_Hypoblast	ENSSSCG00000011977	DCBLD2	4.45067e-19	0.98975	1	0.811	1.09264e-14	ENSG00000057019
E10	Epiblast_vs_Hypoblast	ENSSSCG00000031713	H2AFY2	4.5309e-19	1.23981	0.959	0.544	1.11234e-14	ENSG00000099284
E10	Epiblast_vs_Hypoblast	ENSSSCG00000004826	SELENOS	4.54567e-19	-0.952571	0.969	1	1.11596e-14	ENSG00000131871
E10	Epiblast_vs_Hypoblast	ENSSSCG00000032726	SREK1	4.72541e-19	0.623568	1	0.978	1.16009e-14	ENSG00000153914
E10	Epiblast_vs_Hypoblast	ENSSSCG00000005089	SIX4	4.75572e-19	1.61523	0.784	0.189	1.16753e-14	ENSG00000100625
E10	Epiblast_vs_Hypoblast	ENSSSCG00000010340	PRXL2A	4.99059e-19	-1.28686	0.887	1	1.22519e-14	ENSG00000122378
E10	Epiblast_vs_Hypoblast	ENSSSCG00000036804	TCEA2	5.00084e-19	1.47384	0.845	0.3	1.22771e-14	ENSG00000171703
E10	Epiblast_vs_Hypoblast	ENSSSCG00000016372	STK25	5.00896e-19	0.58333	1	1	1.2297e-14	ENSG00000115694
E10	Epiblast_vs_Hypoblast	ENSSSCG00000032752	ZBTB43	5.20267e-19	1.52034	0.928	0.544	1.27726e-14	ENSG00000169155
E10	Epiblast_vs_Hypoblast	ENSSSCG00000028282	SLC1A4	5.32158e-19	1.6958	0.845	0.278	1.30645e-14	ENSG00000115902
E10	Epiblast_vs_Hypoblast	ENSSSCG00000022404	SLC3A2	5.51639e-19	-0.608104	1	1	1.35427e-14	ENSG00000168003
E10	Epiblast_vs_Hypoblast	ENSSSCG00000034491	PRICKLE1	5.73546e-19	1.61837	0.948	0.611	1.40806e-14	ENSG00000139174
E10	Epiblast_vs_Hypoblast	ENSSSCG00000016613	AASS	6.00502e-19	1.41654	0.784	0.2	1.47423e-14	ENSG00000008311
E10	Epiblast_vs_Hypoblast	ENSSSCG00000036868	CTNNBIP1	6.0649e-19	1.0425	0.979	0.856	1.48893e-14	ENSG00000178585
E10	Epiblast_vs_Hypoblast	ENSSSCG00000029838	FZD2	6.152e-19	1.01081	0.99	0.889	1.51032e-14	ENSG00000180340
E10	Epiblast_vs_Hypoblast	ENSSSCG00000024750	GFOD2	6.19373e-19	1.42181	0.928	0.478	1.52056e-14	ENSG00000141098
E10	Epiblast_vs_Hypoblast	ENSSSCG00000016634	CAV1	6.22139e-19	1.47443	0.845	0.211	1.52735e-14	ENSG00000105974
E10	Epiblast_vs_Hypoblast	ENSSSCG00000017526	COPZ2	6.26164e-19	-1.6379	0.103	0.722	1.53723e-14	ENSG00000005243
E10	Epiblast_vs_Hypoblast	ENSSSCG00000025117	ATN1	6.33899e-19	-1.30783	0.381	0.867	1.55622e-14	ENSG00000111676
E10	Epiblast_vs_Hypoblast	ENSSSCG00000031723	RAB39A	6.36368e-19	1.55122	0.742	0.144	1.56228e-14	ENSG00000179331
E10	Epiblast_vs_Hypoblast	ENSSSCG00000016215	-	6.46825e-19	1.86516	0.691	0.078	1.58796e-14	ENSG00000243910
E10	Epiblast_vs_Hypoblast	ENSSSCG00000000614	GRIN2B	6.47183e-19	1.56756	0.784	0.133	1.58883e-14	ENSG00000273079
E10	Epiblast_vs_Hypoblast	ENSSSCG00000017998	GLP2R	6.91649e-19	-1.44623	0.031	0.644	1.698e-14	ENSG00000065325
E10	Epiblast_vs_Hypoblast	ENSSSCG00000011370	DALRD3	7.21627e-19	0.60233	1	1	1.77159e-14	ENSG00000178149
E10	Epiblast_vs_Hypoblast	ENSSSCG00000010855	-	7.6882e-19	0.882475	1	0.922	1.88745e-14	ENSG00000143811
E10	Epiblast_vs_Hypoblast	ENSSSCG00000005184	SNAPC3	7.89783e-19	0.647368	1	0.989	1.93892e-14	ENSG00000164975
E10	Epiblast_vs_Hypoblast	ENSSSCG00000005191	MPDZ	7.93031e-19	-1.33767	0.515	0.956	1.94689e-14	ENSG00000107186
E10	Epiblast_vs_Hypoblast	ENSSSCG00000037686	TBL3	8.08974e-19	0.592149	1	1	1.98603e-14	ENSG00000183751
E10	Epiblast_vs_Hypoblast	ENSSSCG00000031102	C1orf174	8.20771e-19	0.973175	0.99	0.878	2.01499e-14	ENSG00000198912
E10	Epiblast_vs_Hypoblast	ENSSSCG00000045283	-	8.26237e-19	-1.26792	0.021	0.633	2.02841e-14	-
E10	Epiblast_vs_Hypoblast	ENSSSCG00000048192	-	8.34713e-19	-1.28873	0.021	0.633	2.04922e-14	-
E10	Epiblast_vs_Hypoblast	ENSSSCG00000023973	NOC2L	8.54846e-19	0.776195	1	0.978	2.09865e-14	ENSG00000188976
E10	Epiblast_vs_Hypoblast	ENSSSCG00000033735	-	8.54846e-19	0.776195	1	0.978	2.09865e-14	ENSG00000187642
E10	Epiblast_vs_Hypoblast	ENSSSCG00000008809	GABRG1	9.04299e-19	1.5765	0.68	0.056	2.22005e-14	ENSG00000163285
E10	Epiblast_vs_Hypoblast	ENSSSCG00000010315	ADK	9.22333e-19	0.608138	1	0.989	2.26433e-14	ENSG00000156110
E10	Epiblast_vs_Hypoblast	ENSSSCG00000038594	-	9.33525e-19	-1.2315	0.619	0.978	2.2918e-14	ENSG00000124145
E10	Epiblast_vs_Hypoblast	ENSSSCG00000024131	MINDY2	9.83573e-19	-1.28638	0.794	0.978	2.41467e-14	ENSG00000128923
E10	Epiblast_vs_Hypoblast	ENSSSCG00000010508	TM9SF3	9.87785e-19	-0.733932	0.99	1	2.42501e-14	ENSG00000077147
E10	Epiblast_vs_Hypoblast	ENSSSCG00000009283	TNFRSF19	9.8888e-19	-1.42619	0.753	0.978	2.4277e-14	ENSG00000127863
E10	Epiblast_vs_Hypoblast	ENSSSCG00000037237	COMTD1	9.9675e-19	0.646352	1	0.989	2.44702e-14	ENSG00000165644
E10	Epiblast_vs_Hypoblast	ENSSSCG00000013510	UBXN6	1.03325e-18	0.819485	1	0.933	2.53662e-14	ENSG00000167671
E10	Epiblast_vs_Hypoblast	ENSSSCG00000011368	P4HTM	1.06066e-18	0.595572	1	1	2.60391e-14	ENSG00000178467
E10	Epiblast_vs_Hypoblast	ENSSSCG00000011369	WDR6	1.06066e-18	0.595572	1	1	2.60391e-14	ENSG00000178252
E10	Epiblast_vs_Hypoblast	ENSSSCG00000000197	C1QL4	1.0884e-18	-1.49801	0.031	0.633	2.67203e-14	ENSG00000186897
E10	Epiblast_vs_Hypoblast	ENSSSCG00000027312	PTCH1	1.14958e-18	1.4725	0.918	0.644	2.82222e-14	ENSG00000185920
E10	Epiblast_vs_Hypoblast	ENSSSCG00000002627	GSTA4	1.16392e-18	-1.35729	0.763	0.967	2.85742e-14	ENSG00000170899
E10	Epiblast_vs_Hypoblast	ENSSSCG00000043700	-	1.1959e-18	-1.74645	0.041	0.644	2.93594e-14	-
E10	Epiblast_vs_Hypoblast	ENSSSCG00000015888	RBMS1	1.19727e-18	-1.18414	0.845	0.944	2.93929e-14	ENSG00000153250
E10	Epiblast_vs_Hypoblast	ENSSSCG00000008018	MAPK8IP3	1.20763e-18	0.506168	1	1	2.96472e-14	ENSG00000138834
E10	Epiblast_vs_Hypoblast	ENSSSCG00000008017	NME3	1.20832e-18	0.505721	1	1	2.96644e-14	ENSG00000103024
E10	Epiblast_vs_Hypoblast	ENSSSCG00000015307	CDK14	1.2179e-18	-1.33931	0.753	0.967	2.98995e-14	ENSG00000058091
E10	Epiblast_vs_Hypoblast	ENSSSCG00000006386	COPA	1.21952e-18	-0.73879	1	1	2.99393e-14	ENSG00000122218
E10	Epiblast_vs_Hypoblast	ENSSSCG00000026488	-	1.24339e-18	0.857294	1	0.933	3.05253e-14	-
E10	Epiblast_vs_Hypoblast	ENSSSCG00000004092	MTHFD1L	1.24973e-18	-1.5284	0.866	0.944	3.06809e-14	ENSG00000120254
E10	Epiblast_vs_Hypoblast	ENSSSCG00000029088	MTG1	1.25401e-18	0.749868	1	0.978	3.0786e-14	ENSG00000148824
E10	Epiblast_vs_Hypoblast	ENSSSCG00000000706	LTBR	1.2849e-18	-1.45588	0.351	0.878	3.15443e-14	ENSG00000111321
E10	Epiblast_vs_Hypoblast	ENSSSCG00000000092	NPTXR	1.37424e-18	1.41254	0.711	0.089	3.37375e-14	ENSG00000221890
E10	Epiblast_vs_Hypoblast	ENSSSCG00000017389	RAMP2	1.52089e-18	1.46308	0.856	0.367	3.73378e-14	ENSG00000131477
E10	Epiblast_vs_Hypoblast	ENSSSCG00000024261	CBX2	1.53827e-18	1.04028	0.99	0.778	3.77646e-14	ENSG00000173894
E10	Epiblast_vs_Hypoblast	ENSSSCG00000004803	ACTC1	1.57041e-18	1.90908	0.856	0.511	3.85536e-14	ENSG00000159251
E10	Epiblast_vs_Hypoblast	ENSSSCG00000023661	GABRA1	1.60691e-18	1.2103	0.629	0.011	3.94497e-14	ENSG00000022355
E10	Epiblast_vs_Hypoblast	ENSSSCG00000025293	HLTF	1.63174e-18	0.861062	1	0.933	4.00591e-14	ENSG00000071794
E10	Epiblast_vs_Hypoblast	ENSSSCG00000025598	COBLL1	1.6404e-18	-1.22139	0.722	0.989	4.02718e-14	ENSG00000082438
E10	Epiblast_vs_Hypoblast	ENSSSCG00000038440	GTPBP3	1.64484e-18	1.11902	1	0.822	4.03808e-14	ENSG00000130299
E10	Epiblast_vs_Hypoblast	ENSSSCG00000005388	INVS	1.64732e-18	0.830996	1	0.933	4.04418e-14	ENSG00000119509
E10	Epiblast_vs_Hypoblast	ENSSSCG00000036322	SPRY4	1.73968e-18	1.30609	0.866	0.311	4.27093e-14	ENSG00000187678
E10	Epiblast_vs_Hypoblast	ENSSSCG00000035025	ADGRV1	1.76402e-18	1.29752	0.711	0.078	4.33067e-14	ENSG00000164199
E10	Epiblast_vs_Hypoblast	ENSSSCG00000009555	LAMP1	1.84052e-18	-1.40842	0.784	1	4.51847e-14	ENSG00000185896
E10	Epiblast_vs_Hypoblast	ENSSSCG00000015756	XKR5	1.90901e-18	1.37561	0.691	0.078	4.68661e-14	ENSG00000275591
E10	Epiblast_vs_Hypoblast	ENSSSCG00000011799	AHSG	1.9902e-18	-1.56903	0.031	0.633	4.88595e-14	ENSG00000145192
E10	Epiblast_vs_Hypoblast	ENSSSCG00000000692	PIANP	1.99705e-18	1.00972	0.68	0.056	4.90276e-14	ENSG00000139200
E10	Epiblast_vs_Hypoblast	ENSSSCG00000002348	-	2.08431e-18	-1.4984	0.433	0.889	5.11699e-14	ENSG00000205669
E10	Epiblast_vs_Hypoblast	ENSSSCG00000040509	LIMD2	2.16492e-18	1.0672	0.99	0.867	5.31488e-14	ENSG00000136490
E10	Epiblast_vs_Hypoblast	ENSSSCG00000026333	GTSF1	2.17693e-18	0.908623	1	0.978	5.34436e-14	ENSG00000170627
E10	Epiblast_vs_Hypoblast	ENSSSCG00000004963	-	2.21793e-18	0.651422	1	0.978	5.44501e-14	ENSG00000139223
E10	Epiblast_vs_Hypoblast	ENSSSCG00000018061	-	2.34273e-18	-0.794638	1	1	5.75141e-14	-
E10	Epiblast_vs_Hypoblast	ENSSSCG00000015340	ASNS	2.39893e-18	0.851384	1	0.956	5.88937e-14	ENSG00000070669
E10	Epiblast_vs_Hypoblast	ENSSSCG00000010640	NRAP	2.40332e-18	-1.3734	0.093	0.722	5.90015e-14	ENSG00000197893
E10	Epiblast_vs_Hypoblast	ENSSSCG00000022912	NT5C3A	2.42922e-18	1.01746	1	0.911	5.96373e-14	ENSG00000122643
E10	Epiblast_vs_Hypoblast	ENSSSCG00000007695	-	2.58579e-18	-1.61466	0.021	0.622	6.34812e-14	ENSG00000205236
E10	Epiblast_vs_Hypoblast	ENSSSCG00000038530	TMEM240	2.61924e-18	0.668195	1	1	6.43023e-14	ENSG00000205090
E10	Epiblast_vs_Hypoblast	ENSSSCG00000022237	SUSD3	2.6268e-18	-1.53813	0.412	0.889	6.44879e-14	ENSG00000157303
E10	Epiblast_vs_Hypoblast	ENSSSCG00000021988	TUSC3	2.64398e-18	1.35493	0.918	0.511	6.49097e-14	ENSG00000104723
E10	Epiblast_vs_Hypoblast	ENSSSCG00000031538	RNASE4	2.65477e-18	-0.89522	1	1	6.51746e-14	ENSG00000258818
E10	Epiblast_vs_Hypoblast	ENSSSCG00000028879	PLOD3	2.71401e-18	-1.07987	0.711	0.967	6.66288e-14	ENSG00000106397
E10	Epiblast_vs_Hypoblast	ENSSSCG00000004023	FGFR1OP	2.78237e-18	0.87999	1	0.856	6.83073e-14	ENSG00000213066
E10	Epiblast_vs_Hypoblast	ENSSSCG00000011074	ARHGAP21	2.80014e-18	-1.34704	0.546	0.922	6.87435e-14	ENSG00000107863
E10	Epiblast_vs_Hypoblast	ENSSSCG00000017204	ITGB4	2.8485e-18	1.21532	0.825	0.233	6.99308e-14	ENSG00000132470
E10	Epiblast_vs_Hypoblast	ENSSSCG00000015908	TTC21B	2.95581e-18	1.23676	0.938	0.656	7.2565e-14	ENSG00000123607
E10	Epiblast_vs_Hypoblast	ENSSSCG00000002978	PSP-II	2.96919e-18	-2.99817	0.01	0.6	7.28936e-14	ENSG00000286135
E10	Epiblast_vs_Hypoblast	ENSSSCG00000013261	CHRM4	3.00091e-18	0.522203	1	1	7.36723e-14	ENSG00000180720
E10	Epiblast_vs_Hypoblast	ENSSSCG00000021657	SATB2	3.00713e-18	-1.22975	0.103	0.722	7.38251e-14	ENSG00000119042
E10	Epiblast_vs_Hypoblast	ENSSSCG00000001027	BMP6	3.01381e-18	-1.26521	0.742	0.956	7.39889e-14	ENSG00000153162
E10	Epiblast_vs_Hypoblast	ENSSSCG00000001835	ABHD2	3.0434e-18	1.13248	0.938	0.656	7.47154e-14	ENSG00000140526
E10	Epiblast_vs_Hypoblast	ENSSSCG00000014113	HOMER1	3.13631e-18	1.59592	0.804	0.244	7.69965e-14	ENSG00000152413
E10	Epiblast_vs_Hypoblast	ENSSSCG00000004630	SCG3	3.17668e-18	1.43477	0.691	0.078	7.79875e-14	ENSG00000104112
E10	Epiblast_vs_Hypoblast	ENSSSCG00000038522	FAM162B	3.21115e-18	1.80587	0.732	0.144	7.88337e-14	ENSG00000183807
E10	Epiblast_vs_Hypoblast	ENSSSCG00000022957	PARP4	3.2795e-18	-1.36638	0.062	0.667	8.05117e-14	ENSG00000102699
E10	Epiblast_vs_Hypoblast	ENSSSCG00000038506	CD46	3.37441e-18	-1.10549	0.814	0.989	8.28417e-14	ENSG00000117335
E10	Epiblast_vs_Hypoblast	ENSSSCG00000024299	SCN3B	3.37996e-18	1.57842	0.732	0.133	8.29781e-14	ENSG00000166257
E10	Epiblast_vs_Hypoblast	ENSSSCG00000039279	-	3.42284e-18	-1.41652	0.052	0.644	8.40308e-14	-
E10	Epiblast_vs_Hypoblast	ENSSSCG00000003348	SSU72	3.49823e-18	0.673186	1	1	8.58816e-14	ENSG00000160075
E10	Epiblast_vs_Hypoblast	ENSSSCG00000033149	DDX47	3.59627e-18	0.600611	1	0.989	8.82884e-14	ENSG00000213782
E10	Epiblast_vs_Hypoblast	ENSSSCG00000038348	NME1	3.6313e-18	-0.555653	1	1	8.91484e-14	ENSG00000239672
E10	Epiblast_vs_Hypoblast	ENSSSCG00000017938	YBX2	3.78383e-18	1.20196	0.845	0.256	9.2893e-14	ENSG00000006047
E10	Epiblast_vs_Hypoblast	ENSSSCG00000004287	-	3.80954e-18	1.58098	0.711	0.078	9.35241e-14	-
E10	Epiblast_vs_Hypoblast	ENSSSCG00000004018	AFDN	3.85355e-18	-0.962473	0.948	1	9.46047e-14	ENSG00000130396
E10	Epiblast_vs_Hypoblast	ENSSSCG00000004635	SPPL2A	3.89854e-18	-0.86415	1	0.989	9.57091e-14	ENSG00000138600
E10	Epiblast_vs_Hypoblast	ENSSSCG00000001825	SLC41A3	3.94345e-18	1.19938	0.969	0.811	9.68118e-14	ENSG00000114544
E10	Epiblast_vs_Hypoblast	ENSSSCG00000003506	PINK1	4.14319e-18	-1.32908	0.031	0.622	1.01715e-13	ENSG00000158828
E10	Epiblast_vs_Hypoblast	ENSSSCG00000020927	SLC2A2	4.16472e-18	-1.3494	0.031	0.633	1.02244e-13	ENSG00000163581
E10	Epiblast_vs_Hypoblast	ENSSSCG00000021359	CDC42EP3	4.21822e-18	0.966707	0.99	0.867	1.03557e-13	ENSG00000163171
E10	Epiblast_vs_Hypoblast	ENSSSCG00000032833	CD320	4.32083e-18	0.754718	1	0.922	1.06076e-13	ENSG00000167775
E10	Epiblast_vs_Hypoblast	ENSSSCG00000003333	C1QTNF12	4.36427e-18	1.31887	0.66	0.033	1.07143e-13	ENSG00000184163
E10	Epiblast_vs_Hypoblast	ENSSSCG00000033706	NUP88	4.37644e-18	0.556414	1	0.989	1.07442e-13	ENSG00000108559
E10	Epiblast_vs_Hypoblast	ENSSSCG00000024445	METTL3	4.40272e-18	1.04932	1	0.9	1.08087e-13	ENSG00000165819
E10	Epiblast_vs_Hypoblast	ENSSSCG00000022089	ADGRF4	4.42379e-18	-1.64423	0.103	0.711	1.08604e-13	ENSG00000153294
E10	Epiblast_vs_Hypoblast	ENSSSCG00000011486	C3orf14	4.58287e-18	1.52213	0.804	0.244	1.12509e-13	ENSG00000114405
E10	Epiblast_vs_Hypoblast	ENSSSCG00000035218	ADA2	4.59618e-18	1.39669	0.835	0.344	1.12836e-13	ENSG00000093072
E10	Epiblast_vs_Hypoblast	ENSSSCG00000015874	ACVR1	4.67543e-18	1.19449	0.948	0.778	1.14782e-13	ENSG00000115170
E10	Epiblast_vs_Hypoblast	ENSSSCG00000050137	-	4.74483e-18	1.37996	0.773	0.144	1.16485e-13	-
E10	Epiblast_vs_Hypoblast	ENSSSCG00000026893	-	4.75803e-18	-1.48347	0.103	0.689	1.1681e-13	-
E10	Epiblast_vs_Hypoblast	ENSSSCG00000010861	COQ8A	4.91401e-18	1.13829	0.835	0.233	1.20639e-13	ENSG00000163050
E10	Epiblast_vs_Hypoblast	ENSSSCG00000039793	PATJ	4.9479e-18	-1.17475	0.804	0.989	1.21471e-13	ENSG00000132849
E10	Epiblast_vs_Hypoblast	ENSSSCG00000048627	NPW	5.00971e-18	1.47378	0.639	0.033	1.22988e-13	ENSG00000183971
E10	Epiblast_vs_Hypoblast	ENSSSCG00000039647	EIF3F	5.17935e-18	-0.743692	1	1	1.27153e-13	ENSG00000175390
E10	Epiblast_vs_Hypoblast	ENSSSCG00000002859	ANKRD27	5.2387e-18	-1.39554	0.67	0.944	1.2861e-13	ENSG00000105186
E10	Epiblast_vs_Hypoblast	ENSSSCG00000017954	SOX15	5.29985e-18	0.873017	1	0.978	1.30111e-13	ENSG00000129194
E10	Epiblast_vs_Hypoblast	ENSSSCG00000026330	GIP	5.32344e-18	-1.407	0.031	0.633	1.3069e-13	ENSG00000159224
E10	Epiblast_vs_Hypoblast	ENSSSCG00000040125	NOL3	5.43661e-18	-1.59406	0.433	0.867	1.33469e-13	ENSG00000140939
E10	Epiblast_vs_Hypoblast	ENSSSCG00000017735	RHOT1	5.50074e-18	-1.40275	0.773	0.956	1.35043e-13	ENSG00000126858
E10	Epiblast_vs_Hypoblast	ENSSSCG00000035595	HMCN1	5.56934e-18	1.72345	0.763	0.167	1.36727e-13	ENSG00000143341
E10	Epiblast_vs_Hypoblast	ENSSSCG00000003431	NPPB	5.57076e-18	-1.96218	0.186	0.778	1.36762e-13	ENSG00000175206
E10	Epiblast_vs_Hypoblast	ENSSSCG00000024613	GUCY1A2	5.60312e-18	1.28384	0.619	0.011	1.37557e-13	ENSG00000152402
E10	Epiblast_vs_Hypoblast	ENSSSCG00000017950	TP53	5.62446e-18	0.890314	1	0.878	1.3808e-13	ENSG00000141510
E10	Epiblast_vs_Hypoblast	ENSSSCG00000013380	-	5.75759e-18	0.826047	1	0.989	1.41349e-13	ENSG00000070081
E10	Epiblast_vs_Hypoblast	ENSSSCG00000003225	-	5.84087e-18	-1.52858	0.021	0.611	1.43393e-13	ENSG00000213822
E10	Epiblast_vs_Hypoblast	ENSSSCG00000010475	CYP26A1	6.03341e-18	-1.97952	0.124	0.722	1.4812e-13	ENSG00000095596
E10	Epiblast_vs_Hypoblast	ENSSSCG00000013663	ANGPTL6	6.16497e-18	0.998329	0.856	0.322	1.5135e-13	ENSG00000130812
E10	Epiblast_vs_Hypoblast	ENSSSCG00000025160	DPF1	6.6597e-18	1.29686	0.835	0.3	1.63496e-13	ENSG00000011332
E10	Epiblast_vs_Hypoblast	ENSSSCG00000010969	GALT	6.99312e-18	0.600976	1	0.989	1.71681e-13	ENSG00000213930
E10	Epiblast_vs_Hypoblast	ENSSSCG00000010156	ARID4B	7.20104e-18	0.594051	1	0.989	1.76786e-13	ENSG00000054267
E10	Epiblast_vs_Hypoblast	ENSSSCG00000036483	-	7.3352e-18	0.598531	1	0.978	1.80079e-13	ENSG00000110801
E10	Epiblast_vs_Hypoblast	ENSSSCG00000027320	SLC4A5	7.56486e-18	-1.36248	0.175	0.756	1.85717e-13	ENSG00000188687
E10	Epiblast_vs_Hypoblast	ENSSSCG00000002786	ELMO3	7.63493e-18	-1.12881	0.196	0.744	1.87437e-13	ENSG00000102890
E10	Epiblast_vs_Hypoblast	ENSSSCG00000047088	-	7.76806e-18	-1.2702	0.392	0.889	1.90706e-13	-
E10	Epiblast_vs_Hypoblast	ENSSSCG00000015113	ABCG4	7.8502e-18	0.950197	1	0.822	1.92722e-13	ENSG00000172350
E10	Epiblast_vs_Hypoblast	ENSSSCG00000034131	TXNDC5	7.90458e-18	-1.25681	0.763	0.956	1.94057e-13	ENSG00000239264
E10	Epiblast_vs_Hypoblast	ENSSSCG00000010589	SFXN2	7.91618e-18	1.03787	0.979	0.711	1.94342e-13	ENSG00000156398
E10	Epiblast_vs_Hypoblast	ENSSSCG00000041611	-	7.9265e-18	-1.23451	0.062	0.656	1.94595e-13	-
E10	Epiblast_vs_Hypoblast	ENSSSCG00000024088	TLN2	8.02884e-18	-1.25518	0.68	0.944	1.97108e-13	ENSG00000171914
E10	Epiblast_vs_Hypoblast	ENSSSCG00000028609	SLC12A4	8.08138e-18	-0.91077	0.845	0.967	1.98398e-13	ENSG00000124067
E10	Epiblast_vs_Hypoblast	ENSSSCG00000009169	SLC39A8	8.2096e-18	-1.58885	0.299	0.844	2.01546e-13	ENSG00000138821
E10	Epiblast_vs_Hypoblast	ENSSSCG00000022423	-	8.3919e-18	1.521	0.773	0.233	2.06021e-13	ENSG00000185869
E10	Epiblast_vs_Hypoblast	ENSSSCG00000006309	CD247	8.55313e-18	1.03657	0.979	0.822	2.09979e-13	ENSG00000198821
E10	Epiblast_vs_Hypoblast	ENSSSCG00000010915	NAV1	8.90773e-18	1.36322	0.907	0.444	2.18685e-13	ENSG00000134369
E10	Epiblast_vs_Hypoblast	ENSSSCG00000011234	CMTM7	9.05858e-18	-0.968671	0.887	0.989	2.22388e-13	ENSG00000153551
E10	Epiblast_vs_Hypoblast	ENSSSCG00000035723	GFY	9.08525e-18	1.24728	0.845	0.289	2.23043e-13	ENSG00000261949
E10	Epiblast_vs_Hypoblast	ENSSSCG00000028338	PAMR1	9.09664e-18	1.22438	0.66	0.056	2.23323e-13	ENSG00000149090
E10	Epiblast_vs_Hypoblast	ENSSSCG00000009390	SPRYD7	9.23516e-18	0.89569	1	0.933	2.26723e-13	ENSG00000123178
E10	Epiblast_vs_Hypoblast	ENSSSCG00000006816	AHCYL1	9.46815e-18	-1.11476	0.887	0.978	2.32443e-13	ENSG00000168710
E10	Epiblast_vs_Hypoblast	ENSSSCG00000031955	-	9.681e-18	1.45075	0.68	0.067	2.37669e-13	ENSG00000197991
E10	Epiblast_vs_Hypoblast	ENSSSCG00000032715	CERS6	9.89138e-18	1.0753	0.845	0.233	2.42833e-13	ENSG00000172292
E10	Epiblast_vs_Hypoblast	ENSSSCG00000002707	-	9.97284e-18	-0.780863	1	1	2.44833e-13	ENSG00000034713
E10	Epiblast_vs_Hypoblast	ENSSSCG00000035436	HAMP	1.05709e-17	-1.98197	0.052	0.633	2.59517e-13	ENSG00000105697
E10	Epiblast_vs_Hypoblast	ENSSSCG00000035863	PLIN2	1.0615e-17	-0.768762	1	1	2.60598e-13	ENSG00000147872
E10	Epiblast_vs_Hypoblast	ENSSSCG00000011524	CHL1	1.07056e-17	1.61486	0.753	0.167	2.62822e-13	ENSG00000134121
E10	Epiblast_vs_Hypoblast	ENSSSCG00000016520	CREB3L2	1.07737e-17	-1.47836	0.299	0.867	2.64495e-13	ENSG00000182158
E10	Epiblast_vs_Hypoblast	ENSSSCG00000021941	-	1.10717e-17	0.878624	1	0.856	2.71809e-13	ENSG00000166529
E10	Epiblast_vs_Hypoblast	ENSSSCG00000041230	-	1.13632e-17	-1.46613	0.031	0.611	2.78967e-13	-
E10	Epiblast_vs_Hypoblast	ENSSSCG00000015110	DPAGT1	1.1368e-17	0.694015	1	0.967	2.79084e-13	ENSG00000172269
E10	Epiblast_vs_Hypoblast	ENSSSCG00000017593	UTP18	1.17285e-17	0.667145	1	0.978	2.87935e-13	ENSG00000011260
E10	Epiblast_vs_Hypoblast	ENSSSCG00000011946	ALCAM	1.17964e-17	1.16742	0.99	0.656	2.89602e-13	ENSG00000170017
E10	Epiblast_vs_Hypoblast	ENSSSCG00000002708	TMEM231	1.21975e-17	-1.51509	0.278	0.811	2.99448e-13	ENSG00000205084
E10	Epiblast_vs_Hypoblast	ENSSSCG00000008227	ST3GAL5	1.25226e-17	-1.59545	0.289	0.833	3.07429e-13	ENSG00000115525
E10	Epiblast_vs_Hypoblast	ENSSSCG00000024443	ORC6	1.25654e-17	0.775807	1	0.967	3.08481e-13	ENSG00000091651
E10	Epiblast_vs_Hypoblast	ENSSSCG00000033176	SAP30L	1.28872e-17	1.20457	0.979	0.678	3.1638e-13	ENSG00000164576
E10	Epiblast_vs_Hypoblast	ENSSSCG00000035664	ZBTB45	1.33183e-17	1.03293	0.969	0.767	3.26964e-13	ENSG00000119574
E10	Epiblast_vs_Hypoblast	ENSSSCG00000033509	SAMD11	1.34895e-17	0.654168	1	0.989	3.31167e-13	ENSG00000187634
E10	Epiblast_vs_Hypoblast	ENSSSCG00000011307	-	1.36155e-17	0.958554	0.99	0.867	3.34262e-13	ENSG00000196456
E10	Epiblast_vs_Hypoblast	ENSSSCG00000009429	TNFSF11	1.40018e-17	1.40283	0.629	0.033	3.43745e-13	ENSG00000120659
E10	Epiblast_vs_Hypoblast	ENSSSCG00000021698	RRP1B	1.44055e-17	0.823197	1	0.956	3.53654e-13	ENSG00000160208
E10	Epiblast_vs_Hypoblast	ENSSSCG00000006694	-	1.47337e-17	-0.819518	0.979	0.989	3.61713e-13	ENSG00000117262
E10	Epiblast_vs_Hypoblast	ENSSSCG00000041972	MED21	1.47476e-17	0.967119	0.99	0.856	3.62054e-13	ENSG00000152944
E10	Epiblast_vs_Hypoblast	ENSSSCG00000031660	MAPK8IP2	1.48698e-17	1.05446	0.959	0.778	3.65055e-13	ENSG00000008735
E10	Epiblast_vs_Hypoblast	ENSSSCG00000027898	ATP2B1	1.49613e-17	-0.696333	0.99	1	3.673e-13	ENSG00000070961
E10	Epiblast_vs_Hypoblast	ENSSSCG00000009679	FZD3	1.50066e-17	1.27799	0.928	0.589	3.68412e-13	ENSG00000104290
E10	Epiblast_vs_Hypoblast	ENSSSCG00000003024	PRR19	1.51021e-17	1.69263	0.856	0.456	3.70756e-13	ENSG00000188368
E10	Epiblast_vs_Hypoblast	ENSSSCG00000003155	PPP1R15A	1.51361e-17	-1.08936	0.959	1	3.71592e-13	ENSG00000087074
E10	Epiblast_vs_Hypoblast	ENSSSCG00000032381	LITAF	1.52716e-17	0.796567	1	1	3.74918e-13	ENSG00000189067
E10	Epiblast_vs_Hypoblast	ENSSSCG00000009844	HSPB8	1.53814e-17	-1.61466	0.454	0.889	3.77614e-13	ENSG00000152137
E10	Epiblast_vs_Hypoblast	ENSSSCG00000024692	RRBP1	1.6477e-17	-0.794532	1	1	4.04511e-13	ENSG00000125844
E10	Epiblast_vs_Hypoblast	ENSSSCG00000040449	ABHD12	1.71535e-17	0.761712	1	0.922	4.21118e-13	ENSG00000100997
E10	Epiblast_vs_Hypoblast	ENSSSCG00000015541	IER5	1.71994e-17	-1.6854	0.629	0.922	4.22246e-13	ENSG00000162783
E10	Epiblast_vs_Hypoblast	ENSSSCG00000034262	FIGN	1.73794e-17	1.24078	0.66	0.056	4.26665e-13	ENSG00000182263
E10	Epiblast_vs_Hypoblast	ENSSSCG00000012062	TTC3	1.77909e-17	0.879761	1	0.944	4.36766e-13	ENSG00000182670
E10	Epiblast_vs_Hypoblast	ENSSSCG00000009978	AP1B1	1.8236e-17	-0.849699	0.99	1	4.47694e-13	ENSG00000100280
E10	Epiblast_vs_Hypoblast	ENSSSCG00000010495	ALDH18A1	1.82522e-17	-0.729893	1	1	4.48091e-13	ENSG00000059573
E10	Epiblast_vs_Hypoblast	ENSSSCG00000015145	ZNF202	1.91985e-17	1.26711	0.897	0.378	4.71324e-13	ENSG00000166261
E10	Epiblast_vs_Hypoblast	ENSSSCG00000005619	TOR2A	1.92403e-17	-1.41586	0.216	0.767	4.72349e-13	ENSG00000160404
E10	Epiblast_vs_Hypoblast	ENSSSCG00000016330	LRRFIP1	1.93553e-17	-1.45066	0.299	0.811	4.75173e-13	ENSG00000124831
E10	Epiblast_vs_Hypoblast	ENSSSCG00000025087	ASPH	1.93556e-17	0.634072	1	0.978	4.75181e-13	ENSG00000198363
E10	Epiblast_vs_Hypoblast	ENSSSCG00000031819	TP53I11	1.95717e-17	1.11084	0.938	0.6	4.80486e-13	ENSG00000175274
E10	Epiblast_vs_Hypoblast	ENSSSCG00000008385	PUS10	1.97739e-17	0.964522	1	0.911	4.85449e-13	ENSG00000162927
E10	Epiblast_vs_Hypoblast	ENSSSCG00000034746	CAPN8	2.06291e-17	-1.31601	0.103	0.678	5.06444e-13	ENSG00000203697
E10	Epiblast_vs_Hypoblast	ENSSSCG00000022101	BRCA1	2.14674e-17	0.773091	1	0.956	5.27024e-13	ENSG00000012048
E10	Epiblast_vs_Hypoblast	ENSSSCG00000009671	PBK	2.15021e-17	-1.02068	0.918	0.967	5.27877e-13	ENSG00000168078
E10	Epiblast_vs_Hypoblast	ENSSSCG00000028185	FGD3	2.217e-17	-1.43238	0.495	0.889	5.44273e-13	ENSG00000127084
E10	Epiblast_vs_Hypoblast	ENSSSCG00000006760	HIPK1	2.36361e-17	-1.23596	0.577	0.967	5.80265e-13	ENSG00000163349
E10	Epiblast_vs_Hypoblast	ENSSSCG00000032220	CNOT10	2.39527e-17	0.538411	1	0.967	5.88039e-13	ENSG00000182973
E10	Epiblast_vs_Hypoblast	ENSSSCG00000005349	GRHPR	2.43585e-17	0.508974	1	1	5.98001e-13	ENSG00000137106
E10	Epiblast_vs_Hypoblast	ENSSSCG00000027790	-	2.44479e-17	1.23793	0.763	0.167	6.00196e-13	-
E10	Epiblast_vs_Hypoblast	ENSSSCG00000021271	CFAP44	2.48595e-17	-1.12805	0.062	0.678	6.10301e-13	ENSG00000206530
E10	Epiblast_vs_Hypoblast	ENSSSCG00000004328	MDN1	2.50875e-17	0.878312	1	0.967	6.15897e-13	ENSG00000112159
E10	Epiblast_vs_Hypoblast	ENSSSCG00000026082	DNAJC3	2.59339e-17	-0.97327	0.897	0.989	6.36676e-13	ENSG00000102580
E10	Epiblast_vs_Hypoblast	ENSSSCG00000006850	FAM102B	2.65741e-17	-1.64257	0.402	0.856	6.52395e-13	ENSG00000162636
E10	Epiblast_vs_Hypoblast	ENSSSCG00000007586	FSCN1	2.67208e-17	-0.582735	1	1	6.55996e-13	ENSG00000075618
E10	Epiblast_vs_Hypoblast	ENSSSCG00000032996	SLC7A5	2.69954e-17	0.97399	0.99	0.889	6.62736e-13	ENSG00000103257
E10	Epiblast_vs_Hypoblast	ENSSSCG00000009007	TMEM131L	2.76029e-17	1.33224	0.784	0.211	6.77652e-13	ENSG00000121210
E10	Epiblast_vs_Hypoblast	ENSSSCG00000017608	-	2.94782e-17	-1.74398	0.247	0.778	7.23689e-13	ENSG00000141179
E10	Epiblast_vs_Hypoblast	ENSSSCG00000004625	LEO1	2.99637e-17	0.649243	1	0.989	7.3561e-13	ENSG00000166477
E10	Epiblast_vs_Hypoblast	ENSSSCG00000030518	PRSS33	2.99663e-17	1.53612	0.763	0.233	7.35672e-13	ENSG00000103355
E10	Epiblast_vs_Hypoblast	ENSSSCG00000036064	CALHM6	3.09168e-17	-1.43325	0.113	0.7	7.59008e-13	ENSG00000188820
E10	Epiblast_vs_Hypoblast	ENSSSCG00000030610	FNBP4	3.11535e-17	0.817957	1	0.989	7.64819e-13	ENSG00000109920
E10	Epiblast_vs_Hypoblast	ENSSSCG00000001503	B3GALT4	3.15966e-17	0.81715	1	0.933	7.75697e-13	ENSG00000235863
E10	Epiblast_vs_Hypoblast	ENSSSCG00000027434	OLFM2	3.23324e-17	1.3379	0.742	0.167	7.93761e-13	ENSG00000105088
E10	Epiblast_vs_Hypoblast	ENSSSCG00000033830	CCDC8	3.31732e-17	1.21555	0.608	0.022	8.14401e-13	ENSG00000169515
E10	Epiblast_vs_Hypoblast	ENSSSCG00000020915	P4HA2	3.38022e-17	-1.22014	0.691	0.956	8.29845e-13	ENSG00000072682
E10	Epiblast_vs_Hypoblast	ENSSSCG00000005194	PTPRD	3.42615e-17	1.22154	0.629	0.033	8.41121e-13	ENSG00000153707
E10	Epiblast_vs_Hypoblast	ENSSSCG00000017787	GIT1	3.49928e-17	-1.16393	0.804	0.978	8.59074e-13	ENSG00000108262
E10	Epiblast_vs_Hypoblast	ENSSSCG00000034259	PMEPA1	3.53941e-17	1.69544	0.753	0.222	8.68925e-13	ENSG00000124225
E10	Epiblast_vs_Hypoblast	ENSSSCG00000003341	TAS1R3	3.55556e-17	0.795436	1	0.911	8.72889e-13	ENSG00000169962
E10	Epiblast_vs_Hypoblast	ENSSSCG00000040827	-	3.64932e-17	0.594533	1	0.989	8.95909e-13	ENSG00000159079
E10	Epiblast_vs_Hypoblast	ENSSSCG00000033003	WFDC2	3.71455e-17	1.31989	0.948	0.689	9.11921e-13	ENSG00000101443
E10	Epiblast_vs_Hypoblast	ENSSSCG00000037744	ZNF483	3.76661e-17	-0.637133	1	0.989	9.24702e-13	ENSG00000173258
E10	Epiblast_vs_Hypoblast	ENSSSCG00000029608	SEC62	3.81021e-17	-0.526607	1	1	9.35407e-13	ENSG00000008952
E10	Epiblast_vs_Hypoblast	ENSSSCG00000026478	PADI2	3.85097e-17	1.40778	0.763	0.167	9.45414e-13	ENSG00000117115
E10	Epiblast_vs_Hypoblast	ENSSSCG00000011689	PLOD2	3.88703e-17	0.600162	0.979	0.622	9.54267e-13	ENSG00000152952
E10	Epiblast_vs_Hypoblast	ENSSSCG00000008768	ARAP2	3.94561e-17	-1.51099	0.186	0.778	9.68646e-13	ENSG00000047365
E10	Epiblast_vs_Hypoblast	ENSSSCG00000031905	KCNS3	3.94993e-17	-1.44927	0.433	0.856	9.69708e-13	ENSG00000170745
E10	Epiblast_vs_Hypoblast	ENSSSCG00000003694	EMILIN2	4.00141e-17	-1.30475	0.546	0.911	9.82346e-13	ENSG00000132205
E10	Epiblast_vs_Hypoblast	ENSSSCG00000043169	-	4.04381e-17	1.32959	0.876	0.4	9.92755e-13	-
E10	Epiblast_vs_Hypoblast	ENSSSCG00000006530	EFNA1	4.10928e-17	-1.24637	0.763	0.989	1.00883e-12	ENSG00000169242
E10	Epiblast_vs_Hypoblast	ENSSSCG00000002688	PLCG2	4.27059e-17	-1.38023	0.443	0.911	1.04843e-12	ENSG00000197943
E10	Epiblast_vs_Hypoblast	ENSSSCG00000008892	-	4.35196e-17	1.00684	0.979	0.833	1.06841e-12	ENSG00000213799
E10	Epiblast_vs_Hypoblast	ENSSSCG00000007585	ACTB	4.51226e-17	-0.849308	0.969	1	1.10776e-12	ENSG00000075624
E10	Epiblast_vs_Hypoblast	ENSSSCG00000014570	NRIP3	4.67899e-17	1.55025	0.649	0.067	1.14869e-12	ENSG00000175352
E10	Epiblast_vs_Hypoblast	ENSSSCG00000023478	SLC46A1	4.74683e-17	-1.30191	0.629	0.956	1.16535e-12	ENSG00000076351
E10	Epiblast_vs_Hypoblast	ENSSSCG00000050373	-	4.81466e-17	1.45964	0.639	0.056	1.182e-12	-
E10	Epiblast_vs_Hypoblast	ENSSSCG00000031118	PREX1	5.02685e-17	-1.23865	0.041	0.611	1.23409e-12	ENSG00000124126
E10	Epiblast_vs_Hypoblast	ENSSSCG00000017347	HIGD1B	5.13117e-17	1.50555	0.588	0.011	1.2597e-12	ENSG00000131097
E10	Epiblast_vs_Hypoblast	ENSSSCG00000015434	SYPL1	5.15383e-17	-0.556939	1	1	1.26526e-12	ENSG00000008282
E10	Epiblast_vs_Hypoblast	ENSSSCG00000009778	RILPL2	5.24129e-17	-1.21985	0.557	0.922	1.28674e-12	ENSG00000150977
E10	Epiblast_vs_Hypoblast	ENSSSCG00000044406	TMEM80	5.28917e-17	0.892457	1	0.967	1.29849e-12	-
E10	Epiblast_vs_Hypoblast	ENSSSCG00000006510	-	5.38373e-17	0.611999	1	0.989	1.32171e-12	ENSG00000116580
E10	Epiblast_vs_Hypoblast	ENSSSCG00000038825	-	5.4794e-17	1.31139	0.887	0.389	1.34519e-12	-
E10	Epiblast_vs_Hypoblast	ENSSSCG00000025401	CDK10	5.76359e-17	0.848423	1	0.878	1.41496e-12	ENSG00000185324
E10	Epiblast_vs_Hypoblast	ENSSSCG00000031590	SYT13	6.00586e-17	1.28663	0.598	0.022	1.47444e-12	ENSG00000019505
E10	Epiblast_vs_Hypoblast	ENSSSCG00000006624	SELENBP1	6.0452e-17	1.39619	0.732	0.178	1.4841e-12	ENSG00000143416
E10	Epiblast_vs_Hypoblast	ENSSSCG00000028892	-	6.16217e-17	1.11313	0.918	0.533	1.51281e-12	ENSG00000214193
E10	Epiblast_vs_Hypoblast	ENSSSCG00000034261	TMEM59	6.20807e-17	0.573716	1	0.989	1.52408e-12	ENSG00000116209
E10	Epiblast_vs_Hypoblast	ENSSSCG00000002025	SLC22A17	6.30172e-17	1.2997	0.784	0.244	1.54707e-12	ENSG00000092096
E10	Epiblast_vs_Hypoblast	ENSSSCG00000005616	TTC16	6.33572e-17	-1.24782	0.175	0.722	1.55542e-12	ENSG00000167094
E10	Epiblast_vs_Hypoblast	ENSSSCG00000004451	RIPPLY2	6.37547e-17	1.23343	0.794	0.244	1.56518e-12	ENSG00000203877
E10	Epiblast_vs_Hypoblast	ENSSSCG00000027555	DEFB1	6.65029e-17	-1.85155	0.021	0.578	1.63265e-12	-
E10	Epiblast_vs_Hypoblast	ENSSSCG00000005655	WDR34	6.69884e-17	0.885994	0.835	0.344	1.64457e-12	ENSG00000119333
E10	Epiblast_vs_Hypoblast	ENSSSCG00000010974	CNTFR	6.72496e-17	-1.07847	0.124	0.722	1.65098e-12	ENSG00000122756
E10	Epiblast_vs_Hypoblast	ENSSSCG00000023091	-	6.81625e-17	0.635198	1	0.967	1.67339e-12	ENSG00000162735
E10	Epiblast_vs_Hypoblast	ENSSSCG00000004849	APBA2	7.08834e-17	1.25015	0.66	0.078	1.74019e-12	ENSG00000034053
E10	Epiblast_vs_Hypoblast	ENSSSCG00000015733	GLI2	7.10616e-17	1.52813	0.608	0.033	1.74456e-12	ENSG00000074047
E10	Epiblast_vs_Hypoblast	ENSSSCG00000028924	AURKB	7.30037e-17	0.862305	1	0.967	1.79224e-12	ENSG00000178999
E10	Epiblast_vs_Hypoblast	ENSSSCG00000000844	NFYB	7.30156e-17	0.687598	1	0.967	1.79253e-12	ENSG00000120837
E10	Epiblast_vs_Hypoblast	ENSSSCG00000014909	SYTL2	7.59245e-17	-1.83786	0.289	0.822	1.86395e-12	ENSG00000137501
E10	Epiblast_vs_Hypoblast	ENSSSCG00000014871	TSKU	7.75316e-17	-1.13577	0.825	0.978	1.9034e-12	ENSG00000182704
E10	Epiblast_vs_Hypoblast	ENSSSCG00000022618	CMTM8	7.7752e-17	-1.10127	0.835	0.978	1.90881e-12	ENSG00000170293
E10	Epiblast_vs_Hypoblast	ENSSSCG00000042386	-	7.78041e-17	-1.52867	0.186	0.756	1.91009e-12	-
E10	Epiblast_vs_Hypoblast	ENSSSCG00000016175	MREG	7.7921e-17	-1.47408	0.371	0.856	1.91296e-12	ENSG00000118242
E10	Epiblast_vs_Hypoblast	ENSSSCG00000001804	HOMER2	7.8246e-17	1.11488	0.887	0.378	1.92094e-12	ENSG00000103942
E10	Epiblast_vs_Hypoblast	ENSSSCG00000025682	ACTR6	8.19999e-17	0.745622	1	0.922	2.0131e-12	ENSG00000075089
E10	Epiblast_vs_Hypoblast	ENSSSCG00000038031	CPSF6	8.2873e-17	0.659669	1	0.989	2.03453e-12	ENSG00000111605
E10	Epiblast_vs_Hypoblast	ENSSSCG00000024789	SRRT	8.49378e-17	0.545847	1	0.989	2.08522e-12	ENSG00000087087
E10	Epiblast_vs_Hypoblast	ENSSSCG00000002879	GRAMD1A	8.53452e-17	1.00084	0.948	0.589	2.09522e-12	ENSG00000089351
E10	Epiblast_vs_Hypoblast	ENSSSCG00000028867	PPIL4	8.57522e-17	0.651358	1	0.944	2.10522e-12	ENSG00000131013
E10	Epiblast_vs_Hypoblast	ENSSSCG00000044591	-	8.68987e-17	0.916806	0.99	0.844	2.13336e-12	-
E10	Epiblast_vs_Hypoblast	ENSSSCG00000006388	DCAF8	8.8977e-17	0.762682	1	0.978	2.18438e-12	ENSG00000132716
E10	Epiblast_vs_Hypoblast	ENSSSCG00000007108	KIZ	8.9349e-17	0.909219	0.99	0.867	2.19352e-12	ENSG00000088970
E10	Epiblast_vs_Hypoblast	ENSSSCG00000029494	RBBP9	8.95496e-17	0.607497	1	1	2.19844e-12	ENSG00000089050
E10	Epiblast_vs_Hypoblast	ENSSSCG00000031388	SIAH2	9.06966e-17	-1.59178	0.175	0.733	2.2266e-12	ENSG00000181788
E10	Epiblast_vs_Hypoblast	ENSSSCG00000009649	NEFL	9.08443e-17	1.36358	0.701	0.133	2.23023e-12	ENSG00000277586
E10	Epiblast_vs_Hypoblast	ENSSSCG00000005037	ERO1A	9.30488e-17	-1.0686	0.856	0.967	2.28435e-12	ENSG00000197930
E10	Epiblast_vs_Hypoblast	ENSSSCG00000013478	DOHH	9.50809e-17	0.834849	1	0.967	2.33424e-12	ENSG00000129932
E10	Epiblast_vs_Hypoblast	ENSSSCG00000002910	ALKBH6	9.50906e-17	0.611759	1	0.989	2.33447e-12	ENSG00000239382
E10	Epiblast_vs_Hypoblast	ENSSSCG00000001578	CMTR1	9.54487e-17	0.864634	1	0.933	2.34327e-12	ENSG00000137200
E10	Epiblast_vs_Hypoblast	ENSSSCG00000000531	BICD1	9.61819e-17	1.32704	0.722	0.144	2.36127e-12	ENSG00000151746
E10	Epiblast_vs_Hypoblast	ENSSSCG00000040556	-	9.69428e-17	-1.22857	0.041	0.611	2.37994e-12	-
E10	Epiblast_vs_Hypoblast	ENSSSCG00000003147	CA11	9.94105e-17	1.44859	0.753	0.211	2.44053e-12	ENSG00000063180
E10	Epiblast_vs_Hypoblast	ENSSSCG00000001573	PIM1	1.00851e-16	0.737605	1	0.911	2.47589e-12	ENSG00000137193
E10	Epiblast_vs_Hypoblast	ENSSSCG00000029630	TAF10	1.02671e-16	-0.556263	1	1	2.52056e-12	ENSG00000166337
E10	Epiblast_vs_Hypoblast	ENSSSCG00000013511	HDGFL2	1.03968e-16	1.16545	0.897	0.722	2.55242e-12	ENSG00000167674
E10	Epiblast_vs_Hypoblast	ENSSSCG00000034841	RGS19	1.06015e-16	1.01105	0.979	0.878	2.60268e-12	ENSG00000171700
E10	Epiblast_vs_Hypoblast	ENSSSCG00000013755	CCDC130	1.06224e-16	0.787931	0.99	0.978	2.60779e-12	ENSG00000104957
E10	Epiblast_vs_Hypoblast	ENSSSCG00000021126	SOSTDC1	1.07925e-16	1.7119	0.629	0.056	2.64956e-12	ENSG00000171243
E10	Epiblast_vs_Hypoblast	ENSSSCG00000004452	PRSS35	1.07932e-16	-1.48355	0.691	0.9	2.64972e-12	ENSG00000146250
E10	Epiblast_vs_Hypoblast	ENSSSCG00000033420	ZNF227	1.11026e-16	1.24907	0.742	0.178	2.72568e-12	ENSG00000131115
E10	Epiblast_vs_Hypoblast	ENSSSCG00000033214	GNMT	1.14403e-16	1.15915	0.804	0.311	2.80859e-12	ENSG00000124713
E10	Epiblast_vs_Hypoblast	ENSSSCG00000028015	GAL3ST3	1.16232e-16	1.31329	0.804	0.289	2.85351e-12	ENSG00000175229
E10	Epiblast_vs_Hypoblast	ENSSSCG00000030229	ABHD14A	1.21942e-16	0.650136	1	0.967	2.99368e-12	ENSG00000248487
E10	Epiblast_vs_Hypoblast	ENSSSCG00000016850	LIFR	1.24813e-16	-1.44837	0.196	0.767	3.06415e-12	ENSG00000113594
E10	Epiblast_vs_Hypoblast	ENSSSCG00000009946	SART3	1.25923e-16	0.787822	1	0.967	3.09142e-12	ENSG00000075856
E10	Epiblast_vs_Hypoblast	ENSSSCG00000050971	-	1.28437e-16	1.38463	0.649	0.067	3.15312e-12	-
E10	Epiblast_vs_Hypoblast	ENSSSCG00000013573	TRAPPC5	1.34479e-16	0.594584	1	1	3.30146e-12	ENSG00000181029
E10	Epiblast_vs_Hypoblast	ENSSSCG00000004825	CHSY1	1.37822e-16	-1.29306	0.629	0.944	3.38353e-12	ENSG00000131873
E10	Epiblast_vs_Hypoblast	ENSSSCG00000010825	MARK1	1.37942e-16	-1.61996	0.289	0.8	3.38648e-12	ENSG00000116141
E10	Epiblast_vs_Hypoblast	ENSSSCG00000030996	XBP1	1.39214e-16	-0.896721	1	0.989	3.4177e-12	ENSG00000100219
E10	Epiblast_vs_Hypoblast	ENSSSCG00000032151	CPZ	1.42524e-16	1.32489	0.588	0.022	3.49896e-12	ENSG00000109625
E10	Epiblast_vs_Hypoblast	ENSSSCG00000037577	CHAC2	1.43237e-16	1.2175	0.907	0.6	3.51647e-12	ENSG00000143942
E10	Epiblast_vs_Hypoblast	ENSSSCG00000016469	TRPV5	1.45975e-16	-1.32205	0.041	0.6	3.58368e-12	ENSG00000127412
E10	Epiblast_vs_Hypoblast	ENSSSCG00000015345	GLCCI1	1.48208e-16	1.25213	0.804	0.244	3.6385e-12	ENSG00000106415
E10	Epiblast_vs_Hypoblast	ENSSSCG00000038911	KLF2	1.5157e-16	-1.51556	0.165	0.733	3.72104e-12	ENSG00000127528
E10	Epiblast_vs_Hypoblast	ENSSSCG00000005180	BNC2	1.51644e-16	1.47183	0.66	0.089	3.72286e-12	ENSG00000173068
E10	Epiblast_vs_Hypoblast	ENSSSCG00000032684	BOK	1.51965e-16	1.23466	0.897	0.556	3.73074e-12	ENSG00000176720
E10	Epiblast_vs_Hypoblast	ENSSSCG00000022820	-	1.52636e-16	-0.612808	0.206	0.767	3.7472e-12	-
E10	Epiblast_vs_Hypoblast	ENSSSCG00000004322	ANKRD6	1.56263e-16	1.1339	0.835	0.289	3.83626e-12	ENSG00000135299
E10	Epiblast_vs_Hypoblast	ENSSSCG00000029781	SELENOM	1.57016e-16	-0.985616	0.876	0.967	3.85473e-12	ENSG00000198832
E10	Epiblast_vs_Hypoblast	ENSSSCG00000004759	SPINT1	1.5722e-16	-0.595024	1	1	3.85975e-12	ENSG00000166145
E10	Epiblast_vs_Hypoblast	ENSSSCG00000004077	FBXO5	1.59297e-16	0.864149	1	0.978	3.91073e-12	ENSG00000112029
E10	Epiblast_vs_Hypoblast	ENSSSCG00000028294	CATSPER3	1.60401e-16	-1.52885	0.031	0.578	3.93783e-12	ENSG00000152705
E10	Epiblast_vs_Hypoblast	ENSSSCG00000029536	SCTR	1.61745e-16	-1.10118	0.794	0.989	3.97085e-12	ENSG00000080293
E10	Epiblast_vs_Hypoblast	ENSSSCG00000007163	AVP	1.70824e-16	1.20506	0.794	0.244	4.19374e-12	ENSG00000101200
E10	Epiblast_vs_Hypoblast	ENSSSCG00000024152	ETV6	1.72078e-16	1.23203	0.784	0.2	4.22451e-12	ENSG00000139083
E10	Epiblast_vs_Hypoblast	ENSSSCG00000037513	GINS4	1.77594e-16	0.814311	0.99	0.889	4.35992e-12	ENSG00000147536
E10	Epiblast_vs_Hypoblast	ENSSSCG00000003756	LPAR3	1.79821e-16	-1.39839	0.072	0.633	4.4146e-12	ENSG00000171517
E10	Epiblast_vs_Hypoblast	ENSSSCG00000035148	ZNF268	1.87786e-16	1.38681	0.814	0.322	4.61016e-12	ENSG00000090612
E10	Epiblast_vs_Hypoblast	ENSSSCG00000008853	TLL1	1.94882e-16	1.43037	0.598	0.033	4.78436e-12	ENSG00000038295
E10	Epiblast_vs_Hypoblast	ENSSSCG00000013078	-	1.95078e-16	-1.14573	0.165	0.744	4.78916e-12	ENSG00000124920
E10	Epiblast_vs_Hypoblast	ENSSSCG00000000464	C12orf56	1.98923e-16	-1.63486	0.072	0.633	4.88357e-12	ENSG00000185306
E10	Epiblast_vs_Hypoblast	ENSSSCG00000038304	-	2.10781e-16	0.756477	0.979	0.922	5.17468e-12	-
E10	Epiblast_vs_Hypoblast	ENSSSCG00000005389	TEX10	2.11696e-16	0.623551	1	0.978	5.19714e-12	ENSG00000136891
E10	Epiblast_vs_Hypoblast	ENSSSCG00000024149	ELOVL5	2.24039e-16	-0.994159	0.856	1	5.50015e-12	ENSG00000012660
E10	Epiblast_vs_Hypoblast	ENSSSCG00000042927	-	2.29314e-16	-1.35529	0.01	0.556	5.62966e-12	-
E10	Epiblast_vs_Hypoblast	ENSSSCG00000015120	USP2	2.31697e-16	1.25577	0.814	0.289	5.68815e-12	ENSG00000036672
E10	Epiblast_vs_Hypoblast	ENSSSCG00000007727	AUTS2	2.38066e-16	1.02047	0.649	0.056	5.84451e-12	ENSG00000158321
E10	Epiblast_vs_Hypoblast	ENSSSCG00000001946	MBIP	2.38529e-16	0.699258	1	0.933	5.85588e-12	ENSG00000151332
E10	Epiblast_vs_Hypoblast	ENSSSCG00000031616	FOSB	2.42933e-16	-1.70101	0.144	0.689	5.964e-12	ENSG00000125740
E10	Epiblast_vs_Hypoblast	ENSSSCG00000033015	B3GNT7	2.44263e-16	-1.17709	0.505	0.867	5.99665e-12	ENSG00000156966
E10	Epiblast_vs_Hypoblast	ENSSSCG00000011010	C9orf72	2.51372e-16	1.01062	0.969	0.756	6.17118e-12	ENSG00000147894
E10	Epiblast_vs_Hypoblast	ENSSSCG00000039061	EIF2AK4	2.5204e-16	-0.69828	0.99	1	6.18758e-12	ENSG00000128829
E10	Epiblast_vs_Hypoblast	ENSSSCG00000017752	WSB1	2.53351e-16	-0.568332	1	1	6.21978e-12	ENSG00000109046
E10	Epiblast_vs_Hypoblast	ENSSSCG00000038112	-	2.53499e-16	1.54402	0.68	0.133	6.22339e-12	ENSG00000204710
E10	Epiblast_vs_Hypoblast	ENSSSCG00000017367	MPP2	2.58181e-16	1.16082	0.588	0.022	6.33835e-12	ENSG00000108852
E10	Epiblast_vs_Hypoblast	ENSSSCG00000003919	-	2.63606e-16	1.06343	0.938	0.733	6.47152e-12	ENSG00000132781
E10	Epiblast_vs_Hypoblast	ENSSSCG00000004105	NUP43	2.66451e-16	0.800124	1	0.933	6.54136e-12	ENSG00000120253
E10	Epiblast_vs_Hypoblast	ENSSSCG00000051070	-	2.70284e-16	-0.711342	1	1	6.63546e-12	-
E10	Epiblast_vs_Hypoblast	ENSSSCG00000027466	PCOLCE	2.72158e-16	-1.11415	0.845	0.967	6.68147e-12	ENSG00000106333
E10	Epiblast_vs_Hypoblast	ENSSSCG00000000588	PLEKHA5	2.7373e-16	1.36397	0.907	0.667	6.72006e-12	ENSG00000052126
E10	Epiblast_vs_Hypoblast	ENSSSCG00000017054	CYFIP2	2.74158e-16	1.29902	0.722	0.156	6.73058e-12	ENSG00000055163
E10	Epiblast_vs_Hypoblast	ENSSSCG00000021813	SLC26A3	2.74692e-16	-1.36276	0.041	0.6	6.74368e-12	ENSG00000091138
E10	Epiblast_vs_Hypoblast	ENSSSCG00000020872	-	2.75074e-16	-1.60555	0.495	0.933	6.75307e-12	ENSG00000162366
E10	Epiblast_vs_Hypoblast	ENSSSCG00000004694	FRMD5	2.82952e-16	1.51363	0.691	0.133	6.94647e-12	ENSG00000171877
E10	Epiblast_vs_Hypoblast	ENSSSCG00000028810	-	2.85023e-16	-1.49578	0.155	0.733	6.99732e-12	ENSG00000144010
E10	Epiblast_vs_Hypoblast	ENSSSCG00000016988	ERGIC1	2.9045e-16	-1.18441	0.711	0.933	7.13054e-12	ENSG00000113719
E10	Epiblast_vs_Hypoblast	ENSSSCG00000015631	GRB10	2.93916e-16	-1.14469	0.412	0.9	7.21563e-12	ENSG00000106070
E10	Epiblast_vs_Hypoblast	ENSSSCG00000013833	SLC1A6	2.94729e-16	1.15474	0.639	0.067	7.23559e-12	ENSG00000105143
E10	Epiblast_vs_Hypoblast	ENSSSCG00000008803	ATP8A1	2.97949e-16	-1.36786	0.32	0.856	7.31465e-12	ENSG00000124406
E10	Epiblast_vs_Hypoblast	ENSSSCG00000004233	SMPDL3A	2.99687e-16	-1.04097	0.165	0.789	7.35732e-12	ENSG00000172594
E10	Epiblast_vs_Hypoblast	ENSSSCG00000009112	SEC24D	3.05994e-16	-1.27219	0.557	0.889	7.51215e-12	ENSG00000150961
E10	Epiblast_vs_Hypoblast	ENSSSCG00000002430	EFCAB11	3.08272e-16	1.25437	0.866	0.4	7.56808e-12	ENSG00000140025
E10	Epiblast_vs_Hypoblast	ENSSSCG00000037722	-	3.15388e-16	0.982584	0.567	0.011	7.74277e-12	-
E10	Epiblast_vs_Hypoblast	ENSSSCG00000045906	-	3.32147e-16	-1.17093	0.144	0.711	8.15421e-12	-
E10	Epiblast_vs_Hypoblast	ENSSSCG00000005178	CNTLN	3.37954e-16	1.39677	0.649	0.067	8.29678e-12	ENSG00000044459
E10	Epiblast_vs_Hypoblast	ENSSSCG00000022312	RHPN2	3.40888e-16	-0.85323	0.99	1	8.36879e-12	ENSG00000131941
E10	Epiblast_vs_Hypoblast	ENSSSCG00000037898	CXXC5	3.70927e-16	0.756227	0.99	0.856	9.10625e-12	ENSG00000171604
E10	Epiblast_vs_Hypoblast	ENSSSCG00000034529	SMIM4	3.73228e-16	-0.650945	1	1	9.16275e-12	ENSG00000168273
E10	Epiblast_vs_Hypoblast	ENSSSCG00000017289	DDX42	3.7354e-16	0.591265	1	0.989	9.1704e-12	ENSG00000198231
E10	Epiblast_vs_Hypoblast	ENSSSCG00000029715	OLFM1	3.76987e-16	1.49499	0.629	0.078	9.25503e-12	ENSG00000130558
E10	Epiblast_vs_Hypoblast	ENSSSCG00000037706	PRKAR2B	3.817e-16	1.42918	0.732	0.211	9.37075e-12	ENSG00000005249
E10	Epiblast_vs_Hypoblast	ENSSSCG00000009739	NOC4L	4.04863e-16	0.590978	1	0.978	9.93938e-12	ENSG00000184967
E10	Epiblast_vs_Hypoblast	ENSSSCG00000026701	-	4.18201e-16	-1.27966	0.155	0.722	1.02668e-11	ENSG00000173868
E10	Epiblast_vs_Hypoblast	ENSSSCG00000016243	RHBDD1	4.21344e-16	1.01155	0.979	0.667	1.0344e-11	ENSG00000144468
E10	Epiblast_vs_Hypoblast	ENSSSCG00000046736	-	4.24191e-16	-1.99375	0.041	0.589	1.04139e-11	-
E10	Epiblast_vs_Hypoblast	ENSSSCG00000037324	-	4.25871e-16	1.06501	0.959	0.622	1.04551e-11	-
E10	Epiblast_vs_Hypoblast	ENSSSCG00000029918	CEPT1	4.33133e-16	-0.722918	1	1	1.06334e-11	ENSG00000134255
E10	Epiblast_vs_Hypoblast	ENSSSCG00000021475	SLC4A2	4.35137e-16	-0.953104	0.845	0.978	1.06826e-11	ENSG00000164889
E10	Epiblast_vs_Hypoblast	ENSSSCG00000002444	FBLN5	4.37445e-16	1.10539	0.588	0.033	1.07393e-11	ENSG00000140092
E10	Epiblast_vs_Hypoblast	ENSSSCG00000025775	TADA2A	4.38262e-16	0.638289	1	1	1.07593e-11	ENSG00000276234
E10	Epiblast_vs_Hypoblast	ENSSSCG00000006263	ATP6V1H	4.42515e-16	-0.988305	0.845	0.967	1.08638e-11	ENSG00000047249
E10	Epiblast_vs_Hypoblast	ENSSSCG00000026517	CALML4	4.44068e-16	-1.28406	0.402	0.867	1.09019e-11	ENSG00000129007
E10	Epiblast_vs_Hypoblast	ENSSSCG00000036247	-	4.4627e-16	0.957955	0.959	0.867	1.09559e-11	ENSG00000286192
E10	Epiblast_vs_Hypoblast	ENSSSCG00000009018	SH3D19	4.49576e-16	-1.20927	0.546	0.922	1.10371e-11	ENSG00000109686
E10	Epiblast_vs_Hypoblast	ENSSSCG00000014998	AASDHPPT	4.53534e-16	0.596082	1	0.989	1.11343e-11	ENSG00000149313
E10	Epiblast_vs_Hypoblast	ENSSSCG00000016044	ORMDL1	4.57103e-16	0.528538	1	1	1.12219e-11	ENSG00000128699
E10	Epiblast_vs_Hypoblast	ENSSSCG00000049715	-	4.70191e-16	1.13892	0.649	0.089	1.15432e-11	-
E10	Epiblast_vs_Hypoblast	ENSSSCG00000002446	-	4.75732e-16	0.750418	0.979	0.856	1.16792e-11	ENSG00000066427
E10	Epiblast_vs_Hypoblast	ENSSSCG00000042788	-	4.91365e-16	1.14317	0.969	0.722	1.2063e-11	-
E10	Epiblast_vs_Hypoblast	ENSSSCG00000004412	MICAL1	5.02626e-16	1.10735	0.928	0.489	1.23395e-11	ENSG00000135596
E10	Epiblast_vs_Hypoblast	ENSSSCG00000024802	MACC1	5.04021e-16	1.45745	0.722	0.167	1.23737e-11	ENSG00000183742
E10	Epiblast_vs_Hypoblast	ENSSSCG00000026108	CDC42EP1	5.11702e-16	-1.04913	0.371	0.844	1.25623e-11	ENSG00000128283
E10	Epiblast_vs_Hypoblast	ENSSSCG00000038534	TSR1	5.18596e-16	0.50581	1	1	1.27315e-11	ENSG00000167721
E10	Epiblast_vs_Hypoblast	ENSSSCG00000048435	-	5.20526e-16	0.803767	0.959	0.722	1.27789e-11	-
E10	Epiblast_vs_Hypoblast	ENSSSCG00000004983	-	5.29665e-16	-0.74624	1	0.989	1.30033e-11	ENSG00000150527
E10	Epiblast_vs_Hypoblast	ENSSSCG00000011056	FRMD4A	5.29892e-16	-1.15681	0.196	0.778	1.30088e-11	ENSG00000151474
E10	Epiblast_vs_Hypoblast	ENSSSCG00000034923	ABHD16A	5.545e-16	0.652239	1	0.967	1.3613e-11	ENSG00000204427
E10	Epiblast_vs_Hypoblast	ENSSSCG00000027294	CDV3	5.55443e-16	-0.877983	0.794	0.989	1.36361e-11	ENSG00000091527
E10	Epiblast_vs_Hypoblast	ENSSSCG00000001062	DTNBP1	5.56071e-16	1.26883	0.969	0.733	1.36515e-11	ENSG00000047579
E10	Epiblast_vs_Hypoblast	ENSSSCG00000029776	FAM219B	5.65548e-16	0.710218	1	0.933	1.38842e-11	ENSG00000178761
E10	Epiblast_vs_Hypoblast	ENSSSCG00000000688	LAG3	6.04203e-16	1.42486	0.753	0.244	1.48332e-11	ENSG00000089692
E10	Epiblast_vs_Hypoblast	ENSSSCG00000006365	DEDD	6.26106e-16	0.645538	1	0.978	1.53709e-11	ENSG00000158796
E10	Epiblast_vs_Hypoblast	ENSSSCG00000014119	SERINC5	6.30089e-16	-0.995362	0.814	0.989	1.54687e-11	ENSG00000164300
E10	Epiblast_vs_Hypoblast	ENSSSCG00000025109	PLD3	6.31707e-16	0.81273	1	0.867	1.55084e-11	ENSG00000105223
E10	Epiblast_vs_Hypoblast	ENSSSCG00000013118	MRPL16	6.32806e-16	0.516666	1	0.989	1.55354e-11	ENSG00000166902
E10	Epiblast_vs_Hypoblast	ENSSSCG00000003079	-	6.35539e-16	-1.47521	0.711	0.922	1.56025e-11	ENSG00000073008
E10	Epiblast_vs_Hypoblast	ENSSSCG00000005055	LGALS3	6.38677e-16	-1.47765	0.907	0.989	1.56795e-11	ENSG00000131981
E10	Epiblast_vs_Hypoblast	ENSSSCG00000032282	ACP5	6.51354e-16	1.32909	0.619	0.067	1.59907e-11	ENSG00000102575
E10	Epiblast_vs_Hypoblast	ENSSSCG00000044004	-	6.56571e-16	1.04694	0.959	0.611	1.61188e-11	-
E10	Epiblast_vs_Hypoblast	ENSSSCG00000013049	RCOR2	6.63457e-16	1.02954	0.887	0.478	1.62879e-11	ENSG00000167771
E10	Epiblast_vs_Hypoblast	ENSSSCG00000039812	RAP2A	6.8561e-16	-1.27487	0.443	0.878	1.68317e-11	ENSG00000125249
E10	Epiblast_vs_Hypoblast	ENSSSCG00000014037	-	6.96164e-16	1.59772	0.557	0.011	1.70908e-11	-
E10	Epiblast_vs_Hypoblast	ENSSSCG00000006625	RFX5	7.13457e-16	1.16499	0.773	0.244	1.75154e-11	ENSG00000143390
E10	Epiblast_vs_Hypoblast	ENSSSCG00000010943	AOPEP	7.15532e-16	0.874925	1	0.989	1.75663e-11	ENSG00000148120
E10	Epiblast_vs_Hypoblast	ENSSSCG00000034090	CRTC3	7.19133e-16	-1.14472	0.619	0.956	1.76547e-11	ENSG00000140577
E10	Epiblast_vs_Hypoblast	ENSSSCG00000029711	ZNF518B	7.25831e-16	-1.11353	0.381	0.856	1.78191e-11	ENSG00000178163
E10	Epiblast_vs_Hypoblast	ENSSSCG00000051794	CHRNB1	7.3065e-16	0.989937	0.948	0.511	1.79375e-11	ENSG00000170175
E10	Epiblast_vs_Hypoblast	ENSSSCG00000007839	EEF2K	7.32218e-16	1.19901	0.763	0.211	1.7976e-11	ENSG00000103319
E10	Epiblast_vs_Hypoblast	ENSSSCG00000034124	CIAO2A	7.4774e-16	-0.510406	1	1	1.8357e-11	ENSG00000166797
E10	Epiblast_vs_Hypoblast	ENSSSCG00000011743	MECOM	7.55745e-16	1.51581	0.619	0.078	1.85535e-11	ENSG00000085276
E10	Epiblast_vs_Hypoblast	ENSSSCG00000005355	EXOSC3	7.60696e-16	0.638688	1	0.978	1.86751e-11	ENSG00000107371
E10	Epiblast_vs_Hypoblast	ENSSSCG00000003177	BCL2L12	7.96249e-16	1.00446	1	0.833	1.95479e-11	ENSG00000126453
E10	Epiblast_vs_Hypoblast	ENSSSCG00000011238	ARPP21	8.25931e-16	-1.15289	0.01	0.533	2.02766e-11	ENSG00000172995
E10	Epiblast_vs_Hypoblast	ENSSSCG00000000435	-	8.61742e-16	-1.07426	0.113	0.689	2.11558e-11	ENSG00000240771
E10	Epiblast_vs_Hypoblast	ENSSSCG00000008193	ZAP70	8.62469e-16	1.34761	0.691	0.133	2.11736e-11	ENSG00000115085
E10	Epiblast_vs_Hypoblast	ENSSSCG00000033367	PLEKHA2	8.65169e-16	-1.36244	0.278	0.8	2.12399e-11	ENSG00000169499
E10	Epiblast_vs_Hypoblast	ENSSSCG00000024302	-	8.69729e-16	1.17475	0.567	0.022	2.13519e-11	-
E10	Epiblast_vs_Hypoblast	ENSSSCG00000027022	CNFN	8.88447e-16	1.33449	0.66	0.122	2.18114e-11	ENSG00000105427
E10	Epiblast_vs_Hypoblast	ENSSSCG00000025454	POLR2C	8.98528e-16	0.522388	1	1	2.20589e-11	ENSG00000102978
E10	Epiblast_vs_Hypoblast	ENSSSCG00000008785	FAM114A1	9.11049e-16	-1.59003	0.598	0.878	2.23662e-11	ENSG00000197712
E10	Epiblast_vs_Hypoblast	ENSSSCG00000013837	AKAP8	9.16259e-16	0.618519	1	0.989	2.24942e-11	ENSG00000105127
E10	Epiblast_vs_Hypoblast	ENSSSCG00000022345	CHN1	9.50661e-16	1.17956	0.814	0.378	2.33387e-11	ENSG00000128656
E10	Epiblast_vs_Hypoblast	ENSSSCG00000016104	TRAK2	9.71951e-16	-0.874478	0.598	0.944	2.38614e-11	ENSG00000115993
E10	Epiblast_vs_Hypoblast	ENSSSCG00000009317	CDX2	9.76234e-16	-1.02742	0.062	0.6	2.39666e-11	ENSG00000165556
E10	Epiblast_vs_Hypoblast	ENSSSCG00000025992	ENPP3	9.89548e-16	-1.75736	0.103	0.667	2.42934e-11	ENSG00000154269
E10	Epiblast_vs_Hypoblast	ENSSSCG00000035259	PHF3	9.93959e-16	0.748213	0.99	0.978	2.44017e-11	ENSG00000118482
E10	Epiblast_vs_Hypoblast	ENSSSCG00000013880	-	1.0029e-15	1.19496	0.691	0.111	2.46212e-11	-
E10	Epiblast_vs_Hypoblast	ENSSSCG00000037439	TRAPPC4	1.01373e-15	0.529941	1	0.989	2.48871e-11	ENSG00000196655
E10	Epiblast_vs_Hypoblast	ENSSSCG00000011589	IFT122	1.04962e-15	1.20376	0.629	0.078	2.57681e-11	ENSG00000163913
E10	Epiblast_vs_Hypoblast	ENSSSCG00000000492	LYZ	1.05003e-15	0.691153	1	0.978	2.57781e-11	ENSG00000090382
E10	Epiblast_vs_Hypoblast	ENSSSCG00000014176	RGMB	1.05803e-15	1.06061	0.928	0.611	2.59747e-11	ENSG00000174136
E10	Epiblast_vs_Hypoblast	ENSSSCG00000029323	KCNE3	1.07531e-15	-1.45929	0.103	0.656	2.63989e-11	ENSG00000175538
E10	Epiblast_vs_Hypoblast	ENSSSCG00000049862	-	1.07634e-15	-0.698565	0.969	0.989	2.64242e-11	-
E10	Epiblast_vs_Hypoblast	ENSSSCG00000009999	TBC1D10A	1.07803e-15	-1.02776	0.134	0.711	2.64658e-11	ENSG00000099992
E10	Epiblast_vs_Hypoblast	ENSSSCG00000000371	PMEL	1.08038e-15	1.44308	0.701	0.178	2.65233e-11	ENSG00000185664
E10	Epiblast_vs_Hypoblast	ENSSSCG00000014833	UCP2	1.08188e-15	0.643837	0.979	0.778	2.65602e-11	ENSG00000175567
E10	Epiblast_vs_Hypoblast	ENSSSCG00000036362	KLK14	1.08535e-15	-1.42251	0.062	0.611	2.66454e-11	ENSG00000129437
E10	Epiblast_vs_Hypoblast	ENSSSCG00000010928	KDM5B	1.10743e-15	0.788565	1	0.967	2.71874e-11	ENSG00000117139
E10	Epiblast_vs_Hypoblast	ENSSSCG00000035262	TMEM74B	1.10836e-15	1.10623	0.557	0.011	2.72103e-11	ENSG00000125895
E10	Epiblast_vs_Hypoblast	ENSSSCG00000003589	SRSF4	1.1223e-15	0.541123	1	0.989	2.75524e-11	ENSG00000116350
E10	Epiblast_vs_Hypoblast	ENSSSCG00000011825	ATP13A3	1.13184e-15	-0.912155	0.856	0.967	2.77866e-11	ENSG00000133657
E10	Epiblast_vs_Hypoblast	ENSSSCG00000015298	SRI	1.1761e-15	0.530912	1	0.989	2.88732e-11	ENSG00000075142
E10	Epiblast_vs_Hypoblast	ENSSSCG00000045086	-	1.1802e-15	0.920001	0.99	0.811	2.89738e-11	-
E10	Epiblast_vs_Hypoblast	ENSSSCG00000001245	ZNRD1	1.20468e-15	0.653773	1	0.989	2.95749e-11	ENSG00000066379
E10	Epiblast_vs_Hypoblast	ENSSSCG00000013655	ICAM1	1.21054e-15	-1.22588	0.361	0.878	2.97189e-11	ENSG00000090339
E10	Epiblast_vs_Hypoblast	ENSSSCG00000003553	MTFR1L	1.2324e-15	0.967051	0.969	0.811	3.02555e-11	ENSG00000117640
E10	Epiblast_vs_Hypoblast	ENSSSCG00000002431	TDP1	1.23946e-15	0.712289	1	0.911	3.04287e-11	ENSG00000042088
E10	Epiblast_vs_Hypoblast	ENSSSCG00000002506	VRK1	1.25399e-15	0.5144	1	1	3.07855e-11	ENSG00000100749
E10	Epiblast_vs_Hypoblast	ENSSSCG00000005124	IFT74	1.28084e-15	1.45628	0.814	0.367	3.14447e-11	ENSG00000096872
E10	Epiblast_vs_Hypoblast	ENSSSCG00000025953	OGFOD1	1.28594e-15	0.661826	0.99	0.911	3.15698e-11	ENSG00000087263
E10	Epiblast_vs_Hypoblast	ENSSSCG00000005437	KLF4	1.29358e-15	-1.28663	0.557	0.9	3.17574e-11	ENSG00000136826
E10	Epiblast_vs_Hypoblast	ENSSSCG00000033791	IMPA1	1.30751e-15	-0.959975	0.938	0.956	3.20994e-11	ENSG00000133731
E10	Epiblast_vs_Hypoblast	ENSSSCG00000006051	CTHRC1	1.30975e-15	1.25646	0.742	0.211	3.21544e-11	ENSG00000164932
E10	Epiblast_vs_Hypoblast	ENSSSCG00000013756	MRI1	1.31057e-15	0.853416	0.979	0.933	3.21745e-11	ENSG00000037757
E10	Epiblast_vs_Hypoblast	ENSSSCG00000009203	SNCA	1.35392e-15	1.64985	0.649	0.111	3.32387e-11	ENSG00000145335
E10	Epiblast_vs_Hypoblast	ENSSSCG00000036907	-	1.36055e-15	1.12308	0.99	0.789	3.34015e-11	ENSG00000197696
E10	Epiblast_vs_Hypoblast	ENSSSCG00000025892	PRR3	1.36791e-15	0.6753	1	0.967	3.35822e-11	ENSG00000204576
E10	Epiblast_vs_Hypoblast	ENSSSCG00000025273	CYP11A1	1.39264e-15	-1.59146	0.082	0.622	3.41894e-11	ENSG00000140459
E10	Epiblast_vs_Hypoblast	ENSSSCG00000021440	GPSM2	1.39874e-15	1.38807	0.887	0.544	3.4339e-11	ENSG00000121957
E10	Epiblast_vs_Hypoblast	ENSSSCG00000032960	MANEAL	1.41005e-15	-1.30454	0.546	0.889	3.46168e-11	ENSG00000185090
E10	Epiblast_vs_Hypoblast	ENSSSCG00000000276	TARBP2	1.41173e-15	0.528809	1	1	3.4658e-11	ENSG00000139546
E10	Epiblast_vs_Hypoblast	ENSSSCG00000009962	TFIP11	1.43747e-15	0.861847	0.99	0.9	3.529e-11	ENSG00000100109
E10	Epiblast_vs_Hypoblast	ENSSSCG00000006308	CREG1	1.43941e-15	-1.24654	0.278	0.8	3.53376e-11	ENSG00000143162
E10	Epiblast_vs_Hypoblast	ENSSSCG00000001817	FURIN	1.4723e-15	-1.25372	0.866	0.978	3.61451e-11	ENSG00000140564
E10	Epiblast_vs_Hypoblast	ENSSSCG00000017067	CNOT8	1.60001e-15	0.740228	1	0.878	3.92802e-11	ENSG00000155508
E10	Epiblast_vs_Hypoblast	ENSSSCG00000035582	GIPC2	1.61012e-15	1.33417	0.866	0.456	3.95284e-11	ENSG00000137960
E10	Epiblast_vs_Hypoblast	ENSSSCG00000020823	BSCL2	1.62048e-15	-0.86066	0.969	0.978	3.97827e-11	ENSG00000168000
E10	Epiblast_vs_Hypoblast	ENSSSCG00000016590	SND1	1.64517e-15	-1.07297	0.856	0.978	4.03889e-11	ENSG00000197157
E10	Epiblast_vs_Hypoblast	ENSSSCG00000001097	-	1.65363e-15	-1.15128	0.845	0.967	4.05967e-11	ENSG00000282804
E10	Epiblast_vs_Hypoblast	ENSSSCG00000009486	SLITRK6	1.71555e-15	1.48161	0.588	0.044	4.21168e-11	ENSG00000184564
E10	Epiblast_vs_Hypoblast	ENSSSCG00000034229	MIS18A	1.73747e-15	0.669411	1	0.944	4.26548e-11	ENSG00000159055
E10	Epiblast_vs_Hypoblast	ENSSSCG00000033381	IRF4	1.74862e-15	1.55779	0.68	0.144	4.29285e-11	ENSG00000137265
E10	Epiblast_vs_Hypoblast	ENSSSCG00000016685	WIPF3	1.7549e-15	1.38249	0.577	0.033	4.30829e-11	ENSG00000122574
E10	Epiblast_vs_Hypoblast	ENSSSCG00000008823	SLC10A4	1.79782e-15	1.63951	0.639	0.111	4.41365e-11	ENSG00000145248
E10	Epiblast_vs_Hypoblast	ENSSSCG00000021821	MYO1C	1.82911e-15	-1.13698	0.742	0.967	4.49047e-11	ENSG00000197879
E10	Epiblast_vs_Hypoblast	ENSSSCG00000038151	CMTM3	1.8444e-15	-0.780538	0.907	0.989	4.52799e-11	ENSG00000140931
E10	Epiblast_vs_Hypoblast	ENSSSCG00000000891	LTA4H	1.93422e-15	0.570074	1	0.989	4.74851e-11	ENSG00000111144
E10	Epiblast_vs_Hypoblast	ENSSSCG00000005347	POLR1E	1.95783e-15	0.846854	0.99	0.911	4.80648e-11	ENSG00000137054
E10	Epiblast_vs_Hypoblast	ENSSSCG00000001459	HLA-DOB	1.96205e-15	1.45115	0.588	0.056	4.81684e-11	ENSG00000241106
E10	Epiblast_vs_Hypoblast	ENSSSCG00000010876	DESI2	1.97416e-15	-0.77928	0.969	1	4.84655e-11	ENSG00000121644
E10	Epiblast_vs_Hypoblast	ENSSSCG00000002838	ZNF423	1.98643e-15	1.27833	0.711	0.167	4.87668e-11	ENSG00000102935
E10	Epiblast_vs_Hypoblast	ENSSSCG00000036385	BET1	2.06696e-15	-0.672655	0.99	0.989	5.07438e-11	ENSG00000105829
E10	Epiblast_vs_Hypoblast	ENSSSCG00000044928	-	2.10874e-15	-1.32766	0.01	0.522	5.17695e-11	-
E10	Epiblast_vs_Hypoblast	ENSSSCG00000006115	RUNX1T1	2.14704e-15	1.23244	0.804	0.278	5.27098e-11	ENSG00000079102
E10	Epiblast_vs_Hypoblast	ENSSSCG00000027503	OSBPL8	2.17363e-15	-1.03069	0.835	1	5.33625e-11	ENSG00000091039
E10	Epiblast_vs_Hypoblast	ENSSSCG00000000559	RASSF8	2.19215e-15	-1.33942	0.433	0.867	5.38172e-11	ENSG00000123094
E10	Epiblast_vs_Hypoblast	ENSSSCG00000031957	RIMS2	2.21949e-15	1.57155	0.691	0.167	5.44885e-11	ENSG00000176406
E10	Epiblast_vs_Hypoblast	ENSSSCG00000005135	MTAP	2.24608e-15	-0.566766	1	1	5.51412e-11	ENSG00000099810
E10	Epiblast_vs_Hypoblast	ENSSSCG00000017391	PLEKHH3	2.25077e-15	-1.20337	0.093	0.644	5.52565e-11	ENSG00000068137
E10	Epiblast_vs_Hypoblast	ENSSSCG00000002127	CHD8	2.26833e-15	0.886306	1	0.967	5.56874e-11	ENSG00000100888
E10	Epiblast_vs_Hypoblast	ENSSSCG00000034692	SH3BP4	2.35644e-15	0.84821	0.99	0.822	5.78506e-11	ENSG00000130147
E10	Epiblast_vs_Hypoblast	ENSSSCG00000021814	ZMYM2	2.41016e-15	0.821971	1	0.989	5.91694e-11	ENSG00000121741
E10	Epiblast_vs_Hypoblast	ENSSSCG00000000456	SLC16A7	2.45406e-15	1.29803	0.66	0.111	6.02471e-11	ENSG00000118596
E10	Epiblast_vs_Hypoblast	ENSSSCG00000008581	NCOA1	2.47663e-15	-1.29473	0.629	0.944	6.08013e-11	ENSG00000084676
E10	Epiblast_vs_Hypoblast	ENSSSCG00000033811	CBFB	2.48838e-15	-1.26522	0.433	0.9	6.10898e-11	ENSG00000067955
E10	Epiblast_vs_Hypoblast	ENSSSCG00000002965	ACTN4	2.51851e-15	-0.920628	0.948	1	6.18294e-11	ENSG00000130402
E10	Epiblast_vs_Hypoblast	ENSSSCG00000044805	-	2.60517e-15	-1.29524	0.041	0.567	6.39568e-11	-
E10	Epiblast_vs_Hypoblast	ENSSSCG00000000778	CPNE8	2.63066e-15	1.343	0.639	0.089	6.45827e-11	ENSG00000139117
E10	Epiblast_vs_Hypoblast	ENSSSCG00000023328	GPM6A	2.67317e-15	1.23178	0.588	0.044	6.56264e-11	ENSG00000150625
E10	Epiblast_vs_Hypoblast	ENSSSCG00000031498	PPP2R3C	2.71939e-15	0.758661	0.99	0.956	6.67611e-11	ENSG00000092020
E10	Epiblast_vs_Hypoblast	ENSSSCG00000013392	COPB1	2.74391e-15	-0.556765	1	1	6.73631e-11	ENSG00000129083
E10	Epiblast_vs_Hypoblast	ENSSSCG00000004247	ASF1A	2.82317e-15	0.641001	1	0.967	6.93089e-11	ENSG00000111875
E10	Epiblast_vs_Hypoblast	ENSSSCG00000010698	FGFR2	2.85843e-15	1.05982	0.918	0.544	7.01744e-11	ENSG00000066468
E10	Epiblast_vs_Hypoblast	ENSSSCG00000042554	-	2.87773e-15	-1.11814	0.021	0.533	7.06483e-11	-
E10	Epiblast_vs_Hypoblast	ENSSSCG00000029805	RHOBTB3	2.88178e-15	1.31626	0.856	0.422	7.07478e-11	ENSG00000164292
E10	Epiblast_vs_Hypoblast	ENSSSCG00000026224	ARHGAP31	2.90019e-15	-1.15917	0.113	0.667	7.11995e-11	ENSG00000031081
E10	Epiblast_vs_Hypoblast	ENSSSCG00000021208	SELENOP	2.93364e-15	-2.28303	0.216	0.711	7.20209e-11	ENSG00000250722
E10	Epiblast_vs_Hypoblast	ENSSSCG00000032749	PCDH18	3.02893e-15	1.35545	0.66	0.122	7.43602e-11	ENSG00000189184
E10	Epiblast_vs_Hypoblast	ENSSSCG00000025005	B4GALT6	3.0329e-15	1.47202	0.619	0.078	7.44577e-11	ENSG00000118276
E10	Epiblast_vs_Hypoblast	ENSSSCG00000000612	ATF7IP	3.0816e-15	0.977068	0.979	0.889	7.56534e-11	ENSG00000171681
E10	Epiblast_vs_Hypoblast	ENSSSCG00000051205	P2RX4	3.14902e-15	-1.03661	0.021	0.533	7.73084e-11	ENSG00000135124
E10	Epiblast_vs_Hypoblast	ENSSSCG00000001977	STXBP6	3.25694e-15	-1.02583	0.691	0.944	7.9958e-11	ENSG00000168952
E10	Epiblast_vs_Hypoblast	ENSSSCG00000039373	SNX24	3.33828e-15	1.19035	0.897	0.689	8.19547e-11	ENSG00000064652
E10	Epiblast_vs_Hypoblast	ENSSSCG00000032031	QARS	3.48419e-15	-0.566638	1	1	8.55368e-11	ENSG00000172053
E10	Epiblast_vs_Hypoblast	ENSSSCG00000016010	CERKL	3.51284e-15	1.13177	0.649	0.1	8.62403e-11	ENSG00000188452
E10	Epiblast_vs_Hypoblast	ENSSSCG00000036501	WDR1	3.55173e-15	-0.762822	1	0.989	8.7195e-11	ENSG00000071127
E10	Epiblast_vs_Hypoblast	ENSSSCG00000032367	CEBPD	3.62385e-15	-1.22726	0.34	0.8	8.89656e-11	ENSG00000221869
E10	Epiblast_vs_Hypoblast	ENSSSCG00000037381	GET1	3.68933e-15	0.506775	1	0.978	9.0573e-11	ENSG00000182093
E10	Epiblast_vs_Hypoblast	ENSSSCG00000029502	NAXD	3.72116e-15	0.748094	0.99	0.878	9.13545e-11	ENSG00000213995
E10	Epiblast_vs_Hypoblast	ENSSSCG00000004668	SLC30A4	3.81394e-15	-1.26274	0.113	0.667	9.36321e-11	ENSG00000104154
E10	Epiblast_vs_Hypoblast	ENSSSCG00000016399	STAM2	3.81559e-15	-0.812354	0.938	0.978	9.36729e-11	ENSG00000115145
E10	Epiblast_vs_Hypoblast	ENSSSCG00000031963	SAXO2	3.89967e-15	1.14375	0.722	0.2	9.5737e-11	ENSG00000188659
E10	Epiblast_vs_Hypoblast	ENSSSCG00000002967	CAPN12	3.91728e-15	-0.947707	0.948	1	9.61692e-11	ENSG00000182472
E10	Epiblast_vs_Hypoblast	ENSSSCG00000033687	ATG101	3.95066e-15	0.591487	1	0.944	9.69887e-11	ENSG00000123395
E10	Epiblast_vs_Hypoblast	ENSSSCG00000031382	C9orf40	3.98712e-15	-0.873671	0.856	0.956	9.78838e-11	ENSG00000135045
E10	Epiblast_vs_Hypoblast	ENSSSCG00000006029	NUDCD1	4.0571e-15	0.557869	1	0.989	9.96018e-11	ENSG00000120526
E10	Epiblast_vs_Hypoblast	ENSSSCG00000034386	ATP2A2	4.11589e-15	-0.692959	0.979	1	1.01045e-10	ENSG00000174437
E10	Epiblast_vs_Hypoblast	ENSSSCG00000017136	TBCD	4.20989e-15	0.772653	1	0.956	1.03353e-10	ENSG00000141556
E10	Epiblast_vs_Hypoblast	ENSSSCG00000017306	ITGB3	4.28443e-15	-1.70903	0.093	0.611	1.05183e-10	ENSG00000259207
E10	Epiblast_vs_Hypoblast	ENSSSCG00000033178	-	4.33544e-15	0.738485	1	0.933	1.06435e-10	ENSG00000092036
E10	Epiblast_vs_Hypoblast	ENSSSCG00000002734	MARVELD3	4.61792e-15	1.13089	0.918	0.578	1.1337e-10	ENSG00000140832
E10	Epiblast_vs_Hypoblast	ENSSSCG00000005720	MED27	4.68346e-15	0.638214	1	0.967	1.14979e-10	ENSG00000160563
E10	Epiblast_vs_Hypoblast	ENSSSCG00000006560	CREB3L4	4.69695e-15	1.22807	0.794	0.378	1.1531e-10	ENSG00000143578
E10	Epiblast_vs_Hypoblast	ENSSSCG00000010543	ABCC2	4.76704e-15	-1.35272	0.062	0.6	1.17031e-10	ENSG00000023839
E10	Epiblast_vs_Hypoblast	ENSSSCG00000007521	NELFCD	4.85133e-15	0.644178	1	1	1.191e-10	ENSG00000101158
E10	Epiblast_vs_Hypoblast	ENSSSCG00000003017	TGFB1	4.87017e-15	-1.0012	0.124	0.678	1.19563e-10	ENSG00000105329
E10	Epiblast_vs_Hypoblast	ENSSSCG00000011581	MKRN2OS	4.88359e-15	-1.28635	0.062	0.611	1.19892e-10	ENSG00000225526
E10	Epiblast_vs_Hypoblast	ENSSSCG00000030827	FGFR3	5.05002e-15	-1.20942	0.649	0.933	1.23978e-10	ENSG00000068078
E10	Epiblast_vs_Hypoblast	ENSSSCG00000036956	SOCS3	5.09936e-15	-1.08457	0.206	0.756	1.25189e-10	ENSG00000184557
E10	Epiblast_vs_Hypoblast	ENSSSCG00000007494	CSTF1	5.11804e-15	0.694273	1	0.933	1.25648e-10	ENSG00000101138
E10	Epiblast_vs_Hypoblast	ENSSSCG00000031592	ZNF462	5.20932e-15	0.986279	0.979	0.744	1.27889e-10	ENSG00000148143
E10	Epiblast_vs_Hypoblast	ENSSSCG00000043963	-	5.2412e-15	0.730513	0.608	0.056	1.28671e-10	-
E10	Epiblast_vs_Hypoblast	ENSSSCG00000009377	THSD1	5.36712e-15	1.26733	0.691	0.144	1.31763e-10	ENSG00000136114
E10	Epiblast_vs_Hypoblast	ENSSSCG00000032782	PNPO	5.37406e-15	-0.625365	1	1	1.31933e-10	ENSG00000108439
E10	Epiblast_vs_Hypoblast	ENSSSCG00000020941	LTB4R2	5.44242e-15	-1.27715	0.144	0.656	1.33611e-10	ENSG00000213906
E10	Epiblast_vs_Hypoblast	ENSSSCG00000000521	PHLDA1	5.5088e-15	-0.891985	0.196	0.756	1.35241e-10	ENSG00000139289
E10	Epiblast_vs_Hypoblast	ENSSSCG00000037999	PPP1R14B	5.55663e-15	-0.591648	1	1	1.36415e-10	ENSG00000173457
E10	Epiblast_vs_Hypoblast	ENSSSCG00000026360	CLGN	6.02015e-15	1.28399	0.67	0.144	1.47795e-10	ENSG00000153132
E10	Epiblast_vs_Hypoblast	ENSSSCG00000011746	SKIL	6.13868e-15	0.662792	1	0.944	1.50705e-10	ENSG00000136603
E10	Epiblast_vs_Hypoblast	ENSSSCG00000011329	CCDC12	6.17384e-15	0.618639	1	0.956	1.51568e-10	ENSG00000160799
E10	Epiblast_vs_Hypoblast	ENSSSCG00000002637	-	6.18808e-15	1.22345	0.588	0.056	1.51917e-10	ENSG00000003249
E10	Epiblast_vs_Hypoblast	ENSSSCG00000030396	SETD7	6.316e-15	-1.37262	0.268	0.767	1.55058e-10	ENSG00000145391
E10	Epiblast_vs_Hypoblast	ENSSSCG00000030277	ENDOV	6.63943e-15	1.08628	0.866	0.411	1.62998e-10	ENSG00000173818
E10	Epiblast_vs_Hypoblast	ENSSSCG00000014214	TRIM36	6.71063e-15	1.08378	0.763	0.244	1.64746e-10	ENSG00000152503
E10	Epiblast_vs_Hypoblast	ENSSSCG00000008470	THUMPD2	7.0116e-15	0.585375	1	0.967	1.72135e-10	ENSG00000138050
E10	Epiblast_vs_Hypoblast	ENSSSCG00000004662	SLC24A5	7.12306e-15	1.03992	0.649	0.122	1.74871e-10	ENSG00000188467
E10	Epiblast_vs_Hypoblast	ENSSSCG00000004139	ADGRG6	7.14059e-15	-1.19753	0.32	0.833	1.75302e-10	ENSG00000112414
E10	Epiblast_vs_Hypoblast	ENSSSCG00000007977	HBM	7.30224e-15	1.21465	0.66	0.111	1.7927e-10	ENSG00000206177
E10	Epiblast_vs_Hypoblast	ENSSSCG00000021092	FAM53C	7.4134e-15	1.05316	0.928	0.644	1.81999e-10	ENSG00000120709
E10	Epiblast_vs_Hypoblast	ENSSSCG00000020878	HNRNPLL	7.4282e-15	0.650765	1	0.889	1.82362e-10	ENSG00000143889
E10	Epiblast_vs_Hypoblast	ENSSSCG00000043219	-	7.47362e-15	0.69925	0.629	0.078	1.83477e-10	-
E10	Epiblast_vs_Hypoblast	ENSSSCG00000003266	TMC4	7.54903e-15	0.893327	1	0.867	1.85329e-10	ENSG00000167608
E10	Epiblast_vs_Hypoblast	ENSSSCG00000025238	SHOX2	7.70917e-15	-1.16376	0.031	0.544	1.8926e-10	ENSG00000168779
E10	Epiblast_vs_Hypoblast	ENSSSCG00000015247	ZBTB44	7.75316e-15	0.730174	1	0.967	1.9034e-10	ENSG00000196323
E10	Epiblast_vs_Hypoblast	ENSSSCG00000009400	RCBTB2	7.87054e-15	0.772397	0.969	0.644	1.93222e-10	ENSG00000136161
E10	Epiblast_vs_Hypoblast	ENSSSCG00000025053	RYBP	8.04595e-15	-0.658272	0.99	1	1.97528e-10	ENSG00000163602
E10	Epiblast_vs_Hypoblast	ENSSSCG00000039193	HOXB9	8.094e-15	-0.880088	0	0.489	1.98708e-10	ENSG00000170689
E10	Epiblast_vs_Hypoblast	ENSSSCG00000015090	MPZL3	8.1457e-15	-1.0501	0.289	0.822	1.99977e-10	ENSG00000160588
E10	Epiblast_vs_Hypoblast	ENSSSCG00000000384	NABP2	8.31373e-15	0.711372	1	0.944	2.04102e-10	ENSG00000139579
E10	Epiblast_vs_Hypoblast	ENSSSCG00000024604	ATAT1	8.32974e-15	0.948996	0.948	0.744	2.04495e-10	ENSG00000137343
E10	Epiblast_vs_Hypoblast	ENSSSCG00000014053	SNCB	8.60116e-15	0.775531	0.526	0.011	2.11158e-10	ENSG00000074317
E10	Epiblast_vs_Hypoblast	ENSSSCG00000015401	PCLO	8.70734e-15	1.40556	0.66	0.122	2.13765e-10	ENSG00000186472
E10	Epiblast_vs_Hypoblast	ENSSSCG00000000967	-	8.70848e-15	1.34517	0.68	0.144	2.13793e-10	ENSG00000177989
E10	Epiblast_vs_Hypoblast	ENSSSCG00000002007	FITM1	8.81325e-15	0.826956	1	0.922	2.16365e-10	ENSG00000139914
E10	Epiblast_vs_Hypoblast	ENSSSCG00000000793	PPHLN1	8.82767e-15	0.592728	1	0.978	2.16719e-10	ENSG00000134283
E10	Epiblast_vs_Hypoblast	ENSSSCG00000028602	GTPBP4	9.01888e-15	0.617065	1	0.989	2.21413e-10	ENSG00000107937
E10	Epiblast_vs_Hypoblast	ENSSSCG00000026710	CARHSP1	9.23505e-15	-0.545848	1	1	2.2672e-10	ENSG00000153048
E10	Epiblast_vs_Hypoblast	ENSSSCG00000035212	KLF6	9.68036e-15	-1.09704	0.773	0.956	2.37653e-10	ENSG00000067082
E10	Epiblast_vs_Hypoblast	ENSSSCG00000008985	SOWAHB	1.00937e-14	-1.30277	0.412	0.833	2.478e-10	ENSG00000186212
E10	Epiblast_vs_Hypoblast	ENSSSCG00000005614	NIBAN2	1.01583e-14	-1.12072	0.443	0.844	2.49386e-10	ENSG00000136830
E10	Epiblast_vs_Hypoblast	ENSSSCG00000023187	VAV3	1.0184e-14	-1.33859	0.454	0.9	2.50018e-10	ENSG00000134215
E10	Epiblast_vs_Hypoblast	ENSSSCG00000038731	STX18	1.02537e-14	0.997403	0.969	0.811	2.51728e-10	ENSG00000168818
E10	Epiblast_vs_Hypoblast	ENSSSCG00000012854	RASSF7	1.08867e-14	0.623646	1	0.956	2.67268e-10	ENSG00000099849
E10	Epiblast_vs_Hypoblast	ENSSSCG00000025414	-	1.09894e-14	1.7319	0.649	0.122	2.6979e-10	ENSG00000131096
E10	Epiblast_vs_Hypoblast	ENSSSCG00000037900	CCND1	1.17623e-14	1.22373	0.897	0.489	2.88764e-10	ENSG00000110092
E10	Epiblast_vs_Hypoblast	ENSSSCG00000004807	SCG5	1.20587e-14	1.29823	0.784	0.333	2.9604e-10	ENSG00000166922
E10	Epiblast_vs_Hypoblast	ENSSSCG00000006970	DLC1	1.22004e-14	-1.2357	0.639	0.922	2.99519e-10	ENSG00000164741
E10	Epiblast_vs_Hypoblast	ENSSSCG00000010798	GGA2	1.2271e-14	-0.972891	0.918	0.978	3.01252e-10	ENSG00000103365
E10	Epiblast_vs_Hypoblast	ENSSSCG00000034743	-	1.27517e-14	1.32269	0.804	0.367	3.13054e-10	-
E10	Epiblast_vs_Hypoblast	ENSSSCG00000025672	RAVER2	1.2762e-14	1.26733	0.804	0.367	3.13308e-10	ENSG00000162437
E10	Epiblast_vs_Hypoblast	ENSSSCG00000004670	C15orf48	1.30252e-14	1.66523	0.804	0.433	3.19768e-10	ENSG00000166920
E10	Epiblast_vs_Hypoblast	ENSSSCG00000004622	GNB5	1.33736e-14	0.993753	0.845	0.389	3.28322e-10	ENSG00000069966
E10	Epiblast_vs_Hypoblast	ENSSSCG00000012850	DEAF1	1.33846e-14	0.994365	0.907	0.5	3.28591e-10	ENSG00000177030
E10	Epiblast_vs_Hypoblast	ENSSSCG00000024393	B3GNT5	1.36577e-14	-1.46539	0.381	0.8	3.35296e-10	ENSG00000176597
E10	Epiblast_vs_Hypoblast	ENSSSCG00000005724	SETX	1.37092e-14	0.752615	0.99	0.878	3.3656e-10	ENSG00000107290
E10	Epiblast_vs_Hypoblast	ENSSSCG00000017158	CCDC40	1.39393e-14	1.31338	0.722	0.244	3.42211e-10	ENSG00000141519
E10	Epiblast_vs_Hypoblast	ENSSSCG00000038617	PCMTD2	1.41052e-14	1.23872	0.67	0.167	3.46283e-10	ENSG00000203880
E10	Epiblast_vs_Hypoblast	ENSSSCG00000001934	SEC23A	1.41212e-14	-0.951429	0.918	0.967	3.46676e-10	ENSG00000100934
E10	Epiblast_vs_Hypoblast	ENSSSCG00000035634	PLSCR1	1.43739e-14	-1.10682	0.206	0.767	3.52879e-10	ENSG00000188313
E10	Epiblast_vs_Hypoblast	ENSSSCG00000014999	KBTBD3	1.45657e-14	1.22348	0.897	0.589	3.57587e-10	ENSG00000182359
E10	Epiblast_vs_Hypoblast	ENSSSCG00000022236	FOLR1	1.49344e-14	-0.924787	0.928	0.956	3.66639e-10	ENSG00000110195
E10	Epiblast_vs_Hypoblast	ENSSSCG00000008300	STAMBP	1.55341e-14	-0.909563	0.887	0.933	3.81363e-10	ENSG00000124356
E10	Epiblast_vs_Hypoblast	ENSSSCG00000051682	-	1.57683e-14	1.35835	0.619	0.1	3.87111e-10	-
E10	Epiblast_vs_Hypoblast	ENSSSCG00000032131	NCAN	1.63238e-14	1.04678	0.598	0.067	4.00748e-10	ENSG00000130287
E10	Epiblast_vs_Hypoblast	ENSSSCG00000032007	RTN4	1.65374e-14	-0.740012	0.959	0.978	4.05992e-10	ENSG00000115310
E10	Epiblast_vs_Hypoblast	ENSSSCG00000004550	OAZ2	1.67128e-14	0.879848	0.948	0.889	4.10298e-10	ENSG00000180304
E10	Epiblast_vs_Hypoblast	ENSSSCG00000006930	SH3GLB1	1.67574e-14	-0.919929	0.907	0.967	4.11395e-10	ENSG00000097033
E10	Epiblast_vs_Hypoblast	ENSSSCG00000011880	EAF2	1.70034e-14	1.33057	0.753	0.278	4.17433e-10	ENSG00000145088
E10	Epiblast_vs_Hypoblast	ENSSSCG00000010416	ZNF32	1.75089e-14	0.994528	0.959	0.744	4.29844e-10	ENSG00000169740
E10	Epiblast_vs_Hypoblast	ENSSSCG00000004215	KIAA0408	1.84922e-14	1.60367	0.546	0.033	4.53982e-10	ENSG00000189367
E10	Epiblast_vs_Hypoblast	ENSSSCG00000013282	ACCS	1.8634e-14	-0.884131	0.959	0.978	4.57464e-10	ENSG00000110455
E10	Epiblast_vs_Hypoblast	ENSSSCG00000034418	CREBL2	1.88264e-14	-0.583774	0.175	0.733	4.62189e-10	ENSG00000111269
E10	Epiblast_vs_Hypoblast	ENSSSCG00000007605	TMEM130	1.9728e-14	1.1119	0.557	0.044	4.84323e-10	ENSG00000166448
E10	Epiblast_vs_Hypoblast	ENSSSCG00000006074	STK3	1.98641e-14	-1.11446	0.814	0.933	4.87663e-10	ENSG00000104375
E10	Epiblast_vs_Hypoblast	ENSSSCG00000010027	PATZ1	2.00885e-14	1.08458	0.866	0.522	4.93172e-10	ENSG00000100105
E10	Epiblast_vs_Hypoblast	ENSSSCG00000038602	-	2.00962e-14	1.68189	0.567	0.056	4.93362e-10	ENSG00000214338
E10	Epiblast_vs_Hypoblast	ENSSSCG00000033412	B4GALNT3	2.04672e-14	-1.36468	0.474	0.867	5.0247e-10	ENSG00000139044
E10	Epiblast_vs_Hypoblast	ENSSSCG00000010185	GALNT2	2.04989e-14	-0.898725	0.825	0.967	5.03247e-10	ENSG00000143641
E10	Epiblast_vs_Hypoblast	ENSSSCG00000011941	IFT57	2.07081e-14	1.02852	0.876	0.6	5.08384e-10	ENSG00000114446
E10	Epiblast_vs_Hypoblast	ENSSSCG00000009475	SLAIN1	2.11161e-14	1.52432	0.691	0.211	5.18401e-10	ENSG00000139737
E10	Epiblast_vs_Hypoblast	ENSSSCG00000008649	SOX11	2.11325e-14	1.23443	0.619	0.089	5.18804e-10	ENSG00000176887
E10	Epiblast_vs_Hypoblast	ENSSSCG00000009349	RFC3	2.13906e-14	0.508433	1	1	5.25139e-10	ENSG00000133119
E10	Epiblast_vs_Hypoblast	ENSSSCG00000023467	-	2.15558e-14	-1.33515	0.041	0.556	5.29195e-10	-
E10	Epiblast_vs_Hypoblast	ENSSSCG00000000862	GNPTAB	2.17401e-14	-1.12742	0.557	0.933	5.3372e-10	ENSG00000111670
E10	Epiblast_vs_Hypoblast	ENSSSCG00000037099	ANKLE1	2.23124e-14	1.01636	0.825	0.378	5.47769e-10	ENSG00000160117
E10	Epiblast_vs_Hypoblast	ENSSSCG00000026697	UHRF1BP1L	2.23915e-14	-0.911703	0.928	0.956	5.49712e-10	ENSG00000111647
E10	Epiblast_vs_Hypoblast	ENSSSCG00000040083	-	2.25938e-14	-1.15422	0.165	0.7	5.54679e-10	-
E10	Epiblast_vs_Hypoblast	ENSSSCG00000023304	SRRM2	2.27531e-14	0.508554	1	0.989	5.58589e-10	ENSG00000167978
E10	Epiblast_vs_Hypoblast	ENSSSCG00000014056	RNF44	2.28165e-14	0.940533	0.948	0.767	5.60145e-10	ENSG00000146083
E10	Epiblast_vs_Hypoblast	ENSSSCG00000039243	CD81	2.31304e-14	-0.58261	1	1	5.67852e-10	ENSG00000110651
E10	Epiblast_vs_Hypoblast	ENSSSCG00000021873	CRABP1	2.32617e-14	1.65504	0.67	0.167	5.71074e-10	ENSG00000166426
E10	Epiblast_vs_Hypoblast	ENSSSCG00000031781	PSMB10	2.41762e-14	0.711662	1	0.967	5.93527e-10	ENSG00000205220
E10	Epiblast_vs_Hypoblast	ENSSSCG00000001475	SLC39A7	2.4187e-14	-0.780244	0.928	0.989	5.9379e-10	ENSG00000112473
E10	Epiblast_vs_Hypoblast	ENSSSCG00000003477	NECAP2	2.42309e-14	0.619036	1	0.967	5.94869e-10	ENSG00000157191
E10	Epiblast_vs_Hypoblast	ENSSSCG00000004465	BCKDHB	2.43437e-14	0.7199	1	0.933	5.97638e-10	ENSG00000083123
E10	Epiblast_vs_Hypoblast	ENSSSCG00000011745	PRKCI	2.44481e-14	-0.698897	0.99	1	6.00201e-10	ENSG00000163558
E10	Epiblast_vs_Hypoblast	ENSSSCG00000028662	PDE3A	2.47987e-14	1.54671	0.567	0.056	6.08807e-10	ENSG00000172572
E10	Epiblast_vs_Hypoblast	ENSSSCG00000003951	C1orf210	2.53939e-14	-1.01563	0.629	0.933	6.2342e-10	ENSG00000253313
E10	Epiblast_vs_Hypoblast	ENSSSCG00000017493	ZPBP2	2.60584e-14	1.41837	0.536	0.033	6.39734e-10	ENSG00000186075
E10	Epiblast_vs_Hypoblast	ENSSSCG00000042644	-	2.6291e-14	0.697535	1	0.989	6.45444e-10	-
E10	Epiblast_vs_Hypoblast	ENSSSCG00000045200	-	2.64134e-14	0.733644	0.99	0.922	6.4845e-10	-
E10	Epiblast_vs_Hypoblast	ENSSSCG00000022402	GRAMD2B	2.64728e-14	0.873857	0.938	0.733	6.49907e-10	ENSG00000155324
E10	Epiblast_vs_Hypoblast	ENSSSCG00000010664	ENO4	2.66656e-14	-1.01236	0.258	0.767	6.5464e-10	ENSG00000188316
E10	Epiblast_vs_Hypoblast	ENSSSCG00000033788	OXLD1	2.85781e-14	0.609781	1	0.933	7.01591e-10	ENSG00000204237
E10	Epiblast_vs_Hypoblast	ENSSSCG00000015515	BRINP2	2.87328e-14	1.15844	0.629	0.1	7.0539e-10	ENSG00000198797
E10	Epiblast_vs_Hypoblast	ENSSSCG00000028902	RB1CC1	2.90859e-14	-0.89081	0.887	0.989	7.14058e-10	ENSG00000023287
E10	Epiblast_vs_Hypoblast	ENSSSCG00000033424	-	2.92503e-14	0.516174	1	0.911	7.18094e-10	ENSG00000175193
E10	Epiblast_vs_Hypoblast	ENSSSCG00000013494	MATK	3.00205e-14	1.12807	0.577	0.056	7.37003e-10	ENSG00000007264
E10	Epiblast_vs_Hypoblast	ENSSSCG00000008014	NUBP2	3.00371e-14	0.548079	1	0.933	7.37411e-10	ENSG00000095906
E10	Epiblast_vs_Hypoblast	ENSSSCG00000002451	RIN3	3.0282e-14	-1.25793	0.33	0.811	7.43423e-10	ENSG00000100599
E10	Epiblast_vs_Hypoblast	ENSSSCG00000024222	MLH1	3.06853e-14	0.756533	0.969	0.733	7.53324e-10	ENSG00000076242
E10	Epiblast_vs_Hypoblast	ENSSSCG00000029285	-	3.18065e-14	1.13247	0.897	0.644	7.80851e-10	ENSG00000162086
E10	Epiblast_vs_Hypoblast	ENSSSCG00000004420	TRAF3IP2	3.23014e-14	1.31139	0.649	0.144	7.92999e-10	ENSG00000056972
E10	Epiblast_vs_Hypoblast	ENSSSCG00000016835	SKP2	3.2431e-14	0.534978	1	0.978	7.96181e-10	ENSG00000145604
E10	Epiblast_vs_Hypoblast	ENSSSCG00000036331	-	3.28923e-14	-0.731681	0.01	0.489	8.07507e-10	ENSG00000174876
E10	Epiblast_vs_Hypoblast	ENSSSCG00000047605	-	3.42866e-14	-1.19364	0.639	0.889	8.41736e-10	ENSG00000143013
E10	Epiblast_vs_Hypoblast	ENSSSCG00000029391	PLSCR3	3.43542e-14	0.841389	0.948	0.767	8.43396e-10	ENSG00000187838
E10	Epiblast_vs_Hypoblast	ENSSSCG00000033689	GPS1	3.48684e-14	0.546881	1	0.967	8.56018e-10	ENSG00000169727
E10	Epiblast_vs_Hypoblast	ENSSSCG00000038792	FAM221A	3.51582e-14	1.24438	0.742	0.278	8.63135e-10	ENSG00000188732
E10	Epiblast_vs_Hypoblast	ENSSSCG00000015999	FKBP7	3.62616e-14	-1.07191	0.691	0.911	8.90221e-10	ENSG00000079150
E10	Epiblast_vs_Hypoblast	ENSSSCG00000008326	TGFA	3.645e-14	1.49952	0.536	0.033	8.94848e-10	ENSG00000163235
E10	Epiblast_vs_Hypoblast	ENSSSCG00000009029	ARHGAP10	3.80374e-14	-0.844142	0.608	0.967	9.33818e-10	ENSG00000071205
E10	Epiblast_vs_Hypoblast	ENSSSCG00000036938	CTDSP1	3.80659e-14	-1.11355	0.155	0.667	9.34518e-10	ENSG00000144579
E10	Epiblast_vs_Hypoblast	ENSSSCG00000015883	2021-03-07	3.92874e-14	0.725441	0.99	0.922	9.64507e-10	ENSG00000136536
E10	Epiblast_vs_Hypoblast	ENSSSCG00000016395	RIF1	3.93682e-14	0.680378	1	1	9.66489e-10	ENSG00000080345
E10	Epiblast_vs_Hypoblast	ENSSSCG00000004522	ME2	3.96225e-14	-1.05867	0.711	0.933	9.72731e-10	ENSG00000082212
E10	Epiblast_vs_Hypoblast	ENSSSCG00000029227	LDB2	4.03465e-14	1.14001	0.608	0.1	9.90506e-10	ENSG00000169744
E10	Epiblast_vs_Hypoblast	ENSSSCG00000003183	RRAS	4.24097e-14	-1.17511	0.691	0.922	1.04116e-09	ENSG00000126458
E10	Epiblast_vs_Hypoblast	ENSSSCG00000041267	-	4.24541e-14	0.995229	0.969	0.711	1.04225e-09	-
E10	Epiblast_vs_Hypoblast	ENSSSCG00000005467	HSDL2	4.31563e-14	-0.938039	0.887	0.989	1.05949e-09	ENSG00000119471
E10	Epiblast_vs_Hypoblast	ENSSSCG00000038688	PGLYRP1	4.51664e-14	1.25869	0.845	0.5	1.10884e-09	ENSG00000008438
E10	Epiblast_vs_Hypoblast	ENSSSCG00000009221	-	4.58754e-14	0.631172	1	0.922	1.12624e-09	ENSG00000152591
E10	Epiblast_vs_Hypoblast	ENSSSCG00000028878	BCAR1	4.60131e-14	-1.20788	0.588	0.911	1.12962e-09	ENSG00000050820
E10	Epiblast_vs_Hypoblast	ENSSSCG00000009220	DMP1	4.6851e-14	0.629429	1	0.922	1.15019e-09	ENSG00000152592
E10	Epiblast_vs_Hypoblast	ENSSSCG00000033766	-	4.77548e-14	-1.16769	0.577	0.889	1.17238e-09	-
E10	Epiblast_vs_Hypoblast	ENSSSCG00000000842	KANSL2	4.78588e-14	0.575095	1	0.978	1.17493e-09	ENSG00000139620
E10	Epiblast_vs_Hypoblast	ENSSSCG00000034348	NBEA	4.83671e-14	1.28367	0.701	0.189	1.18741e-09	ENSG00000172915
E10	Epiblast_vs_Hypoblast	ENSSSCG00000032527	FOSL2	5.45798e-14	-1.10356	0.165	0.689	1.33993e-09	ENSG00000075426
E10	Epiblast_vs_Hypoblast	ENSSSCG00000021027	PGBD5	5.53096e-14	1.2031	0.835	0.411	1.35785e-09	ENSG00000177614
E10	Epiblast_vs_Hypoblast	ENSSSCG00000013022	PYGM	5.64631e-14	0.713214	1	0.956	1.38617e-09	ENSG00000068976
E10	Epiblast_vs_Hypoblast	ENSSSCG00000015913	SCN9A	5.73714e-14	1.38347	0.567	0.067	1.40847e-09	ENSG00000169432
E10	Epiblast_vs_Hypoblast	ENSSSCG00000032080	ZNF35	5.75269e-14	1.36948	0.825	0.444	1.41228e-09	ENSG00000169981
E10	Epiblast_vs_Hypoblast	ENSSSCG00000033993	PLCXD3	5.76491e-14	-1.33674	0.134	0.644	1.41529e-09	ENSG00000182836
E10	Epiblast_vs_Hypoblast	ENSSSCG00000001078	MBOAT1	5.77865e-14	-1.15836	0.742	0.922	1.41866e-09	ENSG00000172197
E10	Epiblast_vs_Hypoblast	ENSSSCG00000013513	PLIN5	6.02183e-14	1.15853	0.546	0.044	1.47836e-09	ENSG00000214456
E10	Epiblast_vs_Hypoblast	ENSSSCG00000010188	ABCB10	6.03967e-14	-1.38898	0.381	0.833	1.48274e-09	ENSG00000135776
E10	Epiblast_vs_Hypoblast	ENSSSCG00000005057	FBXO34	6.37188e-14	0.835239	0.959	0.822	1.5643e-09	ENSG00000178974
E10	Epiblast_vs_Hypoblast	ENSSSCG00000022265	C19orf25	6.43239e-14	0.969081	0.959	0.767	1.57915e-09	ENSG00000119559
E10	Epiblast_vs_Hypoblast	ENSSSCG00000042150	-	6.5227e-14	1.27933	0.619	0.111	1.60132e-09	-
E10	Epiblast_vs_Hypoblast	ENSSSCG00000027956	SSH3	6.56312e-14	0.981971	0.598	0.067	1.61125e-09	ENSG00000172830
E10	Epiblast_vs_Hypoblast	ENSSSCG00000028923	SCNN1B	6.64069e-14	-1.12805	0.041	0.533	1.63029e-09	ENSG00000168447
E10	Epiblast_vs_Hypoblast	ENSSSCG00000003811	ROR1	6.83093e-14	1.08505	0.691	0.2	1.67699e-09	ENSG00000185483
E10	Epiblast_vs_Hypoblast	ENSSSCG00000023829	CCP110	6.92864e-14	0.911961	0.969	0.833	1.70098e-09	ENSG00000103540
E10	Epiblast_vs_Hypoblast	ENSSSCG00000016570	TSPAN33	6.96555e-14	0.801559	0.959	0.7	1.71004e-09	ENSG00000158457
E10	Epiblast_vs_Hypoblast	ENSSSCG00000006251	TGS1	6.98006e-14	0.516019	1	0.989	1.7136e-09	ENSG00000137574
E10	Epiblast_vs_Hypoblast	ENSSSCG00000001538	DEF6	6.98818e-14	1.04327	0.907	0.578	1.7156e-09	ENSG00000023892
E10	Epiblast_vs_Hypoblast	ENSSSCG00000027169	ENOSF1	7.11517e-14	0.5152	1	1	1.74677e-09	ENSG00000132199
E10	Epiblast_vs_Hypoblast	ENSSSCG00000024119	GLB1	7.14462e-14	-0.942517	0.835	0.967	1.754e-09	ENSG00000170266
E10	Epiblast_vs_Hypoblast	ENSSSCG00000024205	ARHGEF26	7.15785e-14	1.22169	0.866	0.544	1.75725e-09	ENSG00000114790
E10	Epiblast_vs_Hypoblast	ENSSSCG00000006318	TADA1	7.24723e-14	0.612404	0.969	0.833	1.7792e-09	ENSG00000152382
E10	Epiblast_vs_Hypoblast	ENSSSCG00000010211	CCDC6	7.29639e-14	0.869823	0.969	0.711	1.79126e-09	ENSG00000108091
E10	Epiblast_vs_Hypoblast	ENSSSCG00000032123	SPX	7.38002e-14	0.928598	0.732	0.256	1.8118e-09	ENSG00000134548
E10	Epiblast_vs_Hypoblast	ENSSSCG00000017184	PRPSAP1	7.41266e-14	-0.590756	0.99	1	1.81981e-09	ENSG00000161542
E10	Epiblast_vs_Hypoblast	ENSSSCG00000032846	IMPAD1	7.45728e-14	-1.03953	0.753	0.956	1.83076e-09	ENSG00000104331
E10	Epiblast_vs_Hypoblast	ENSSSCG00000015346	ICA1	7.46994e-14	1.057	0.732	0.2	1.83387e-09	ENSG00000003147
E10	Epiblast_vs_Hypoblast	ENSSSCG00000037539	SORCS2	7.60756e-14	-1.41468	0.196	0.7	1.86766e-09	ENSG00000184985
E10	Epiblast_vs_Hypoblast	ENSSSCG00000017178	SPHK1	7.65002e-14	-1.23536	0.33	0.778	1.87808e-09	ENSG00000176170
E10	Epiblast_vs_Hypoblast	ENSSSCG00000008456	PLEKHH2	7.97794e-14	1.12674	0.619	0.1	1.95858e-09	ENSG00000152527
E10	Epiblast_vs_Hypoblast	ENSSSCG00000038597	KLHDC9	7.99623e-14	0.698695	1	0.933	1.96307e-09	ENSG00000162755
E10	Epiblast_vs_Hypoblast	ENSSSCG00000036339	FAM126B	8.01569e-14	-1.14745	0.515	0.878	1.96785e-09	ENSG00000155744
E10	Epiblast_vs_Hypoblast	ENSSSCG00000016604	WASL	8.20774e-14	0.565943	1	0.989	2.015e-09	ENSG00000106299
E10	Epiblast_vs_Hypoblast	ENSSSCG00000015109	CCDC153	8.46356e-14	1.28768	0.711	0.233	2.0778e-09	ENSG00000248712
E10	Epiblast_vs_Hypoblast	ENSSSCG00000013723	-	8.67708e-14	0.609757	1	0.967	2.13022e-09	ENSG00000095059
E10	Epiblast_vs_Hypoblast	ENSSSCG00000026025	HMGCL	8.76017e-14	0.826051	0.99	0.811	2.15062e-09	ENSG00000117305
E10	Epiblast_vs_Hypoblast	ENSSSCG00000033937	DYNC2H1	8.77575e-14	0.915758	0.918	0.489	2.15445e-09	ENSG00000187240
E10	Epiblast_vs_Hypoblast	ENSSSCG00000017119	CLPTM1L	8.83702e-14	-0.795931	0.938	0.967	2.16949e-09	ENSG00000049656
E10	Epiblast_vs_Hypoblast	ENSSSCG00000003749	PIK3C3	8.93089e-14	0.752859	1	0.889	2.19253e-09	ENSG00000078142
E10	Epiblast_vs_Hypoblast	ENSSSCG00000015368	HDAC9	9.10708e-14	1.22144	0.515	0.022	2.23579e-09	ENSG00000048052
E10	Epiblast_vs_Hypoblast	ENSSSCG00000022630	FLYWCH2	9.22205e-14	1.42676	0.495	0.011	2.26401e-09	ENSG00000162076
E10	Epiblast_vs_Hypoblast	ENSSSCG00000032994	RNF187	9.28956e-14	1.17024	0.928	0.744	2.28059e-09	ENSG00000168159
E10	Epiblast_vs_Hypoblast	ENSSSCG00000036476	REEP3	9.45594e-14	-1.41559	0.361	0.8	2.32143e-09	ENSG00000165476
E10	Epiblast_vs_Hypoblast	ENSSSCG00000028108	ASAP3	9.45976e-14	1.2667	0.753	0.333	2.32237e-09	ENSG00000088280
E10	Epiblast_vs_Hypoblast	ENSSSCG00000002014	JPH4	9.52098e-14	0.612887	1	0.956	2.3374e-09	ENSG00000092051
E10	Epiblast_vs_Hypoblast	ENSSSCG00000020710	PRDM2	9.77147e-14	-1.11241	0.814	0.933	2.3989e-09	ENSG00000116731
E10	Epiblast_vs_Hypoblast	ENSSSCG00000021236	-	9.8372e-14	-0.718625	0.99	1	2.41503e-09	ENSG00000140650
E10	Epiblast_vs_Hypoblast	ENSSSCG00000013004	TM7SF2	9.84482e-14	1.09185	0.763	0.278	2.4169e-09	ENSG00000149809
E10	Epiblast_vs_Hypoblast	ENSSSCG00000017062	TIMD4	1.04081e-13	-0.86859	0.062	0.556	2.55518e-09	ENSG00000145850
E10	Epiblast_vs_Hypoblast	ENSSSCG00000025393	-	1.04263e-13	-1.33796	0.392	0.789	2.55966e-09	-
E10	Epiblast_vs_Hypoblast	ENSSSCG00000002768	CENPT	1.05714e-13	0.725054	1	0.933	2.59527e-09	ENSG00000102901
E10	Epiblast_vs_Hypoblast	ENSSSCG00000003859	TUT4	1.06171e-13	0.728936	0.99	0.889	2.60649e-09	ENSG00000134744
E10	Epiblast_vs_Hypoblast	ENSSSCG00000003921	ZSWIM5	1.09113e-13	1.09418	0.598	0.089	2.67872e-09	ENSG00000162415
E10	Epiblast_vs_Hypoblast	ENSSSCG00000035598	EDN1	1.09614e-13	-1.61868	0.082	0.567	2.69103e-09	ENSG00000078401
E10	Epiblast_vs_Hypoblast	ENSSSCG00000002039	MMP14	1.0981e-13	-1.07198	0.278	0.767	2.69583e-09	ENSG00000157227
E10	Epiblast_vs_Hypoblast	ENSSSCG00000006873	FRRS1	1.12144e-13	0.958532	0.907	0.489	2.75315e-09	ENSG00000156869
E10	Epiblast_vs_Hypoblast	ENSSSCG00000004653	SECISBP2L	1.13063e-13	-0.871706	0.897	0.978	2.77569e-09	ENSG00000138593
E10	Epiblast_vs_Hypoblast	ENSSSCG00000024860	-	1.14564e-13	-1.26851	0.258	0.767	2.81254e-09	-
E10	Epiblast_vs_Hypoblast	ENSSSCG00000008080	PHF2	1.14708e-13	-1.06847	0.134	0.633	2.81609e-09	ENSG00000197724
E10	Epiblast_vs_Hypoblast	ENSSSCG00000007942	HMOX2	1.15046e-13	0.603609	1	0.967	2.82438e-09	ENSG00000103415
E10	Epiblast_vs_Hypoblast	ENSSSCG00000034706	MFAP3	1.17727e-13	-1.10771	0.68	0.911	2.89019e-09	ENSG00000037749
E10	Epiblast_vs_Hypoblast	ENSSSCG00000017799	CPD	1.18441e-13	-1.09801	0.557	0.889	2.90772e-09	ENSG00000108582
E10	Epiblast_vs_Hypoblast	ENSSSCG00000011020	JCAD	1.1932e-13	1.21608	0.876	0.6	2.9293e-09	ENSG00000165757
E10	Epiblast_vs_Hypoblast	ENSSSCG00000015955	ITGA6	1.19501e-13	0.90235	0.99	0.789	2.93375e-09	ENSG00000091409
E10	Epiblast_vs_Hypoblast	ENSSSCG00000036620	DPH2	1.2333e-13	0.607601	1	0.911	3.02775e-09	ENSG00000132768
E10	Epiblast_vs_Hypoblast	ENSSSCG00000011117	UPF2	1.23759e-13	0.543044	1	0.989	3.03828e-09	ENSG00000151461
E10	Epiblast_vs_Hypoblast	ENSSSCG00000014851	SLCO2B1	1.27818e-13	-1.42352	0.093	0.6	3.13794e-09	ENSG00000137491
E10	Epiblast_vs_Hypoblast	ENSSSCG00000004535	TCF4	1.32906e-13	1.21558	0.835	0.456	3.26283e-09	ENSG00000196628
E10	Epiblast_vs_Hypoblast	ENSSSCG00000026564	-	1.33278e-13	1.32909	0.557	0.067	3.27199e-09	ENSG00000242715
E10	Epiblast_vs_Hypoblast	ENSSSCG00000000362	RDH5	1.34245e-13	1.59092	0.577	0.089	3.2957e-09	ENSG00000135437
E10	Epiblast_vs_Hypoblast	ENSSSCG00000001523	GRM4	1.34623e-13	1.25329	0.495	0.011	3.30501e-09	ENSG00000124493
E10	Epiblast_vs_Hypoblast	ENSSSCG00000004716	TMEM62	1.35993e-13	1.02159	0.959	0.789	3.33863e-09	ENSG00000137842
E10	Epiblast_vs_Hypoblast	ENSSSCG00000017406	STAT5B	1.4166e-13	-1.11668	0.546	0.9	3.47775e-09	ENSG00000173757
E10	Epiblast_vs_Hypoblast	ENSSSCG00000000135	KCTD17	1.42406e-13	1.26113	0.557	0.056	3.49607e-09	ENSG00000100379
E10	Epiblast_vs_Hypoblast	ENSSSCG00000008293	DGUOK	1.43564e-13	0.698209	1	0.944	3.5245e-09	ENSG00000114956
E10	Epiblast_vs_Hypoblast	ENSSSCG00000015136	UBASH3B	1.45784e-13	-1.03266	0.134	0.667	3.579e-09	ENSG00000154127
E10	Epiblast_vs_Hypoblast	ENSSSCG00000022430	SLC30A5	1.46503e-13	-0.99065	0.876	0.967	3.59665e-09	ENSG00000145740
E10	Epiblast_vs_Hypoblast	ENSSSCG00000002425	PTPN21	1.51315e-13	-1.20814	0.464	0.856	3.7148e-09	ENSG00000070778
E10	Epiblast_vs_Hypoblast	ENSSSCG00000006163	PKIA	1.51468e-13	-1.15218	0.598	0.922	3.71854e-09	ENSG00000171033
E10	Epiblast_vs_Hypoblast	ENSSSCG00000011579	PPARG	1.5152e-13	-1.34512	0.144	0.656	3.7198e-09	ENSG00000132170
E10	Epiblast_vs_Hypoblast	ENSSSCG00000045295	-	1.51821e-13	0.637427	0.711	0.133	3.7272e-09	-
E10	Epiblast_vs_Hypoblast	ENSSSCG00000042209	-	1.52249e-13	-1.43359	0.031	0.5	3.73771e-09	-
E10	Epiblast_vs_Hypoblast	ENSSSCG00000035051	ADORA2B	1.53453e-13	0.916005	0.979	0.8	3.76727e-09	ENSG00000170425
E10	Epiblast_vs_Hypoblast	ENSSSCG00000004063	TMEM242	1.53562e-13	0.686245	0.99	0.956	3.76995e-09	ENSG00000215712
E10	Epiblast_vs_Hypoblast	ENSSSCG00000015426	RELN	1.56717e-13	0.814695	0.742	0.189	3.84741e-09	ENSG00000189056
E10	Epiblast_vs_Hypoblast	ENSSSCG00000003699	GREB1L	1.57844e-13	-1.16525	0.237	0.744	3.87508e-09	ENSG00000141449
E10	Epiblast_vs_Hypoblast	ENSSSCG00000032552	-	1.58142e-13	0.700293	1	0.922	3.88238e-09	ENSG00000092871
E10	Epiblast_vs_Hypoblast	ENSSSCG00000017874	ATP2A3	1.62748e-13	1.19092	0.763	0.3	3.99545e-09	ENSG00000074370
E10	Epiblast_vs_Hypoblast	ENSSSCG00000037617	ZBTB39	1.62807e-13	1.09752	0.763	0.267	3.99692e-09	ENSG00000166860
E10	Epiblast_vs_Hypoblast	ENSSSCG00000002013	DHRS4	1.64105e-13	0.792743	1	0.833	4.02878e-09	ENSG00000157326
E10	Epiblast_vs_Hypoblast	ENSSSCG00000022370	TNFSF9	1.64228e-13	1.03156	0.938	0.8	4.0318e-09	ENSG00000125657
E10	Epiblast_vs_Hypoblast	ENSSSCG00000004263	ZUP1	1.65232e-13	0.885669	0.959	0.767	4.05645e-09	ENSG00000153975
E10	Epiblast_vs_Hypoblast	ENSSSCG00000006947	SYDE2	1.66843e-13	-1.44439	0.216	0.722	4.096e-09	ENSG00000097096
E10	Epiblast_vs_Hypoblast	ENSSSCG00000051232	-	1.77671e-13	1.54301	0.526	0.044	4.36182e-09	-
E10	Epiblast_vs_Hypoblast	ENSSSCG00000033411	ZBED5	1.8171e-13	0.858447	0.948	0.856	4.46099e-09	ENSG00000236287
E10	Epiblast_vs_Hypoblast	ENSSSCG00000020799	CPSF3	1.84251e-13	0.580719	1	0.967	4.52337e-09	ENSG00000119203
E10	Epiblast_vs_Hypoblast	ENSSSCG00000003730	RNF138	1.89017e-13	0.606954	1	0.989	4.64036e-09	ENSG00000134758
E10	Epiblast_vs_Hypoblast	ENSSSCG00000014568	ST5	1.90621e-13	-1.38585	0.165	0.644	4.67975e-09	ENSG00000166444
E10	Epiblast_vs_Hypoblast	ENSSSCG00000031990	DIMT1	1.94716e-13	0.613433	1	0.967	4.78027e-09	ENSG00000086189
E10	Epiblast_vs_Hypoblast	ENSSSCG00000000765	IL17RA	1.9771e-13	0.840766	0.948	0.633	4.85378e-09	ENSG00000177663
E10	Epiblast_vs_Hypoblast	ENSSSCG00000027278	ARL6	2.00933e-13	1.15799	0.763	0.356	4.93292e-09	ENSG00000113966
E10	Epiblast_vs_Hypoblast	ENSSSCG00000023128	IGF2BP1	2.05694e-13	0.599004	1	0.967	5.04979e-09	ENSG00000159217
E10	Epiblast_vs_Hypoblast	ENSSSCG00000008867	CTSO	2.08929e-13	1.41652	0.639	0.167	5.12921e-09	ENSG00000256043
E10	Epiblast_vs_Hypoblast	ENSSSCG00000017804	ABR	2.12691e-13	1.06538	0.866	0.489	5.22157e-09	ENSG00000159842
E10	Epiblast_vs_Hypoblast	ENSSSCG00000011310	ZNF660	2.14766e-13	1.09883	0.515	0.033	5.2725e-09	ENSG00000144792
E10	Epiblast_vs_Hypoblast	ENSSSCG00000015074	SIDT2	2.18029e-13	-1.12253	0.402	0.833	5.3526e-09	ENSG00000149577
E10	Epiblast_vs_Hypoblast	ENSSSCG00000005652	GLE1	2.21883e-13	0.670869	0.99	0.911	5.44724e-09	ENSG00000119392
E10	Epiblast_vs_Hypoblast	ENSSSCG00000013008	CDCA5	2.23049e-13	0.636977	1	0.956	5.47586e-09	ENSG00000146670
E10	Epiblast_vs_Hypoblast	ENSSSCG00000045531	FKBP1B	2.23483e-13	-1.04652	0.557	0.922	5.48651e-09	ENSG00000119782
E10	Epiblast_vs_Hypoblast	ENSSSCG00000006120	OTUD6B	2.26875e-13	-0.617536	1	1	5.56979e-09	ENSG00000155100
E10	Epiblast_vs_Hypoblast	ENSSSCG00000002664	GSE1	2.29204e-13	1.05309	0.856	0.478	5.62696e-09	ENSG00000131149
E10	Epiblast_vs_Hypoblast	ENSSSCG00000023373	ZNHIT3	2.40353e-13	0.837157	0.99	0.867	5.90066e-09	ENSG00000273611
E10	Epiblast_vs_Hypoblast	ENSSSCG00000000076	SGSM3	2.42485e-13	0.842679	0.948	0.811	5.95301e-09	ENSG00000100359
E10	Epiblast_vs_Hypoblast	ENSSSCG00000007807	CD19	2.45169e-13	1.32658	0.557	0.078	6.0189e-09	ENSG00000177455
E10	Epiblast_vs_Hypoblast	ENSSSCG00000027206	PARD6B	2.48182e-13	-0.757937	0.938	0.978	6.09287e-09	ENSG00000124171
E10	Epiblast_vs_Hypoblast	ENSSSCG00000029866	CCDC112	2.54834e-13	1.39026	0.67	0.211	6.25617e-09	ENSG00000164221
E10	Epiblast_vs_Hypoblast	ENSSSCG00000007356	PLCG1	2.56875e-13	1.2365	0.897	0.567	6.30628e-09	ENSG00000124181
E10	Epiblast_vs_Hypoblast	ENSSSCG00000009856	NOS1	2.58295e-13	1.23974	0.526	0.044	6.34114e-09	ENSG00000089250
E10	Epiblast_vs_Hypoblast	ENSSSCG00000002414	SEL1L	2.59987e-13	-0.8272	0.907	0.967	6.38268e-09	ENSG00000071537
E10	Epiblast_vs_Hypoblast	ENSSSCG00000033987	UBE2E3	2.64995e-13	0.548579	1	0.967	6.50563e-09	ENSG00000170035
E10	Epiblast_vs_Hypoblast	ENSSSCG00000006310	POU2F1	2.66249e-13	0.98605	0.938	0.789	6.53642e-09	ENSG00000143190
E10	Epiblast_vs_Hypoblast	ENSSSCG00000040187	-	2.72249e-13	-1.12238	0.268	0.8	6.6837e-09	-
E10	Epiblast_vs_Hypoblast	ENSSSCG00000038254	PRKRA	2.72983e-13	0.692779	1	0.867	6.70172e-09	ENSG00000180228
E10	Epiblast_vs_Hypoblast	ENSSSCG00000035012	DEPDC1B	2.77541e-13	0.722043	0.979	0.922	6.81362e-09	ENSG00000035499
E10	Epiblast_vs_Hypoblast	ENSSSCG00000004603	RFX7	2.78241e-13	1.10838	0.742	0.289	6.8308e-09	ENSG00000181827
E10	Epiblast_vs_Hypoblast	ENSSSCG00000027302	PKP3	2.80201e-13	0.776813	0.99	0.9	6.87894e-09	ENSG00000184363
E10	Epiblast_vs_Hypoblast	ENSSSCG00000011229	STT3B	2.845e-13	-0.511065	1	1	6.98447e-09	ENSG00000163527
E10	Epiblast_vs_Hypoblast	ENSSSCG00000037734	UBE2M	2.85113e-13	-0.621166	0.99	0.978	6.99953e-09	ENSG00000130725
E10	Epiblast_vs_Hypoblast	ENSSSCG00000002622	TMEM14A	2.86948e-13	-0.734705	0.959	0.978	7.04458e-09	ENSG00000096092
E10	Epiblast_vs_Hypoblast	ENSSSCG00000010686	BAG3	2.93868e-13	-0.912582	0.918	1	7.21447e-09	ENSG00000151929
E10	Epiblast_vs_Hypoblast	ENSSSCG00000005360	IGFBPL1	2.94013e-13	1.15905	0.495	0.022	7.21801e-09	ENSG00000137142
E10	Epiblast_vs_Hypoblast	ENSSSCG00000008012	-	3.02681e-13	0.715738	0.969	0.9	7.43082e-09	ENSG00000063854
E10	Epiblast_vs_Hypoblast	ENSSSCG00000004873	FBXO15	3.09944e-13	1.2606	0.608	0.122	7.60912e-09	ENSG00000141665
E10	Epiblast_vs_Hypoblast	ENSSSCG00000048844	SELENOK	3.19885e-13	0.536753	1	1	7.85317e-09	ENSG00000113811
E10	Epiblast_vs_Hypoblast	ENSSSCG00000003157	LIN7B	3.26722e-13	1.11193	0.866	0.633	8.02104e-09	ENSG00000104863
E10	Epiblast_vs_Hypoblast	ENSSSCG00000011082	COMMD3	3.28703e-13	-1.02741	0.742	0.933	8.06965e-09	ENSG00000148444
E10	Epiblast_vs_Hypoblast	ENSSSCG00000027550	PLCD1	3.30633e-13	-0.988779	0.732	0.956	8.11703e-09	ENSG00000187091
E10	Epiblast_vs_Hypoblast	ENSSSCG00000017236	CD300C	3.4046e-13	-1.14305	0.031	0.489	8.35829e-09	ENSG00000167850
E10	Epiblast_vs_Hypoblast	ENSSSCG00000038469	KLHL7	3.43644e-13	-0.872154	0.567	0.9	8.43645e-09	ENSG00000122550
E10	Epiblast_vs_Hypoblast	ENSSSCG00000042581	-	3.4651e-13	2.16187	0.907	0.511	8.50682e-09	-
E10	Epiblast_vs_Hypoblast	ENSSSCG00000012063	VPS26C	3.47191e-13	0.666984	0.99	0.922	8.52354e-09	ENSG00000157538
E10	Epiblast_vs_Hypoblast	ENSSSCG00000017818	SERPINF1	3.48162e-13	-1.0706	0.433	0.878	8.54737e-09	ENSG00000132386
E10	Epiblast_vs_Hypoblast	ENSSSCG00000049121	-	3.65346e-13	-1.22807	0.041	0.511	8.96925e-09	-
E10	Epiblast_vs_Hypoblast	ENSSSCG00000026395	TARS2	3.68079e-13	0.647201	1	0.956	9.03634e-09	ENSG00000143374
E10	Epiblast_vs_Hypoblast	ENSSSCG00000024359	FRA10AC1	3.76597e-13	0.737485	0.979	0.922	9.24546e-09	ENSG00000148690
E10	Epiblast_vs_Hypoblast	ENSSSCG00000002868	PEPD	3.76625e-13	0.550619	1	0.978	9.24614e-09	ENSG00000124299
E10	Epiblast_vs_Hypoblast	ENSSSCG00000039719	ZDHHC4	3.77198e-13	-0.97708	0.742	0.944	9.26021e-09	ENSG00000136247
E10	Epiblast_vs_Hypoblast	ENSSSCG00000020885	NUS1	3.84844e-13	-0.697975	0.99	0.967	9.44792e-09	ENSG00000153989
E10	Epiblast_vs_Hypoblast	ENSSSCG00000011070	MPP7	3.89359e-13	-1.16366	0.371	0.8	9.55877e-09	ENSG00000150054
E10	Epiblast_vs_Hypoblast	ENSSSCG00000011522	CNTN3	3.94606e-13	1.31624	0.577	0.089	9.68759e-09	ENSG00000113805
E10	Epiblast_vs_Hypoblast	ENSSSCG00000001483	FAM83B	3.95138e-13	-1.07136	0.536	0.9	9.70065e-09	ENSG00000168143
E10	Epiblast_vs_Hypoblast	ENSSSCG00000017170	MGAT5B	4.07969e-13	0.864283	0.536	0.056	1.00156e-08	ENSG00000167889
E10	Epiblast_vs_Hypoblast	ENSSSCG00000022364	CPT1B	4.10813e-13	0.522813	1	0.989	1.00855e-08	ENSG00000205560
E10	Epiblast_vs_Hypoblast	ENSSSCG00000007452	TP53RK	4.11702e-13	0.603789	1	0.944	1.01073e-08	ENSG00000172315
E10	Epiblast_vs_Hypoblast	ENSSSCG00000038806	AXL	4.16632e-13	1.08946	0.598	0.111	1.02283e-08	ENSG00000167601
E10	Epiblast_vs_Hypoblast	ENSSSCG00000037781	-	4.2219e-13	-1.11144	0.381	0.822	1.03648e-08	-
E10	Epiblast_vs_Hypoblast	ENSSSCG00000001800	TM6SF1	4.22347e-13	1.36791	0.691	0.256	1.03686e-08	ENSG00000136404
E10	Epiblast_vs_Hypoblast	ENSSSCG00000001372	GNL1	4.38005e-13	0.532598	1	0.933	1.0753e-08	ENSG00000204590
E10	Epiblast_vs_Hypoblast	ENSSSCG00000013497	ANKRD24	4.43091e-13	1.18392	0.495	0.022	1.08779e-08	ENSG00000089847
E10	Epiblast_vs_Hypoblast	ENSSSCG00000031780	MAGI2	4.4986e-13	1.07724	0.526	0.044	1.10441e-08	ENSG00000187391
E10	Epiblast_vs_Hypoblast	ENSSSCG00000033807	-	4.51906e-13	1.20376	0.526	0.044	1.10943e-08	ENSG00000227051
E10	Epiblast_vs_Hypoblast	ENSSSCG00000031572	MFF	4.53832e-13	0.567725	1	0.944	1.11416e-08	ENSG00000168958
E10	Epiblast_vs_Hypoblast	ENSSSCG00000013771	PRKACA	4.58085e-13	-0.683638	0.99	0.989	1.1246e-08	ENSG00000072062
E10	Epiblast_vs_Hypoblast	ENSSSCG00000011458	ACTR8	4.61134e-13	0.530844	1	1	1.13208e-08	ENSG00000113812
E10	Epiblast_vs_Hypoblast	ENSSSCG00000036049	PEG10	4.66859e-13	1.38835	0.887	0.6	1.14614e-08	ENSG00000242265
E10	Epiblast_vs_Hypoblast	ENSSSCG00000016177	XRCC5	4.77176e-13	0.678626	0.99	0.9	1.17147e-08	ENSG00000079246
E10	Epiblast_vs_Hypoblast	ENSSSCG00000005386	STX17	4.81706e-13	-1.15701	0.567	0.878	1.18259e-08	ENSG00000136874
E10	Epiblast_vs_Hypoblast	ENSSSCG00000034570	IFI6	4.83552e-13	0.552768	1	0.911	1.18712e-08	ENSG00000126709
E10	Epiblast_vs_Hypoblast	ENSSSCG00000007264	-	4.98194e-13	0.635295	0.99	0.967	1.22307e-08	ENSG00000101391
E10	Epiblast_vs_Hypoblast	ENSSSCG00000036050	CD302	4.98457e-13	0.709941	1	0.911	1.22371e-08	-
E10	Epiblast_vs_Hypoblast	ENSSSCG00000000257	ITGB7	5.08951e-13	-1.28698	0.227	0.711	1.24947e-08	ENSG00000139626
E10	Epiblast_vs_Hypoblast	ENSSSCG00000011708	TSC22D2	5.16615e-13	-0.86138	0.608	0.911	1.26829e-08	ENSG00000196428
E10	Epiblast_vs_Hypoblast	ENSSSCG00000012902	CDK2AP2	5.2031e-13	-0.590266	1	1	1.27736e-08	ENSG00000167797
E10	Epiblast_vs_Hypoblast	ENSSSCG00000009166	MANBA	5.20526e-13	-0.821073	0.031	0.489	1.27789e-08	ENSG00000109323
E10	Epiblast_vs_Hypoblast	ENSSSCG00000021287	GCFC2	5.3063e-13	-1.30981	0.876	0.9	1.3027e-08	ENSG00000005436
E10	Epiblast_vs_Hypoblast	ENSSSCG00000024496	NSUN7	5.37823e-13	1.1495	0.784	0.444	1.32036e-08	ENSG00000179299
E10	Epiblast_vs_Hypoblast	ENSSSCG00000023807	ACO1	5.42132e-13	-0.557433	1	1	1.33094e-08	ENSG00000122729
E10	Epiblast_vs_Hypoblast	ENSSSCG00000033655	TUBB2B	5.46495e-13	0.512683	1	0.989	1.34165e-08	ENSG00000137285
E10	Epiblast_vs_Hypoblast	ENSSSCG00000029154	NOSIP	5.57016e-13	0.632878	1	0.967	1.36747e-08	ENSG00000142546
E10	Epiblast_vs_Hypoblast	ENSSSCG00000016721	DBNL	5.62994e-13	0.573159	1	0.967	1.38215e-08	ENSG00000136279
E10	Epiblast_vs_Hypoblast	ENSSSCG00000023654	BRDT	5.79658e-13	-1.06933	0.701	0.922	1.42306e-08	ENSG00000137948
E10	Epiblast_vs_Hypoblast	ENSSSCG00000040715	NXPH2	6.05644e-13	1.22522	0.588	0.089	1.48686e-08	ENSG00000144227
E10	Epiblast_vs_Hypoblast	ENSSSCG00000014900	RAB30	6.2972e-13	1.16057	0.691	0.267	1.54596e-08	ENSG00000137502
E10	Epiblast_vs_Hypoblast	ENSSSCG00000025912	URI1	6.40093e-13	0.80293	0.99	0.833	1.57143e-08	ENSG00000105176
E10	Epiblast_vs_Hypoblast	ENSSSCG00000004435	NT5DC1	6.48013e-13	0.783817	0.969	0.833	1.59087e-08	ENSG00000178425
E10	Epiblast_vs_Hypoblast	ENSSSCG00000037575	FKBP14	6.52339e-13	-0.866084	0.866	0.978	1.60149e-08	ENSG00000106080
E10	Epiblast_vs_Hypoblast	ENSSSCG00000001056	RANBP9	6.58085e-13	-0.842044	0.835	0.944	1.6156e-08	ENSG00000010017
E10	Epiblast_vs_Hypoblast	ENSSSCG00000010054	ADORA2A	6.65573e-13	1.02965	0.619	0.122	1.63398e-08	ENSG00000128271
E10	Epiblast_vs_Hypoblast	ENSSSCG00000031128	PPIC	6.72333e-13	-1.16881	0.505	0.844	1.65058e-08	ENSG00000168938
E10	Epiblast_vs_Hypoblast	ENSSSCG00000035873	C12orf49	6.73887e-13	0.610053	0.99	0.922	1.65439e-08	ENSG00000111412
E10	Epiblast_vs_Hypoblast	ENSSSCG00000009854	RFC5	6.87613e-13	0.541958	1	0.989	1.68809e-08	ENSG00000111445
E10	Epiblast_vs_Hypoblast	ENSSSCG00000003170	SLC17A7	6.95095e-13	1.14416	0.701	0.278	1.70646e-08	ENSG00000104888
E10	Epiblast_vs_Hypoblast	ENSSSCG00000003918	TOE1	6.95226e-13	0.661232	0.99	0.933	1.70678e-08	ENSG00000132773
E10	Epiblast_vs_Hypoblast	ENSSSCG00000003721	CHST9	7.09805e-13	-1.13984	0.227	0.711	1.74257e-08	ENSG00000154080
E10	Epiblast_vs_Hypoblast	ENSSSCG00000008504	CRIM1	7.22496e-13	-0.979596	0.629	0.933	1.77373e-08	ENSG00000150938
E10	Epiblast_vs_Hypoblast	ENSSSCG00000005075	TOMM20L	7.40355e-13	-0.578915	1	1	1.81757e-08	ENSG00000196860
E10	Epiblast_vs_Hypoblast	ENSSSCG00000013717	-	7.46369e-13	1.08745	0.773	0.356	1.83234e-08	-
E10	Epiblast_vs_Hypoblast	ENSSSCG00000014274	PDLIM4	7.62134e-13	1.37202	0.639	0.189	1.87104e-08	ENSG00000131435
E10	Epiblast_vs_Hypoblast	ENSSSCG00000011914	ZDHHC23	7.65901e-13	-1.09645	0.68	0.911	1.88029e-08	ENSG00000184307
E10	Epiblast_vs_Hypoblast	ENSSSCG00000001762	CIB2	7.66612e-13	1.13458	0.814	0.489	1.88203e-08	ENSG00000136425
E10	Epiblast_vs_Hypoblast	ENSSSCG00000039222	-	7.79337e-13	-1.03843	0.938	0.967	1.91327e-08	ENSG00000176788
E10	Epiblast_vs_Hypoblast	ENSSSCG00000002404	SPTLC2	7.80068e-13	0.716571	0.969	0.856	1.91507e-08	ENSG00000100596
E10	Epiblast_vs_Hypoblast	ENSSSCG00000016512	ZC3HAV1	7.81836e-13	0.8271	0.959	0.489	1.91941e-08	ENSG00000105939
E10	Epiblast_vs_Hypoblast	ENSSSCG00000042400	-	7.89441e-13	-2.00061	0.371	0.722	1.93808e-08	-
E10	Epiblast_vs_Hypoblast	ENSSSCG00000029201	AJUBA	7.90132e-13	0.789941	0.948	0.678	1.93977e-08	ENSG00000129474
E10	Epiblast_vs_Hypoblast	ENSSSCG00000010059	GUCD1	7.98981e-13	0.759073	0.959	0.644	1.9615e-08	ENSG00000138867
E10	Epiblast_vs_Hypoblast	ENSSSCG00000008943	SLC4A4	8.274e-13	0.826574	0.959	0.644	2.03127e-08	ENSG00000080493
E10	Epiblast_vs_Hypoblast	ENSSSCG00000016981	CPEB4	8.29629e-13	-1.22033	0.515	0.833	2.03674e-08	ENSG00000113742
E10	Epiblast_vs_Hypoblast	ENSSSCG00000017776	ERAL1	8.33699e-13	0.623495	1	0.944	2.04673e-08	ENSG00000132591
E10	Epiblast_vs_Hypoblast	ENSSSCG00000007454	ZMYND8	8.52248e-13	0.555748	1	1	2.09227e-08	ENSG00000101040
E10	Epiblast_vs_Hypoblast	ENSSSCG00000001398	-	8.63846e-13	0.811128	0.959	0.789	2.12074e-08	-
E10	Epiblast_vs_Hypoblast	ENSSSCG00000013883	COLGALT1	8.71958e-13	-0.629566	0.979	0.989	2.14066e-08	ENSG00000130309
E10	Epiblast_vs_Hypoblast	ENSSSCG00000012054	DOP1B	8.76968e-13	1.06293	0.526	0.044	2.15296e-08	ENSG00000142197
E10	Epiblast_vs_Hypoblast	ENSSSCG00000048264	-	9.05045e-13	-1.04964	0.299	0.822	2.22188e-08	-
E10	Epiblast_vs_Hypoblast	ENSSSCG00000006879	PTBP2	9.07027e-13	1.04618	0.948	0.733	2.22675e-08	ENSG00000117569
E10	Epiblast_vs_Hypoblast	ENSSSCG00000000038	CYB5R3	9.18902e-13	-1.03393	0.907	0.967	2.2559e-08	ENSG00000100243
[truncated: 15,537 more rows]

## Sheet: Table S2b
Table S2: Specifically Expressed Genes for Cell Type Annotation
b Functional enrichment of DEGs listed in Supplementary information, Table S2a.
Linage	Comparison	Category	Term	Description	InTerm_InList	LogP	Log(q-value)	Symbols
E10	Epiblast_vs_Hypoblast	GO_BP	GO:1901605	alpha-amino acid metabolic process	40/1687	-1.84308	-1.88668	SLC7A7,MTHFD1,UROC1,ALDH5A1,EGLN3,ARG2,DLST,BCAT2,GSTZ1,GPT2,PLOD1,CTH,ERO1A,HDC,ASS1,PHGDH,IDO1,AHCY,HNF4A,DCT,P4HA1,GLUD1,ALDH18A1,P4HTM,GLUL,ASNS,NOX4,AASDHPPT,AASS,DPEP1,P4HA2,GAMT,ACAT1,GCAT,GNMT,GOT2,ENSSSCG00000010056,ENSSSCG00000010734,ENSSSCG00000010855,ENSSSCG00000021767
E10	Epiblast_vs_Hypoblast	GO_BP	GO:0050678	regulation of epithelial cell proliferation	53/1687	-1.84308	-1.88668	SP1,TINF2,NR2F2,VEGFA,TGFB1,MARVELD3,TACSTD2,THBS1,SMAD3,BMP4,SIX1,SIX4,NR4A3,OSR2,IFT74,PPP1R16B,SRSF6,SOX11,TGFA,SFRP2,RGCC,FGFR2,PPARG,GATA2,CTNNB1,JCAD,EAF2,PLIN5,KIF3A,PROX1,VASH2,ITGA4,SMO,STAT1,CAV1,SERPINF1,STRAP,KLF9,ATP5IF1,SFRP1,PTCH1,ZFP36L1,RTN4,NKX3-1,B4GALT1,NOG,NME1,EMC10,BMP2,SNAI2,APOH,ENSSSCG00000003520,ENSSSCG00000005216
E10	Epiblast_vs_Hypoblast	GO_BP	GO:0072175	epithelial tube formation	24/1687	-1.43478	-1.47838	TULP3,RGMA,MTHFD1,SPINT2,LUZP1,BMP4,SIX1,SIX4,ABL1,BMP7,SOX11,SFRP2,FZD3,FGFR2,GATA3,CTNNB1,ADM,PRKACA,MIB1,SFRP1,PTCH1,NOG,ENSSSCG00000006928,ENSSSCG00000038594
E10	Epiblast_vs_Hypoblast	GO_BP	GO:0001838	embryonic epithelial tube formation	23/1687	-1.43478	-1.47838	TULP3,RGMA,MTHFD1,SPINT2,LUZP1,BMP4,SIX1,SIX4,ABL1,BMP7,SOX11,SFRP2,FZD3,GATA3,CTNNB1,ADM,PRKACA,MIB1,SFRP1,PTCH1,NOG,ENSSSCG00000006928,ENSSSCG00000038594
E10	Epiblast_vs_Hypoblast	GO_BP	GO:0001701	in utero embryonic development	57/1687	-1.34895	-1.39255	E2F7,YBX3,ACVR1B,DAD1,CHD8,NR2F2,SIN3A,SPINT2,PRMT1,GATA6,SMAD3,MYO1E,ADAM10,HORMAD1,SOX17,MAPK8IP3,BMP7,PKD2,TBX3,FGFR2,SEC24C,SMARCB1,GATA2,CTNNB1,TBL1XR1,ACTL6A,ADM,PRPF19,MGAT1,ASF1B,KIF3A,ABCG4,VASH2,GLI2,SMO,FZD5,NDEL1,PHLDA2,RBPJ,MIB1,PTCH1,ZFP36L1,ZFAND5,SCO2,RTN4,TM4SF1,NOG,GINS4,EIF4E2,KLF2,BMP2,UBE2B,MED21,ENSSSCG00000005216,ENSSSCG00000013318,ENSSSCG00000016219,ENSSSCG00000035293
E10	Epiblast_vs_Hypoblast	GO_CC	GO:0044451	nucleoplasm part	130/1848	-1.46858	-1.52587	E2F7,ATF7IP,TARBP2,KANSL2,TINF2,MAPK14,CHD8,OSGEP,CDC5L,WDR61,SIN3A,MBIP,DDX39B,BRD2,RING1,RUVBL2,ZC3H14,RPA2,SRSF4,SNRNP40,WTAP,ACADM,HDAC2,CXXC1,GTF2A2,MNAT1,LEO1,INO80,TEX10,MTDH,ESRP1,ABL1,MED27,USF1,MTF2,PRCC,S100A14,TERF1,TADA1,STK35,SDCBP2,PPP1R16B,SRSF6,ACTB,TELO2,CSTF1,SMC6,SMARCA5,BNIP3L,KAT6B,TFIP11,DRG1,NOLC1,TADA3,MSL2,GNL3,EAF2,SMC4,TBL1XR1,ACTL6A,BRMS1,FIBP,KAT5,DPF2,WDR18,MTA2,PRP…
E10	Epiblast_vs_Hypoblast	GO_CC	GO:0005694	chromosome	104/1848	-1.46858	-1.52587	NCAPH2,SUN2,SP1,NABP2,TINF2,IPO4,REC8,CDC5L,WDR61,SIN3A,BAZ1A,RING1,RUVBL2,SALL1,HMGN2,ORC1,RPA2,NUP43,RNF138,HDAC2,HMGN3,SMAD3,ASF1A,MNAT1,INO80,RAD51,EXOSC4,EXOSC3,RNF20,PUM3,USF1,RRS1,HORMAD1,TERF1,NUF2,NCAPG,MXD1,RFC1,GPATCH11,SMC6,SMARCAD1,MPHOSPH8,RFC5,RFC3,SMARCA5,KAT6B,TFIP11,HELLS,SMARCB1,SFR1,ADD3,GATA3,SGO1,CTNNB1,ACTR8,SMC4,ACTL6A,BRMS1,DPF2,CDCA5,MTA2,PRPF19,AKAP8L,AKAP8,ASF1B,PPP2CA…
E10	Epiblast_vs_Hypoblast	GO_CC	GO:0031253	cell projection membrane	31/1848	-1.46858	-1.52587	ITGA5,AKAP5,TTYH1,KCNC3,GABRA5,ARF6,ARHGEF2,FSCN1,MAPK8IP3,PKD2,PLEKHA1,ITGB1,CTNNB1,JCAD,TBC1D10C,CFL1,DRD2,ITGAV,SMO,ARPC2,DPP4,SLC9A3R1,GABRG2,DPEP1,CYBRD1,GABRA4,RAB35,RAC1,B4GALT1,NME1,ENSSSCG00000003520
E10	Epiblast_vs_Hypoblast	GO_CC	GO:0031984	organelle subcompartment	153/1848	-1.46858	-1.52587	ARL1,BICD1,EMC9,FITM1,JPH4,B3GALT4,DAD1,FURIN,SEC23A,CYP21A2,RNF5,TTYH1,MBTPS1,PSEN1,GABARAPL2,TMEM14A,LPCAT2,RNF125,GALNT1,WLS,SELENOS,SEC63,ERO1A,ADAM10,SLC24A5,TMEM87A,TYRO3,ST3GAL1,STX17,EXT1,MTDH,RAB14,HSPA5,GCNT1,ALG14,COPA,TMEM79,GBA,KRTCAP2,VPS45,FMO5,ARFGEF1,SLC35A3,ANKS4B,MAPK8IP3,PTGIS,B4GALT5,TPST1,RAB1A,VRK2,ATL2,CISD2,PKD2,ITM2B,CAMK2D,SAR1A,SEC24C,LIMK2,SCD,CYP2E1,SEC61A1,STT3B,PCY…
E10	Epiblast_vs_Hypoblast	KEGG	ssc05205	Proteoglycans in cancer	77/1869	-4.69725	-4.88294	FRS2,ITPR2,ITGA5,IGF1,MAPK14,CDKN1A,VEGFA,IQGAP1,TGFB1,PLCG2,RRAS,MMP2,HSPG2,THBS1,SOS2,MYC,SDC2,SRC,PLCG1,ACTB,FZD3,FZD10,GAB1,CAMK2D,ITGB1,CTNNB1,CTSV,FLNB,CD44,HBEGF,PRKACA,ARHGEF12,RDX,FZD7,ITGAV,SMO,FLNC,CAV1,FZD5,FN1,FGFR1,IHH,GPC1,PIK3R1,ITGB3,WNT3,ERBB2,TP53,EGFR,PIK3CB,ITPR1,WNT11,VAV3,KRAS,PTCH1,ACTG1,IGF1R,DDX5,PLAUR,NRAS,PRKCB,CASP3,RAC1,WNT5A,MAPK13,CCND1,PXN,NANOG,NANOG,PRKACB,ENSSS…
E10	Epiblast_vs_Hypoblast	KEGG	ssc04015	Rap1 signaling pathway	76/1869	-3.87149	-4.05718	GRIN2B,IGF1,MAPK14,VEGFA,PRKD1,RRAS,AFDN,LPAR3,THBS1,CNR1,LPAR1,RAPGEF1,EFNA1,EFNA3,RAP1A,PLCB4,SRC,PDGFA,PLCG1,ADCY9,ACTB,PDGFRA,FGFR2,ADORA2A,ITGB1,CTNNB1,GNAI2,MAGI1,P2RY1,PRKCI,FGF4,FGF19,ARAP3,LPAR2,DRD2,ANGPT2,VEGFC,FGFR1,FYB1,MAP2K6,PIK3R1,ITGB3,EGFR,PIK3CB,RAP1GAP,VAV3,RAPGEF3,RALB,TLN2,KRAS,PRKD2,CALML4,PARD6B,CDH1,ACTG1,BCAR1,IGF1R,FGFR3,RAP1B,RASSF5,NRAS,MAGI2,PRKCB,GNAO1,ADORA2B,RAC1,…
E10	Epiblast_vs_Hypoblast	KEGG	ssc04670	Leukocyte transendothelial migration	46/1869	-3.74491	-3.9306	NCF4,MAPK14,ARHGAP5,ACTN4,PLCG2,MMP2,AFDN,F11R,RAP1A,PLCG1,ACTB,CLDN4,MYLPF,CLDN10,PTK2B,VCL,ITGB1,CTNNB1,GNAI2,CLDN8,ICAM1,ITGA4,PECAM1,PIK3R1,GCK,CLDN9,OCLN,PIK3CB,VAV3,RAPGEF3,ACTG1,BCAR1,RAP1B,THY1,CYBA,RASSF5,PRKCB,RAC1,CXCL12,MYL9,VASP,MAPK13,CLDN5,PXN,CLDN1,ENSSSCG00000003520
E10	Epiblast_vs_Hypoblast	KEGG	ssc01230	Biosynthesis of amino acids	33/1869	-3.70862	-3.8943	TPI1,GAPDH,ARG2,BCAT2,GPT2,CTH,PSAT1,ASS1,PHGDH,RPIA,ENO4,ALDH18A1,MTR,PFKP,GLUL,ASNS,PGAM2,MAT2A,ACO1,BCAT1,ENO2,PFKL,PYCR3,GOT2,PYCR1,CS,SHMT2,SHMT1,ENSSSCG00000001930,ENSSSCG00000007738,ENSSSCG00000010855,ENSSSCG00000032311,ENSSSCG00000040779
E10	Epiblast_vs_Hypoblast	KEGG	ssc00010	Glycolysis / Gluconeogenesis	30/1869	-3.70862	-3.8943	TPI1,GAPDH,PCK2,PGM1,ALDH1B1,ACSS2,PGM2,GALM,ADH5,ALDH2,ENO4,HK1,MINPP1,PFKP,LDHA,HK3,ALDH7A1,DLAT,DLD,G6PC3,PGAM2,GCK,ALDH3A2,ALDH3B2,AKR1A1,ENO2,PFKL,ENSSSCG00000000576,ENSSSCG00000001930,ENSSSCG00000006324
E10	Epiblast_vs_Hypoblast	KEGG	ssc04141	Protein processing in endoplasmic reticulum	60/1869	-3.69205	-3.87773	HSP90B1,DAD1,SSR1,SEC23A,RNF5,MBTPS1,PPP1R15A,SEL1L,DNAJA2,SELENOS,SEC63,ERO1A,RAD23B,HSPA5,PLAA,TRAM1,NSFL1C,ERLEC1,EIF2AK2,SEC24D,SAR1A,SEC24C,LIMK2,UFD1,SEC61A1,STT3B,BAG1,UBXN6,LMAN2,CALR,SEC24A,SAR1B,CUL1,HYOU1,NFE2L2,UGGT1,ANKFY1,TUSC3,UBQLN1,MOGS,RRBP1,SIL1,MAP3K5,DNAJC3,UBE2G2,CAPN2,XBP1,SEC62,DERL2,BAG2,EDEM1,TXNDC5,CRYAB,P4HB,DERL3,EIF2AK4,HSPA6,ENSSSCG00000001516,ENSSSCG00000002446,ENS…
E10	Epiblast_vs_Hypoblast	KEGG	ssc04510	Focal adhesion	70/1869	-3.64467	-3.83036	ITGB7,ITGA5,IGF1,VEGFA,ARHGAP5,ACTN4,THBS1,FYN,LAMA4,SOS2,COL9A1,CEP152,LAMC3,RAPGEF1,THBS3,SHC1,RAP1A,SRC,PDGFA,ACTB,MYLPF,PDGFRA,COL4A2,VCL,ITGB1,CTNNB1,FLNB,PIP5K1C,DIAPH1,LAMC1,VEGFC,RELN,LAMB1,ITGA6,ZYX,ITGA4,ITGAV,FLNC,CAV1,FN1,ITGB4,PIK3R1,ITGB3,ERBB2,GCK,PAK4,EGFR,PIK3CB,ILK,VAV3,TLN2,COL2A1,PIP5K1B,PARVA,ACTG1,BCAR1,IGF1R,CAPN2,RAP1B,PRKCB,RAC1,LAMA1,MYL9,VASP,ITGA7,CCND1,PXN,ENSSSCG0000…
E10	Epiblast_vs_Hypoblast	KEGG	ssc04530	Tight junction	57/1869	-3.36807	-3.55376	YBX3,ACTN4,MARVELD3,AFDN,TJP1,EPB41L4B,MPDZ,F11R,ARHGEF2,PRKAB2,RAP1A,SRC,ACTB,CLDN4,PPP2R2C,CLDN10,ITGB1,MAGI1,CLDN8,PRKCI,DLG1,RAB8A,PRKACA,PPP2CA,DLG2,RDX,TUBA4A,SLC9A3R1,MAP3K1,ERBB2,CLDN9,OCLN,GATA4,MAP3K5,PARD6B,RAB8B,ACTG1,RAC1,RUNX1,PARD6A,CGNL1,MYL9,VASP,CCND1,PATJ,LLGL1,CLDN5,PRKACB,CLDN1,ENSSSCG00000000194,ENSSSCG00000003520,ENSSSCG00000006564,ENSSSCG00000006621,ENSSSCG00000010099,ENSS…
E10	Epiblast_vs_Hypoblast	KEGG	ssc04145	Phagosome	52/1869	-2.96473	-3.15041	NCF4,ITGA5,ATP6V1G2-DDX39B,HLA-DOB,ATP6V0D1,PIK3C3,THBS1,THBS3,ATP6V1H,ACTB,ATP6V1C2,SCARB1,NOS1,LAMP1,ITGB1,RAB7A,SEC61A1,CTSV,CALR,DYNC1I2,ITGAV,ATP6V1F,TUBA4A,MRC2,ITGB3,ATP6V0A1,STX12,ACTG1,CYBA,RAB5C,TUBB2B,TUBB2B,DYNC2H1,RAC1,CORO1A,STX18,RAB5A,ATP6V0B,TUBB6,EEA1,RILP,M6PR,ENSSSCG00000000194,ENSSSCG00000001229,ENSSSCG00000001396,ENSSSCG00000001398,ENSSSCG00000001398,ENSSSCG00000006350,ENSSS…
E10	Epiblast_vs_Hypoblast	KEGG	ssc05219	Bladder cancer	20/1869	-2.94779	-3.13348	CDKN1A,VEGFA,MMP2,THBS1,MYC,SRC,CXCL8,RASSF1,DAPK1,HBEGF,ERBB2,TP53,EGFR,RPS6KA5,KRAS,CDH1,FGFR3,DAPK3,NRAS,CCND1
E10	Epiblast_vs_Hypoblast	KEGG	ssc05230	Central carbon metabolism in cancer	29/1869	-2.89982	-3.0855	GLS2,SLC1A5,MYC,PDGFRA,RET,FGFR2,HK1,PFKP,LDHA,HK3,SIRT3,FGFR1,PIK3R1,PGAM2,ERBB2,GCK,TP53,EGFR,PIK3CB,SLC2A2,SLC16A3,P3H1,KRAS,PFKL,FGFR3,SCO2,NRAS,ENSSSCG00000000576,ENSSSCG00000001930
E10	Epiblast_vs_Hypoblast	KEGG	ssc00280	Valine, leucine and isoleucine degradation	24/1869	-2.82697	-3.01266	BCAT2,ACADM,BCKDHB,ACAA2,IVD,ALDH1B1,AACS,ALDH2,AUH,PCCB,ACAA1,ALDH7A1,DLD,OXCT1,MCCC2,HIBADH,ALDH3A2,HMGCL,ACAT1,BCAT1,MCEE,EHHADH,ENSSSCG00000006324,ENSSSCG00000028794
E10	Epiblast_vs_Hypoblast	KEGG	ssc05418	Fluid shear stress and atherosclerosis	49/1869	-2.70467	-2.89035	HSP90B1,MAPK14,VEGFA,GSTA4,FOS,MMP2,BMP4,SDC2,ASS1,ARHGEF2,GSTM3,PLAT,MGST3,SRC,PDGFA,ACTB,CTNNB1,CTSV,SQSTM1,ICAM1,ACVR2A,NFE2L2,ITGAV,CAV1,ACVR1,GPC1,SUMO2,MAP2K6,PECAM1,PIK3R1,ITGB3,DUSP1,TP53,PIK3CB,MAP3K5,CALML4,ACTG1,CYBA,MGST1,RAC1,SUMO1,EDN1,MAPK13,KLF2,ENSSSCG00000005453,ENSSSCG00000023467,ENSSSCG00000032003,ENSSSCG00000032003,ENSSSCG00000038594
E10	Epiblast_vs_Hypoblast	KEGG	ssc00620	Pyruvate metabolism	19/1869	-2.70467	-2.89035	PCK2,MLH3,ACYP1,ME1,ME2,GRHPR,ALDH1B1,ACSS2,ALDH2,LDHA,ALDH7A1,DLAT,DLD,ALDH3A2,ACAT1,ENSSSCG00000000576,ENSSSCG00000001930,ENSSSCG00000006324,ENSSSCG00000008012,ENSSSCG00000025224
E10	Epiblast_vs_Hypoblast	KEGG	ssc04810	Regulation of actin cytoskeleton	69/1869	-2.5989	-2.78459	PIP4K2C,ITGB7,ITGA5,IQGAP1,CFL2,ACTN4,RRAS,SOS2,LPAR1,SRC,PDGFA,ACTB,ARPC1B,MYLPF,PDGFRA,FGFR2,VCL,LIMK2,ITGB1,PIP5K1C,CFL1,CHRM4,FGF4,FGF19,DIAPH1,LPAR2,IQGAP2,APC,ARHGEF12,SCIN,RDX,ITGA6,ITGA4,ITGAV,WASL,FN1,ARPC2,FGFR1,ITGB4,PIK3R1,ITGB3,CYFIP2,GCK,GIT1,PAK4,EGFR,PIK3CB,VAV3,KRAS,PIP5K1B,ACTG1,SSH3,BCAR1,FGD3,FGFR3,NRAS,RAC1,ABI2,CXCL12,MYL9,ITGA7,FGF8,ENAH,PXN,ENSSSCG00000003520,ENSSSCG000000…
E10	Epiblast_vs_Hypoblast	KEGG	ssc05100	Bacterial invasion of epithelial cells	30/1869	-2.55633	-2.74201	ITGA5,ELMO3,MAD2L2,CEP152,SHC1,SRC,ACTB,ARPC1B,SEPTIN1,SEPTIN11,ARHGAP10,GAB1,VCL,ITGB1,CTNNB1,WASL,CAV1,FN1,ARPC2,PIK3R1,PIK3CB,ILK,ARHGEF26,CDH1,ACTG1,BCAR1,RAC1,PXN,ENSSSCG00000003520,ENSSSCG00000040083
E10	Epiblast_vs_Hypoblast	KEGG	ssc04919	Thyroid hormone signaling pathway	43/1869	-2.47956	-2.66524	RCAN2,SIN3A,PLCG2,HDAC1,CASP9,HDAC2,BMP4,MYC,MED27,ATP1A1,PLCB4,SRC,PLCG1,ACTB,NCOA1,FOXO1,PFKP,CTNNB1,MED12L,HDAC3,PRKACA,PFKFB2,ITGAV,STAT1,PLCD4,PIK3R1,ITGB3,ATP2A3,TP53,PIK3CB,GATA4,P3H1,KRAS,ACTG1,PLCD1,PFKL,NRAS,PRKCB,ATP2A2,MED4,CCND1,PRKACB,ENSSSCG00000014949
E10	Epiblast_vs_Hypoblast	KEGG	ssc04144	Endocytosis	74/1869	-2.36323	-2.54891	KIF5A,WASHC4,CBLC,AP2S1,CYTH2,EPS15,IGF2R,CAPZB,SNX3,VPS4B,SMAD3,ARF6,USP8,WASHC5,WWP1,SH3GLB1,VPS45,PSD3,ARFGEF1,SRC,ARPC1B,STAMBP,ARAP2,PDGFRA,ASAP2,FGFR2,GBF1,RAB7A,PRKCI,PIP5K1C,SNX32,EHD1,ARAP3,RAB8A,STAM2,WASL,CAV1,WIPF3,ARPC2,AGAP1,DAB2,GIT1,ARRB2,ACAP1,EGFR,CHMP1A,KIF5C,CBLB,PARD6B,PIP5K1B,ASAP3,IGF1R,CHMP2A,FGFR3,ACAP2,RAB11A,RAB5C,RAB35,RAB11FIP3,PARD6A,EHD3,RAB5A,EPN1,HSPA6,EEA1,ENSSSC…
E10	Epiblast_vs_Hypoblast	KEGG	ssc05165	Human papillomavirus infection	96/1869	-2.20761	-2.39329	ITGB7,ITGA5,CDKN1A,PPP2R5D,VEGFA,ATP6V1G2-DDX39B,PSEN1,PSMC1,ATP6V0D1,HDAC1,THBS1,LAMA4,HDAC2,SOS2,COL9A1,CREB3,LAMC3,THBS3,CREB3L4,ATP6V1H,PPP2R2C,EIF2AK2,ATP6V1C2,FZD3,FZD10,FOXO1,COL4A2,TADA3,ITGB1,CTNNB1,MAGI1,PRKCI,MX1,DLG1,PRKACA,APC,PPP2CA,LAMC1,PPP2R5A,DLG2,RELN,LAMB1,ITGA6,FZD7,ITGA4,CREB3L2,ITGAV,ATP6V1F,STAT1,CREB5,FZD5,FN1,HES6,ITGB4,SLC9A3R1,PIK3R1,ITGB3,WNT3,ATP6V0A1,TP53,EGFR,PIK3C…
E10	Epiblast_vs_Hypoblast	KEGG	ssc04520	Adherens junction	28/1869	-2.19911	-2.3848	IQGAP1,ACTN4,AFDN,SSX2IP,TJP1,FYN,SMAD3,SRC,ACTB,WASF3,VCL,CTNNB1,NECTIN3,WASL,FGFR1,ERBB2,EGFR,CDH1,ACTG1,IGF1R,PTPRF,RAC1,LMO7,SNAI2,ENSSSCG00000003090,ENSSSCG00000003520,ENSSSCG00000007203,ENSSSCG00000008241
E10	Epiblast_vs_Hypoblast	KEGG	ssc00270	Cysteine and methionine metabolism	22/1869	-2.09962	-2.2853	BCAT2,CTH,PSAT1,MTAP,PHGDH,AHCYL1,DNMT3B,AHCY,GSS,ENOPH1,MTR,APIP,LDHA,MRI1,DNMT1,MAT2A,BCAT1,DNMT3A,GOT2,ENSSSCG00000000576,ENSSSCG00000005663,ENSSSCG00000040779
E10	Epiblast_vs_Hypoblast	KEGG	ssc04014	Ras signaling pathway	71/1869	-1.99156	-2.17725	EXOC2,GRIN2B,IGF1,RGL2,SYNGAP1,VEGFA,PLCG2,RRAS,AFDN,ARF6,SOS2,GNB5,CEP152,ABL1,EFNA1,EFNA3,SHC1,RAP1A,PDGFA,PLCG1,GNB2,TGFA,PDGFRA,ZAP70,GAB1,RASA3,FGFR2,PLA2G12B,PLA2G3,RASSF1,BDNF,FGF4,FGF19,RASA1,PRKACA,ANGPT2,VEGFC,FGFR1,PIK3R1,PAK4,EGFR,GNG8,PIK3CB,PLA2G4A,RALB,KRAS,CALML4,IGF1R,STK4,FGFR3,RAP1B,RASSF5,RAB5C,NRAS,PRKCB,RAC1,EFNA4,EFNA5,FGF8,RAB5A,GNB4,ETS2,RALA,PRKACB,ENSSSCG00000003520,ENS…
E10	Epiblast_vs_Hypoblast	KEGG	ssc00052	Galactose metabolism	15/1869	-1.98324	-2.16892	PGM1,PGM2,UGP2,GALM,HK1,PFKP,GALT,HK3,GALK1,G6PC3,GCK,GLB1,GALE,PFKL,B4GALT1
E10	Epiblast_vs_Hypoblast	KEGG	ssc00600	Sphingolipid metabolism	20/1869	-1.97703	-2.16272	NEU1,SPTLC2,DEGS2,SMPD2,GBA2,GBA,CERS2,CERS4,PLPP2,SPHK1,PLPP1,UGCG,GLB1,DEGS1,B4GALT6,SGPP2,SGPP1,ARSA,CERS6,ENSSSCG00000013928
E10	Epiblast_vs_Hypoblast	KEGG	ssc05132	Salmonella infection	65/1869	-1.97703	-2.16272	TAB1,EXOC2,GAPDH,IRAK4,HSP90B1,MAPK14,CYTH2,FOS,RRAS,TAB2,PLEKHM2,PIK3C3,ARF6,ANXA2,MYC,GSDMD,S100A10,ACTB,ARPC1B,CXCL8,WASF3,RAB7A,CTNNB1,FLNB,STX10,DYNC1I2,FLNC,WASL,ARPC2,MAP2K6,PLEKHM1,CYFIP2,CYCS,VPS41,DYNLL2,TIRAP,CSE1L,KPNA3,ARHGEF26,ACTG1,SNX9,FADD,RAB5C,DYNLT1,CASP3,DYNC2H1,RAC1,MYL9,TRADD,MAPK13,RAB5A,DYNC2LI1,RILP,M6PR,RALA,RHOB,ENSSSCG00000001516,ENSSSCG00000003520,ENSSSCG00000005453,…
E10	Epiblast_vs_Hypoblast	KEGG	ssc04360	Axon guidance	57/1869	-1.97703	-2.16272	RGMA,FES,CFL2,PLCG2,RRAS,FYN,ABL1,EFNA1,EFNA3,SRC,PLCG1,BMP7,SLIT2,DPYSL5,FZD3,SEMA4D,EFNB2,CAMK2D,LIMK2,ITGB1,GNAI2,SEMA3G,SEMA5B,ROBO2,CFL1,ABLIM3,RASA1,ARHGEF12,SMO,PIK3R1,EFNB3,PAK4,PIK3CB,RHOD,ILK,SEMA7A,PLXNA2,KRAS,PARD6B,PTCH1,SSH3,SEMA4G,DPYSL2,NRAS,SLC39A14,RAC1,CXCL12,PARD6A,WNT5A,EFNA4,MYL9,EFNA5,ENAH,RND1,ENSSSCG00000003520,ENSSSCG00000024070,ENSSSCG00000035733
E10	Epiblast_vs_Hypoblast	KEGG	ssc01521	EGFR tyrosine kinase inhibitor resistance	29/1869	-1.94586	-2.13155	IGF1,VEGFA,PLCG2,SOS2,CEP152,SHC1,SRC,PDGFA,PLCG1,TGFA,PDGFRA,GAB1,GAS6,FGFR2,PIK3R1,ERBB2,NRG2,EGFR,PIK3CB,KRAS,IL6R,IGF1R,FGFR3,NRAS,PRKCB,AXL,EIF4E2,ENSSSCG00000022322,ENSSSCG00000040083
E10	Epiblast_vs_Hypoblast	KEGG	ssc05225	Hepatocellular carcinoma	52/1869	-1.94586	-2.13155	TXNRD1,CDKN1A,TGFB1,PLCG2,DPF3,GSTA4,SMAD3,SOS2,CEP152,MYC,SHC1,GSTM3,MGST3,PLCG1,ACTB,TGFA,FZD3,FZD10,GAB1,SMARCB1,CTNNB1,ACTL6A,DDB2,APC,SMARCA4,NFE2L2,FZD7,FZD5,PIK3R1,WNT3,TP53,EGFR,PIK3CB,WNT11,DPF1,KRAS,ACTG1,IGF1R,MGST1,NRAS,PRKCB,WNT5A,GADD45A,CCND1,SMARCE1,ENSSSCG00000001516,ENSSSCG00000008241,ENSSSCG00000023467,ENSSSCG00000032003,ENSSSCG00000032003,ENSSSCG00000035293,ENSSSCG00000040083
E10	Epiblast_vs_Hypoblast	KEGG	ssc00310	Lysine degradation	24/1869	-1.94586	-2.13155	DLST,PLOD1,ALDH1B1,CAMKMT,NSD2,KMT5A,ALDH2,PLOD2,NSD1,COLGALT1,ALDH7A1,DLD,AASS,ALDH3A2,PRDM2,SMYD3,ACAT1,EZH2,PLOD3,SETD7,EHHADH,ENSSSCG00000006324,ENSSSCG00000011531,ENSSSCG00000023324
E10	Epiblast_vs_Hypoblast	KEGG	ssc04978	Mineral absorption	21/1869	-1.94586	-2.13155	FTL,TRPM7,SLC39A4,TRPM6,ATP1A1,HMOX2,SLC34A2,SLC26A6,STEAP1,CFAP69,TRPV5,SLC26A3,SLC46A1,MT1A,CYBRD1,SLC40A1,ATP2B1,SLC31A1,SLC9A3,ENSSSCG00000030300,ENSSSCG00000043485
E10	Epiblast_vs_Hypoblast	KEGG	ssc00920	Sulfur metabolism	7/1869	-1.87275	-2.05843	SUOX,ETHE1,SELENBP1,BPNT1,PAPSS1,IMPAD1,ENSSSCG00000004666
E10	Epiblast_vs_Hypoblast	KEGG	ssc00670	One carbon pool by folate	10/1869	-1.82748	-2.01316	ALDH1L2,MTHFD1,MTHFD1L,MTHFD2,MTR,ATIC,SHMT2,SHMT1,TYMS,ENSSSCG00000031117
E10	Epiblast_vs_Hypoblast	KEGG	ssc04979	Cholesterol metabolism	20/1869	-1.82748	-2.01316	TSPO,SOAT2,APOE,NPC1,APOA2,SORT1,VDAC3,PLTP,SCARB1,NCEH1,ANGPTL4,VDAC1,LCAT,APOA1,ABCG5,VAPA,APOA4,APOH,LRP2,ENSSSCG00000015069
E10	Epiblast_vs_Hypoblast	KEGG	ssc05216	Thyroid cancer	16/1869	-1.82748	-2.01316	CDKN1A,MYC,TPM3,RET,CCDC6,PPARG,CTNNB1,DDB2,TP53,KRAS,CDH1,NRAS,GADD45A,CCND1,ENSSSCG00000001516,ENSSSCG00000008241
E10	Epiblast_vs_Hypoblast	KEGG	ssc04370	VEGF signaling pathway	22/1869	-1.8167	-2.00238	MAPK14,VEGFA,PLCG2,CASP9,SH2D2A,SRC,PLCG1,MAPKAPK2,SPHK1,PIK3R1,PIK3CB,PLA2G4A,KRAS,NRAS,SLC39A14,PRKCB,RAC1,MAPK13,HSPB1,PXN,ENSSSCG00000003520,ENSSSCG00000040083
E10	Epiblast_vs_Hypoblast	KEGG	ssc04390	Hippo signaling pathway	49/1869	-1.8167	-2.00238	BMP6,TGFB1,CCN2,SMAD3,SMAD7,FRMD6,BMP4,MYC,STK3,ACTB,YWHAB,BMP7,PPP2R2C,RASSF6,ID2,FZD3,FZD10,CTNNB1,LIMD1,RASSF1,WWTR1,PRKCI,DLG1,TEAD1,APC,PPP2CA,GLI2,DLG2,FZD7,FZD5,WNT3,WNT11,DLG5,PARD6B,TEAD2,CDH1,ACTG1,AJUBA,AMH,WWC1,PARD6A,WNT5A,ID1,CCND1,BMP2,SNAI2,PATJ,LLGL1,ENSSSCG00000008241
E10	Epiblast_vs_Hypoblast	KEGG	ssc05217	Basal cell carcinoma	24/1869	-1.8167	-2.00238	GLI1,CDKN1A,KIF7,BMP4,FZD3,FZD10,HHIP,CTNNB1,DDB2,APC,GLI2,FZD7,SMO,FZD5,WNT3,TP53,WNT11,PTCH1,PTCH2,WNT5A,GADD45A,BMP2,ENSSSCG00000001516,ENSSSCG00000008241
E10	Epiblast_vs_Hypoblast	KEGG	ssc04962	Vasopressin-regulated water reabsorption	18/1869	-1.80014	-1.98583	CREB3,CREB3L4,AVP,ADCY9,PRKACA,DYNC1I2,CREB3L2,CREB5,DYNLL2,RAB11A,RAB5C,ARHGDIA,DYNC2H1,RAB5A,DYNC2LI1,DCTN6,PRKACB,AQP3
E10	Epiblast_vs_Hypoblast	KEGG	ssc05017	Spinocerebellar ataxia	43/1869	-1.80014	-1.98583	ITPR2,GRIN2B,SP1,KCNC3,PSMC1,PSMA8,PIK3C3,DAB1,VLDLR,PSMD4,PLCB4,PUM2,FGF14,PSMD6,OPA1,KAT5,PSMC3,SLC1A6,PSMC2,RELN,WIPI1,PSMD12,PIK3R1,PSMD3,PSMD11,ATP2A3,PIK3CB,ITPR1,RBPJ,TBPL1,MAP3K5,RB1CC1,GRIN3B,XBP1,PRKCB,PSMA7,ATG101,ATP2A2,ADRM1,PSMC4,PSMD2,ENSSSCG00000002446,ENSSSCG00000036483
E10	Epiblast_vs_Hypoblast	KEGG	ssc05215	Prostate cancer	33/1869	-1.80014	-1.98583	HSP90B1,IGF1,CDKN1A,CASP9,SOS2,SPINT1,CREB3,CREB3L4,PLAT,PDGFA,TGFA,PDGFRA,FOXO1,FGFR2,CTNNB1,CREB3L2,CREB5,FGFR1,PIK3R1,ERBB2,TP53,EGFR,PIK3CB,ETV5,TMPRSS2,KRAS,IGF1R,NRAS,NKX3-1,CCND1,ENSSSCG00000008241,ENSSSCG00000032003,ENSSSCG00000032003
E10	Epiblast_vs_Hypoblast	KEGG	ssc05012	Parkinson disease	73/1869	-1.80014	-1.98583	KIF5A,ITPR2,PSMC1,MFN2,CASP9,PSMA8,PINK1,HSPA5,PSMD4,VDAC3,PLCG1,TRAP1,SNCA,CAMK2D,MCU,PPIF,ADORA2A,GNAI2,NDUFB6,PSMD6,PSMC3,PRKACA,UQCRQ,VDAC1,DRD2,PSMC2,NFE2L2,NDUFB3,TUBA4A,NDUFS4,PSMD12,MAPT,DUSP1,CYCS,PSMD3,PSMD11,ANKFY1,TP53,ITPR1,UCHL1,KIF5C,UQCR10,MAP3K5,CALML4,UBE2G2,XBP1,CYC1,NDUFB2,NDUFB4,TUBB2B,TUBB2B,PSMA7,CASP3,COX6B2,COX7A1,COX4I2,ADRM1,PSMC4,TUBB6,PRKACB,PSMD2,ENSSSCG00000000194,E…
E10	Epiblast_vs_Hypoblast	KEGG	ssc05163	Human cytomegalovirus infection	67/1869	-1.80014	-1.98583	ITPR2,SP1,MAPK14,CDKN1A,VEGFA,CASP9,SOS2,GNB5,B2M,B2M,CREB3,MYC,CREB3L4,PLCB4,SRC,ADCY9,GNB2,PDGFRA,CXCL8,PTK2B,CTNNB1,GNAI2,PRKACA,CALR,ARHGEF12,CREB3L2,ITGAV,CREB5,MAP2K6,PIK3R1,ITGB3,CYCS,TP53,TRAF5,EGFR,GNG8,PIK3CB,ITPR1,KRAS,CALML4,IL6R,BCAR1,FADD,NRAS,SLC39A14,PRKCB,CASP3,GNAO1,RAC1,CXCL12,TRADD,MAPK13,GNB4,CCND1,PXN,IL10RB,PRKACB,ENSSSCG00000001229,ENSSSCG00000001396,ENSSSCG00000001398,ENS…
E10	Epiblast_vs_Hypoblast	KEGG	ssc04142	Lysosome	41/1869	-1.80014	-1.98583	GNPTAB,NEU1,PPT2,LGMN,ATP6V0D1,IGF2R,NPC1,LAPTM4B,GBA,SORT1,ATP6V1H,CTSA,CTSZ,GUSB,CTSO,LAPTM4A,MANBA,LAMP1,PSAP,AP1B1,GGA2,CTSV,MCOLN1,HEXB,AP1M1,CTSC,SGSH,GGA3,ATP6V0A1,TPP1,GLB1,FUCA1,AP3S2,ARSA,LITAF,ACP5,AP4M1,CTSF,ATP6V0B,M6PR,ENSSSCG00000013720
E10	Epiblast_vs_Hypoblast	KEGG	ssc05210	Colorectal cancer	31/1869	-1.80014	-1.98583	CDKN1A,TGFB1,FOS,CASP9,SMAD3,SOS2,MYC,TGFA,MSH2,CTNNB1,DDB2,APC,PIK3R1,CYCS,TP53,EGFR,MSH6,PIK3CB,MLH1,RALB,PMAIP1,KRAS,NRAS,CASP3,RAC1,GADD45A,CCND1,RALA,ENSSSCG00000001516,ENSSSCG00000008241,ENSSSCG00000022322
E10	Epiblast_vs_Hypoblast	KEGG	ssc04933	AGE-RAGE signaling pathway in diabetic complications	34/1869	-1.80014	-1.98583	MAPK14,PIM1,VEGFA,TGFB1,PLCG2,MMP2,SMAD3,PLCB4,PLCG1,CXCL8,FOXO1,COL4A2,EGR1,DIAPH1,ICAM1,VEGFC,NOX4,STAT1,FN1,PLCD4,PIK3R1,STAT5B,PIK3CB,PRKCD,KRAS,PLCD1,NRAS,PRKCB,CASP3,RAC1,EDN1,MAPK13,CCND1,ENSSSCG00000003520
E10	Epiblast_vs_Hypoblast	KEGG	ssc04010	MAPK signaling pathway	82/1869	-1.80014	-1.98583	TAB1,IRAK4,IGF1,MAPK14,VEGFA,MAP4K1,TGFB1,PPP5C,FOS,RRAS,TAB2,SOS2,MYC,STK3,EFNA1,EFNA3,RAP1A,PDGFA,MAPK8IP3,TGFA,PDGFRA,FGFR2,NFKB2,FLNB,CACNB2,MECOM,BDNF,FGF4,FGF19,RASA1,PRKACA,MAPKAPK2,ANGPT2,VEGFC,CACNA2D1,FLNC,FGFR1,DUSP4,MAP2K6,MAP3K1,MAPT,DUSP1,ERBB2,CACNA1G,ARRB2,TP53,EGFR,DUSP3,IL1RAP,PLA2G4A,RPS6KA5,KRAS,MAP3K5,CACNA2D4,CACNA2D3,IGF1R,STK4,FGFR3,RAP1B,MAPK8IP2,NRAS,TAOK2,SLC39A14,PRKCB…
E10	Epiblast_vs_Hypoblast	KEGG	ssc04340	Hedgehog signaling pathway	19/1869	-1.80014	-1.98583	GLI1,KIF7,HHIP,PRKACA,CSNK1G3,KIF3A,CUL1,GLI2,SMO,IHH,ARRB2,SPOP,EVC2,PTCH1,PTCH2,SPOPL,CCND1,PRKACB,LRP2
E10	Epiblast_vs_Hypoblast	KEGG	ssc05169	Epstein-Barr virus infection	62/1869	-1.80014	-1.98583	TAB1,IRAK4,MAPK14,CDKN1A,SIN3A,HLA-DOB,PLCG2,PSMC1,HDAC1,TAB2,CASP9,HDAC2,B2M,B2M,MYC,PSMD4,CD247,CD19,EIF2AK2,NFKB2,VIM,PSMD6,PSMC3,DDB2,CD44,IRF7,CALR,ICAM1,CD3G,PSMC2,STAT1,SKP2,MAP2K6,PSMD12,PIK3R1,CYCS,PSMD3,PSMD11,TP53,TRAF5,PIK3CB,RBPJ,FADD,SAP30L,CASP3,IFNAR1,RAC1,TRADD,GADD45A,MAPK13,ADRM1,CCND1,PSMC4,PSMD2,ENSSSCG00000001229,ENSSSCG00000001396,ENSSSCG00000001398,ENSSSCG00000001398,ENSSS…
E10	Epiblast_vs_Hypoblast	KEGG	ssc04151	PI3K-Akt signaling pathway	96/1869	-1.75792	-1.9436	ITGB7,ITGA5,HSP90B1,IGF1,PCK2,CDKN1A,PPP2R5D,VEGFA,CASP9,LPAR3,THBS1,LAMA4,SOS2,COL9A1,GNB5,CREB3,MYC,LPAR1,LAMC3,PKN2,THBS3,EFNA1,EFNA3,CREB3L4,SGK3,CD19,IL4R,PDGFA,YWHAB,MLST8,GNB2,PPP2R2C,TGFA,PDGFRA,COL4A2,FGFR2,OSM,ITGB1,MAGI1,BDNF,FGF4,FGF19,LPAR2,CDC37,PPP2CA,LAMC1,PPP2R5A,ANGPT2,VEGFC,RELN,LAMB1,ITGA6,ITGA4,CREB3L2,ITGAV,CREB5,FN1,FGFR1,ITGB4,PIK3R1,ITGB3,G6PC3,ERBB2,TP53,EGFR,GNG8,PIK3CB…
E10	Epiblast_vs_Hypoblast	KEGG	ssc05410	Hypertrophic cardiomyopathy (HCM)	31/1869	-1.75792	-1.9436	ITGB7,ITGA5,IGF1,TGFB1,ACTC1,TPM1,TPM2,LMNA,TPM3,PRKAB2,ACTB,ITGB1,TNNC1,CACNB2,TPM4,CACNA2D1,ITGA6,ITGA4,ITGAV,ITGB4,ITGB3,ATP2A3,DES,CACNA2D4,CACNA2D3,ACTG1,DAG1,ATP2A2,LAMA1,EDN1,ITGA7
E10	Epiblast_vs_Hypoblast	KEGG	ssc00330	Arginine and proline metabolism	20/1869	-1.75792	-1.9436	ARG2,ALDH1B1,NOS1,ALDH2,P4HA1,ALDH18A1,ALDH7A1,ALDH3A2,SAT2,P4HA2,LAP3,GAMT,ALDH4A1,PYCR3,GOT2,PYCR1,ENSSSCG00000004703,ENSSSCG00000006324,ENSSSCG00000010734,ENSSSCG00000010855
E10	Epiblast_vs_Hypoblast	KEGG	ssc05014	Amyotrophic lateral sclerosis (ALS)	22/1869	-1.75308	-1.93876	GRIN2B,MAPK14,GPX6,GPX5,CASP9,NOS1,NEFL,CCS,MAP2K6,CYCS,TP53,GPX8,SOD1,MAP3K5,SLC39A14,CASP3,RAC1,GPX3,GPX7,MAPK13,RAB5A,ENSSSCG00000009648
E10	Epiblast_vs_Hypoblast	KEGG	ssc05412	Arrhythmogenic right ventricular cardiomyopathy (ARVC)	27/1869	-1.7316	-1.91729	PKP2,ITGB7,ITGA5,CDH2,LMNA,ACTB,ITGB1,CTNNB1,CACNB2,CACNA2D1,ITGA6,ITGA4,ITGAV,ITGB4,ITGB3,ATP2A3,DES,DSC2,CACNA2D4,CACNA2D3,ACTG1,DAG1,ATP2A2,LAMA1,ITGA7,ACTN3,ENSSSCG00000008241
E10	Epiblast_vs_Hypoblast	KEGG	ssc04152	AMPK signaling pathway	39/1869	-1.70046	-1.88615	ADIPOR2,IGF1,PCK2,PPP2R5D,AKT1S1,CREB3,RAB14,CREB3L4,PRKAB2,EEF2K,HNF4A,PPP2R2C,FOXO1,SCD,PPARG,PFKP,ELAVL1,HMGCR,RAB8A,PPP2CA,PPP2R5A,PFKFB2,CREB3L2,CREB5,STRADA,PIK3R1,G6PC3,PIK3CB,CPT1B,CPT1C,SLC2A4,TBC1D1,PFKL,IGF1R,PPARGC1A,PPP2R3C,SREBF1,PPP2R3A,CCND1
E10	Epiblast_vs_Hypoblast	KEGG	ssc03040	Spliceosome	40/1869	-1.69523	-1.88091	DDX23,PRPF40B,ACIN1,CDC5L,DHX16,DDX39B,SRSF4,SNRNP40,SF3A3,PPIH,SF3B4,STXBP3,SRSF6,SNRNP200,SRSF9,RBM17,CCDC12,U2SURP,PRPF19,PRPF40A,EIF4A3,DDX42,EFTUD2,RBM22,PRPF4,PCBP1,DDX46,RBM25,DDX5,AMH,U2AF2,PHF5A,SRSF10,LSM6,PUF60,HSPA6,PPIL1,ENSSSCG00000026354,ENSSSCG00000033653,ENSSSCG00000038900
E10	Epiblast_vs_Hypoblast	KEGG	ssc05414	Dilated cardiomyopathy (DCM)	32/1869	-1.69523	-1.88091	ITGB7,ITGA5,IGF1,TGFB1,ACTC1,TPM1,TPM2,LMNA,TPM3,ADCY9,ACTB,ITGB1,TNNC1,CACNB2,TPM4,PRKACA,CACNA2D1,ITGA6,ITGA4,ITGAV,ITGB4,ITGB3,ATP2A3,DES,CACNA2D4,CACNA2D3,ACTG1,DAG1,ATP2A2,LAMA1,ITGA7,PRKACB
E10	Epiblast_vs_Hypoblast	KEGG	ssc05223	Non-small cell lung cancer	24/1869	-1.69523	-1.88091	CDKN1A,PLCG2,CASP9,SOS2,PLCG1,TGFA,EML4,RASSF1,DDB2,PIK3R1,STAT5B,ERBB2,TP53,EGFR,PIK3CB,KRAS,STK4,RASSF5,NRAS,PRKCB,GADD45A,CCND1,ENSSSCG00000001516,ENSSSCG00000011212
E10	Epiblast_vs_Hypoblast	KEGG	ssc00051	Fructose and mannose metabolism	14/1869	-1.69523	-1.88091	TPI1,SORD,KHK,HK1,PFKP,AMIGO3,TKFC,HK3,PFKFB2,MPI,ENOSF1,PFKL,TSTA3,ENSSSCG00000021236
E10	Epiblast_vs_Hypoblast	KEGG	ssc05214	Glioma	25/1869	-1.66698	-1.85267	IGF1,CDKN1A,PLCG2,SOS2,CEP152,SHC1,PDGFA,PLCG1,TGFA,PDGFRA,CAMK2D,DDB2,PIK3R1,TP53,EGFR,PIK3CB,KRAS,CALML4,IGF1R,NRAS,PRKCB,GADD45A,CCND1,ENSSSCG00000001516,ENSSSCG00000040083
E10	Epiblast_vs_Hypoblast	KEGG	ssc01524	Platinum drug resistance	26/1869	-1.64096	-1.82664	CDKN1A,GSTA4,CASP9,GSTM3,MGST3,MSH2,ABCC2,PIK3R1,CYCS,ERBB2,TP53,MSH6,PIK3CB,BRCA1,MLH1,PMAIP1,MAP3K5,FADD,MGST1,SLC31A1,CASP3,ENSSSCG00000001516,ENSSSCG00000010448,ENSSSCG00000023467,ENSSSCG00000032003,ENSSSCG00000032003
E10	Epiblast_vs_Hypoblast	KEGG	ssc01200	Carbon metabolism	37/1869	-1.64096	-1.82664	TPI1,GAPDH,DLST,GPT2,ME1,ME2,PSAT1,GLDC,PHGDH,ACSS2,RPIA,ADH5,ENO4,HK1,GLUD1,OGDHL,PFKP,PCCB,TKFC,HK3,DLAT,DLD,PGAM2,GCK,ACO1,ACAT1,ENO2,PFKL,GOT2,MCEE,CS,SHMT2,SHMT1,EHHADH,ENSSSCG00000001930,ENSSSCG00000032311,ENSSSCG00000040203
E10	Epiblast_vs_Hypoblast	KEGG	ssc03050	Proteasome	18/1869	-1.6276	-1.81329	PSME1,PSME2,PSMC1,PSMA8,PSMD4,PSMD6,PSMC3,PSMC2,PSMD12,PSME3,PSMD3,PSMD11,PSMB10,PSMA7,ADRM1,PSMC4,PSMD2,ENSSSCG00000036483
E10	Epiblast_vs_Hypoblast	KEGG	ssc01212	Fatty acid metabolism	21/1869	-1.57907	-1.76476	PPT2,HSD17B8,SRSF4,ACADM,HACD3,ACAA2,SCD,ACAA1,ACADL,ACSL1,CPT1B,ELOVL5,CPT1C,SCP2,ACAT1,ELOVL4,HACD2,DEPDC1B,ELOVL1,ELOVL6,EHHADH
E10	Epiblast_vs_Hypoblast	KEGG	ssc04922	Glucagon signaling pathway	33/1869	-1.57907	-1.76476	ITPR2,PCK2,PRMT1,CREB3,CREB3L4,PRKAB2,PLCB4,PHKG1,FOXO1,CAMK2D,PFKP,PYGM,LDHA,PDE3B,PRKACA,CREB3L2,CREB5,G6PC3,PGAM2,GCK,SLC2A2,ITPR1,PYGB,CPT1B,P3H1,CPT1C,CALML4,PFKL,PPARGC1A,SLC39A14,PRKACB,ENSSSCG00000000576,ENSSSCG00000001930
E10	Epiblast_vs_Hypoblast	KEGG	ssc04728	Dopaminergic synapse	40/1869	-1.51122	-1.6969	KIF5A,ITPR2,GRIN2B,MAPK14,PPP2R5D,FOS,GNB5,CREB3,CREB3L4,PLCB4,GNB2,PPP2R2C,CAMK2D,COMT,GNAI2,PRKACA,PPP2CA,DRD2,PPP2R5A,CREB3L2,CREB5,ARRB2,DDC,GNG8,ITPR1,KIF5C,SCN1A,CALML4,PPP2R3C,SLC39A14,PRKCB,PPP2R3A,GNAO1,KCNJ3,MAPK13,GNB4,PRKACB,ENSSSCG00000028092,ENSSSCG00000036505,ENSSSCG00000046054
E10	Epiblast_vs_Hypoblast	KEGG	ssc04926	Relaxin signaling pathway	40/1869	-1.51122	-1.6969	MAPK14,VEGFA,TGFB1,FOS,MMP2,SOS2,GNB5,CEP152,CREB3,SHC1,CREB3L4,PLCB4,SRC,ADCY9,GNB2,NOS1,EDNRB,COL4A2,GNAI2,PRKACA,VEGFC,CREB3L2,CREB5,PIK3R1,ARRB2,EGFR,GNG8,PIK3CB,KRAS,NRAS,GNAO1,EDN1,MAPK13,GNB4,PRKACB,ENSSSCG00000005216,ENSSSCG00000028092,ENSSSCG00000036505,ENSSSCG00000040083,ENSSSCG00000046054
E10	Epiblast_vs_Hypoblast	KEGG	ssc05213	Endometrial cancer	21/1869	-1.49949	-1.68517	CDKN1A,CASP9,SOS2,MYC,CTNNB1,DDB2,APC,PIK3R1,ERBB2,TP53,EGFR,PIK3CB,ILK,MLH1,KRAS,CDH1,NRAS,GADD45A,CCND1,ENSSSCG00000001516,ENSSSCG00000008241
E10	Epiblast_vs_Hypoblast	KEGG	ssc00500	Starch and sucrose metabolism	14/1869	-1.48083	-1.66652	ENPP1,PGM1,PGM2,UGP2,HK1,GBE1,GYG1,PYGM,HK3,G6PC3,GCK,PYGB,ENPP3,ENSSSCG00000036331
E10	Epiblast_vs_Hypoblast	KEGG	ssc04512	ECM-receptor interaction	29/1869	-1.45801	-1.64369	ITGB7,ITGA5,HSPG2,THBS1,LAMA4,COL9A1,LAMC3,THBS3,FRAS1,DMP1,COL4A2,ITGB1,CD47,CD44,LAMC1,RELN,LAMB1,ITGA6,ITGA4,ITGAV,FN1,ITGB4,ITGB3,COL2A1,DAG1,LAMA1,ITGA7,ENSSSCG00000023611,ENSSSCG00000038594
E10	Epiblast_vs_Hypoblast	KEGG	ssc00630	Glyoxylate and dicarboxylate metabolism	13/1869	-1.45125	-1.63694	GRHPR,GLDC,ACSS2,PCCB,GLUL,DLD,ACO1,ACAT1,MCEE,CS,SHMT2,SHMT1,ENSSSCG00000040203
E10	Epiblast_vs_Hypoblast	KEGG	ssc04540	Gap junction	28/1869	-1.41295	-1.59863	ITPR2,TJP1,SOS2,LPAR1,PLCB4,SRC,PDGFA,ADCY9,PDGFRA,GUCY1B1,GNAI2,PRKACA,DRD2,TUBA4A,EGFR,ITPR1,GUCY1A2,KRAS,NRAS,PRKCB,TUBB2B,TUBB2B,TUBB6,PRKACB,ENSSSCG00000000194,ENSSSCG00000010099,ENSSSCG00000010103,ENSSSCG00000016215
E10	Epiblast_vs_Hypoblast	KEGG	ssc05010	Alzheimer disease	98/1869	-1.4065	-1.59219	KIF5A,ITPR2,GRIN2B,GAPDH,APOE,PSEN1,PSMC1,CASP9,PSMA8,PIK3C3,ADAM10,PSMD4,VDAC3,PLCB4,PPID,EIF2AK2,FZD3,FZD10,SNCA,NOS1,MCU,PPIF,DKK1,CTNNB1,NDUFB6,PSMD6,APP,MME,PSMC3,APC,UQCRQ,VDAC1,BACE1,NOX4,PSMC2,FZD7,NDUFB3,FZD5,TUBA4A,NDUFS4,WIPI1,PSMD12,PIK3R1,MAPT,WNT3,CYCS,PSMD3,PSMD11,ATP2A3,PIK3CB,ITPR1,KIF5C,WNT11,UQCR10,KRAS,MAP3K5,CALML4,APH1A,RB1CC1,CAPN2,XBP1,FADD,CYC1,NDUFB2,NDUFB4,RTN4,NRAS,SLC…
E10	Epiblast_vs_Hypoblast	KEGG	ssc00520	Amino sugar and nucleotide sugar metabolism	18/1869	-1.3845	-1.57018	CYB5R3,PGM1,UAP1,PGM2,UGP2,GNPDA2,HK1,AMIGO3,GALT,HK3,HEXB,GALK1,GCK,MPI,GALE,UGDH,TSTA3,ENSSSCG00000021236
E10	Epiblast_vs_Hypoblast	KEGG	ssc04210	Apoptosis	41/1869	-1.3845	-1.57018	ITPR2,FOS,CASP9,LMNA,ACTB,CTSZ,CTSO,CASP6,DIABLO,CTSV,CTSC,TUBA4A,PIK3R1,CYCS,TP53,PIK3CB,ITPR1,PARP4,PARP1,PTPN13,PMAIP1,KRAS,MAP3K5,ACTG1,CAPN2,FADD,NRAS,CASP3,TRADD,GADD45A,CTSF,ENSSSCG00000000194,ENSSSCG00000001516,ENSSSCG00000009633,ENSSSCG00000009633,ENSSSCG00000010099,ENSSSCG00000010103,ENSSSCG00000010448,ENSSSCG00000016215,ENSSSCG00000017643,ENSSSCG00000022322
E10	Epiblast_vs_Hypoblast	KEGG	ssc00071	Fatty acid degradation	16/1869	-1.3845	-1.57018	ECI2,ACADM,ACAA2,ALDH1B1,ADH5,ALDH2,ACAA1,ALDH7A1,ACADL,ACSL1,ALDH3A2,CPT1B,CPT1C,ACAT1,EHHADH,ENSSSCG00000006324
E10	Epiblast_vs_Hypoblast	KEGG	ssc00260	Glycine, serine and threonine metabolism	16/1869	-1.3845	-1.57018	CTH,PSAT1,GRHPR,GLDC,PHGDH,ALDH7A1,DLD,PGAM2,GAMT,GCAT,GNMT,SHMT2,SHMT1,ENSSSCG00000021767,ENSSSCG00000040203,ENSSSCG00000040779
E10	Epiblast_vs_Hypoblast	KEGG	ssc04666	Fc gamma R-mediated phagocytosis	29/1869	-1.35852	-1.54421	CFL2,PLCG2,ARF6,PLCG1,ARPC1B,ASAP2,WASF3,LIMK2,PIP5K1C,CFL1,PLPP2,SCIN,ARPC2,SPHK1,PLPP1,PIK3R1,MYO10,PIK3CB,PLA2G4A,VAV3,PRKCD,PIP5K1B,ASAP3,PRKCB,RAC1,VASP,MARCKS,ENSSSCG00000003520,ENSSSCG00000006350
E10	Epiblast_vs_Hypoblast	KEGG	ssc04350	TGF-beta signaling pathway	30/1869	-1.35104	-1.53672	ACVR1B,SP1,RGMA,BMP6,TGFB1,THBS1,SMAD6,SMAD3,SMAD7,BMP4,MYC,E2F5,BMP7,LTBP1,ID2,RGMB,PPP2CA,CUL1,ACVR2A,ACVR1,FST,TGIF1,HAMP,AMH,PITX2,ID1,TGIF2,NOG,NODAL,BMP2
E10	TE_vs_Epiblast	GO_BP	GO:0006066	alcohol metabolic process	41/930	-3.2098	-3.22184	NPC2,NPC1,SORD,SQLE,APOA2,GBA,SPR,LRAT,ADH5,ALDH2,SPTLC1,PTK2B,INPP5A,RBP1,APP,HMGCR,PTS,CYP51A1,MTMR2,INSIG1,INPP1,PLCD4,GALK1,PLCD3,SOAT1,NUS1,MT3,CYP11A1,FDFT1,SC5D,LDLR,APOA1,LIMA1,IFNG,IMPA1,IMPAD1,QDPR,FDX1,IP6K3,ERLIN2,ENSSSCG00000023749
E10	TE_vs_Epiblast	GO_BP	GO:1901615	organic hydroxy compound metabolic process	49/930	-1.84564	-1.85768	NPC2,NPC1,SORD,SQLE,APOA2,GBA,SPR,MSMO1,LRAT,ADH5,ALDH2,EBPL,DCT,SPTLC1,PTK2B,INPP5A,GATA3,RBP1,APP,FGF19,HMGCR,PTS,CYP51A1,MTMR2,INSIG1,INPP1,PLCD4,GALK1,PLCD3,ALOX15,SOAT1,NUS1,MT3,CYP11A1,FDFT1,SC5D,LDLR,APOA1,CYP19A1,LIMA1,IFNG,IMPA1,IMPAD1,QDPR,PDXK,FDX1,IP6K3,ERLIN2,ENSSSCG00000023749
E10	TE_vs_Epiblast	GO_BP	GO:0016072	rRNA metabolic process	25/930	-1.7259	-1.73793	SNU13,PIH1D1,NOB1,UTP11,EXOSC4,EXOSC3,EXOSC2,DEDD,GTF3C1,WDR18,RPS28,MACROH2A1,WDR12,EIF4A3,MTREX,NOL11,RPS21,RPS21,RRP9,RRP15,MRPS9,EBNA1BP2,WDR55,DIMT1,KRR1
E10	TE_vs_Epiblast	GO_BP	GO:0006518	peptide metabolic process	70/930	-1.72074	-1.73278	GAPDH,TARBP2,RPL10A,CTSH,FURIN,GSTA4,NARS1,EIF3H,MTERF3,PTGES,MRPS34,CPE,RPS3A,RPL34,ENPEP,IDE,DRG1,MRPL43,NOLC1,HSPA14,VIM,APP,MRPL47,MRPL11,THOP1,DAZAP1,EIF3M,RPS28,ELAVL1,ANKHD1,HARS1,CALR,FARSA,NIBAN1,NFE2L2,EIF4A3,NLN,CPEB4,RPL26L1,RARS1,NPEPPS,RPS21,RPS21,BDH2,RNF139,PAIP2,POLR2G,MRPS9,RPS7,RPS15,CASP3,GPX1,MRPS23,MRPL58,RPL32,RPL15,RGS2,CPEB2,ZFP36L2,SERP1,EIF4E2,EEF1AKMT4,PSMD2,ENSSSCG000…
E10	TE_vs_Epiblast	GO_BP	GO:0043603	cellular amide metabolic process	86/930	-1.72074	-1.73278	GAPDH,TARBP2,RPL10A,CTSH,FURIN,NEU1,ARG2,GSTA4,CERS3,SMPDL3A,NARS1,EIF3H,MTERF3,PTGES,GBA,MPC2,ACSS2,MRPS34,B4GALT5,CPE,RPS3A,RPL34,SPTLC1,ENPEP,SGPL1,PSAP,IDE,DRG1,MRPL43,NOLC1,HSPA14,VIM,APP,MRPL47,MRPL11,THOP1,DAZAP1,EIF3M,RPS28,ELAVL1,ANKHD1,HARS1,CALR,FARSA,NIBAN1,NFE2L2,ORMDL1,EIF4A3,NLN,CPEB4,RPL26L1,RARS1,NPEPPS,RPS21,RPS21,BDH2,UGCG,RNF139,DEGS1,PAIP2,POLR2G,GALC,MRPS9,RPS7,RPS15,CASP3,G…
E10	TE_vs_Epiblast	GO_BP	GO:0015918	sterol transport	15/930	-1.72074	-1.73278	STARD5,NPC2,NPC1,VPS4B,APOA2,NR1H3,LAMTOR1,ABCG4,SOAT1,NUS1,PTCH1,APOA1,RAB11A,LIMA1,ENSSSCG00000015069
E10	TE_vs_Epiblast	GO_BP	GO:0030301	cholesterol transport	15/930	-1.72074	-1.73278	STARD5,NPC2,NPC1,VPS4B,APOA2,NR1H3,LAMTOR1,ABCG4,SOAT1,NUS1,PTCH1,APOA1,RAB11A,LIMA1,ENSSSCG00000015069
E10	TE_vs_Epiblast	GO_BP	GO:0006629	lipid metabolic process	103/930	-1.72074	-1.73278	FITM1,MAPK14,NEU1,NPC2,LPCAT2,GATA6,NPC1,ACADM,RPE65,CERS3,SMPDL3A,SQLE,PTGES,ANXA1,APOA2,SH3GLB1,FDPS,GBA,ACSS2,HNF4A,PTGIS,B4GALT5,MSMO1,NAAA,LRAT,CRYL1,CDS1,EBPL,SPTLC1,PTK2B,EPHX2,INPP5A,SGPL1,PSAP,PLA2G12B,MIF,SCD,CYP17A1,GPAM,RBP1,ABHD5,ABHD6,APP,FADS3,NR1H3,TMEM86A,FGF19,HMGCR,LAMTOR1,MACROH2A1,DPAGT1,PTGS2,AGPAT5,CYP51A1,MTMR2,INSIG1,ORMDL1,INPP1,ACADL,ACSL1,PLCD4,ACOX1,PLPP1,PIK3R1,PLCD3…
E10	TE_vs_Epiblast	GO_BP	GO:0055088	lipid homeostasis	18/930	-1.72074	-1.73278	NPC2,NPC1,APOA2,USF1,RALY,HNF4A,EPHX2,ABHD5,NR1H3,LAMTOR1,ORMDL1,ASGR2,SOAT1,NUS1,RCN3,APOA1,LIMA1,ENSSSCG00000015069
E10	TE_vs_Epiblast	GO_BP	GO:0042254	ribosome biogenesis	29/930	-1.59306	-1.6051	SNU13,PIH1D1,NOB1,UTP11,EXOSC4,EXOSC3,MTERF3,EXOSC2,MRPL11,WDR18,RPS28,PPAN,PAAF1,WDR12,EIF4A3,MTREX,NOL11,NPM1,RPS21,RPS21,RRP9,RRP15,MRPS9,EBNA1BP2,WDR55,DIMT1,RPS15,KRR1,ENSSSCG00000011272
E10	TE_vs_Epiblast	GO_BP	GO:0017145	stem cell division	7/930	-1.44094	-1.45297	ARHGEF2,SOX17,SFRP2,DCT,GNL3,ZFP36L2,WNT7A
E10	TE_vs_Epiblast	GO_BP	GO:0048024	regulation of mRNA splicing, via spliceosome	16/930	-1.40489	-1.41693	HNRNPA1,SRSF4,SF3B4,SRSF6,SRSF7,RBM17,DAZAP1,DAZAP1,TRA2A,EIF4A3,PRDX6,SON,RBM8A,TRA2B,SRSF5,ENSSSCG00000038304
E10	TE_vs_Epiblast	GO_BP	GO:1901617	organic hydroxy compound biosynthetic process	27/930	-1.38744	-1.39948	SQLE,GBA,SPR,MSMO1,DCT,SPTLC1,PTK2B,GATA3,FGF19,HMGCR,PTS,CYP51A1,PLCD4,PLCD3,ALOX15,NUS1,FDFT1,SC5D,APOA1,CYP19A1,IFNG,IMPA1,IMPAD1,QDPR,PDXK,IP6K3,ERLIN2
E10	TE_vs_Epiblast	GO_BP	GO:0010876	lipid localization	33/930	-1.38744	-1.39948	FITM1,STARD5,APOM,SLC10A1,NPC2,NPC1,VPS4B,ANXA1,APOA2,SCARB2,LRAT,PSAP,PLA2G12B,MIF,ABHD5,NR1H3,LAMTOR1,ABCG4,ACSL1,TP53,SOAT1,BSCL2,NUS1,PTCH1,OSBPL8,LDLR,APOA1,CYP19A1,RAB11A,LIMA1,PLIN2,ENSSSCG00000015069,ENSSSCG00000039214
E10	TE_vs_Epiblast	GO_CC	GO:1990904	ribonucleoprotein complex	96/1037	-6.31985	-6.39228	SNU13,AICDA,TARBP2,HNRNPA1,SNRPC,RPL10A,CTSH,RUVBL2,PIH1D1,NOB1,PRPF31,MAGOH,SNRNP40,UTP11,SNRPD1,SRP14,SNRPA1,EIF3H,PABPC1,TSTD1,SF3B4,STXBP3,GTF3C1,MRPS26,RALY,BUD31,MRPL28,POP7,SNRNP25,SF3B6,RPS3A,RPL34,POP5,BLNK,DRG1,MRPL43,ESS2,HSPA14,EIF1B,VIM,MRPL47,MRPL11,DAZAP1,DAZAP1,EIF3M,RPS28,ELAVL1,CALR,PPAN,DCPS,TRA2A,PSMC2,WDR12,RBPMS,SSB,EIF4A3,MTREX,CPEB4,RPL26L1,NPM1,EFTUD2,LUC7L3,UTP18,RPS21,R…
E10	TE_vs_Epiblast	GO_CC	GO:0005773	vacuole	50/1037	-3.78956	-3.862	CTSH,ATP6V1G2-DDX39B,NEU1,PPT2,NPC2,LGMN,CHGA,ATP6V0D1,PLEKHF1,NPC1,RRAGD,SLC17A5,STX17,RRAGA,GLMP,TMEM79,GBA,ATP6V1H,NPRL3,GUSB,NAAA,SLC35F6,SCARB2,LAPTM4A,LAMP1,PSAP,ANXA11,CTSV,ATP6V1A,MCOLN1,CHID1,IFI30,LAMTOR1,CTSC,MTMR2,ATP6V1F,ITM2C,CYB561,EDDM3B,TP53INP2,PRDX6,CLTC,DRAM2,LDLR,RAB38,TMEM59,ATP6V1G3,CTSD,ENSSSCG00000008056,ENSSSCG00000039214
E10	TE_vs_Epiblast	GO_CC	GO:1905368	peptidase complex	20/1037	-3.65872	-3.73116	PSME2,PSMA6,PSMC1,PSMA3,RAD23B,PSMA5,TADA3,PSMA1,PAAF1,PSMC2,PSMD14,PSME3,PSMB1,PSMB10,PSMA7,PSMB4,PSMD8,ENY2,PSMA2,PSMD2
E10	TE_vs_Epiblast	GO_CC	GO:0000502	proteasome complex	18/1037	-3.65872	-3.73116	PSME2,PSMA6,PSMC1,PSMA3,RAD23B,PSMA5,PSMA1,PAAF1,PSMC2,PSMD14,PSME3,PSMB1,PSMB10,PSMA7,PSMB4,PSMD8,PSMA2,PSMD2
E10	TE_vs_Epiblast	GO_CC	GO:1905369	endopeptidase complex	18/1037	-3.65872	-3.73116	PSME2,PSMA6,PSMC1,PSMA3,RAD23B,PSMA5,PSMA1,PAAF1,PSMC2,PSMD14,PSME3,PSMB1,PSMB10,PSMA7,PSMB4,PSMD8,PSMA2,PSMD2
E10	TE_vs_Epiblast	GO_CC	GO:0044430	cytoskeletal part	92/1037	-2.66016	-2.7326	TUBA1B,TUBA1B,KRT8,TULP3,TWF1,MAPK14,RUVBL2,ARL2BP,CFAP20,ATP6V0D1,FGFR1OP,FHL3,CDC20,MAD2L2,CAPZB,SELENOS,NDN,VPS4B,FYN,MYO6,HAUS1,CCDC68,GJA1,DLGAP5,MYO5C,TMOD3,ARPC5L,LMNA,ARHGEF2,DSTN,FSCN1,ARPC1B,NUBP2,RAE1,ACTR2,PPP4R3B,STPG4,RGCC,ANXA11,KIF11,TADA3,PRKAR2A,TOPORS,VIM,PXK,APP,FSD1,DPF2,CCDC85B,PSMA1,TPM4,PHAX,KIF3A,SEPTIN8,ARPC5,CTSC,NFE2L2,ARPC2,TUBA4A,PRKAR1A,MYL4,MAP1B,NPM1,KRT14,DBNL,GC…
E10	TE_vs_Epiblast	GO_CC	GO:0005681	spliceosomal complex	25/1037	-2.66009	-2.73253	HNRNPA1,SNRPC,PRPF31,MAGOH,SNRNP40,SNRPD1,SNRPA1,PABPC1,SF3B4,STXBP3,RALY,BUD31,SNRNP25,SF3B6,ESS2,DAZAP1,EIF4A3,MTREX,EFTUD2,LUC7L3,RBM8A,TRA2B,LSM6,PPIL1,ENSSSCG00000026064
E10	TE_vs_Epiblast	GO_CC	GO:0005844	polysome	13/1037	-2.07238	-2.14482	RPL10A,EIF3H,DRG1,HSPA14,VIM,RPS28,CALR,RPS21,RPS21,RPL32,ENSSSCG00000017971,ENSSSCG00000029830,ENSSSCG00000038507
E10	TE_vs_Epiblast	GO_CC	GO:0042788	polysomal ribosome	8/1037	-1.92308	-1.99552	RPL10A,EIF3H,RPS28,RPS21,RPS21,RPL32,ENSSSCG00000029830,ENSSSCG00000038507
E10	TE_vs_Epiblast	GO_CC	GO:0098588	bounding membrane of organelle	88/1037	-1.83277	-1.90521	FURIN,SCAMP2,ATP6V1G2-DDX39B,NEU1,ATP2C2,AP2S1,CHGA,ATP6V0D1,NPC1,GALNT1,RRAGD,VPS4B,SLC17A5,ARF6,ADAM10,VPS28,STX17,RRAGA,ANXA1,TMEM79,GBA,SLC35A3,ATP6V1H,MAPK8IP3,B4GALT5,NPRL3,RAB1A,B3GNT2,CPE,SLC35F6,SCARB2,LAPTM4A,DCT,LAMP1,BNIP3L,CAMK2D,GPAM,ATP6V1A,COPB1,RPS28,MCOLN1,HMGCR,TRIM3,LAMTOR1,VDAC1,SAR1B,SRPRA,STEAP1,CFAP69,MTMR2,GALNT11,SMO,ATP6V1F,CAV1,CAV2,ITM2C,CYB561,AP2B1,RAB34,RPS21,RPS21…
E10	TE_vs_Epiblast	GO_CC	GO:1904949	ATPase complex	12/1037	-1.75485	-1.82729	BAZ1A,RUVBL2,HDAC2,USF1,ATP1A1,ATP1B1,SMARCB1,ACTL6A,RFC4,DPF2,RSF1,SUZ12
E10	TE_vs_Epiblast	GO_CC	GO:0016469	proton-transporting two-sector ATPase complex	12/1037	-1.62406	-1.6965	ATP6V1G2-DDX39B,ATP6V0D1,ATP6V1H,ATP6V1A,ATP6V1F,ATP8,ATP5ME,ATP6V1B2,ATP6V1G3,ENSSSCG00000007524,ENSSSCG00000008056,ENSSSCG00000034019
E10	TE_vs_Epiblast	GO_CC	GO:0005730	nucleolus	61/1037	-1.62406	-1.6965	SNU13,TULP3,RCN2,GRWD1,PIH1D1,UTP11,MAD2L2,EXOSC4,EXOSC3,MTDH,EXOSC2,MED27,DEDD,SF3B4,TERF1,GTF3C1,POP7,RAE1,MPHOSPH8,POP5,RGCC,SMARCB1,SCD,NOLC1,GNL3,DAZAP1,MACROH2A1,REXO2,TRA2A,WDR12,NOL11,PLEKHM1,NPM1,UTP18,ZNF207,TP53,POLR2E,TAF13,MTX2,RBPJ,RRP9,POLR2H,ZNF146,NLE1,CENPH,POLR1C,MRPS9,EBNA1BP2,WDR55,DIMT1,SRSF5,ARL4A,KRR1,EN2,RGS2,LIN28B,POLR2I,CBX5,ENSSSCG00000007098,ENSSSCG00000038304,ENSSSC…
E10	TE_vs_Epiblast	GO_CC	GO:0098805	whole membrane	69/1037	-1.37427	-1.44671	FURIN,SCAMP2,ATP6V1G2-DDX39B,NEU1,AP2S1,CHGA,ATP6V0D1,NPC1,RRAGD,VPS4B,FYN,SLC17A5,ARF6,VPS28,TGFBR1,STX17,RRAGA,ANXA1,TMEM79,GBA,ATP6V1H,PTGIS,NPRL3,CPE,SLC35F6,SCARB2,LAPTM4A,DCT,LAMP1,BNIP3L,GPAM,PRKAR2A,ATP6V1A,APP,COPB1,MCOLN1,HMGCR,LAMTOR1,VDAC1,SAR1B,CBL,STEAP1,MTMR2,SMO,ATP6V1F,CAV1,CAV2,ITM2C,DPP4,PRKAR1A,CYB561,AP2B1,RAB34,ABHD17B,MTX2,CLTC,PTCH1,RHOQ,RAB11A,RAB38,TMEM59,BCL2L1,RAC1,ATP…
E10	TE_vs_Epiblast	GO_CC	GO:0000428	DNA-directed RNA polymerase complex	15/1037	-1.34132	-1.41376	WDR61,MYO6,GTF2A2,POLR3D,TADA3,POLR2E,TAF13,POLR2H,POLR2C,POLR2G,TAF7,POLR1C,GTF2F2,POLR2I,ENSSSCG00000007688
E10	TE_vs_Epiblast	GO_CC	GO:0030880	RNA polymerase complex	15/1037	-1.34132	-1.41376	WDR61,MYO6,GTF2A2,POLR3D,TADA3,POLR2E,TAF13,POLR2H,POLR2C,POLR2G,TAF7,POLR1C,GTF2F2,POLR2I,ENSSSCG00000007688
E10	TE_vs_Epiblast	KEGG	ssc03050	Proteasome	23/1077	-6.82981	-6.96786	PSME2,PSMA6,PSMC1,PSMA3,PSMA5,PSME4,PSMD6,PSMC3,PSMA1,PSMC2,PSMD14,PSME3,PSMD11,PSMB1,PSMB10,IFNG,PSMA7,PSMB4,PSMD8,ADRM1,PSMC4,PSMA2,PSMD2
E10	TE_vs_Epiblast	KEGG	ssc04142	Lysosome	38/1077	-4.96061	-5.09866	CTSH,NEU1,PPT2,NPC2,LGMN,ATP6V0D1,IGF2R,NPC1,SLC17A5,LAPTM4B,GBA,ATP6V1H,CTSA,GUSB,SCARB2,LAPTM4A,LAMP1,PSAP,AP1B1,CTSV,CTSL,MCOLN1,AP3B1,CTSC,ATP6V0A4,SPAM1,GGA3,GM2A,CLTC,GLB1,GGA1,GALC,FUCA1,ENTPD4,ATP6V0B,CTSD,ENSSSCG00000001927,ENSSSCG00000008056
E10	TE_vs_Epiblast	KEGG	ssc03040	Spliceosome	36/1077	-4.24493	-4.38298	SNU13,HNRNPA1,SNRPC,SRSF3,PRPF31,MAGOH,SRSF4,SNRNP40,PPIH,SNRPD1,SNRPA1,SF3B4,STXBP3,SRSF6,BUD31,SRSF7,SF3B6,RBM17,TRA2A,EIF4A3,EFTUD2,SNRNP70,RBM8A,PRPF3,TRA2B,DDX5,SRSF5,AMH,PHF5A,SRSF10,LSM6,PPIL1,ENSSSCG00000026064,ENSSSCG00000033653,ENSSSCG00000038900,ENSSSCG00000038947
E10	TE_vs_Epiblast	KEGG	ssc05016	Huntington disease	65/1077	-3.29255	-3.4306	KIF5A,APAF1,TUBA1B,TUBA1B,GPX6,PSMA6,AP2S1,AP2A1,PSMC1,HDAC2,PSMA3,CREB3,CREB3L4,PSMA5,PSMD6,IFT57,PSMC3,BDNF,PSMA1,MAPK9,VDAC1,DNAH11,PSMC2,TUBA4A,PSMD14,SLC1A3,CYCS,ND1,ND2,COX1,ATP8,ND5,AP2B1,PSMD11,TP53,POLR2E,GPX8,CLTC,KIF5C,POLR2H,POLR2C,PSMB1,POLR2G,RB1CC1,TUBB2B,TUBB2B,PSMA7,CASP3,ATG101,GPX1,COX6B2,PSMB4,PSMD8,ADRM1,POLR2I,PSMC4,PSMA2,DCTN6,POLR2D,PSMD2,ENSSSCG00000000194,ENSSSCG00000002…
E10	TE_vs_Epiblast	KEGG	ssc05012	Parkinson disease	54/1077	-2.854	-2.99205	KIF5A,APAF1,TUBA1B,TUBA1B,PSMA6,PSMC1,PSMA3,HSPA5,ATF6,PSMA5,GNAS,STPG4,CAMK2D,CALML5,PSMD6,PSMC3,PSMA1,MAPK9,VDAC1,PSMC2,NFE2L2,TUBA4A,PSMD14,CYCS,ND1,ND2,COX1,ATP8,ND5,PSMD11,ANKFY1,TP53,UBB,UCHL1,KIF5C,PSMB1,CALM1,TUBB2B,TUBB2B,PSMA7,CASP3,COX6B2,BCL2L1,PSMB4,PSMD8,ADRM1,PSMC4,PSMA2,PRKACB,PSMD2,ENSSSCG00000000194,ENSSSCG00000002462,ENSSSCG00000007524,ENSSSCG00000013436,ENSSSCG00000033041
E10	TE_vs_Epiblast	KEGG	ssc01212	Fatty acid metabolism	18/1077	-2.27571	-2.41376	PPT2,SRSF4,ACAT2,ACADM,HACD3,SCD,CPT1A,ACADL,ACSL1,ACOX1,ELOVL5,CPT1C,SCP2,HACD2,DEPDC1B,ELOVL6,ECHS1,ENSSSCG00000014272
E10	TE_vs_Epiblast	KEGG	ssc05205	Proteoglycans in cancer	44/1077	-2.24113	-2.37918	ITGA5,IGF1,MAPK14,VEGFA,PLCG2,MMP2,SLC9A1,EZR,HSPG2,MYC,FZD6,FZD3,GAB1,CAMK2D,CTSV,CTSL,CBL,ARHGEF12,RDX,SMO,CAV1,CAV2,FZD5,FN1,FGFR1,PRKCA,PIK3R1,TP53,RAF1,KRAS,PTCH1,DDX5,NRAS,CASP3,RAC1,WNT5A,NUDT16L1,WNT6,WNT7A,PXN,NANOG,NANOG,PRKACB,ENSSSCG00000035293
E10	TE_vs_Epiblast	KEGG	ssc04070	Phosphatidylinositol signaling system	25/1077	-2.24113	-2.37918	PIP4K2C,PLCG2,STPG4,INPP4A,CDS1,INPP5A,MTMR14,CALML5,DGKZ,DGKB,MTMR2,INPP1,PLCD4,INPP5D,PRKCA,PIK3R1,PLCD3,CALM1,PIP5K1B,CDIPT,IMPA1,IMPAD1,MTMR7,IP6K3,ENSSSCG00000004746
E10	TE_vs_Epiblast	KEGG	ssc05418	Fluid shear stress and atherosclerosis	32/1077	-2.05894	-2.19698	HSP90B1,MAPK14,VEGFA,GSTA4,MMP2,ARHGEF2,PLAT,STPG4,CALML5,CTSV,CTSL,MAPK9,SQSTM1,NFE2L2,CAV1,CAV2,ACVR1,SUMO2,PIK3R1,TP53,GSTO1,CALM1,MEF2A,CYBA,MGST2,IFNG,RAC1,SUMO1,KLF2,ENSSSCG00000023467,ENSSSCG00000035836,ENSSSCG00000039214
E10	TE_vs_Epiblast	KEGG	ssc00071	Fatty acid degradation	14/1077	-2.04475	-2.1828	ECI2,ACAT2,ACADM,ADH5,ALDH2,CPT1A,ALDH7A1,ACADL,ACSL1,ACOX1,CPT1C,ECHS1,ENSSSCG00000006324,ENSSSCG00000014272
E10	TE_vs_Epiblast	KEGG	ssc00600	Sphingolipid metabolism	15/1077	-2.04475	-2.1828	NEU1,CERS3,GBA2,GBA,SPTLC1,SGPL1,PLPP1,UGCG,GLB1,DEGS1,CERS5,GALC,SGPP1,ACER3,ENSSSCG00000013928
E10	TE_vs_Epiblast	KEGG	ssc05010	Alzheimer disease	68/1077	-2.04475	-2.1828	KIF5A,APAF1,TUBA1B,TUBA1B,GAPDH,PSMA6,PSMC1,PSMA3,ADAM10,FZD6,ATF6,PSMA5,STPG4,FZD3,IDE,CALML5,PSMD6,APP,PSMC3,PSMA1,MAPK9,VDAC1,PTGS2,PSMC2,FZD5,TUBA4A,PSMD14,PIK3R1,CYCS,ND1,ND2,COX1,ATP8,ND5,PSMD11,ATP2A3,KIF5C,RAF1,PSMB1,KRAS,CALM1,APH1A,RB1CC1,NRAS,SLC39A14,TUBB2B,TUBB2B,PSMA7,CASP3,ATG101,COX6B2,ATP2A2,PSMB4,WNT5A,PSMD8,WNT6,ADRM1,PSMC4,WNT7A,PSMA2,PSMD2,ENSSSCG00000000194,ENSSSCG0000000246…
E10	TE_vs_Epiblast	KEGG	ssc04150	mTOR signaling pathway	34/1077	-2.03563	-2.17368	IGF1,ATP6V1G2-DDX39B,RPS6KA1,RRAGD,RRAGA,FZD6,ATP6V1C1,ATP6V1H,NPRL3,FZD3,CLIP1,ATP6V1A,LAMTOR1,ATP6V1F,FZD5,CAB39,SKP2,PRKCA,STRADA,PIK3R1,SGK1,RAF1,KRAS,ATP6V1B2,FNIP2,DDIT4,NRAS,WNT5A,ATP6V1G3,WNT6,LPIN2,EIF4E2,WNT7A,ENSSSCG00000038715
E10	TE_vs_Epiblast	KEGG	ssc03020	RNA polymerase	11/1077	-1.91183	-2.04988	POLR3K,POLR3D,POLR2E,POLR2H,POLR2C,TWISTNB,POLR2G,POLR1C,POLR2I,POLR2D,ENSSSCG00000007688
E10	TE_vs_Epiblast	KEGG	ssc04144	Endocytosis	47/1077	-1.91095	-2.04899	KIF5A,WASHC4,AP2S1,AP2A1,EPS15,IGF2R,CAPZB,SNX3,VPS4B,SMAD3,ARF6,VPS28,TGFBR1,WASHC5,ARPC5L,SH3GLB1,ARPC1B,ARAP2,PDGFRA,GBF1,EHD1,CBL,ARPC5,ARF5,CAV1,CAV2,ARPC2,DAB2,AP2B1,RAB11FIP4,CLTC,KIF5C,SNX2,PIP5K1B,IQSEC1,LDLR,CHMP2A,RAB11A,RAB5C,VPS25,MVB12B,EPN1,EEA1,ENSSSCG00000001396,ENSSSCG00000010401,ENSSSCG00000011237,ENSSSCG00000027348
E10	TE_vs_Epiblast	KEGG	ssc03030	DNA replication	12/1077	-1.91095	-2.04899	PRIM2,RPA2,MCM4,RFC3,RFC4,RNASEH2C,RPA3,RFC2,PCNA,MCM7,MCM6,POLE4
E10	TE_vs_Epiblast	KEGG	ssc00790	Folate biosynthesis	11/1077	-1.85638	-1.99443	SPR,PTS,ALPL,QDPR,ENSSSCG00000016284,ENSSSCG00000016284,ENSSSCG00000020706,ENSSSCG00000020706,ENSSSCG00000020706,ENSSSCG00000026229,ENSSSCG00000031117
E10	TE_vs_Epiblast	KEGG	ssc04978	Mineral absorption	15/1077	-1.81586	-1.9539	TRPM6,ATP1A1,ATP1B1,SLC34A2,SLC26A6,STEAP1,CFAP69,SLC46A1,MT1A,SLC40A1,ATP2B1,SLC31A1,SLC8A1,ENSSSCG00000028203,ENSSSCG00000030300
E10	TE_vs_Epiblast	KEGG	ssc03320	PPAR signaling pathway	20/1077	-1.81159	-1.94963	ACADM,ME1,FABP5,SLC27A4,APOA2,SORBS1,SCD,NR1H3,CPT1A,ACADL,ACSL1,ACOX1,CPT1C,SCP2,APOA1,PLIN2,FABP3,RXRA,ENSSSCG00000014272,ENSSSCG00000015069
E10	TE_vs_Epiblast	KEGG	ssc00270	Cysteine and methionine metabolism	15/1077	-1.78433	-1.92237	TST,GCLC,BCAT2,PSAT1,PHGDH,DNMT3B,GSS,APIP,DNMT1,BCAT1,SRM,DNMT3A,ENSSSCG00000000576,ENSSSCG00000005663,ENSSSCG00000040779
E10	TE_vs_Epiblast	KEGG	ssc04960	Aldosterone-regulated sodium reabsorption	12/1077	-1.78433	-1.92237	SCNN1A,IGF1,HSD11B2,ATP1A1,ATP1B1,SCNN1G,PRKCA,PIK3R1,SGK1,KRAS,SCNN1B,FXYD4
E10	TE_vs_Epiblast	KEGG	ssc04145	Phagosome	31/1077	-1.77876	-1.91681	TUBA1B,TUBA1B,ITGA5,ATP6V1G2-DDX39B,ATP6V0D1,ATP6V1C1,THBS3,ATP6V1H,LAMP1,CTSV,CTSL,ATP6V1A,CANX,CALR,ATP6V0A4,ATP6V1F,TUBA4A,ATP6V1B2,CYBA,RAB5C,TUBB2B,TUBB2B,SEC61G,RAC1,ATP6V1G3,CORO1A,ATP6V0B,EEA1,ENSSSCG00000000194,ENSSSCG00000001396,ENSSSCG00000008056
E10	TE_vs_Epiblast	KEGG	ssc01524	Platinum drug resistance	19/1077	-1.77876	-1.91681	APAF1,GSTA4,MSH2,ABCC2,PIK3R1,CYCS,TP53,MSH6,GSTO1,PMAIP1,BIRC3,BIRC3,MGST2,SLC31A1,CASP3,BCL2L1,ENSSSCG00000023467,ENSSSCG00000033570,ENSSSCG00000035836
E10	TE_vs_Epiblast	KEGG	ssc05017	Spinocerebellar ataxia	29/1077	-1.74877	-1.88682	PSMA6,PSMC1,PSMA3,PSMA5,PSMD6,KAT5,PSMC3,PSMA1,MAPK9,PSMC2,PSMD14,PRKCA,PIK3R1,PSMD11,ATP2A3,RBPJ,PSMB1,RB1CC1,TWNK,PSMA7,ATG101,ATP2A2,PSMB4,PSMD8,ADRM1,PSMC4,PSMA2,PSMD2,ENSSSCG00000022947
E10	TE_vs_Epiblast	KEGG	ssc00620	Pyruvate metabolism	12/1077	-1.74597	-1.88402	ACAT2,ME1,ME2,GRHPR,ACSS2,ALDH2,ALDH7A1,ENSSSCG00000000576,ENSSSCG00000001930,ENSSSCG00000006324,ENSSSCG00000008012,ENSSSCG00000027778
E10	TE_vs_Epiblast	KEGG	ssc00100	Steroid biosynthesis	8/1077	-1.70326	-1.84131	SQLE,HSD17B7,MSMO1,CYP51A1,SOAT1,DHCR7,FDFT1,SC5D
E10	TE_vs_Epiblast	KEGG	ssc04210	Apoptosis	29/1077	-1.645	-1.78304	APAF1,TUBA1B,TUBA1B,CTSH,LMNA,CASP6,DIABLO,CTSV,CTSL,MAPK9,CTSC,TUBA4A,PIK3R1,CYCS,TP53,PARP4,PARP1,RAF1,PMAIP1,KRAS,BIRC3,BIRC3,NRAS,CASP3,BCL2L1,TRADD,GADD45A,CTSD,ENSSSCG00000000194
E10	TE_vs_Epiblast	KEGG	ssc04966	Collecting duct acid secretion	9/1077	-1.645	-1.78304	ATP6V1G2-DDX39B,ATP6V0D1,ATP6V1C1,ATP6V1A,ATP6V0A4,ATP6V1F,ATP6V1B2,ATP6V1G3,ENSSSCG00000008056
E10	TE_vs_Epiblast	KEGG	ssc04961	Endocrine and other factor-regulated calcium reabsorption	14/1077	-1.62967	-1.76771	AP2S1,AP2A1,ATP1A1,ATP1B1,ADCY9,GNAS,PTH1R,PRKCA,AP2B1,CLTC,ATP2B1,RAB11A,SLC8A1,PRKACB,ENSSSCG00000033041
E10	TE_vs_Epiblast	KEGG	ssc04922	Glucagon signaling pathway	23/1077	-1.62274	-1.76079	PRMT1,CREB3,CREB3L4,PRKAB2,GNAS,PHKG1,PPP4R3B,STPG4,FOXO1,CAMK2D,CALML5,PFKP,CPT1A,G6PC3,PGAM2,GCK,P3H1,CPT1C,CALM1,SLC39A14,PRKACB,ENSSSCG00000000576,ENSSSCG00000001930,ENSSSCG00000033041
E10	TE_vs_Epiblast	KEGG	ssc03430	Mismatch repair	8/1077	-1.62036	-1.7584	RPA2,MSH2,RFC3,RFC4,MSH6,RPA3,RFC2,PCNA
E10	TE_vs_Epiblast	KEGG	ssc04919	Thyroid hormone signaling pathway	26/1077	-1.59568	-1.73373	RCAN2,PLCG2,SLC9A1,HDAC2,MYC,MED27,ATP1A1,ATP1B1,MED13L,FOXO1,PFKP,HDAC3,PLCD4,PRKCA,PIK3R1,PLCD3,ATP2A3,TP53,GATA4,RAF1,P3H1,KRAS,NRAS,ATP2A2,RXRA,PRKACB
E10	TE_vs_Epiblast	KEGG	ssc00062	Fatty acid elongation	9/1077	-1.5813	-1.71934	PPT2,SRSF4,ACOT7,HACD3,ELOVL5,HACD2,DEPDC1B,ELOVL6,ECHS1
E10	TE_vs_Epiblast	KEGG	ssc04976	Bile secretion	20/1077	-1.57843	-1.71648	SLC10A1,SLC9A1,ATP1A1,ATP1B1,ADCY9,GNAS,ABCG2,ABCG2,ABCC2,EPHX1,NCEH1,HMGCR,P3H1,SLC4A5,LDLR,RXRA,PRKACB,ENSSSCG00000015390,ENSSSCG00000026996,ENSSSCG00000033041,ENSSSCG00000035073
E10	TE_vs_Epiblast	KEGG	ssc00010	Glycolysis / Gluconeogenesis	16/1077	-1.53578	-1.67382	GAPDH,PGM1,ACSS2,ADH5,ALDH2,ENO4,PFKP,ALDH7A1,G6PC3,PGAM2,GCK,ALDH3B2,AKR1A1,ENSSSCG00000000576,ENSSSCG00000001930,ENSSSCG00000006324
E10	TE_vs_Epiblast	KEGG	ssc04721	Synaptic vesicle cycle	18/1077	-1.43853	-1.57658	ATP6V1G2-DDX39B,AP2S1,AP2A1,ATP6V0D1,ATP6V1C1,STXBP1,SLC1A1,ATP6V1H,ATP6V1A,ATP6V0A4,ATP6V1F,SLC1A3,AP2B1,CLTC,ATP6V1B2,ATP6V1G3,ATP6V0B,ENSSSCG00000008056
E10	TE_vs_Epiblast	KEGG	ssc04670	Leukocyte transendothelial migration	24/1077	-1.43853	-1.57658	MAPK14,ACTN4,PLCG2,MMP2,AFDN,EZR,F11R,CLDN4,CLDN10,PTK2B,CLDN8,PRKCA,PIK3R1,GCK,CLDN9,CLDN6,MYL5,RAP1B,CYBA,RASSF5,RAC1,ACTN1,VASP,PXN
E10	TE_vs_Epiblast	KEGG	ssc04962	Vasopressin-regulated water reabsorption	12/1077	-1.43853	-1.57658	CREB3,CREB3L4,AVP,ADCY9,GNAS,DYNLL2,RAB11A,RAB5C,ARHGDIA,DCTN6,PRKACB,AQP3,ENSSSCG00000033041
E10	TE_vs_Epiblast	KEGG	ssc04141	Protein processing in endoplasmic reticulum	32/1077	-1.43853	-1.57658	HSP90B1,DAD1,HSPBP1,SEL1L,SELENOS,ERO1A,RAD23B,HSPA5,ATF6,NSFL1C,SEC24D,UFD1,MAPK9,CANX,DNAJB1,CALR,SAR1B,NFE2L2,DNAJC10,UGGT1,ANKFY1,MOGS,RRBP1,DNAJC3,SEC62,BAG2,EDEM1,SEC61G,CRYAB,P4HB,DERL3,ENSSSCG00000003421
E10	TE_vs_Epiblast	KEGG	ssc05225	Hepatocellular carcinoma	32/1077	-1.43853	-1.57658	TXNRD1,PLCG2,GSTA4,SMAD3,MYC,TGFBR1,FZD6,FZD3,GAB1,SMARCB1,ACTL6A,SMARCA4,NFE2L2,FZD5,PRKCA,PIK3R1,TP53,GSTO1,DPF1,RAF1,KRAS,NRAS,MGST2,BCL2L1,WNT5A,WNT6,GADD45A,WNT7A,SMARCE1,ENSSSCG00000023467,ENSSSCG00000035293,ENSSSCG00000035836
E10	TE_vs_Epiblast	KEGG	ssc04530	Tight junction	31/1077	-1.43721	-1.57526	YBX3,TUBA1B,TUBA1B,ACTN4,AFDN,EZR,TJP1,F11R,ARHGEF2,PRKAB2,CLDN4,ACTR2,RAPGEF2,CLDN10,CLDN8,TJP3,MAPK9,DLG2,RDX,TUBA4A,SLC9A3R1,CLDN9,GATA4,CLDN6,PCNA,RAC1,ACTN1,VASP,PRKACB,ENSSSCG00000000194,ENSSSCG00000006621
E10	TE_vs_Epiblast	KEGG	ssc01523	Antifolate resistance	10/1077	-1.43721	-1.57526	ABCG2,ABCG2,ABCC2,ABCC5,ALOX15,SLC46A1,TYMS,ENSSSCG00000026996,ENSSSCG00000031117,ENSSSCG00000039214
E10	TE_vs_Epiblast	KEGG	ssc03010	Ribosome	30/1077	-1.43721	-1.57526	RPL10A,MRPS18A,MRPL13,MRPL28,RPS3A,RPL34,MRPL11,MRPL16,RPS28,RPL26L1,MRPL22,RPS21,RPS21,MRPS9,RPS9,RPS7,MRPL12,RPS15,RPL32,MRPS15,RPL7A,RPL7A,RPL15,ENSSSCG00000001696,ENSSSCG00000011272,ENSSSCG00000013889,ENSSSCG00000025060,ENSSSCG00000026981,ENSSSCG00000029830,ENSSSCG00000038507
E10	TE_vs_Epiblast	KEGG	ssc04979	Cholesterol metabolism	13/1077	-1.43721	-1.57526	NPC2,NPC1,ABCA1,APOA2,LRPAP1,NCEH1,VDAC1,SOAT1,LDLR,LCAT,APOA1,LRP2,ENSSSCG00000015069
E10	TE_vs_Epiblast	KEGG	ssc05230	Central carbon metabolism in cancer	16/1077	-1.38037	-1.51841	IDH2,SLC1A5,MYC,PDGFRA,PFKP,FGFR1,PIK3R1,PGAM2,GCK,TP53,RAF1,P3H1,KRAS,NRAS,ENSSSCG00000000576,ENSSSCG00000001930
E10	TE_vs_Epiblast	KEGG	ssc01040	Biosynthesis of unsaturated fatty acids	9/1077	-1.38037	-1.51841	ACOT7,HACD3,SCD,ACOX1,ELOVL5,SCP2,HACD2,DEPDC1B,ELOVL6
E10	TE_vs_Epiblast	KEGG	ssc04918	Thyroid hormone synthesis	17/1077	-1.38037	-1.51841	HSP90B1,GPX6,CREB3,HSPA5,CREB3L4,ATP1A1,ATP1B1,ADCY9,GNAS,CANX,PRKCA,ASGR2,GPX8,SLC26A4,GPX1,PRKACB,LRP2,ENSSSCG00000033041
E10	TE_vs_Epiblast	KEGG	ssc00564	Glycerophospholipid metabolism	21/1077	-1.38037	-1.51841	LPCAT2,PLA2G4F,PTDSS1,LYPLA1,CDS1,PLA2G12B,GPAM,DGKZ,AGPAT5,DGKB,GPD2,PLPP1,GPD1L,LCLAT1,LCAT,CDIPT,LPIN2,AGPAT3,PLA2G10,ENSSSCG00000018055,ENSSSCG00000026701
E10	TE_vs_Epiblast	KEGG	ssc04370	VEGF signaling pathway	14/1077	-1.38037	-1.51841	MAPK14,VEGFA,PLCG2,PLA2G4F,PTGS2,PRKCA,PIK3R1,RAF1,KRAS,NRAS,SLC39A14,RAC1,HSPB1,PXN
E10	TE_vs_Epiblast	KEGG	ssc04913	Ovarian steroidogenesis	14/1077	-1.38037	-1.51841	IGF1,PLA2G4F,HSD17B7,ADCY9,GNAS,CYP17A1,PTGS2,CYP11A1,LDLR,CYP19A1,CYP19A1,CYP19A1,HSD17B1,PRKACB,ENSSSCG00000033041
E10	TE_vs_Epiblast	KEGG	ssc05100	Bacterial invasion of epithelial cells	17/1077	-1.35239	-1.49043	ITGA5,MAD2L2,ARPC5L,ARPC1B,GAB1,SEPTIN8,CBL,ARPC5,CAV1,CAV2,FN1,ARPC2,PIK3R1,CLTC,CD2AP,RAC1,PXN
E10	TE_vs_Epiblast	KEGG	ssc00330	Arginine and proline metabolism	13/1077	-1.35239	-1.49043	ARG2,CNDP1,CNDP2,ALDH2,ALDH7A1,SAT2,GAMT,SRM,PYCR3,PYCR1,ENSSSCG00000004703,ENSSSCG00000006324,ENSSSCG00000010734
E10	TE_vs_Hypoblast	GO_BP	GO:0006629	lipid metabolic process	59/329	-5.88321	-5.9142	MAPK14,NEU1,APOE,NPC2,GATA6,NPC1,CERS3,SMPDL3A,SQLE,PTGES,APOA2,FDPS,PDGFA,B4GALT5,NAAA,ID2,SCARB1,CDS1,PTK2B,SGPL1,PSAP,MIF,SCD,CYP17A1,GPAM,FADS3,TMEM86A,CERS4,EGR1,HEXB,PTGS2,CYP51A1,INSIG1,INPP1,ACOX1,PLCD3,ALOX15,SOAT1,SOD1,PRDX6,UGCG,CYP11A1,FDFT1,A4GALT,SLC35C1,PLBD1,IDI1,GALC,LDLR,CDIPT,APOA1,CYP19A1,LIMA1,IFNG,ELOVL1,HSD17B1,ECHS1,BMP2,ENSSSCG00000005518
E10	TE_vs_Hypoblast	GO_BP	GO:0006066	alcohol metabolic process	25/329	-5.32019	-5.35118	TPI1,APOE,NPC2,NPC1,SORD,SQLE,APOA2,SCARB1,PTK2B,PTS,CYP51A1,INSIG1,INPP1,PLCD3,SOAT1,SOD1,CYP11A1,FDFT1,LDLR,APOA1,LIMA1,IFNG,QDPR,BMP2,ENSSSCG00000023749
E10	TE_vs_Hypoblast	GO_BP	GO:1901615	organic hydroxy compound metabolic process	29/329	-4.53808	-4.56907	TPI1,APOE,NPC2,NPC1,SORD,SQLE,APOA2,CRYM,SCARB1,PTK2B,GATA3,PTS,CYP51A1,INSIG1,INPP1,PLCD3,ALOX15,SOAT1,SOD1,CYP11A1,FDFT1,LDLR,APOA1,CYP19A1,LIMA1,IFNG,QDPR,BMP2,ENSSSCG00000023749
E10	TE_vs_Hypoblast	GO_BP	GO:0044283	small molecule biosynthetic process	34/329	-3.81947	-3.85046	TPI1,GAPDH,APOE,BCAT2,SMPDL3A,SORD,PTGES,ASS1,PTK2B,ALDH18A1,MIF,SCD,EGR1,PTS,GLUL,PTGS2,CYP51A1,NLN,PLCD3,NME2,ALOX15,SOD1,GAMT,FDFT1,PRTFDC1,AKR1A1,APOA1,CYP19A1,IFNG,GOT2,QDPR,ELOVL1,BMP2,ENSSSCG00000001930
E10	TE_vs_Hypoblast	GO_BP	GO:0006869	lipid transport	18/329	-2.65806	-2.68905	APOE,SLC10A1,NPC2,NPC1,ANXA2,APOA2,SCARB2,MTTP,SCARB1,PSAP,MIF,SOAT1,LDLR,APOA1,CYP19A1,LIMA1,GOT2,PLIN2
E10	TE_vs_Hypoblast	GO_BP	GO:0005975	carbohydrate metabolic process	28/329	-2.58543	-2.61642	TPI1,GAPDH,IGF1,MAPK14,NEU1,SORD,EXT1,B4GALT5,PGM2,GALM,SCARB2,PTK2B,HEXB,INPP1,NLN,B3GALNT1,NPL,B3GNT5,AKR1A1,FUCA1,GNPDA1,ENSSSCG00000000576,ENSSSCG00000001927,ENSSSCG00000001930,ENSSSCG00000002709,ENSSSCG00000005518,ENSSSCG00000008057,ENSSSCG00000023749
E10	TE_vs_Hypoblast	GO_BP	GO:0042632	cholesterol homeostasis	9/329	-2.58543	-2.61642	APOE,NPC2,NPC1,APOA2,MTTP,SCARB1,SOAT1,APOA1,LIMA1
E10	TE_vs_Hypoblast	GO_BP	GO:0055092	sterol homeostasis	9/329	-2.58543	-2.61642	APOE,NPC2,NPC1,APOA2,MTTP,SCARB1,SOAT1,APOA1,LIMA1
E10	TE_vs_Hypoblast	GO_BP	GO:0010876	lipid localization	19/329	-2.58543	-2.61642	APOE,SLC10A1,NPC2,NPC1,ANXA2,APOA2,SCARB2,MTTP,SCARB1,PSAP,MIF,HEXB,SOAT1,LDLR,APOA1,CYP19A1,LIMA1,GOT2,PLIN2
E10	TE_vs_Hypoblast	GO_BP	GO:0071825	protein-lipid complex subunit organization	6/329	-2.27004	-2.30103	APOE,APOA2,MTTP,SCARB1,SOAT1,APOA1
E10	TE_vs_Hypoblast	GO_BP	GO:0071827	plasma lipoprotein particle organization	6/329	-2.27004	-2.30103	APOE,APOA2,MTTP,SCARB1,SOAT1,APOA1
E10	TE_vs_Hypoblast	GO_BP	GO:0097006	regulation of plasma lipoprotein particle levels	7/329	-2.09708	-2.12807	APOE,ANXA2,APOA2,MTTP,SCARB1,SOAT1,APOA1
E10	TE_vs_Hypoblast	GO_BP	GO:1901617	organic hydroxy compound biosynthetic process	15/329	-2.06262	-2.09361	APOE,SQLE,PTK2B,GATA3,PTS,CYP51A1,PLCD3,ALOX15,SOD1,FDFT1,APOA1,CYP19A1,IFNG,QDPR,BMP2
E10	TE_vs_Hypoblast	GO_BP	GO:0032970	regulation of actin filament-based process	17/329	-1.85357	-1.88456	RHOV,S100A10,DSTN,FSCN1,ARPC1B,TMSB10,ACTR2,PTK2B,ADD3,SWAP70,CDC42EP2,ALOX15,DSG2,STMN1,LIMA1,RAC1,RND3
E10	TE_vs_Hypoblast	GO_BP	GO:0046165	alcohol biosynthetic process	11/329	-1.78185	-1.81284	APOE,PTK2B,PTS,CYP51A1,PLCD3,SOD1,FDFT1,APOA1,IFNG,QDPR,BMP2
E10	TE_vs_Hypoblast	GO_BP	GO:0032956	regulation of actin cytoskeleton organization	16/329	-1.77527	-1.80626	RHOV,S100A10,DSTN,FSCN1,ARPC1B,TMSB10,ACTR2,PTK2B,ADD3,SWAP70,CDC42EP2,ALOX15,STMN1,LIMA1,RAC1,RND3
E10	TE_vs_Hypoblast	GO_BP	GO:0015991	ATP hydrolysis coupled proton transport	6/329	-1.77527	-1.80626	ATP6V0D1,ATP6V1H,ATP6V1A,ATP6V1F,ATP6V1B2,ENSSSCG00000008056
E10	TE_vs_Hypoblast	GO_BP	GO:0099131	ATP hydrolysis coupled ion transmembrane transport	6/329	-1.77527	-1.80626	ATP6V0D1,ATP6V1H,ATP6V1A,ATP6V1F,ATP6V1B2,ENSSSCG00000008056
E10	TE_vs_Hypoblast	GO_BP	GO:0006636	unsaturated fatty acid biosynthetic process	6/329	-1.66372	-1.69471	PTGES,MIF,SCD,PTGS2,ALOX15,ELOVL1
E10	TE_vs_Hypoblast	GO_BP	GO:0099132	ATP hydrolysis coupled cation transmembrane transport	6/329	-1.66372	-1.69471	ATP6V0D1,ATP6V1H,ATP6V1A,ATP6V1F,ATP6V1B2,ENSSSCG00000008056
E10	TE_vs_Hypoblast	GO_BP	GO:1901135	carbohydrate derivative metabolic process	39/329	-1.60901	-1.64	TPI1,GAPDH,DAD1,NEU1,NPC1,EXT1,MPC2,B4GALT5,PPAT,TET2,PSAP,GPAM,ATP6V1A,HEXB,GALNT11,ND2,ATP8,NME2,SOAT1,B3GALNT1,NPL,UGCG,B3GNT5,A4GALT,SLC35C1,PLBD1,PRTFDC1,GALC,ATP6V1B2,IFNG,MCEE,ELOVL1,CST3,GNPDA1,BMP2,ENSSSCG00000001930,ENSSSCG00000002709,ENSSSCG00000005518,ENSSSCG00000008057
E10	TE_vs_Hypoblast	GO_BP	GO:0042446	hormone biosynthetic process	7/329	-1.59569	-1.62668	CYP17A1,EGR1,CYP11A1,CYP19A1,IFNG,HSD17B1,BMP2
E10	TE_vs_Hypoblast	GO_BP	GO:0046164	alcohol catabolic process	6/329	-1.59569	-1.62668	TPI1,APOE,SORD,SCARB1,INPP1,ENSSSCG00000023749
E10	TE_vs_Hypoblast	GO_BP	GO:0090662	ATP hydrolysis coupled transmembrane transport	6/329	-1.59569	-1.62668	ATP6V0D1,ATP6V1H,ATP6V1A,ATP6V1F,ATP6V1B2,ENSSSCG00000008056
E10	TE_vs_Hypoblast	GO_BP	GO:0098657	import into cell	23/329	-1.48036	-1.51135	TSPAN1,MYO6,ANXA2,RHOV,VPS28,SLC39A4,SLC1A1,APOA2,ATP6V1H,SCARB1,ANXA11,ITGB1,CD151,CLTB,CALR,SLC12A2,CBL,AP2B1,ALOX15,SNX2,LDLR,APOA1,KCNJ2
E10	TE_vs_Hypoblast	GO_BP	GO:0007015	actin filament organization	17/329	-1.48036	-1.51135	RHOV,S100A10,DSTN,FSCN1,ARPC1B,TMSB10,ACTR2,PTK2B,ADD3,SWAP70,CDC42EP2,TPM4,ALOX15,STMN1,LIMA1,RAC1,RND3
E10	TE_vs_Hypoblast	GO_BP	GO:0110053	regulation of actin filament organization	13/329	-1.48036	-1.51135	S100A10,DSTN,ARPC1B,TMSB10,ACTR2,PTK2B,ADD3,SWAP70,CDC42EP2,ALOX15,STMN1,LIMA1,RAC1
E10	TE_vs_Hypoblast	GO_BP	GO:0010634	positive regulation of epithelial cell migration	9/329	-1.47824	-1.50923	CTSH,PTK2B,GATA3,GATA2,CALR,GLIPR2,IFNG,RAB25,WNT7A
E10	TE_vs_Hypoblast	GO_BP	GO:1905517	macrophage migration	5/329	-1.44348	-1.47447	MAPK14,MCOLN2,PTK2B,MIF,CYP19A1
E10	TE_vs_Hypoblast	GO_BP	GO:1901616	organic hydroxy compound catabolic process	6/329	-1.40117	-1.43216	TPI1,APOE,SORD,SCARB1,INPP1,ENSSSCG00000023749
E10	TE_vs_Hypoblast	GO_BP	GO:0045807	positive regulation of endocytosis	8/329	-1.30576	-1.33675	TSPAN1,ANXA2,VPS28,APOA2,CD151,CALR,CBL,APOA1
E10	TE_vs_Hypoblast	GO_BP	GO:0001709	cell fate determination	6/329	-1.30576	-1.33675	GATA6,SOX17,GATA3,GATA2,TBX2,WNT7A
E10	TE_vs_Hypoblast	GO_CC	GO:0005773	vacuole	29/360	-5.51015	-5.53934	CTSH,NEU1,GABARAPL2,NPC2,LGMN,ATP6V0D1,NPC1,SLC17A5,GLMP,TMEM79,ATP6V1H,CTSZ,NAAA,SCARB2,LAMP1,PSAP,ANXA11,CTSV,ATP6V1A,HEXB,ATP6V1F,PRDX6,CLTC,CYBRD1,LDLR,RAB38,ATP6V1G3,CTSD,ENSSSCG00000008056
E10	TE_vs_Hypoblast	GO_CC	GO:0033176	proton-transporting V-type ATPase complex	7/360	-3.19315	-3.22234	ATP6V0D1,ATP6V1H,ATP6V1A,ATP6V1F,ATP6V1B2,ATP6V1G3,ENSSSCG00000008056
E10	TE_vs_Hypoblast	GO_CC	GO:0005938	cell cortex	12/360	-2.27232	-2.30151	MYO6,RHOV,DSTN,CTSZ,ACTR2,ADD3,CLTB,TPM4,SEPTIN8,SEPTIN7,RND3,ENSSSCG00000022401
E10	TE_vs_Hypoblast	GO_CC	GO:0098588	bounding membrane of organelle	38/360	-1.6797	-1.70889	NEU1,ATP2C2,GABARAPL2,ATP6V0D1,NPC1,SLC17A5,VPS28,TMEM79,ATP6V1H,B4GALT5,SCARB2,LAMP1,GPAM,ATP6V1A,CLTB,RPS23,TRIM3,GALNT11,ATP6V1F,AP2B1,B3GALNT1,CLTC,CYBRD1,B3GNT5,RAB8B,GLIPR2,MGST1,RAB38,ATP2A2,RAC1,ATP6V1G3,TMCO1,SEC61B,SOX10,ENSSSCG00000002709,ENSSSCG00000005518,ENSSSCG00000008056,ENSSSCG00000010931
E10	TE_vs_Hypoblast	GO_CC	GO:0005903	brush border	5/360	-1.57562	-1.6048	ANKS4B,ADD3,CYBRD1,SLC26A4,LIMA1
E10	TE_vs_Hypoblast	KEGG	ssc04142	Lysosome	28/434	-8.45769	-8.55651	CTSH,NEU1,NPC2,LGMN,ATP6V0D1,IGF2R,NPC1,SLC17A5,LAPTM4B,ATP6V1H,CTSZ,SCARB2,LAMP1,PSAP,CTSV,CTSL,CLTB,HEXB,AP3B1,ATP6V0A4,GM2A,CLTC,GALC,FUCA1,ENTPD4,CTSD,ENSSSCG00000001927,ENSSSCG00000008056
E10	TE_vs_Hypoblast	KEGG	ssc04966	Collecting duct acid secretion	9/434	-3.60706	-3.70588	ATP6V0D1,ATP6V1C1,CA2,ATP6V1A,ATP6V0A4,ATP6V1F,ATP6V1B2,ATP6V1G3,ENSSSCG00000008056
E10	TE_vs_Hypoblast	KEGG	ssc04913	Ovarian steroidogenesis	13/434	-3.60706	-3.70588	IGF1,PLA2G4F,GNAS,SCARB1,CYP17A1,PTGS2,CYP11A1,LDLR,IGF1R,CYP19A1,CYP19A1,CYP19A1,HSD17B1,ENSSSCG00000033041
E10	TE_vs_Hypoblast	KEGG	ssc04145	Phagosome	21/434	-3.23579	-3.33461	ATP6V0D1,ATP6V1C1,ATP6V1H,SCARB1,LAMP1,ITGB1,CTSV,CTSL,ATP6V1A,CANX,CALR,ATP6V0A4,ATP6V1F,ATP6V1B2,SEC61G,RAC1,ATP6V1G3,ITGB5,SEC61B,ENSSSCG00000008056,ENSSSCG00000010099
E10	TE_vs_Hypoblast	KEGG	ssc04721	Synaptic vesicle cycle	14/434	-3.04966	-3.14848	ATP6V0D1,ATP6V1C1,SLC1A1,ATP6V1H,ATP6V1A,CLTB,ATP6V0A4,ATP6V1F,SLC1A3,AP2B1,CLTC,ATP6V1B2,ATP6V1G3,ENSSSCG00000008056
E10	TE_vs_Hypoblast	KEGG	ssc05412	Arrhythmogenic right ventricular cardiomyopathy (ARVC)	14/434	-3.04966	-3.14848	PKP2,DSP,CDH2,LMNA,ITGB1,ITGA9,JUP,DSG2,DSC2,DAG1,ATP2A2,LAMA1,SLC8A1,ITGB5
E10	TE_vs_Hypoblast	KEGG	ssc04979	Cholesterol metabolism	11/434	-3.04966	-3.14848	APOE,NPC2,NPC1,ABCA1,APOA2,LRPAP1,SCARB1,SOAT1,LDLR,APOA1,LRP2
E10	TE_vs_Hypoblast	KEGG	ssc03320	PPAR signaling pathway	14/434	-3.03506	-3.13388	ME1,FABP5,SLC27A4,APOA2,SORBS1,SCD,CPT1A,SLC27A6,ACOX1,SCP2,APOA1,PLIN2,FABP3,ENSSSCG00000014272
E10	TE_vs_Hypoblast	KEGG	ssc00600	Sphingolipid metabolism	10/434	-2.57021	-2.66903	NEU1,CERS3,SGPL1,CERS4,UGCG,CERS5,GALC,SGPP1,ACER3,CERS6
E10	TE_vs_Hypoblast	KEGG	ssc04530	Tight junction	20/434	-2.55621	-2.65503	EZR,EPB41L4B,MPDZ,SRC,ACTR2,RAPGEF2,ITGB1,CLDN8,TIAM1,PRKCI,MAPK9,GATA4,CLDN6,RAB8B,RAC1,ACTN1,CLDN1,ENSSSCG00000010099,ENSSSCG00000039506,ENSSSCG00000039506
E10	TE_vs_Hypoblast	KEGG	ssc05418	Fluid shear stress and atherosclerosis	18/434	-2.38172	-2.48054	MAPK14,FOS,ASS1,SRC,PDGFA,CTSV,CTSL,MAPK9,SUMO2,DUSP1,CALM1,MGST1,IFNG,RAC1,ENSSSCG00000023467,ENSSSCG00000032003,ENSSSCG00000032003,ENSSSCG00000035836
E10	TE_vs_Hypoblast	KEGG	ssc00640	Propanoate metabolism	8/434	-2.30144	-2.40025	ACSS3,SUCLA2,SUCLG2,DLD,ACOX1,MCEE,ECHS1,ENSSSCG00000000576
E10	TE_vs_Hypoblast	KEGG	ssc05100	Bacterial invasion of epithelial cells	12/434	-2.23114	-2.32996	SRC,ARPC1B,SEPTIN11,GAB1,ITGB1,CLTB,SEPTIN8,CBL,FN1,CLTC,CDH1,RAC1
E10	TE_vs_Hypoblast	KEGG	ssc04510	Focal adhesion	22/434	-2.10729	-2.20611	IGF1,SRC,PDGFA,PDGFRA,COL4A2,ITGB1,ITGA9,MAPK9,LAMC1,LAMB1,FN1,PRKCA,TLN2,MYL5,BIRC3,BIRC3,IGF1R,CAPN2,RAC1,LAMA1,ACTN1,ITGB5
E10	TE_vs_Hypoblast	KEGG	ssc01200	Carbon metabolism	15/434	-1.97266	-2.07148	TPI1,GAPDH,PGD,ME1,GLDC,SUCLA2,SUCLG2,TALDO1,DLD,ACOX1,GOT2,MCEE,ECHS1,ENSSSCG00000001930,ENSSSCG00000040203
E10	TE_vs_Hypoblast	KEGG	ssc05323	Rheumatoid arthritis	13/434	-1.92366	-2.02248	FOS,ATP6V0D1,ATP6V1C1,ATP6V1H,CTSV,CTSL,ATP6V1A,ATP6V0A4,ATP6V1F,ATP6V1B2,IFNG,ATP6V1G3,ENSSSCG00000008056
E10	TE_vs_Hypoblast	KEGG	ssc05414	Dilated cardiomyopathy (DCM)	13/434	-1.86055	-1.95937	IGF1,LMNA,TPM3,GNAS,ITGB1,ITGA9,TNNC1,TPM4,DAG1,ATP2A2,LAMA1,SLC8A1,ITGB5,ENSSSCG00000033041
E10	TE_vs_Hypoblast	KEGG	ssc05146	Amoebiasis	13/434	-1.7149	-1.81372	GNAS,COL4A2,GNA15,LAMC1,LAMB1,FN1,C9,PRKCA,GNA11,IFNG,LAMA1,ACTN1,HSPB1,ENSSSCG00000033041
E10	TE_vs_Hypoblast	KEGG	ssc05410	Hypertrophic cardiomyopathy (HCM)	12/434	-1.63031	-1.72913	IGF1,LMNA,TPM3,ITGB1,ITGA9,TNNC1,TPM4,DAG1,ATP2A2,LAMA1,SLC8A1,ITGB5
E10	TE_vs_Hypoblast	KEGG	ssc00480	Glutathione metabolism	9/434	-1.63031	-1.72913	GCLC,PGD,PRDX6,MGST1,GPX1,ENSSSCG00000023467,ENSSSCG00000032003,ENSSSCG00000032003,ENSSSCG00000035836
E10	TE_vs_Hypoblast	KEGG	ssc04144	Endocytosis	23/434	-1.63031	-1.72913	WASHC4,EPS15,IGF2R,VPS28,SRC,ARPC1B,PDGFRA,PRKCI,FGFR4,CLTB,CBL,DAB2,AP2B1,RAB11FIP4,CLTC,SNX2,SPART,LDLR,IGF1R,ACAP2,VPS25,ENSSSCG00000010401,ENSSSCG00000011237
E10	TE_vs_Hypoblast	KEGG	ssc00100	Steroid biosynthesis	5/434	-1.49115	-1.58997	SQLE,CYP51A1,SOAT1,DHCR7,FDFT1
E10	TE_vs_Hypoblast	KEGG	ssc04070	Phosphatidylinositol signaling system	12/434	-1.49115	-1.58997	CDS1,DGKD,DGKZ,PIK3C2B,INPP1,INPP5D,PRKCA,PLCD3,CALM1,CDIPT,MTMR7,ENSSSCG00000004746
E10	TE_vs_Hypoblast	KEGG	ssc01230	Biosynthesis of amino acids	10/434	-1.46225	-1.56107	TPI1,GAPDH,BCAT2,ASS1,ALDH18A1,TALDO1,GLUL,GOT2,PYCR1,ENSSSCG00000001930
E10	TE_vs_Hypoblast	KEGG	ssc04976	Bile secretion	11/434	-1.43607	-1.53489	SLC10A1,CA2,GNAS,SCARB1,ABCG2,ABCG2,ABCC2,P3H1,SLC4A5,LDLR,ENSSSCG00000026996,ENSSSCG00000033041
E10	TE_vs_Hypoblast	KEGG	ssc04978	Mineral absorption	8/434	-1.41317	-1.51199	FTL,TRPM7,SLC39A4,CYBRD1,ATP2B1,SLC31A1,SLC8A1,ENSSSCG00000028203
E10	TE_vs_Hypoblast	KEGG	ssc00010	Glycolysis / Gluconeogenesis	9/434	-1.39157	-1.49039	TPI1,GAPDH,PGM2,GALM,DLD,ALDH3B2,AKR1A1,ENSSSCG00000000576,ENSSSCG00000001930
E10	TE_vs_Hypoblast	KEGG	ssc00270	Cysteine and methionine metabolism	8/434	-1.39157	-1.49039	TST,GCLC,BCAT2,MTAP,APIP,MRI1,GOT2,ENSSSCG00000000576
E10	TE_vs_Hypoblast	KEGG	ssc04015	Rap1 signaling pathway	20/434	-1.33432	-1.43314	IGF1,MAPK14,MAGI3,SRC,PDGFA,GNAS,PDGFRA,RAPGEF2,ITGB1,TIAM1,PRKCI,FGFR4,FYB1,PRKCA,TLN2,CDH1,CALM1,IGF1R,RAC1,ID1,ENSSSCG00000033041
E11	Ectoderm_vs_Endoderm	GO_BP	GO:0016053	organic acid biosynthetic process	23/314	-3.49538	-3.54056	LTA4H,GAPDH,SHAS2,PTGES,MGST3,PSPH,HK2,HKDC1,PGAM1,RBP1,FGF19,PTGS2,ASNS,GCK,ALDOC,PRXL2B,DDIT4,ACTN3,ENSSSCG00000001930,ENSSSCG00000003086,ENSSSCG00000009667,ENSSSCG00000010056,ENSSSCG00000015069
E11	Ectoderm_vs_Endoderm	GO_BP	GO:0046394	carboxylic acid biosynthetic process	23/314	-3.49538	-3.54056	LTA4H,GAPDH,SHAS2,PTGES,MGST3,PSPH,HK2,HKDC1,PGAM1,RBP1,FGF19,PTGS2,ASNS,GCK,ALDOC,PRXL2B,DDIT4,ACTN3,ENSSSCG00000001930,ENSSSCG00000003086,ENSSSCG00000009667,ENSSSCG00000010056,ENSSSCG00000015069
E11	Ectoderm_vs_Endoderm	GO_BP	GO:0044283	small molecule biosynthetic process	31/314	-2.75713	-2.80232	LTA4H,GAPDH,PCK2,APOE,ACADM,SHAS2,PTGES,MGST3,PSPH,HK2,HKDC1,PGAM1,RBP1,FGF19,PTGS2,ASNS,SPHK1,GCK,ALDOC,SOD1,PRXL2B,APOA1,DDIT4,IFNG,ACTN3,BMP2,ENSSSCG00000001930,ENSSSCG00000003086,ENSSSCG00000009667,ENSSSCG00000010056,ENSSSCG00000015069
E11	Ectoderm_vs_Endoderm	GO_BP	GO:0015748	organophosphate ester transport	9/314	-2.75713	-2.80232	SLC44A4,APOE,APOA2,MTTP,SCARB1,ANKH,APOA1,ENSSSCG00000003086,ENSSSCG00000015069
E11	Ectoderm_vs_Endoderm	GO_BP	GO:0006096	glycolytic process	9/314	-2.74034	-2.78552	GAPDH,HK2,HKDC1,PGAM1,GCK,ALDOC,DDIT4,ACTN3,ENSSSCG00000001930
E11	Ectoderm_vs_Endoderm	GO_BP	GO:0006757	ATP generation from ADP	9/314	-2.74034	-2.78552	GAPDH,HK2,HKDC1,PGAM1,GCK,ALDOC,DDIT4,ACTN3,ENSSSCG00000001930
E11	Ectoderm_vs_Endoderm	GO_BP	GO:0006165	nucleoside diphosphate phosphorylation	9/314	-2.55726	-2.60245	GAPDH,HK2,HKDC1,PGAM1,GCK,ALDOC,DDIT4,ACTN3,ENSSSCG00000001930
E11	Ectoderm_vs_Endoderm	GO_BP	GO:0046939	nucleotide phosphorylation	9/314	-2.55726	-2.60245	GAPDH,HK2,HKDC1,PGAM1,GCK,ALDOC,DDIT4,ACTN3,ENSSSCG00000001930
E11	Ectoderm_vs_Endoderm	GO_BP	GO:0006754	ATP biosynthetic process	11/314	-2.51094	-2.55613	GAPDH,HK2,HKDC1,PGAM1,GCK,ALDOC,ATP5ME,DDIT4,ATP5F1D,ACTN3,ENSSSCG00000001930
E11	Ectoderm_vs_Endoderm	GO_BP	GO:0016052	carbohydrate catabolic process	11/314	-2.51094	-2.55613	GAPDH,NEU1,GUSB,HK2,HKDC1,PGAM1,GCK,ALDOC,DDIT4,ACTN3,ENSSSCG00000001930
E11	Ectoderm_vs_Endoderm	GO_BP	GO:0071825	protein-lipid complex subunit organization	6/314	-2.47114	-2.51633	APOE,APOA2,MTTP,SCARB1,APOA1,ENSSSCG00000015069
E11	Ectoderm_vs_Endoderm	GO_BP	GO:0071827	plasma lipoprotein particle organization	6/314	-2.47114	-2.51633	APOE,APOA2,MTTP,SCARB1,APOA1,ENSSSCG00000015069
E11	Ectoderm_vs_Endoderm	GO_BP	GO:0072525	pyridine-containing compound biosynthetic process	9/314	-2.44171	-2.4869	GAPDH,HK2,HKDC1,PGAM1,GCK,ALDOC,DDIT4,ACTN3,ENSSSCG00000001930
E11	Ectoderm_vs_Endoderm	GO_BP	GO:0006066	alcohol metabolic process	18/314	-2.39054	-2.43573	PCK2,APOE,APOA2,ADH5,SCARB1,ALDH2,RBP1,APP,SPHK1,SOD1,TTR,CYP11A1,APOA1,DPM2,IFNG,FDX1,BMP2,AKR1B1
E11	Ectoderm_vs_Endoderm	GO_BP	GO:0046434	organophosphate catabolic process	13/314	-2.38329	-2.42848	GAPDH,APOA2,HK2,SCARB1,HKDC1,PGAM1,GCK,ALDOC,GPD1L,DDIT4,ACTN3,ENSSSCG00000001930,ENSSSCG00000003086
E11	Ectoderm_vs_Endoderm	GO_BP	GO:0097006	regulation of plasma lipoprotein particle levels	7/314	-2.32285	-2.36804	APOE,APOA2,MTTP,SCARB1,APOA1,ENSSSCG00000003086,ENSSSCG00000015069
E11	Ectoderm_vs_Endoderm	GO_BP	GO:0034381	plasma lipoprotein particle clearance	5/314	-1.94957	-1.99476	APOE,APOA2,SCARB1,ENSSSCG00000003086,ENSSSCG00000015069
E11	Ectoderm_vs_Endoderm	GO_BP	GO:0033344	cholesterol efflux	6/314	-1.63714	-1.68233	APOE,APOA2,SCARB1,APOA1,ENSSSCG00000003086,ENSSSCG00000015069
E11	Ectoderm_vs_Endoderm	GO_BP	GO:1901615	organic hydroxy compound metabolic process	21/314	-1.63714	-1.68233	PCK2,APOE,APOA2,ADH5,SCARB1,ALDH2,EBPL,RBP1,APP,FGF19,SPHK1,SOD1,TTR,CYP11A1,APOA1,DPM2,IFNG,FDX1,ACTN3,BMP2,AKR1B1
E11	Ectoderm_vs_Endoderm	GO_BP	GO:0055088	lipid homeostasis	9/314	-1.56908	-1.61427	APOE,APOA2,HNF4A,MTTP,SCARB1,ASGR2,APOA1,ENSSSCG00000003086,ENSSSCG00000015069
E11	Ectoderm_vs_Endoderm	GO_BP	GO:0017144	drug metabolic process	26/314	-1.55453	-1.59972	GAPDH,PCK2,SLC44A4,HK2,AFP,ADH5,ALDH2,PRDX3,HKDC1,PGAM1,HBE1,OXCT1,GCK,ALDOC,DPEP1,SOD1,CYP11A1,ATP5ME,DDIT4,IFNG,ATP5F1D,ACTN3,BMP2,AKR1B1,ENSSSCG00000001930,ENSSSCG00000021767
E11	Ectoderm_vs_Endoderm	GO_BP	GO:0072524	pyridine-containing compound metabolic process	9/314	-1.52956	-1.57475	GAPDH,HK2,HKDC1,PGAM1,GCK,ALDOC,DDIT4,ACTN3,ENSSSCG00000001930
E11	Ectoderm_vs_Endoderm	GO_BP	GO:0001706	endoderm formation	5/314	-1.50988	-1.55506	ITGA5,MESP1,SOX17,CTNNB1,NOG
E11	Ectoderm_vs_Endoderm	GO_BP	GO:0006629	lipid metabolic process	41/314	-1.50129	-1.54648	FITM1,PCK2,NEU1,APOE,ACADM,PTGES,APOA2,MGST3,HNF4A,AFP,NAAA,ID2,SCARB1,EBPL,PSAP,PLA2G12B,RBP1,APP,TMEM86A,FGF19,PLPP2,PTGS2,PDK1,SPHK1,PLPP1,DPEP1,PHLDB2,SOD1,TTR,CYP11A1,PRXL2B,PIGS,APOA1,DPM2,IFNG,FDX1,BMP2,APOH,ENSSSCG00000003086,ENSSSCG00000015069,ENSSSCG00000018055
E11	Ectoderm_vs_Endoderm	GO_BP	GO:0046503	glycerolipid catabolic process	6/314	-1.41232	-1.45751	APOE,APOA2,SCARB1,APOA1,ENSSSCG00000003086,ENSSSCG00000015069
E11	Ectoderm_vs_Endoderm	GO_BP	GO:0046461	neutral lipid catabolic process	5/314	-1.41232	-1.45751	APOE,APOA2,APOA1,ENSSSCG00000003086,ENSSSCG00000015069
E11	Ectoderm_vs_Endoderm	GO_BP	GO:0046464	acylglycerol catabolic process	5/314	-1.41232	-1.45751	APOE,APOA2,APOA1,ENSSSCG00000003086,ENSSSCG00000015069
E11	Ectoderm_vs_Endoderm	GO_BP	GO:0042493	response to drug	21/314	-1.32743	-1.37262	SYT10,PCK2,HOMER2,SLC44A4,SLC1A1,ACTB,KDR,HMGB2,PRDX3,PSAP,CASTOR1,CTNNB1,VIM,CHRM4,SPHK1,ANKH,DPEP1,SOD1,DDIT4,FDX1,ENSSSCG00000016527
E11	Ectoderm_vs_Endoderm	GO_BP	GO:0035036	sperm-egg recognition	5/314	-1.32743	-1.37262	CCT2,CCT3,CCT4,FETUB,CD9
E11	Ectoderm_vs_Endoderm	GO_BP	GO:0046390	ribose phosphate biosynthetic process	13/314	-1.32743	-1.37262	GAPDH,AMPD1,HK2,HKDC1,PGAM1,PDK1,GCK,ALDOC,ATP5ME,DDIT4,ATP5F1D,ACTN3,ENSSSCG00000001930
E11	Ectoderm_vs_Endoderm	GO_BP	GO:0031647	regulation of protein stability	12/314	-1.32743	-1.37262	CCT2,GAPDH,APOA2,CCT3,LMNA,SOX17,CCT4,ASGR2,APOA1,DPM2,CASP3,BMP2
E11	Ectoderm_vs_Endoderm	GO_BP	GO:0014706	striated muscle tissue development	15/314	-1.32743	-1.37262	YBX3,RIPOR2,MESP1,ACADM,ACTC1,GJA1,LMNA,SOX17,ID2,NEBL,CTNNB1,GJC1,NOG,ACTN3,BMP2
E11	Ectoderm_vs_Endoderm	GO_BP	GO:0031329	regulation of cellular catabolic process	22/314	-1.32743	-1.37262	PSME2,HSP90AB1,FURIN,ZC3H14,RRAGD,KDR,SCARB1,BNIP3L,C9orf72,VIM,TRIM65,PLK2,PHF23,UBB,TIRAP,CARHSP1,DDIT4,IFNG,ACTN3,ENSSSCG00000003086,ENSSSCG00000009327,ENSSSCG00000015069
E11	Ectoderm_vs_Endoderm	GO_BP	GO:0050817	coagulation	10/314	-1.32743	-1.37262	HNF4A,TEC,F10,ANXA5,HABP2,FERMT3,F2,SERPINC1,CD9,APOH
E11	Ectoderm_vs_Endoderm	GO_BP	GO:0008037	cell recognition	7/314	-1.32291	-1.3681	CCT2,CCT3,CCT4,SCARB1,APP,FETUB,CD9
E11	Ectoderm_vs_Endoderm	GO_BP	GO:0071897	DNA biosynthetic process	8/314	-1.32291	-1.3681	CCT2,RPA2,PCLAF,CCT3,CCT4,CTNNB1,DNAJC2,SPHK1
E11	Ectoderm_vs_Endoderm	GO_BP	GO:0032212	positive regulation of telomere maintenance via telomerase	4/314	-1.32291	-1.3681	CCT2,CCT3,CCT4,CTNNB1
E11	Ectoderm_vs_Endoderm	GO_BP	GO:1904358	positive regulation of telomere maintenance via telomere lengthening	4/314	-1.32291	-1.3681	CCT2,CCT3,CCT4,CTNNB1
E11	Ectoderm_vs_Endoderm	GO_CC	GO:0034364	high-density lipoprotein particle	7/343	-4.50102	-4.53084	APOM,APOE,APOA2,APOA1,APOH,ENSSSCG00000003086,ENSSSCG00000015069
E11	Ectoderm_vs_Endoderm	GO_CC	GO:0099081	supramolecular polymer	29/343	-4.07844	-4.10826	CCT2,BICD1,TUBA1B,TUBA1B,TUBB,FHL3,MFAP2,ACTC1,GJA1,CCT3,LMNA,CCT4,NEBL,CTNNB1,TNNC1,VIM,FXR1,TUBA4A,MYL4,MAP1B,KRT14,SYNC,KIF5C,ARL3,MYL9,ACTN3,TNNI3,ENSSSCG00000010099,ENSSSCG00000010103
E11	Ectoderm_vs_Endoderm	GO_CC	GO:0099512	supramolecular fiber	29/343	-4.07844	-4.10826	CCT2,BICD1,TUBA1B,TUBA1B,TUBB,FHL3,MFAP2,ACTC1,GJA1,CCT3,LMNA,CCT4,NEBL,CTNNB1,TNNC1,VIM,FXR1,TUBA4A,MYL4,MAP1B,KRT14,SYNC,KIF5C,ARL3,MYL9,ACTN3,TNNI3,ENSSSCG00000010099,ENSSSCG00000010103
E11	Ectoderm_vs_Endoderm	GO_CC	GO:0099080	supramolecular complex	29/343	-4.07844	-4.10826	CCT2,BICD1,TUBA1B,TUBA1B,TUBB,FHL3,MFAP2,ACTC1,GJA1,CCT3,LMNA,CCT4,NEBL,CTNNB1,TNNC1,VIM,FXR1,TUBA4A,MYL4,MAP1B,KRT14,SYNC,KIF5C,ARL3,MYL9,ACTN3,TNNI3,ENSSSCG00000010099,ENSSSCG00000010103
E11	Ectoderm_vs_Endoderm	GO_CC	GO:0032994	protein-lipid complex	7/343	-3.71403	-3.74385	APOM,APOE,APOA2,APOA1,APOH,ENSSSCG00000003086,ENSSSCG00000015069
E11	Ectoderm_vs_Endoderm	GO_CC	GO:1990777	lipoprotein particle	7/343	-3.71403	-3.74385	APOM,APOE,APOA2,APOA1,APOH,ENSSSCG00000003086,ENSSSCG00000015069
E11	Ectoderm_vs_Endoderm	GO_CC	GO:0101031	chaperone complex	5/343	-2.52203	-2.55185	CCT2,CCT3,CCT4,STIP1,ENSSSCG00000020808
E11	Ectoderm_vs_Endoderm	GO_CC	GO:0005902	microvillus	6/343	-2.46546	-2.49528	ANKS4B,CTNNB1,RDX,SLC9A3R1,DPEP1,FOXA1
E11	Ectoderm_vs_Endoderm	GO_CC	GO:0043292	contractile fiber	12/343	-2.42894	-2.45876	FHL3,ACTC1,GJA1,NEBL,CTNNB1,TNNC1,FXR1,MYL4,SYNC,MYL9,ACTN3,TNNI3
E11	Ectoderm_vs_Endoderm	GO_CC	GO:0045177	apical part of cell	13/343	-2.21844	-2.24826	HOMER2,SLC44A4,GJA1,SLC39A4,SLC1A1,SCARB1,CTNNB1,CHL1,APP,SLC9A3R1,DPEP1,SLC23A1,PLET1
E11	Ectoderm_vs_Endoderm	GO_CC	GO:0005874	microtubule	13/343	-2.17672	-2.20654	CCT2,BICD1,TUBA1B,TUBA1B,TUBB,CCT3,CCT4,TUBA4A,MAP1B,KIF5C,ARL3,ENSSSCG00000010099,ENSSSCG00000010103
E11	Ectoderm_vs_Endoderm	GO_CC	GO:0044297	cell body	12/343	-1.52846	-1.55828	CCT2,ACTC1,CCT3,CCT4,C9orf72,APP,MAP1B,UBB,SOD1,UCHL1,KIF5C,DPYSL2
E11	Ectoderm_vs_Endoderm	GO_CC	GO:0005615	extracellular space	40/343	-1.36676	-1.39658	IGF1,ANPEP,APOM,APOE,CHGA,SERPINA1,TACSTD2,APOA2,PLAT,GUSB,AFP,HMGB2,PSAP,SFTPA1,CPN1,TF,CCK,C9orf72,APP,AHSG,SERPINC1,PTN,GARS1,DPEP1,SOD1,TTR,CD9,APOA1,CD70,IFNG,IGFBP2,NOG,BMP2,APOH,ENSSSCG00000003086,ENSSSCG00000015069,ENSSSCG00000023426,ENSSSCG00000035724,ENSSSCG00000039214,ENSSSCG00000039658
E11	Ectoderm_vs_Endoderm	KEGG	ssc00010	Glycolysis / Gluconeogenesis	16/327	-6.66766	-6.7673	GAPDH,PCK2,HK2,ADH5,ALDH2,HKDC1,PGAM1,LDHA,GCK,ALDOC,ENO1,PFKL,ENSSSCG00000000576,ENSSSCG00000001930,ENSSSCG00000006324,ENSSSCG00000032556
E11	Ectoderm_vs_Endoderm	KEGG	ssc04530	Tight junction	20/327	-3.68506	-3.7847	YBX3,TUBA1B,TUBA1B,ACTN4,ACTB,CLDN4,CLDN10,CLDN8,PPP2CA,RDX,TUBA4A,SLC9A3R1,RAB8B,PCNA,MYL9,CCND1,ENSSSCG00000006621,ENSSSCG00000010099,ENSSSCG00000010103,ENSSSCG00000012071
E11	Ectoderm_vs_Endoderm	KEGG	ssc04066	HIF-1 signaling pathway	16/327	-3.61288	-3.71251	GAPDH,IGF1,EGLN3,HK2,HKDC1,PFKFB3,TF,LDHA,PDK1,ALDOC,ENO1,P3H1,PFKL,IFNG,ENSSSCG00000000576,ENSSSCG00000032556
E11	Ectoderm_vs_Endoderm	KEGG	ssc01200	Carbon metabolism	16/327	-3.48338	-3.58302	GAPDH,ACAT2,PSAT1,GLDC,PSPH,HK2,ADH5,HKDC1,PGAM1,GCK,ALDOC,ENO1,PFKL,MCEE,ENSSSCG00000001930,ENSSSCG00000032556
E11	Ectoderm_vs_Endoderm	KEGG	ssc05230	Central carbon metabolism in cancer	12/327	-3.48338	-3.58302	SLC1A5,HK2,HKDC1,PGAM1,LDHA,PDK1,GCK,SLC16A3,P3H1,PFKL,ENSSSCG00000000576,ENSSSCG00000001930
E11	Ectoderm_vs_Endoderm	KEGG	ssc04979	Cholesterol metabolism	10/327	-3.30373	-3.40337	SOAT2,APOE,APOA2,SCARB1,NCEH1,APOA1,APOH,LRP2,ENSSSCG00000003086,ENSSSCG00000015069
E11	Ectoderm_vs_Endoderm	KEGG	ssc00051	Fructose and mannose metabolism	8/327	-3.16346	-3.2631	HK2,HKDC1,PFKFB3,ALDOC,ENOSF1,PFKL,AKR1B1,ENSSSCG00000032556
E11	Ectoderm_vs_Endoderm	KEGG	ssc01230	Biosynthesis of amino acids	11/327	-2.62643	-2.72606	GAPDH,PSAT1,PSPH,PGAM1,ASNS,ALDOC,ENO1,BCAT1,PFKL,ENSSSCG00000001930,ENSSSCG00000032556
E11	Ectoderm_vs_Endoderm	KEGG	ssc04974	Protein digestion and absorption	12/327	-2.14326	-2.2429	SLC7A8,SLC7A7,SLC1A5,SLC1A1,ATP1A4,ATP1A4,ATP1A1,SLC3A1,COL4A2,SLC3A2,SLC7A9,COL18A1
E11	Ectoderm_vs_Endoderm	KEGG	ssc04145	Phagosome	15/327	-2.0599	-2.15954	TUBA1B,TUBA1B,ITGA5,TUBB,ACTB,SCARB1,SFTPA1,ATP6V0A4,ATP6V1F,TUBA4A,CYBA,ATP6V1G3,ENSSSCG00000001396,ENSSSCG00000010099,ENSSSCG00000010103
E11	Ectoderm_vs_Endoderm	KEGG	ssc04960	Aldosterone-regulated sodium reabsorption	7/327	-2.01168	-2.11131	IGF1,ATP1A4,ATP1A4,ATP1A1,SCNN1G,SGK1,FXYD4
E11	Ectoderm_vs_Endoderm	KEGG	ssc00620	Pyruvate metabolism	7/327	-1.97927	-2.0789	PCK2,ACAT2,ALDH2,LDHA,ENSSSCG00000000576,ENSSSCG00000001930,ENSSSCG00000006324
E11	Ectoderm_vs_Endoderm	KEGG	ssc04510	Focal adhesion	18/327	-1.97927	-2.0789	ITGA5,IGF1,ACTN4,ACTB,KDR,COL4A2,CTNNB1,FLNB,LAMC1,LAMB1,FLNC,FN1,GCK,CAPN2,LAMA1,MYL9,CCND2,CCND1
E11	Ectoderm_vs_Endoderm	KEGG	ssc04978	Mineral absorption	8/327	-1.97927	-2.0789	FTL,SLC39A4,ATP1A4,ATP1A4,ATP1A1,TF,TRPV5,SLC31A1
E11	Ectoderm_vs_Endoderm	KEGG	ssc00590	Arachidonic acid metabolism	10/327	-1.97927	-2.0789	LTA4H,GPX6,PTGES,PLA2G12B,PTGS2,PRXL2B,ENSSSCG00000010056,ENSSSCG00000020706,ENSSSCG00000020706,ENSSSCG00000020706
E11	Ectoderm_vs_Endoderm	KEGG	ssc00280	Valine, leucine and isoleucine degradation	8/327	-1.95092	-2.05056	ACAT2,ACADM,ALDH2,AGXT2,OXCT1,BCAT1,MCEE,ENSSSCG00000006324
E11	Ectoderm_vs_Endoderm	KEGG	ssc04975	Fat digestion and absorption	7/327	-1.72736	-1.82699	ACAT2,MTTP,SCARB1,PLA2G12B,PLPP2,PLPP1,APOA1
E11	Ectoderm_vs_Endoderm	KEGG	ssc03410	Base excision repair	6/327	-1.70942	-1.80906	NTHL1,PARP4,PARP1,PCNA,POLE4,ENSSSCG00000009327
E11	Ectoderm_vs_Endoderm	KEGG	ssc04210	Apoptosis	13/327	-1.61648	-1.71611	TUBA1B,TUBA1B,LMNA,ACTB,TUBA4A,PARP4,PARP1,CAPN2,CASP3,CTSF,CTSD,ENSSSCG00000010099,ENSSSCG00000010103
E11	Ectoderm_vs_Endoderm	KEGG	ssc03030	DNA replication	6/327	-1.61648	-1.71611	RPA2,MCM4,RPA3,PCNA,MCM7,POLE4
E11	Ectoderm_vs_Endoderm	KEGG	ssc05418	Fluid shear stress and atherosclerosis	13/327	-1.58114	-1.68078	HSP90AB1,MMP2,PLAT,MGST3,ACTB,KDR,CTNNB1,SQSTM1,SUMO2,GSTO1,CYBA,IFNG,ENSSSCG00000039214
E11	Ectoderm_vs_Endoderm	KEGG	ssc03320	PPAR signaling pathway	9/327	-1.50513	-1.60476	PCK2,ACADM,APOA2,SCP2,APOA1,CYP8B1,FABP3,ENSSSCG00000014272,ENSSSCG00000015069
E11	Ectoderm_vs_Endoderm	KEGG	ssc05414	Dilated cardiomyopathy (DCM)	10/327	-1.45788	-1.55751	ADCY6,ITGA5,IGF1,ACTC1,TPM2,LMNA,ACTB,TNNC1,LAMA1,TNNI3
E11	Ectoderm_vs_Endoderm	KEGG	ssc00270	Cysteine and methionine metabolism	7/327	-1.44499	-1.54462	PSAT1,LDHA,MRI1,AGXT2,BCAT1,ENSSSCG00000000576,ENSSSCG00000005663
E11	Ectoderm_vs_Endoderm	KEGG	ssc05205	Proteoglycans in cancer	16/327	-1.34834	-1.44798	ITGA5,IGF1,MMP2,HSPG2,ACTB,KDR,CTNNB1,FLNB,RDX,FLNC,FN1,IHH,WNT11,DDX5,CASP3,CCND1
E11	Ectoderm_vs_Endoderm	KEGG	ssc04540	Gap junction	9/327	-1.34834	-1.44798	ADCY6,TUBA1B,TUBA1B,TUBB,GJA1,LPAR1,TUBA4A,ENSSSCG00000010099,ENSSSCG00000010103
E11	Ectoderm_vs_Endoderm	KEGG	ssc00071	Fatty acid degradation	6/327	-1.34834	-1.44798	ACAT2,ACADM,ADH5,ALDH2,ENSSSCG00000006324,ENSSSCG00000014272
E11	Ectoderm_vs_Endoderm	KEGG	ssc00260	Glycine, serine and threonine metabolism	6/327	-1.34834	-1.44798	PSAT1,GLDC,PSPH,PGAM1,AGXT2,ENSSSCG00000021767
E11	Ectoderm_vs_Endoderm	KEGG	ssc00480	Glutathione metabolism	7/327	-1.34347	-1.4431	ANPEP,GPX6,MGST3,GSTO1,GPX4,CHAC1,ENSSSCG00000010056
E11	Ectoderm_vs_Endoderm	KEGG	ssc04260	Cardiac muscle contraction	9/327	-1.32077	-1.4204	ACTC1,TPM2,ATP1A4,ATP1A4,ATP1A1,TNNC1,MYL4,COX6B2,TNNI3
E11	Ectoderm_vs_Endoderm	KEGG	ssc04390	Hippo signaling pathway	13/327	-1.32077	-1.4204	ACTB,YWHAB,AFP,RASSF6,YWHAQ,ID2,LEF1,CTNNB1,PPP2CA,WNT11,CCND2,CCND1,BMP2
E11	Ectoderm_vs_Endoderm	KEGG	ssc00052	Galactose metabolism	5/327	-1.32077	-1.4204	HK2,HKDC1,GCK,PFKL,AKR1B1
E11	Ectoderm_vs_Endoderm	KEGG	ssc04918	Thyroid hormone synthesis	8/327	-1.32077	-1.4204	ADCY6,GPX6,ATP1A4,ATP1A4,ATP1A1,ASGR2,TTR,LRP2
E11	Ectoderm_vs_Endoderm	KEGG	ssc05204	Chemical carcinogenesis	8/327	-1.32077	-1.4204	MGST3,ADH5,PTGS2,GSTO1,ENSSSCG00000005663,ENSSSCG00000020706,ENSSSCG00000020706,ENSSSCG00000020706
E11	Ectoderm_vs_Mesdoderm	GO_BP	GO:0016125	sterol metabolic process	7/74	-2.38491	-2.42877	SQLE,APOA2,MSMO1,HMGCR,CYP11A1,SC5D,APOA1
E11	Ectoderm_vs_Mesdoderm	GO_BP	GO:0016126	sterol biosynthetic process	5/74	-2.36941	-2.41328	SQLE,MSMO1,HMGCR,SC5D,APOA1
E11	Ectoderm_vs_Mesdoderm	GO_BP	GO:0007492	endoderm development	4/74	-1.43365	-1.47752	MESP1,GATA6,SMAD3,SOX17
E11	Ectoderm_vs_Mesdoderm	GO_BP	GO:0001667	ameboidal-type cell migration	8/74	-1.43365	-1.47752	MESP1,TACSTD2,THBS1,SOX17,KDR,SEMA4C,PLK2,GLIPR2
E11	Ectoderm_vs_Mesdoderm	GO_BP	GO:0060795	cell fate commitment involved in formation of primary germ layer	3/74	-1.4162	-1.46007	MESP1,GATA6,SOX17
E11	Ectoderm_vs_Mesdoderm	GO_CC	GO:0019866	organelle inner membrane	9/83	-2.01221	-2.04666	SMAD3,ND1,ATP8,ND3,ND4L,ND4,CYTB,CYP11A1,TIMM21
E11	Ectoderm_vs_Mesdoderm	GO_CC	GO:0034364	high-density lipoprotein particle	3/83	-2.01221	-2.04666	APOM,APOA2,APOA1
E11	Ectoderm_vs_Mesdoderm	GO_CC	GO:0005743	mitochondrial inner membrane	8/83	-2.01221	-2.04666	ND1,ATP8,ND3,ND4L,ND4,CYTB,CYP11A1,TIMM21
E11	Ectoderm_vs_Mesdoderm	GO_CC	GO:0098800	inner mitochondrial membrane protein complex	6/83	-2.01221	-2.04666	ND1,ATP8,ND3,ND4L,ND4,TIMM21
E11	Ectoderm_vs_Mesdoderm	GO_CC	GO:0098803	respiratory chain complex	5/83	-2.01221	-2.04666	ND1,ND3,ND4L,ND4,CYTB
E11	Ectoderm_vs_Mesdoderm	GO_CC	GO:0044455	mitochondrial membrane part	7/83	-2.01221	-2.04666	ND1,ATP8,ND3,ND4L,ND4,CYTB,TIMM21
E11	Ectoderm_vs_Mesdoderm	GO_CC	GO:0070469	respiratory chain	5/83	-1.97873	-2.01318	ND1,ND3,ND4L,ND4,CYTB
E11	Ectoderm_vs_Mesdoderm	GO_CC	GO:0032994	protein-lipid complex	3/83	-1.97873	-2.01318	APOM,APOA2,APOA1
E11	Ectoderm_vs_Mesdoderm	GO_CC	GO:1990777	lipoprotein particle	3/83	-1.97873	-2.01318	APOM,APOA2,APOA1
E11	Ectoderm_vs_Mesdoderm	KEGG	ssc04510	Focal adhesion	9/90	-1.81523	-1.85772	IGF1,THBS1,PDGFRA,KDR,COL4A2,LAMC1,LAMB1,FN1,LAMA1
E11	Ectoderm_vs_Mesdoderm	KEGG	ssc04141	Protein processing in endoplasmic reticulum	8/90	-1.81523	-1.85772	PPP1R15A,EDEM2,NGLY1,DNAJB1,HSPA8,SSR3,EIF2S1,ENSSSCG00000011000
E11	Ectoderm_vs_Mesdoderm	KEGG	ssc04512	ECM-receptor interaction	6/90	-1.81523	-1.85772	THBS1,COL4A2,LAMC1,LAMB1,FN1,LAMA1
E11	Ectoderm_vs_Mesdoderm	KEGG	ssc00190	Oxidative phosphorylation	7/90	-1.75838	-1.80088	ATP6V1F,ND1,ATP8,ND3,ND4L,ND4,CYTB
E11	Ectoderm_vs_Mesdoderm	KEGG	ssc00100	Steroid biosynthesis	3/90	-1.54348	-1.58598	SQLE,MSMO1,SC5D
E11	Ectoderm_vs_Mesdoderm	KEGG	ssc05012	Parkinson disease	9/90	-1.54348	-1.58598	ND1,ATP8,ND3,ND4L,ND4,CYTB,UBC,EIF2S1,ENSSSCG00000010099
E11	Ectoderm_vs_Mesdoderm	KEGG	ssc03320	PPAR signaling pathway	5/90	-1.54348	-1.58598	ME1,APOA2,UBC,APOA1,FABP3
E11	Mesdoderm_vs_Endoderm	GO_BP	GO:0019752	carboxylic acid metabolic process	24/188	-1.40804	-1.4373	LTA4H,PCK2,ACADM,SHAS2,PTGES,MGST3,GUSB,PSPH,HK2,P4HA1,PGAM1,LDHA,PTGS2,ASNS,GARS1,GCK,DPEP1,GSTO1,CYP2C42,ENSSSCG00000000576,ENSSSCG00000003086,ENSSSCG00000009667,ENSSSCG00000015069,ENSSSCG00000021767
E11	Mesdoderm_vs_Endoderm	GO_BP	GO:0043436	oxoacid metabolic process	24/188	-1.40804	-1.4373	LTA4H,PCK2,ACADM,SHAS2,PTGES,MGST3,GUSB,PSPH,HK2,P4HA1,PGAM1,LDHA,PTGS2,ASNS,GARS1,GCK,DPEP1,GSTO1,CYP2C42,ENSSSCG00000000576,ENSSSCG00000003086,ENSSSCG00000009667,ENSSSCG00000015069,ENSSSCG00000021767
E11	Mesdoderm_vs_Endoderm	GO_BP	GO:0046461	neutral lipid catabolic process	5/188	-1.40804	-1.4373	APOE,APOA2,APOA1,ENSSSCG00000003086,ENSSSCG00000015069
E11	Mesdoderm_vs_Endoderm	GO_BP	GO:0046464	acylglycerol catabolic process	5/188	-1.40804	-1.4373	APOE,APOA2,APOA1,ENSSSCG00000003086,ENSSSCG00000015069
E11	Mesdoderm_vs_Endoderm	GO_BP	GO:0006082	organic acid metabolic process	24/188	-1.40804	-1.4373	LTA4H,PCK2,ACADM,SHAS2,PTGES,MGST3,GUSB,PSPH,HK2,P4HA1,PGAM1,LDHA,PTGS2,ASNS,GARS1,GCK,DPEP1,GSTO1,CYP2C42,ENSSSCG00000000576,ENSSSCG00000003086,ENSSSCG00000009667,ENSSSCG00000015069,ENSSSCG00000021767
E11	Mesdoderm_vs_Endoderm	GO_BP	GO:0035036	sperm-egg recognition	5/188	-1.40804	-1.4373	CCT2,CCT3,CCT4,FETUB,CD9
E11	Mesdoderm_vs_Endoderm	GO_BP	GO:0016999	antibiotic metabolic process	8/188	-1.40804	-1.4373	PCK2,ADH5,ALDH2,PRDX3,HBE1,DPEP1,SOD1,AKR1B1
E11	Mesdoderm_vs_Endoderm	GO_BP	GO:0032212	positive regulation of telomere maintenance via telomerase	4/188	-1.40804	-1.4373	CCT2,CCT3,CCT4,CTNNB1
E11	Mesdoderm_vs_Endoderm	GO_BP	GO:1904358	positive regulation of telomere maintenance via telomere lengthening	4/188	-1.40804	-1.4373	CCT2,CCT3,CCT4,CTNNB1
E11	Mesdoderm_vs_Endoderm	GO_BP	GO:0015914	phospholipid transport	5/188	-1.40804	-1.4373	APOE,APOA2,APOA1,ENSSSCG00000003086,ENSSSCG00000015069
E11	Mesdoderm_vs_Endoderm	GO_BP	GO:0016053	organic acid biosynthetic process	13/188	-1.40804	-1.4373	LTA4H,SHAS2,PTGES,MGST3,PSPH,HK2,PGAM1,PTGS2,ASNS,GCK,ENSSSCG00000003086,ENSSSCG00000009667,ENSSSCG00000015069
E11	Mesdoderm_vs_Endoderm	GO_BP	GO:0046394	carboxylic acid biosynthetic process	13/188	-1.40804	-1.4373	LTA4H,SHAS2,PTGES,MGST3,PSPH,HK2,PGAM1,PTGS2,ASNS,GCK,ENSSSCG00000003086,ENSSSCG00000009667,ENSSSCG00000015069
E11	Mesdoderm_vs_Endoderm	GO_BP	GO:0009988	cell-cell recognition	5/188	-1.40804	-1.4373	CCT2,CCT3,CCT4,FETUB,CD9
E11	Mesdoderm_vs_Endoderm	GO_BP	GO:0033344	cholesterol efflux	5/188	-1.40804	-1.4373	APOE,APOA2,APOA1,ENSSSCG00000003086,ENSSSCG00000015069
E11	Mesdoderm_vs_Endoderm	GO_BP	GO:0034381	plasma lipoprotein particle clearance	4/188	-1.40804	-1.4373	APOE,APOA2,ENSSSCG00000003086,ENSSSCG00000015069
E11	Mesdoderm_vs_Endoderm	GO_BP	GO:0071897	DNA biosynthetic process	7/188	-1.40804	-1.4373	CCT2,RPA2,PCLAF,CCT3,CCT4,CTNNB1,DNAJC2
E11	Mesdoderm_vs_Endoderm	GO_BP	GO:0006278	RNA-dependent DNA biosynthetic process	5/188	-1.40804	-1.4373	CCT2,RPA2,CCT3,CCT4,CTNNB1
E11	Mesdoderm_vs_Endoderm	GO_BP	GO:0007004	telomere maintenance via telomerase	5/188	-1.40804	-1.4373	CCT2,RPA2,CCT3,CCT4,CTNNB1
E11	Mesdoderm_vs_Endoderm	GO_BP	GO:0032371	regulation of sterol transport	5/188	-1.40804	-1.4373	APOE,APOA2,APOA1,ENSSSCG00000003086,ENSSSCG00000015069
E11	Mesdoderm_vs_Endoderm	GO_BP	GO:0032374	regulation of cholesterol transport	5/188	-1.40804	-1.4373	APOE,APOA2,APOA1,ENSSSCG00000003086,ENSSSCG00000015069
E11	Mesdoderm_vs_Endoderm	GO_BP	GO:0097006	regulation of plasma lipoprotein particle levels	5/188	-1.40804	-1.4373	APOE,APOA2,APOA1,ENSSSCG00000003086,ENSSSCG00000015069
E11	Mesdoderm_vs_Endoderm	GO_BP	GO:0042493	response to drug	16/188	-1.40804	-1.4373	SYT10,PCK2,SLC1A1,ACTB,KDR,HMGB2,PRDX3,PSAP,CTNNB1,VIM,CHRM4,DPEP1,SOD1,EIF4EBP1,CYP2C42,FDX1
E11	Mesdoderm_vs_Endoderm	GO_BP	GO:0050790	regulation of catalytic activity	30/188	-1.39537	-1.42464	CCT2,BICD1,PSME2,APOE,SERPINA1,RPA2,APOA2,YWHAB,CCT4,LEF1,PRDX3,PSAP,CTNNB1,APP,AHSG,FETUB,SLC9A3R1,CCNG1,DPEP1,SOD1,UCHL1,PKIG,FAM162A,MAD2L1,CACUL1,CCND2,ENSSSCG00000003086,ENSSSCG00000014015,ENSSSCG00000015069,ENSSSCG00000021560
E11	Mesdoderm_vs_Endoderm	GO_BP	GO:0035690	cellular response to drug	10/188	-1.38355	-1.41281	PCK2,ACTB,KDR,PSAP,CTNNB1,VIM,CHRM4,DPEP1,EIF4EBP1,FDX1
E11	Mesdoderm_vs_Endoderm	GO_BP	GO:0071825	protein-lipid complex subunit organization	4/188	-1.32837	-1.35764	APOE,APOA2,APOA1,ENSSSCG00000015069
E11	Mesdoderm_vs_Endoderm	GO_BP	GO:0071827	plasma lipoprotein particle organization	4/188	-1.32837	-1.35764	APOE,APOA2,APOA1,ENSSSCG00000015069
E11	Mesdoderm_vs_Endoderm	GO_CC	GO:0034364	high-density lipoprotein particle	6/212	-4.25181	-4.29147	APOM,APOE,APOA2,APOA1,ENSSSCG00000003086,ENSSSCG00000015069
E11	Mesdoderm_vs_Endoderm	GO_CC	GO:0032994	protein-lipid complex	6/212	-3.53461	-3.57427	APOM,APOE,APOA2,APOA1,ENSSSCG00000003086,ENSSSCG00000015069
E11	Mesdoderm_vs_Endoderm	GO_CC	GO:1990777	lipoprotein particle	6/212	-3.53461	-3.57427	APOM,APOE,APOA2,APOA1,ENSSSCG00000003086,ENSSSCG00000015069
E11	Mesdoderm_vs_Endoderm	GO_CC	GO:0101031	chaperone complex	5/212	-3.37222	-3.41188	CCT2,CCT3,CCT4,STIP1,ENSSSCG00000020808
E11	Mesdoderm_vs_Endoderm	GO_CC	GO:0099081	supramolecular polymer	18/212	-2.32377	-2.36343	CCT2,BICD1,MFAP2,GJA1,CCT3,LMNA,CCT4,NEBL,CTNNB1,TNNC1,VIM,TUBA4A,KRT14,KRT20,SYNC,KIF5C,ARL3,TNNI3
E11	Mesdoderm_vs_Endoderm	GO_CC	GO:0099512	supramolecular fiber	18/212	-2.32377	-2.36343	CCT2,BICD1,MFAP2,GJA1,CCT3,LMNA,CCT4,NEBL,CTNNB1,TNNC1,VIM,TUBA4A,KRT14,KRT20,SYNC,KIF5C,ARL3,TNNI3
E11	Mesdoderm_vs_Endoderm	GO_CC	GO:0099080	supramolecular complex	18/212	-2.32377	-2.36343	CCT2,BICD1,MFAP2,GJA1,CCT3,LMNA,CCT4,NEBL,CTNNB1,TNNC1,VIM,TUBA4A,KRT14,KRT20,SYNC,KIF5C,ARL3,TNNI3
E11	Mesdoderm_vs_Endoderm	GO_CC	GO:0044430	cytoskeletal part	26/212	-1.84414	-1.8838	CCT2,BICD1,TULP3,GJA1,CCT3,LMNA,CCT4,NEBL,CTNNB1,TNNC1,VIM,APP,FERMT3,PSMA1,TUBA4A,NPM1,KRT14,KRT20,GCK,SYNC,KIF5C,CCT5,ARL3,MAD2L1,TNNI3,ENSSSCG00000006621
E11	Mesdoderm_vs_Endoderm	GO_CC	GO:0005902	microvillus	4/212	-1.46008	-1.49974	CTNNB1,RDX,SLC9A3R1,DPEP1
E11	Mesdoderm_vs_Endoderm	KEGG	ssc00010	Glycolysis / Gluconeogenesis	11/201	-4.42405	-4.48673	PCK2,HK2,ADH5,ALDH2,PGAM1,LDHA,GCK,ENO1,PFKL,ENSSSCG00000000576,ENSSSCG00000006324
E11	Mesdoderm_vs_Endoderm	KEGG	ssc05204	Chemical carcinogenesis	9/201	-2.30791	-2.37059	MGST3,ADH5,PTGS2,GSTO1,CYP2C42,CYP2C42,ENSSSCG00000020706,ENSSSCG00000020706,ENSSSCG00000020706
E11	Mesdoderm_vs_Endoderm	KEGG	ssc04979	Cholesterol metabolism	7/201	-2.03052	-2.09321	SOAT2,APOE,APOA2,APOA1,LRP2,ENSSSCG00000003086,ENSSSCG00000015069
E11	Mesdoderm_vs_Endoderm	KEGG	ssc00980	Metabolism of xenobiotics by cytochrome P450	7/201	-1.59527	-1.65795	AKR7A2,MGST3,ADH5,GSTO1,ENSSSCG00000020706,ENSSSCG00000020706,ENSSSCG00000020706
E11	Mesdoderm_vs_Endoderm	KEGG	ssc00051	Fructose and mannose metabolism	5/201	-1.47763	-1.54031	HK2,PFKFB3,ENOSF1,PFKL,AKR1B1
E11	Mesdoderm_vs_Endoderm	KEGG	ssc05230	Central carbon metabolism in cancer	7/201	-1.47763	-1.54031	SLC1A5,HK2,PGAM1,LDHA,GCK,PFKL,ENSSSCG00000000576
E11	Mesdoderm_vs_Endoderm	KEGG	ssc04974	Protein digestion and absorption	8/201	-1.30904	-1.37172	SLC7A8,SLC1A5,SLC1A1,SLC3A1,COL4A2,SLC3A2,SLC7A9,COL18A1
E11	Mesdoderm_vs_Endoderm	KEGG	ssc00620	Pyruvate metabolism	5/201	-1.30904	-1.37172	PCK2,ALDH2,LDHA,ENSSSCG00000000576,ENSSSCG00000006324
E11	Mesdoderm_vs_Endoderm	KEGG	ssc00590	Arachidonic acid metabolism	7/201	-1.30904	-1.37172	LTA4H,GPX6,PTGES,PTGS2,ENSSSCG00000020706,ENSSSCG00000020706,ENSSSCG00000020706
E11	Mesdoderm_vs_Endoderm	KEGG	ssc03320	PPAR signaling pathway	7/201	-1.30904	-1.37172	PCK2,ACADM,APOA2,APOA1,FABP3,ENSSSCG00000014272,ENSSSCG00000015069
E11	Mesdoderm_vs_Endoderm	KEGG	ssc03040	Spliceosome	9/201	-1.30172	-1.36441	DDX39B,SF3A3,SF3B6,SF3B1,DDX5,PPIL1,ENSSSCG00000026064,ENSSSCG00000033653,ENSSSCG00000038947
E11	Mesdoderm_vs_Endoderm	KEGG	ssc00071	Fatty acid degradation	5/201	-1.30172	-1.36441	ACADM,ADH5,ALDH2,ENSSSCG00000006324,ENSSSCG00000014272
E11	Mesdoderm_vs_Endoderm	KEGG	ssc05205	Proteoglycans in cancer	12/201	-1.30172	-1.36441	MMP2,HSPG2,ACTB,KDR,CTNNB1,RDX,FN1,IHH,DDX5,CASP3,WNT5A,CCND1
E12	Ectoderm_vs_Endoderm	GO_BP	GO:0098754	detoxification	5/135	-1.58993	-1.62631	ADH5,NFE2L2,SOD1,MT3,ENSSSCG00000030300
E12	Ectoderm_vs_Endoderm	GO_BP	GO:0006882	cellular zinc ion homeostasis	4/135	-1.58993	-1.62631	SLC39A4,SLC39A8,MT3,ENSSSCG00000030300
E12	Ectoderm_vs_Endoderm	GO_BP	GO:0055069	zinc ion homeostasis	4/135	-1.58993	-1.62631	SLC39A4,SLC39A8,MT3,ENSSSCG00000030300
E12	Ectoderm_vs_Endoderm	GO_BP	GO:0008203	cholesterol metabolic process	7/135	-1.58993	-1.62631	APOE,APOA2,SCARB1,SOD1,MT3,APOA1,SREBF1
E12	Ectoderm_vs_Endoderm	GO_BP	GO:1902652	secondary alcohol metabolic process	7/135	-1.58993	-1.62631	APOE,APOA2,SCARB1,SOD1,MT3,APOA1,SREBF1
E12	Ectoderm_vs_Endoderm	GO_BP	GO:0046503	glycerolipid catabolic process	5/135	-1.3876	-1.42398	APOE,APOA2,SCARB1,PRDX6,APOA1
E12	Ectoderm_vs_Endoderm	GO_BP	GO:0071825	protein-lipid complex subunit organization	4/135	-1.3876	-1.42398	APOE,APOA2,SCARB1,APOA1
E12	Ectoderm_vs_Endoderm	GO_BP	GO:0071827	plasma lipoprotein particle organization	4/135	-1.3876	-1.42398	APOE,APOA2,SCARB1,APOA1
E12	Ectoderm_vs_Endoderm	GO_CC	GO:0099513	polymeric cytoskeletal fiber	12/148	-1.47365	-1.49067	LMNA,VIM,TUBA4A,MAP1B,KRT14,SYNC,KIF5C,STMN1,AURKB,KIF2A,ARL3,ENSSSCG00000010099
E12	Ectoderm_vs_Endoderm	GO_CC	GO:0005874	microtubule	8/148	-1.34632	-1.36334	TUBA4A,MAP1B,KIF5C,STMN1,AURKB,KIF2A,ARL3,ENSSSCG00000010099
E12	Ectoderm_vs_Endoderm	GO_CC	GO:0099081	supramolecular polymer	13/148	-1.34632	-1.36334	LMNA,VIM,TUBA4A,MYL4,MAP1B,KRT14,SYNC,KIF5C,STMN1,AURKB,KIF2A,ARL3,ENSSSCG00000010099
E12	Ectoderm_vs_Endoderm	GO_CC	GO:0099080	supramolecular complex	13/148	-1.34632	-1.36334	LMNA,VIM,TUBA4A,MYL4,MAP1B,KRT14,SYNC,KIF5C,STMN1,AURKB,KIF2A,ARL3,ENSSSCG00000010099
E12	Ectoderm_vs_Endoderm	KEGG	ssc04512	ECM-receptor interaction	8/158	-1.54524	-1.57367	ITGA5,HSPG2,COL9A1,COL4A2,LAMC1,LAMB1,FN1,LAMA1
E12	Ectoderm_vs_Endoderm	KEGG	ssc04979	Cholesterol metabolism	6/158	-1.54524	-1.57367	APOE,APOA2,LRPAP1,SCARB1,APOA1,LRP2
E12	Ectoderm_vs_Mesdoderm	GO_BP	GO:0006882	cellular zinc ion homeostasis	44277	-2.65573	-2.7915	MT1A,MT3,ENSSSCG00000030300
E12	Ectoderm_vs_Mesdoderm	GO_BP	GO:0055069	zinc ion homeostasis	44277	-2.65573	-2.7915	MT1A,MT3,ENSSSCG00000030300
E12	Ectoderm_vs_Mesdoderm	GO_BP	GO:0071276	cellular response to cadmium ion	44277	-2.65573	-2.7915	MT1A,MT3,ENSSSCG00000030300
E12	Ectoderm_vs_Mesdoderm	GO_BP	GO:0046686	response to cadmium ion	44277	-2.65573	-2.7915	MT1A,MT3,ENSSSCG00000030300
E12	Ectoderm_vs_Mesdoderm	GO_BP	GO:0045926	negative regulation of growth	44338	-2.65573	-2.7915	FRZB,MT1A,MT3,SFRP1,ENSSSCG00000030300
E12	Ectoderm_vs_Mesdoderm	GO_BP	GO:0035567	non-canonical Wnt signaling pathway	44277	-2.54528	-2.68106	FRZB,FZD5,SFRP1
E12	Ectoderm_vs_Mesdoderm	GO_BP	GO:0040007	growth	44399	-2.22025	-2.35602	GATA6,ANXA1,FRZB,MT1A,MT3,SFRP1,ENSSSCG00000030300
E12	Ectoderm_vs_Mesdoderm	GO_BP	GO:0098754	detoxification	44277	-2.22025	-2.35602	MT1A,MT3,ENSSSCG00000030300
E12	Ectoderm_vs_Mesdoderm	GO_BP	GO:0050866	negative regulation of cell activation	44308	-2.18768	-2.32345	ANXA1,PDGFA,CD9,SFRP1
E12	Ectoderm_vs_Mesdoderm	GO_BP	GO:0060429	epithelium development	44399	-1.83552	-1.9713	GATA6,ANXA1,ANXA4,FRZB,FZD5,GATA4,SFRP1
E12	Ectoderm_vs_Mesdoderm	GO_BP	GO:0048608	reproductive structure development	44338	-1.68696	-1.82273	GATA6,ANXA1,FZD5,GATA4,SFRP1
E12	Ectoderm_vs_Mesdoderm	GO_BP	GO:0061458	reproductive system development	44338	-1.68696	-1.82273	GATA6,ANXA1,FZD5,GATA4,SFRP1
E12	Ectoderm_vs_Mesdoderm	GO_BP	GO:0007043	cell-cell junction assembly	44277	-1.67372	-1.80949	FZD5,GJC1,CD9
E12	Ectoderm_vs_Mesdoderm	GO_BP	GO:0051241	negative regulation of multicellular organismal process	44399	-1.63752	-1.77329	GATA6,ANXA1,PDGFA,FRZB,CD9,MT3,SFRP1
E12	Ectoderm_vs_Mesdoderm	GO_BP	GO:0061041	regulation of wound healing	44277	-1.55867	-1.69444	ANXA1,PDGFA,CD9
E12	Ectoderm_vs_Mesdoderm	GO_BP	GO:0030855	epithelial cell differentiation	44338	-1.55512	-1.69089	GATA6,ANXA1,ANXA4,FRZB,GATA4
E12	Ectoderm_vs_Mesdoderm	GO_BP	GO:0042493	response to drug	44338	-1.55512	-1.69089	GATA6,ANXA1,GATA4,MT3,SFRP1
E12	Ectoderm_vs_Mesdoderm	GO_BP	GO:0010165	response to X-ray	44249	-1.55512	-1.69089	ANXA1,SFRP1
E12	Ectoderm_vs_Mesdoderm	GO_BP	GO:0043627	response to estrogen	44249	-1.4412	-1.57697	GATA6,SFRP1
E12	Ectoderm_vs_Mesdoderm	GO_BP	GO:0001666	response to hypoxia	44277	-1.38671	-1.52249	GATA6,MT3,SFRP1
E12	Ectoderm_vs_Mesdoderm	GO_BP	GO:0030308	negative regulation of cell growth	44277	-1.38671	-1.52249	FRZB,MT3,SFRP1
E12	Ectoderm_vs_Mesdoderm	GO_BP	GO:0036293	response to decreased oxygen levels	44277	-1.38671	-1.52249	GATA6,MT3,SFRP1
E12	Ectoderm_vs_Mesdoderm	GO_BP	GO:0030195	negative regulation of blood coagulation	44249	-1.38671	-1.52249	PDGFA,CD9
E12	Ectoderm_vs_Mesdoderm	GO_BP	GO:0003006	developmental process involved in reproduction	44338	-1.37646	-1.51224	GATA6,ANXA1,FZD5,GATA4,SFRP1
E12	Ectoderm_vs_Mesdoderm	GO_BP	GO:0048738	cardiac muscle tissue development	44277	-1.37646	-1.51224	GATA6,GJC1,GATA4
E12	Ectoderm_vs_Mesdoderm	GO_BP	GO:0048863	stem cell differentiation	44277	-1.37646	-1.51224	GATA6,FRZB,SFRP1
E12	Ectoderm_vs_Mesdoderm	GO_BP	GO:0045620	negative regulation of lymphocyte differentiation	44249	-1.37646	-1.51224	ANXA1,SFRP1
E12	Ectoderm_vs_Mesdoderm	GO_BP	GO:0014812	muscle cell migration	44249	-1.31515	-1.45093	ANXA1,PDGFA
E12	Ectoderm_vs_Mesdoderm	KEGG	ssc04550	Signaling pathways regulating pluripotency of stem cells	44340	-2.65303	-2.73429	JARID2,FZD5,HAND1,NANOG,NANOG
E12	Ectoderm_vs_Mesdoderm	KEGG	ssc00730	Thiamine metabolism	44251	-1.73084	-1.81211	ALPL,AK4
E12	Ectoderm_vs_Mesdoderm	KEGG	ssc05218	Melanoma	44279	-1.73084	-1.81211	PDGFA,PDGFRA,CDH1
E12	Ectoderm_vs_Mesdoderm	KEGG	ssc05231	Choline metabolism in cancer	44279	-1.44118	-1.52245	PDGFA,PDGFRA,DGKB
E12	Mesdoderm_vs_Endoderm	GO_BP	GO:0019218	regulation of steroid metabolic process	44267	-1.62809	-1.77533	APOE,APOA1,BMP2
E12	Mesdoderm_vs_Endoderm	GO_BP	GO:0022408	negative regulation of cell-cell adhesion	44267	-1.59614	-1.74338	SPINT2,CD9,BMP2
E12	Mesdoderm_vs_Endoderm	GO_BP	GO:0046165	alcohol biosynthetic process	44267	-1.59614	-1.74338	APOE,APOA1,BMP2
E12	Mesdoderm_vs_Endoderm	GO_BP	GO:0019433	triglyceride catabolic process	44239	-1.59614	-1.74338	APOE,APOA1
E12	Mesdoderm_vs_Endoderm	GO_BP	GO:0071825	protein-lipid complex subunit organization	44239	-1.59614	-1.74338	APOE,APOA1
E12	Mesdoderm_vs_Endoderm	GO_BP	GO:0071827	plasma lipoprotein particle organization	44239	-1.59614	-1.74338	APOE,APOA1
E12	Mesdoderm_vs_Endoderm	GO_BP	GO:0007162	negative regulation of cell adhesion	44267	-1.59614	-1.74338	SPINT2,CD9,BMP2
E12	Mesdoderm_vs_Endoderm	GO_BP	GO:0015914	phospholipid transport	44239	-1.57776	-1.725	APOE,APOA1
E12	Mesdoderm_vs_Endoderm	GO_BP	GO:1901617	organic hydroxy compound biosynthetic process	44267	-1.57776	-1.725	APOE,APOA1,BMP2
E12	Mesdoderm_vs_Endoderm	GO_BP	GO:0043062	extracellular structure organization	44267	-1.57776	-1.725	SPINT2,APOE,APOA1
E12	Mesdoderm_vs_Endoderm	GO_BP	GO:0033344	cholesterol efflux	44239	-1.57776	-1.725	APOE,APOA1
E12	Mesdoderm_vs_Endoderm	GO_BP	GO:0032371	regulation of sterol transport	44239	-1.57776	-1.725	APOE,APOA1
E12	Mesdoderm_vs_Endoderm	GO_BP	GO:0032374	regulation of cholesterol transport	44239	-1.57776	-1.725	APOE,APOA1
E12	Mesdoderm_vs_Endoderm	GO_BP	GO:0097006	regulation of plasma lipoprotein particle levels	44239	-1.57776	-1.725	APOE,APOA1
E12	Mesdoderm_vs_Endoderm	GO_BP	GO:0006801	superoxide metabolic process	44239	-1.55598	-1.70322	NFE2L2,CYBA
E12	Mesdoderm_vs_Endoderm	GO_BP	GO:0030193	regulation of blood coagulation	44239	-1.52802	-1.67526	NFE2L2,CD9
E12	Mesdoderm_vs_Endoderm	GO_BP	GO:1900046	regulation of hemostasis	44239	-1.52802	-1.67526	NFE2L2,CD9
E12	Mesdoderm_vs_Endoderm	GO_BP	GO:0015748	organophosphate ester transport	44239	-1.52373	-1.67096	APOE,APOA1
E12	Mesdoderm_vs_Endoderm	GO_BP	GO:0050818	regulation of coagulation	44239	-1.52373	-1.67096	NFE2L2,CD9
E12	Mesdoderm_vs_Endoderm	GO_BP	GO:0042632	cholesterol homeostasis	44239	-1.49181	-1.63905	APOE,APOA1
E12	Mesdoderm_vs_Endoderm	GO_BP	GO:0055092	sterol homeostasis	44239	-1.49181	-1.63905	APOE,APOA1
E12	Mesdoderm_vs_Endoderm	GO_BP	GO:0006066	alcohol metabolic process	44267	-1.49181	-1.63905	APOE,APOA1,BMP2
E12	Mesdoderm_vs_Endoderm	GO_BP	GO:0051270	regulation of cellular component movement	44298	-1.40756	-1.5548	SPINT2,S100A14,CD9,BMP2
E12	Mesdoderm_vs_Endoderm	GO_CC	GO:0034364	high-density lipoprotein particle	44239	-2.54942	-2.66398	APOE,APOA1
E12	Mesdoderm_vs_Endoderm	GO_CC	GO:0032994	protein-lipid complex	44239	-2.54942	-2.66398	APOE,APOA1
E12	Mesdoderm_vs_Endoderm	GO_CC	GO:0034358	plasma lipoprotein particle	44239	-2.54942	-2.66398	APOE,APOA1
E12	Mesdoderm_vs_Endoderm	GO_CC	GO:1990777	lipoprotein particle	44239	-2.54942	-2.66398	APOE,APOA1
E12	Mesdoderm_vs_Endoderm	GO_CC	GO:0005887	integral component of plasma membrane	44298	-1.6901	-1.80466	PTH1R,CD9,CYBA,BMP2
E12	Mesdoderm_vs_Endoderm	GO_CC	GO:0031226	intrinsic component of plasma membrane	44298	-1.6901	-1.80466	PTH1R,CD9,CYBA,BMP2
E12	Mesdoderm_vs_Endoderm	GO_CC	GO:0005615	extracellular space	44298	-1.30819	-1.42275	APOE,CD9,APOA1,BMP2
E12	Mesdoderm_vs_Endoderm	KEGG	ssc04512	ECM-receptor interaction	44344	-3.48601	-3.56363	COL4A2,LAMC1,LAMB1,FN1,LAMA1
E12	Mesdoderm_vs_Endoderm	KEGG	ssc05222	Small cell lung cancer	44344	-3.48601	-3.56363	COL4A2,LAMC1,LAMB1,FN1,LAMA1
E12	Mesdoderm_vs_Endoderm	KEGG	ssc05146	Amoebiasis	44344	-3.48601	-3.56363	COL4A2,LAMC1,LAMB1,FN1,LAMA1
E12	Mesdoderm_vs_Endoderm	KEGG	ssc04510	Focal adhesion	44375	-3.22242	-3.30004	COL4A2,LAMC1,LAMB1,FN1,CAPN2,LAMA1
E12	Mesdoderm_vs_Endoderm	KEGG	ssc04974	Protein digestion and absorption	44314	-2.47761	-2.55523	SLC7A8,COL4A2,SLC3A2,COL18A1
E12	Mesdoderm_vs_Endoderm	KEGG	ssc05150	Staphylococcus aureus infection	44283	-1.44394	-1.52156	KRT14,KRT14,KRT14
E12	Mesdoderm_vs_Endoderm	KEGG	ssc05165	Human papillomavirus infection	44344	-1.44124	-1.51885	COL4A2,LAMC1,LAMB1,FN1,LAMA1
E12	Mesdoderm_vs_Endoderm	KEGG	ssc04151	PI3K-Akt signaling pathway	44344	-1.43309	-1.51071	COL4A2,LAMC1,LAMB1,FN1,LAMA1
E12	Mesdoderm_vs_Endoderm	KEGG	ssc05145	Toxoplasmosis	44283	-1.43309	-1.51071	LAMC1,LAMB1,LAMA1
E12	TE_vs_Ectoderm	GO_BP	GO:0007405	neuroblast proliferation	44197	-1.94962	-2.32528	ENSSSCG00000014272
E12	TE_vs_Ectoderm	GO_BP	GO:0072089	stem cell proliferation	44197	-1.94962	-2.32528	ENSSSCG00000014272
E12	TE_vs_Ectoderm	GO_BP	GO:0061351	neural precursor cell proliferation	44197	-1.94962	-2.32528	ENSSSCG00000014272
E12	TE_vs_Ectoderm	GO_CC	GO:0005923	bicellular tight junction	44198	-1.58042	-2.25711	CLDN8
E12	TE_vs_Ectoderm	GO_CC	GO:0070160	tight junction	44198	-1.58042	-2.25711	CLDN8
E12	TE_vs_Ectoderm	GO_CC	GO:0043296	apical junction complex	44198	-1.58042	-2.25711	CLDN8
E13	Ectoderm_vs_Defi_Endoderm	GO_BP	GO:0044283	small molecule biosynthetic process	44435	-2.15694	-2.25234	APOE,ENO4,RBP1,ALOX15,APOA1,BMP2,ENSSSCG00000003086,ENSSSCG00000010734
E13	Ectoderm_vs_Defi_Endoderm	GO_BP	GO:0006820	anion transport	44374	-2.15694	-2.25234	APOE,CA2,SLC1A1,APOA1,ENSSSCG00000003086,ENSSSCG00000016527
E13	Ectoderm_vs_Defi_Endoderm	GO_BP	GO:0019433	triglyceride catabolic process	44282	-2.15113	-2.24653	APOE,APOA1,ENSSSCG00000003086
E13	Ectoderm_vs_Defi_Endoderm	GO_BP	GO:0046461	neutral lipid catabolic process	44282	-2.15113	-2.24653	APOE,APOA1,ENSSSCG00000003086
E13	Ectoderm_vs_Defi_Endoderm	GO_BP	GO:0046464	acylglycerol catabolic process	44282	-2.15113	-2.24653	APOE,APOA1,ENSSSCG00000003086
E13	Ectoderm_vs_Defi_Endoderm	GO_BP	GO:0019752	carboxylic acid metabolic process	44435	-2.15113	-2.24653	KARS1,ARG1,HNF4A,ENO4,RBP1,ALOX15,ENSSSCG00000003086,ENSSSCG00000010734
E13	Ectoderm_vs_Defi_Endoderm	GO_BP	GO:0055088	lipid homeostasis	44313	-2.15113	-2.24653	APOE,HNF4A,APOA1,ENSSSCG00000003086
E13	Ectoderm_vs_Defi_Endoderm	GO_BP	GO:0009790	embryo development	44435	-2.15113	-2.24653	KRT8,SOX17,HNF4A,KITLG,FOXA1,BMP2,ENSSSCG00000003839,ENSSSCG00000035293
E13	Ectoderm_vs_Defi_Endoderm	GO_BP	GO:0043436	oxoacid metabolic process	44435	-2.15113	-2.24653	KARS1,ARG1,HNF4A,ENO4,RBP1,ALOX15,ENSSSCG00000003086,ENSSSCG00000010734
E13	Ectoderm_vs_Defi_Endoderm	GO_BP	GO:0006082	organic acid metabolic process	44435	-2.15113	-2.24653	KARS1,ARG1,HNF4A,ENO4,RBP1,ALOX15,ENSSSCG00000003086,ENSSSCG00000010734
E13	Ectoderm_vs_Defi_Endoderm	GO_BP	GO:0002067	glandular epithelial cell differentiation	44282	-2.15113	-2.24653	HNF4A,FOXA1,BMP2
E13	Ectoderm_vs_Defi_Endoderm	GO_BP	GO:0033344	cholesterol efflux	44282	-2.15113	-2.24653	APOE,APOA1,ENSSSCG00000003086
E13	Ectoderm_vs_Defi_Endoderm	GO_BP	GO:0032371	regulation of sterol transport	44282	-2.15113	-2.24653	APOE,APOA1,ENSSSCG00000003086
E13	Ectoderm_vs_Defi_Endoderm	GO_BP	GO:0032374	regulation of cholesterol transport	44282	-2.15113	-2.24653	APOE,APOA1,ENSSSCG00000003086
E13	Ectoderm_vs_Defi_Endoderm	GO_BP	GO:0097006	regulation of plasma lipoprotein particle levels	44282	-2.15113	-2.24653	APOE,APOA1,ENSSSCG00000003086
E13	Ectoderm_vs_Defi_Endoderm	GO_BP	GO:0019216	regulation of lipid metabolic process	44343	-2.14593	-2.24133	APOE,HNF4A,APOA1,BMP2,ENSSSCG00000003086
E13	Ectoderm_vs_Defi_Endoderm	GO_BP	GO:0071900	regulation of protein serine/threonine kinase activity	44343	-1.82428	-1.91968	KARS1,PKIB,KITLG,CCND2,BMP2
E13	Ectoderm_vs_Defi_Endoderm	GO_BP	GO:0031647	regulation of protein stability	44313	-1.72733	-1.82273	SOX17,APOA1,BMP2,ENSSSCG00000003839
E13	Ectoderm_vs_Defi_Endoderm	GO_BP	GO:0071345	cellular response to cytokine stimulus	44374	-1.71003	-1.80543	KRT8,KARS1,ARG1,SOX17,HELLS,ALOX15
E13	Ectoderm_vs_Defi_Endoderm	GO_BP	GO:1901617	organic hydroxy compound biosynthetic process	44313	-1.67943	-1.77483	APOE,ALOX15,APOA1,BMP2
E13	Ectoderm_vs_Defi_Endoderm	GO_BP	GO:0034097	response to cytokine	44374	-1.57988	-1.67528	KRT8,KARS1,ARG1,SOX17,HELLS,ALOX15
E13	Ectoderm_vs_Defi_Endoderm	GO_BP	GO:0042127	regulation of cell proliferation	44435	-1.57988	-1.67528	KARS1,ARG1,SOX17,HNF4A,KITLG,CCND2,BMP2,ENSSSCG00000035293
E13	Ectoderm_vs_Defi_Endoderm	GO_BP	GO:1901615	organic hydroxy compound metabolic process	44343	-1.56008	-1.65548	APOE,RBP1,ALOX15,APOA1,BMP2
E13	Ectoderm_vs_Defi_Endoderm	GO_BP	GO:0015893	drug transport	44282	-1.56008	-1.65548	CA2,SLC1A1,ENSSSCG00000016527
E13	Ectoderm_vs_Defi_Endoderm	GO_BP	GO:0034381	plasma lipoprotein particle clearance	44254	-1.56003	-1.65543	APOE,ENSSSCG00000003086
E13	Ectoderm_vs_Defi_Endoderm	GO_BP	GO:1900744	regulation of p38MAPK cascade	44254	-1.5074	-1.6028	KARS1,BMP2
E13	Ectoderm_vs_Defi_Endoderm	GO_BP	GO:1905952	regulation of lipid localization	44282	-1.48998	-1.58538	APOE,APOA1,ENSSSCG00000003086
E13	Ectoderm_vs_Defi_Endoderm	GO_BP	GO:0044093	positive regulation of molecular function	44404	-1.48998	-1.58538	APOE,KARS1,KITLG,FOXA1,BMP2,ENSSSCG00000003086,ENSSSCG00000003839
E13	Ectoderm_vs_Defi_Endoderm	GO_BP	GO:0002820	negative regulation of adaptive immune response	44254	-1.48998	-1.58538	ARG1,ALOX15
E13	Ectoderm_vs_Defi_Endoderm	GO_BP	GO:0071825	protein-lipid complex subunit organization	44254	-1.48998	-1.58538	APOE,APOA1
E13	Ectoderm_vs_Defi_Endoderm	GO_BP	GO:0071827	plasma lipoprotein particle organization	44254	-1.48998	-1.58538	APOE,APOA1
E13	Ectoderm_vs_Defi_Endoderm	GO_BP	GO:1905207	regulation of cardiocyte differentiation	44254	-1.48998	-1.58538	SOX17,BMP2
E13	Ectoderm_vs_Defi_Endoderm	GO_BP	GO:0006066	alcohol metabolic process	44313	-1.44303	-1.53844	APOE,RBP1,APOA1,BMP2
E13	Ectoderm_vs_Defi_Endoderm	GO_BP	GO:0046165	alcohol biosynthetic process	44282	-1.4053	-1.5007	APOE,APOA1,BMP2
E13	Ectoderm_vs_Defi_Endoderm	GO_BP	GO:0021532	neural tube patterning	44254	-1.39814	-1.49354	SOX17,FOXA1
E13	Ectoderm_vs_Defi_Endoderm	GO_BP	GO:0048863	stem cell differentiation	44282	-1.31853	-1.41393	SOX17,KITLG,FOXA1
E13	Ectoderm_vs_Defi_Endoderm	GO_CC	GO:0034364	high-density lipoprotein particle	3/33	-2.95552	-2.98792	APOE,APOA1,ENSSSCG00000003086
E13	Ectoderm_vs_Defi_Endoderm	GO_CC	GO:0032994	protein-lipid complex	3/33	-2.95552	-2.98792	APOE,APOA1,ENSSSCG00000003086
E13	Ectoderm_vs_Defi_Endoderm	GO_CC	GO:0034358	plasma lipoprotein particle	3/33	-2.95552	-2.98792	APOE,APOA1,ENSSSCG00000003086
E13	Ectoderm_vs_Defi_Endoderm	GO_CC	GO:1990777	lipoprotein particle	3/33	-2.95552	-2.98792	APOE,APOA1,ENSSSCG00000003086
E13	Ectoderm_vs_Defi_Endoderm	GO_CC	GO:0005615	extracellular space	9/33	-2.02904	-2.06144	APOE,KARS1,ARG1,APOA1,KITLG,BMP2,ENSSSCG00000003086,ENSSSCG00000023426,ENSSSCG00000035293
E13	Ectoderm_vs_Defi_Endoderm	KEGG	ssc04979	Cholesterol metabolism	4/40	-2.11885	-2.15513	APOE,NCEH1,APOA1,ENSSSCG00000003086
E13	Ectoderm_vs_Defi_Endoderm	KEGG	ssc04915	Estrogen signaling pathway	5/40	-1.74558	-1.78185	KRT18,HSP90AB1,KRT14,KRT14,KRT14
E13	Ectoderm_vs_Defi_Endoderm	KEGG	ssc05150	Staphylococcus aureus infection	4/40	-1.64046	-1.67674	KRT18,KRT14,KRT14,KRT14
E13	Ectoderm_vs_Defi_Endoderm	KEGG	ssc04974	Protein digestion and absorption	4/40	-1.64046	-1.67674	SLC7A8,SLC1A1,SLC7A9,COL18A1
E13	Ectoderm_vs_Defi_Endoderm	KEGG	ssc04975	Fat digestion and absorption	3/40	-1.64046	-1.67674	FABP1,APOA1,ENSSSCG00000003839
E13	Ectoderm_vs_Mesdoderm	GO_BP	GO:0060485	mesenchyme development	19/230	-4.70112	-4.78413	BMP5,MAD2L2,SMAD3,BMP4,EDNRB,FGFR2,ACTA2,SEMA3G,FGF19,SEMA6A,TMEM100,VASN,SFRP1,EZH2,GLIPR2,KITLG,NKX2-5,FOXA1,SNAI2
E13	Ectoderm_vs_Mesdoderm	GO_BP	GO:0030029	actin filament-based process	25/230	-3.025	-3.10801	CFL2,MAD2L2,TPM1,ANXA1,FNBP1L,F11R,S100A10,PTK2B,TPM4,CAVIN3,ARRB1,JAM3,RDX,ARPC2,SLC9A3R1,ALOX15,RHOD,TNNT1,NEDD9,CDC42EP1,XIRP1,NKX2-5,RND3,ENSSSCG00000003520,ENSSSCG00000012049
E13	Ectoderm_vs_Mesdoderm	GO_BP	GO:0007167	enzyme linked receptor protein signaling pathway	29/230	-3.025	-3.10801	VEGFA,BMP5,SMAD3,BMP4,MYO1E,HSPA5,PTK2B,FGFR2,JCAD,VIM,CREB3L1,FGF19,ANGPT2,COL3A1,CAV1,CAV2,SLC9A3R1,TMEM100,F3,ILK,EIF4EBP1,VASN,SFRP1,ADAMTSL2,SOCS1,DOK4,IGFBP2,PID1,NKX2-5
E13	Ectoderm_vs_Mesdoderm	GO_BP	GO:0048585	negative regulation of response to stimulus	39/230	-3.025	-3.10801	BICD1,BMP5,MAD2L2,SELENOS,SMAD3,BMP4,ANXA2,HSPA5,ANXA1,APOA2,LMNA,PTGIS,PPIF,HELLS,SEMA3G,ADM,CREB3L1,CAVIN3,SEMA6A,ARRB1,ANGPT2,NFE2L2,TFPI,COL3A1,CAV1,CAV2,SLC9A3R1,ALOX15,VASN,SFRP1,ADAMTSL2,EZH2,SOCS1,ARL6IP5,PID1,NKX2-5,RTN4RL1,SNAI2,ENSSSCG00000009851
E13	Ectoderm_vs_Mesdoderm	GO_BP	GO:0072359	circulatory system development	30/230	-3.01519	-3.0982	VEGFA,BMP5,SMAD3,BMP4,ANXA2,MYO1E,ANXA1,LMNA,PTGIS,PTK2B,FGFR2,ACTA2,ANKRD1,JCAD,ADM,CREB3L1,FGF19,JAM3,ANGPT2,COL3A1,TMEM100,GJC1,F3,ILK,XIRP1,B4GALT1,NKX2-5,SNAI2,ENSSSCG00000003520,ENSSSCG00000003839
E13	Ectoderm_vs_Mesdoderm	GO_BP	GO:0050679	positive regulation of epithelial cell proliferation	12/230	-3.01519	-3.0982	VEGFA,BMP5,BMP4,SRSF6,FGFR2,JCAD,CAV2,F3,SFRP1,B4GALT1,NME1,ENSSSCG00000003520
E13	Ectoderm_vs_Mesdoderm	GO_BP	GO:0030036	actin cytoskeleton organization	23/230	-2.97318	-3.05619	CFL2,MAD2L2,TPM1,ANXA1,F11R,S100A10,PTK2B,TPM4,CAVIN3,ARRB1,JAM3,RDX,ARPC2,SLC9A3R1,ALOX15,RHOD,TNNT1,NEDD9,CDC42EP1,XIRP1,NKX2-5,RND3,ENSSSCG00000003520
E13	Ectoderm_vs_Mesdoderm	GO_BP	GO:0010811	positive regulation of cell-substrate adhesion	8/230	-2.89995	-2.98296	VEGFA,S100A10,PTK2B,EMID1,ARPC2,ALOX15,NEDD9,ENSSSCG00000003520
E13	Ectoderm_vs_Mesdoderm	GO_BP	GO:0022603	regulation of anatomical structure morphogenesis	28/230	-2.73287	-2.81589	VEGFA,BMP4,ANXA1,S100A10,SRSF6,PTGIS,PTK2B,FGFR2,SEMA3G,JCAD,ADM,CREB3L1,SEMA6A,ANGPT2,ARPC2,HOXB7,SLC9A3R1,TMEM100,F3,RHOD,NEDD9,CDC42EP1,SFRP1,RAB11A,CST3,SNAI2,RND3,ENSSSCG00000003520
E13	Ectoderm_vs_Mesdoderm	GO_BP	GO:0090287	regulation of cellular response to growth factor stimulus	13/230	-2.72096	-2.80398	VEGFA,SMAD3,BMP4,HSPA5,FGFR2,JCAD,CREB3L1,CAV1,CAV2,ILK,VASN,SFRP1,ADAMTSL2
E13	Ectoderm_vs_Mesdoderm	GO_BP	GO:0007155	cell adhesion	30/230	-2.72096	-2.80398	MIP,VEGFA,BMP5,CDH11,MAD2L2,BMP4,ANXA1,F11R,S100A10,PPP1CB,PTK2B,EMID1,HAPLN1,JAM3,ANGPT2,COL3A1,CAV1,ARPC2,ALOX15,RHOD,ILK,NEDD9,CDH1,SOCS1,KITLG,IGFBP2,B4GALT1,SNAI2,ENSSSCG00000003520,ENSSSCG00000003839
E13	Ectoderm_vs_Mesdoderm	GO_BP	GO:0022610	biological adhesion	30/230	-2.72096	-2.80398	MIP,VEGFA,BMP5,CDH11,MAD2L2,BMP4,ANXA1,F11R,S100A10,PPP1CB,PTK2B,EMID1,HAPLN1,JAM3,ANGPT2,COL3A1,CAV1,ARPC2,ALOX15,RHOD,ILK,NEDD9,CDH1,SOCS1,KITLG,IGFBP2,B4GALT1,SNAI2,ENSSSCG00000003520,ENSSSCG00000003839
E13	Ectoderm_vs_Mesdoderm	GO_BP	GO:0030334	regulation of cell migration	25/230	-2.68777	-2.77078	VEGFA,BMP4,SEMA6D,HSPA5,ANXA1,LMNA,PTK2B,SEMA3G,JCAD,SEMA6A,CXCL14,JAM3,ANGPT2,COL3A1,SLC9A3R1,DPEP1,RHOD,NEDD9,SFRP1,GLIPR2,RAB11A,KITLG,SNAI2,RND3,ENSSSCG00000039500
E13	Ectoderm_vs_Mesdoderm	GO_BP	GO:0097435	supramolecular fiber organization	23/230	-2.67947	-2.76248	LUM,CFL2,MAD2L2,TPM1,ANXA2,S100A10,PTK2B,VIM,TPM4,ARRB1,RDX,COL3A1,ARPC2,ALOX15,RHOD,TNNT1,NEDD9,CDC42EP1,RAB11A,CST3,NKX2-5,RND3,ENSSSCG00000003520
E13	Ectoderm_vs_Mesdoderm	GO_BP	GO:0010717	regulation of epithelial to mesenchymal transition	8/230	-2.54324	-2.62625	MAD2L2,SMAD3,BMP4,VASN,SFRP1,EZH2,GLIPR2,FOXA1
E13	Ectoderm_vs_Mesdoderm	GO_BP	GO:0051241	negative regulation of multicellular organismal process	32/230	-2.54324	-2.62625	FURIN,MAD2L2,SELENOS,SMAD3,BMP4,ANXA2,ANXA1,APOA2,LMNA,SRSF6,EDNRB,PTK2B,ANXA5,SEMA3G,VIM,ADM,CREB3L1,SEMA6A,ARRB1,ANGPT2,NFE2L2,TFPI,COL3A1,TNNT1,VASN,SFRP1,SOCS1,CST3,FOXA1,RTN4RL1,SNAI2,ENSSSCG00000003086
E13	Ectoderm_vs_Mesdoderm	GO_BP	GO:0070848	response to growth factor	20/230	-2.46775	-2.55076	VEGFA,SMAD3,BMP4,HSPA5,ANXA1,FGFR2,ANKRD1,JCAD,CREB3L1,FGF19,COL3A1,CAV1,CAV2,TMEM100,ILK,VASN,SFRP1,ADAMTSL2,NKX2-5,SNAI2
E13	Ectoderm_vs_Mesdoderm	GO_BP	GO:0034381	plasma lipoprotein particle clearance	5/230	-2.4398	-2.52281	APOE,LIPG,ANXA2,APOA2,ENSSSCG00000003086
E13	Ectoderm_vs_Mesdoderm	GO_BP	GO:0040012	regulation of locomotion	26/230	-2.38961	-2.47262	VEGFA,BMP4,SEMA6D,HSPA5,ANXA1,LMNA,PTK2B,SEMA3G,JCAD,SEMA6A,CXCL14,JAM3,ANGPT2,COL3A1,CAV2,SLC9A3R1,DPEP1,RHOD,NEDD9,SFRP1,GLIPR2,RAB11A,KITLG,SNAI2,RND3,ENSSSCG00000039500
E13	Ectoderm_vs_Mesdoderm	GO_BP	GO:0051094	positive regulation of developmental process	33/230	-2.38961	-2.47262	VEGFA,BMP5,MAD2L2,SMAD3,BMP4,ANXA2,ANXA1,LMNA,S100A10,SRSF6,PTGIS,PTK2B,FGFR2,PRKAR2A,JCAD,ADM,SEMA6A,ARPC2,HOXB7,TMEM100,F3,ILK,NEDD9,SFRP1,EZH2,SOCS1,GLIPR2,RAB11A,KITLG,NKX2-5,FOXA1,SNAI2,ENSSSCG00000003520
E13	Ectoderm_vs_Mesdoderm	GO_BP	GO:0006897	endocytosis	18/230	-2.38961	-2.47262	BICD1,VEGFA,ANXA2,MYO1E,ANXA1,APOA2,FNBP1L,ATP6V1H,ADM,ARRB1,CFAP69,CAV1,CAV2,ALOX15,SNX2,SNX9,ENSSSCG00000003086,ENSSSCG00000003520
E13	Ectoderm_vs_Mesdoderm	GO_BP	GO:0060428	lung epithelium development	6/230	-2.32204	-2.40505	BMP4,SRSF6,FGFR2,ADAMTSL2,FOXA1,ENSSSCG00000003520
E13	Ectoderm_vs_Mesdoderm	GO_BP	GO:0045596	negative regulation of cell differentiation	21/230	-2.27085	-2.35386	MAD2L2,SMAD3,BMP4,ANXA1,SRSF6,EDNRB,PTK2B,SEMA3G,VIM,SEMA6A,CXCL14,NFE2L2,COL3A1,VASN,SFRP1,EZH2,SOCS1,NKX2-5,FOXA1,RTN4RL1,SNAI2
E13	Ectoderm_vs_Mesdoderm	GO_BP	GO:0009719	response to endogenous stimulus	32/230	-2.22668	-2.30969	RRAGD,SMAD3,BMP4,HSPA5,ANXA1,FGFR2,ANKRD1,VIM,CREB3L1,FGF19,CFAP69,TFPI,COL3A1,CAV1,CAV2,EME1,TMEM100,DPEP1,ILK,EIF4EBP1,VASN,SFRP1,ADAMTSL2,EZH2,TAF7,SOCS1,IGFBP2,PID1,NKX2-5,FOXA1,SNAI2,ENSSSCG00000009851
E13	Ectoderm_vs_Mesdoderm	GO_BP	GO:0051093	negative regulation of developmental process	25/230	-2.18634	-2.26935	MAD2L2,SMAD3,BMP4,ANXA2,ANXA1,SRSF6,EDNRB,PTK2B,SEMA3G,VIM,CREB3L1,SEMA6A,CXCL14,ANGPT2,NFE2L2,COL3A1,VASN,SFRP1,EZH2,SOCS1,CST3,NKX2-5,FOXA1,RTN4RL1,SNAI2
E13	Ectoderm_vs_Mesdoderm	GO_BP	GO:0008360	regulation of cell shape	8/230	-2.09379	-2.1768	VEGFA,ANXA1,PTK2B,SLC9A3R1,RHOD,CDC42EP1,RND3,ENSSSCG00000003520
E13	Ectoderm_vs_Mesdoderm	GO_BP	GO:0009967	positive regulation of signal transduction	33/230	-2.03082	-2.11383	VEGFA,BMP5,PLEKHF1,WLS,RRAGD,BMP4,PTGIS,PTK2B,FGFR2,CTBP2,PPIF,TSPAN14,ANKRD1,JCAD,FGF19,CAVIN3,ARRB1,COL3A1,CAV2,SLC9A3R1,ALOX15,F3,ILK,CALM1,SFRP1,EZH2,SOCS1,DOK4,GLIPR2,KITLG,FOXA1,ENSSSCG00000003520,ENSSSCG00000009851
E13	Ectoderm_vs_Mesdoderm	GO_BP	GO:0050673	epithelial cell proliferation	15/230	-2.02192	-2.10493	VEGFA,BMP5,SMAD3,BMP4,SRSF6,FGFR2,JCAD,CAV1,CAV2,F3,SFRP1,B4GALT1,NME1,SNAI2,ENSSSCG00000003520
E13	Ectoderm_vs_Mesdoderm	GO_BP	GO:0042325	regulation of phosphorylation	34/230	-1.93242	-2.01543	PPP2R5D,VEGFA,BMP5,MAD2L2,PKIB,BMP4,ANXA2,PTK2B,FGFR2,PPIF,PRKAR2A,JCAD,FGF19,CAVIN3,ARRB1,CAV1,CAV2,SLC9A3R1,ALOX15,ILK,NEDD9,SFRP1,EZH2,TAF7,SOCS1,DOK4,GLIPR2,KITLG,PID1,COX7A1,HSPB1,ENSSSCG00000003520,ENSSSCG00000003839,ENSSSCG00000009851
E13	Ectoderm_vs_Mesdoderm	GO_BP	GO:0007010	cytoskeleton organization	29/230	-1.90726	-1.99027	BICD1,CFL2,MAD2L2,TPM1,ANXA1,F11R,LMNA,S100A10,PTK2B,VIM,CDK2AP2,TPM4,CAVIN3,ARRB1,JAM3,RDX,ARPC2,SLC9A3R1,ALOX15,RHOD,TNNT1,NEDD9,CDC42EP1,CAPN2,RAB11A,XIRP1,NKX2-5,RND3,ENSSSCG00000003520
E13	Ectoderm_vs_Mesdoderm	GO_BP	GO:0060537	muscle tissue development	14/230	-1.87231	-1.95532	RIPOR2,CFL2,BMP5,SMAD3,BMP4,LMNA,FGFR2,ANKRD1,RCAN1,COL3A1,CAV2,GJC1,NKX2-5,ENSSSCG00000003520
E13	Ectoderm_vs_Mesdoderm	GO_BP	GO:0001932	regulation of protein phosphorylation	32/230	-1.85146	-1.93447	PPP2R5D,VEGFA,BMP5,MAD2L2,PKIB,BMP4,ANXA2,PTK2B,FGFR2,PRKAR2A,JCAD,FGF19,CAVIN3,ARRB1,CAV1,CAV2,SLC9A3R1,ALOX15,ILK,NEDD9,SFRP1,EZH2,TAF7,SOCS1,DOK4,GLIPR2,KITLG,PID1,HSPB1,ENSSSCG00000003520,ENSSSCG00000003839,ENSSSCG00000009851
E13	Ectoderm_vs_Mesdoderm	GO_BP	GO:0040011	locomotion	35/230	-1.84914	-1.93215	VEGFA,BMP4,SEMA6D,SORD,HSPA5,ANXA1,LMNA,PDGFRA,EDNRB,PTK2B,SEMA3G,JCAD,RCAN1,FGF19,SEMA6A,CXCL14,JAM3,ANGPT2,COL3A1,CAV2,SLC9A3R1,DPEP1,RHOD,ILK,NEDD9,ETV1,SFRP1,GLIPR2,RAB11A,KITLG,B4GALT1,SNAI2,RND3,ENSSSCG00000003520,ENSSSCG00000039500
E13	Ectoderm_vs_Mesdoderm	GO_BP	GO:0010712	regulation of collagen metabolic process	4/230	-1.82034	-1.90335	BMP4,VIM,CREB3L1,CST3
E13	Ectoderm_vs_Mesdoderm	GO_BP	GO:0001667	ameboidal-type cell migration	14/230	-1.78218	-1.8652	VEGFA,BMP4,ANXA1,EDNRB,PTK2B,SEMA3G,JCAD,FGF19,SEMA6A,ANGPT2,ILK,GLIPR2,RAB11A,KITLG
E13	Ectoderm_vs_Mesdoderm	GO_BP	GO:0006900	vesicle budding from membrane	5/230	-1.74276	-1.82577	SEC23A,ANXA2,FNBP1L,S100A10,SAR1B
E13	Ectoderm_vs_Mesdoderm	GO_BP	GO:0023056	positive regulation of signaling	34/230	-1.67954	-1.76255	VEGFA,BMP5,PLEKHF1,WLS,RRAGD,BMP4,ANXA2,PTGIS,PTK2B,FGFR2,CTBP2,PPIF,TSPAN14,ANKRD1,JCAD,FGF19,CAVIN3,ARRB1,COL3A1,CAV2,SLC9A3R1,ALOX15,F3,ILK,CALM1,SFRP1,EZH2,SOCS1,DOK4,GLIPR2,KITLG,FOXA1,ENSSSCG00000003520,ENSSSCG00000009851
E13	Ectoderm_vs_Mesdoderm	GO_BP	GO:0044092	negative regulation of molecular function	21/230	-1.63013	-1.71314	BICD1,MAD2L2,HDAC2,PKIB,BMP4,ANXA2,ANXA1,APOA2,F11R,PTGIS,PPIF,PRKAR2A,CAST,ARRB1,CAV1,SLC9A3R1,DPEP1,SFRP1,EZH2,TAF7,ENSSSCG00000012049
E13	Ectoderm_vs_Mesdoderm	GO_BP	GO:0032956	regulation of actin cytoskeleton organization	12/230	-1.62862	-1.71163	CFL2,F11R,S100A10,PTK2B,JAM3,RDX,ARPC2,ALOX15,RHOD,CDC42EP1,RND3,ENSSSCG00000003520
E13	Ectoderm_vs_Mesdoderm	GO_BP	GO:0072659	protein localization to plasma membrane	10/230	-1.59827	-1.68128	PLEKHF1,ANXA2,F11R,S100A10,RILPL2,TSPAN14,ZDHHC23,SLC9A3R1,RAB11A,PID1
E13	Ectoderm_vs_Mesdoderm	GO_BP	GO:0032371	regulation of sterol transport	5/230	-1.59263	-1.67564	APOE,LIPG,ANXA2,APOA2,ENSSSCG00000003086
E13	Ectoderm_vs_Mesdoderm	GO_BP	GO:0032374	regulation of cholesterol transport	5/230	-1.59263	-1.67564	APOE,LIPG,ANXA2,APOA2,ENSSSCG00000003086
E13	Ectoderm_vs_Mesdoderm	GO_BP	GO:0097006	regulation of plasma lipoprotein particle levels	5/230	-1.59263	-1.67564	APOE,LIPG,ANXA2,APOA2,ENSSSCG00000003086
E13	Ectoderm_vs_Mesdoderm	GO_BP	GO:0048260	positive regulation of receptor-mediated endocytosis	4/230	-1.58573	-1.66874	BICD1,VEGFA,ANXA2,ARRB1
E13	Ectoderm_vs_Mesdoderm	GO_BP	GO:1900026	positive regulation of substrate adhesion-dependent cell spreading	4/230	-1.58573	-1.66874	S100A10,ARPC2,NEDD9,ENSSSCG00000003520
E13	Ectoderm_vs_Mesdoderm	GO_BP	GO:0051674	localization of cell	31/230	-1.51733	-1.60034	VEGFA,BMP4,SEMA6D,SORD,HSPA5,ANXA1,LMNA,EDNRB,PTK2B,SEMA3G,JCAD,FGF19,SEMA6A,CXCL14,JAM3,ANGPT2,COL3A1,SLC9A3R1,DPEP1,RHOD,ILK,NEDD9,SFRP1,GLIPR2,RAB11A,KITLG,B4GALT1,SNAI2,RND3,ENSSSCG00000003520,ENSSSCG00000039500
E13	Ectoderm_vs_Mesdoderm	GO_BP	GO:0010647	positive regulation of cell communication	33/230	-1.51733	-1.60034	VEGFA,BMP5,PLEKHF1,WLS,RRAGD,BMP4,PTGIS,PTK2B,FGFR2,CTBP2,PPIF,TSPAN14,ANKRD1,JCAD,FGF19,CAVIN3,ARRB1,COL3A1,CAV2,SLC9A3R1,ALOX15,F3,ILK,CALM1,SFRP1,EZH2,SOCS1,DOK4,GLIPR2,KITLG,FOXA1,ENSSSCG00000003520,ENSSSCG00000009851
E13	Ectoderm_vs_Mesdoderm	GO_BP	GO:0010562	positive regulation of phosphorus metabolic process	25/230	-1.46922	-1.55223	VEGFA,BMP5,MAD2L2,BMP4,ANXA2,PTK2B,FGFR2,JCAD,FGF19,CAVIN3,ARRB1,CAV2,ALOX15,ILK,NEDD9,CALM1,EZH2,SOCS1,DOK4,GLIPR2,KITLG,PID1,ENSSSCG00000003086,ENSSSCG00000003520,ENSSSCG00000003839
E13	Ectoderm_vs_Mesdoderm	GO_BP	GO:0045937	positive regulation of phosphate metabolic process	25/230	-1.46922	-1.55223	VEGFA,BMP5,MAD2L2,BMP4,ANXA2,PTK2B,FGFR2,JCAD,FGF19,CAVIN3,ARRB1,CAV2,ALOX15,ILK,NEDD9,CALM1,EZH2,SOCS1,DOK4,GLIPR2,KITLG,PID1,ENSSSCG00000003086,ENSSSCG00000003520,ENSSSCG00000003839
E13	Ectoderm_vs_Mesdoderm	GO_BP	GO:0050790	regulation of catalytic activity	33/230	-1.46922	-1.55223	BICD1,PSME2,VEGFA,APOE,RPA2,MAD2L2,SMAD3,PKIB,BMP4,ANXA1,APOA2,F11R,S100A10,SCARB2,PTK2B,PPIF,PRKAR2A,RCAN1,CAST,CAV1,CAV2,SLC9A3R1,DPEP1,F3,NEDD9,CALM1,SFRP1,EZH2,TAF7,SOCS1,KITLG,ENSSSCG00000003086,ENSSSCG00000003520
E13	Ectoderm_vs_Mesdoderm	GO_BP	GO:0030968	endoplasmic reticulum unfolded protein response	5/230	-1.46922	-1.55223	SELENOS,HSPA5,CREB3L1,NFE2L2,CREB3L2
E13	Ectoderm_vs_Mesdoderm	GO_BP	GO:0032970	regulation of actin filament-based process	12/230	-1.46313	-1.54614	CFL2,F11R,S100A10,PTK2B,JAM3,RDX,ARPC2,ALOX15,RHOD,CDC42EP1,RND3,ENSSSCG00000003520
E13	Ectoderm_vs_Mesdoderm	GO_BP	GO:0007346	regulation of mitotic cell cycle	15/230	-1.46219	-1.5452	PSME2,RPA2,SMAD3,BMP4,ANXA1,CDK2AP2,CAV2,SLC9A3R1,EME1,EIF4EBP1,EZH2,RAB11A,FOXA1,ENSSSCG00000003520,ENSSSCG00000009851
E13	Ectoderm_vs_Mesdoderm	GO_BP	GO:0036294	cellular response to decreased oxygen levels	6/230	-1.46219	-1.5452	VEGFA,LMNA,PTGIS,NFE2L2,VASN,SFRP1
E13	Ectoderm_vs_Mesdoderm	GO_BP	GO:0071456	cellular response to hypoxia	6/230	-1.46219	-1.5452	VEGFA,LMNA,PTGIS,NFE2L2,VASN,SFRP1
E13	Ectoderm_vs_Mesdoderm	GO_BP	GO:0010648	negative regulation of cell communication	26/230	-1.46219	-1.5452	BICD1,BMP5,MAD2L2,SELENOS,BMP4,HSPA5,LMNA,PPIF,HELLS,ADM,CREB3L1,CAVIN3,ARRB1,NFE2L2,CAV1,CAV2,SLC9A3R1,VASN,SFRP1,ADAMTSL2,EZH2,SOCS1,PID1,NKX2-5,SNAI2,ENSSSCG00000009851
E13	Ectoderm_vs_Mesdoderm	GO_BP	GO:0030850	prostate gland development	5/230	-1.44771	-1.53072	BMP4,ANXA1,FGFR2,SFRP1,FOXA1
E13	Ectoderm_vs_Mesdoderm	GO_BP	GO:0060047	heart contraction	8/230	-1.42817	-1.51118	TPM1,ADM,TNNT1,CALM1,NKX2-5,ENSSSCG00000003520,ENSSSCG00000009851,ENSSSCG00000012049
E13	Ectoderm_vs_Mesdoderm	GO_BP	GO:0009611	response to wounding	13/230	-1.38901	-1.47202	SMAD3,ANXA2,ANXA1,SRSF6,NFE2L2,TFPI,COL3A1,ALOX15,F3,EZH2,B4GALT1,RTN4RL1,ENSSSCG00000009851
E13	Ectoderm_vs_Mesdoderm	GO_BP	GO:0031401	positive regulation of protein modification process	26/230	-1.37957	-1.46259	VEGFA,BMP5,MAD2L2,BMP4,ANXA2,HSPA5,LMNA,PTK2B,FGFR2,JCAD,FGF19,CAVIN3,ARRB1,CAV2,ALOX15,ILK,NEDD9,CALM1,EZH2,SOCS1,DOK4,GLIPR2,KITLG,SNAI2,ENSSSCG00000003520,ENSSSCG00000003839
E13	Ectoderm_vs_Mesdoderm	GO_BP	GO:1903034	regulation of response to wounding	7/230	-1.37957	-1.46259	SMAD3,ANXA2,ANXA1,SRSF6,NFE2L2,TFPI,RTN4RL1
E13	Ectoderm_vs_Mesdoderm	GO_BP	GO:1990778	protein localization to cell periphery	10/230	-1.31438	-1.39739	PLEKHF1,ANXA2,F11R,S100A10,RILPL2,TSPAN14,ZDHHC23,SLC9A3R1,RAB11A,PID1
E13	Ectoderm_vs_Mesdoderm	GO_BP	GO:0002088	lens development in camera-type eye	4/230	-1.31434	-1.39735	MIP,SMAD3,BMP4,VIM
E13	Ectoderm_vs_Mesdoderm	GO_BP	GO:0045620	negative regulation of lymphocyte differentiation	4/230	-1.31434	-1.39735	BMP4,ANXA1,SFRP1,SOCS1
E13	Ectoderm_vs_Mesdoderm	GO_BP	GO:0015748	organophosphate ester transport	5/230	-1.30531	-1.38832	APOE,APOA2,SCARB2,SLC25A4,ENSSSCG00000003086
E13	Ectoderm_vs_Mesdoderm	GO_BP	GO:0060425	lung morphogenesis	5/230	-1.30531	-1.38832	BMP4,SRSF6,FGFR2,FOXA1,ENSSSCG00000003520
E13	Ectoderm_vs_Mesdoderm	GO_CC	GO:0031012	extracellular matrix	14/260	-2.22498	-2.30855	LUM,APOE,MFAP2,ANXA2,MMP16,EMID1,HAPLN1,COL3A1,SPARC,F3,VASN,SFRP1,ADAMTSL2,MGP
E13	Ectoderm_vs_Mesdoderm	GO_CC	GO:0099081	supramolecular polymer	21/260	-2.22498	-2.30855	LUM,BICD1,KRT8,CFL2,MFAP2,SELENOS,TPM1,LMNA,ACTA2,ANKRD1,TNNC1,VIM,CDK2AP2,TPM4,COL3A1,KRT14,SYNC,TNNT1,CALM1,RAB11A,MYL9
E13	Ectoderm_vs_Mesdoderm	GO_CC	GO:0099512	supramolecular fiber	21/260	-2.22498	-2.30855	LUM,BICD1,KRT8,CFL2,MFAP2,SELENOS,TPM1,LMNA,ACTA2,ANKRD1,TNNC1,VIM,CDK2AP2,TPM4,COL3A1,KRT14,SYNC,TNNT1,CALM1,RAB11A,MYL9
E13	Ectoderm_vs_Mesdoderm	GO_CC	GO:0099080	supramolecular complex	21/260	-2.22498	-2.30855	LUM,BICD1,KRT8,CFL2,MFAP2,SELENOS,TPM1,LMNA,ACTA2,ANKRD1,TNNC1,VIM,CDK2AP2,TPM4,COL3A1,KRT14,SYNC,TNNT1,CALM1,RAB11A,MYL9
E13	Ectoderm_vs_Mesdoderm	GO_CC	GO:0030054	cell junction	20/260	-1.74123	-1.8248	KRT8,CDH11,MYO1E,F11R,CLDN10,PTK2B,JCAD,REXO2,JAM3,CAV2,ARPC2,CLDN7,DPEP1,GJC1,CLDN6,ILK,XIRP1,B4GALT1,CLDN15,ENSSSCG00000003520
E13	Ectoderm_vs_Mesdoderm	GO_CC	GO:0044449	contractile fiber part	9/260	-1.74123	-1.8248	KRT8,CFL2,ACTA2,ANKRD1,TNNC1,SYNC,TNNT1,CALM1,MYL9
E13	Ectoderm_vs_Mesdoderm	GO_CC	GO:0098590	plasma membrane region	21/260	-1.68478	-1.76835	KRT8,MIP,ANXA1,PTGIS,PRKAR2A,JCAD,CAVIN3,RDX,TFPI,CAV1,CAV2,ARPC2,SLC9A3R1,CLDN7,DPEP1,CLDN6,RAB11A,B4GALT1,NME1,ENSSSCG00000003520,ENSSSCG00000012049
E13	Ectoderm_vs_Mesdoderm	GO_CC	GO:0019897	extrinsic component of plasma membrane	7/260	-1.42565	-1.50922	CDH11,ANXA1,S100A10,PTK2B,CAV2,ALOX15,S100A6
E13	Ectoderm_vs_Mesdoderm	GO_CC	GO:0031252	cell leading edge	10/260	-1.36954	-1.45311	S100A11,PTK2B,ACTA2,JCAD,VIM,ARPC2,ILK,KITLG,NME1,ENSSSCG00000003520
E13	Ectoderm_vs_Mesdoderm	GO_CC	GO:0032994	protein-lipid complex	4/260	-1.36954	-1.45311	APOE,SELENOS,APOA2,ENSSSCG00000003086
E13	Ectoderm_vs_Mesdoderm	GO_CC	GO:0034358	plasma lipoprotein particle	4/260	-1.36954	-1.45311	APOE,SELENOS,APOA2,ENSSSCG00000003086
E13	Ectoderm_vs_Mesdoderm	GO_CC	GO:1990777	lipoprotein particle	4/260	-1.36954	-1.45311	APOE,SELENOS,APOA2,ENSSSCG00000003086
E13	Ectoderm_vs_Mesdoderm	GO_CC	GO:0045121	membrane raft	9/260	-1.34506	-1.42863	FURIN,S100A10,PTGIS,PRKAR2A,CAVIN3,TFPI,CAV1,CAV2,ENSSSCG00000012049
E13	Ectoderm_vs_Mesdoderm	GO_CC	GO:0098857	membrane microdomain	9/260	-1.34506	-1.42863	FURIN,S100A10,PTGIS,PRKAR2A,CAVIN3,TFPI,CAV1,CAV2,ENSSSCG00000012049
E13	Ectoderm_vs_Mesdoderm	GO_CC	GO:0098589	membrane region	9/260	-1.34506	-1.42863	FURIN,S100A10,PTGIS,PRKAR2A,CAVIN3,TFPI,CAV1,CAV2,ENSSSCG00000012049
E13	Ectoderm_vs_Mesdoderm	GO_CC	GO:0005902	microvillus	4/260	-1.34506	-1.42863	RDX,SLC9A3R1,DPEP1,FOXA1
E13	Ectoderm_vs_Mesdoderm	GO_CC	GO:0005615	extracellular space	32/260	-1.33481	-1.41838	VEGFA,APOE,SELENOS,LIPG,SMPDL3A,BMP4,ANXA2,SORD,ANXA1,APOA2,CREG1,PTGIS,SEMA3G,ADM,SEMA6A,JAM3,ANGPT2,TFPI,COL3A1,SPARC,DPEP1,F3,VASN,SFRP1,RAB11A,KITLG,IGFBP2,CST3,CCL11,ENSSSCG00000003086,ENSSSCG00000009851,ENSSSCG00000039658
E13	Ectoderm_vs_Mesdoderm	KEGG	ssc04510	Focal adhesion	24/255	-6.07979	-6.13906	VEGFA,LAMA4,COL9A1,THBS3,PDGFRA,PPP1CB,COL4A2,ITGA8,LAMC1,PAK1,LAMB1,CAV1,CAV2,FN1,ILK,PARVA,CAPN2,RAP1B,LAMA1,COL1A1,MYL9,PXN,ENSSSCG00000003520,ENSSSCG00000032761
E13	Ectoderm_vs_Mesdoderm	KEGG	ssc05165	Human papillomavirus infection	27/255	-3.90611	-3.96538	PPP2R5D,VEGFA,PSEN1,LAMA4,HDAC2,COL9A1,THBS3,ATP6V1H,COL4A2,ITGA8,CREB3L1,LAMC1,DLG2,LAMB1,CREB3L2,FN1,SLC9A3R1,EIF4EBP1,WNT11,IFNAR1,LAMA1,COL1A1,ATP6V0B,PXN,ENSSSCG00000003520,ENSSSCG00000032761,ENSSSCG00000036556
E13	Ectoderm_vs_Mesdoderm	KEGG	ssc04151	PI3K-Akt signaling pathway	27/255	-3.61009	-3.66937	PPP2R5D,VEGFA,LAMA4,COL9A1,THBS3,PDGFRA,COL4A2,FGFR2,ITGA8,CREB3L1,FGF19,LAMC1,ANGPT2,LAMB1,CREB3L2,FN1,FGF10,EIF4EBP1,IFNAR1,KITLG,LAMA1,COL1A1,CSF1,GNB4,ENSSSCG00000028092,ENSSSCG00000032761,ENSSSCG00000036556
E13	Ectoderm_vs_Mesdoderm	KEGG	ssc04670	Leukocyte transendothelial migration	14/255	-3.56786	-3.62713	EZR,F11R,CLDN10,PTK2B,JAM3,GNAI1,CLDN7,CLDN6,RAP1B,CYBA,MYL9,CLDN15,PXN,ENSSSCG00000003520
E13	Ectoderm_vs_Mesdoderm	KEGG	ssc05100	Bacterial invasion of epithelial cells	11/255	-3.35571	-3.41499	MAD2L2,SEPTIN11,ARHGAP10,CAV1,CAV2,FN1,ARPC2,ILK,CDH1,PXN,ENSSSCG00000003520
E13	Ectoderm_vs_Mesdoderm	KEGG	ssc04512	ECM-receptor interaction	11/255	-2.70736	-2.76664	LAMA4,COL9A1,THBS3,COL4A2,ITGA8,LAMC1,LAMB1,FN1,LAMA1,COL1A1,ENSSSCG00000032761
E13	Ectoderm_vs_Mesdoderm	KEGG	ssc04530	Tight junction	14/255	-2.15626	-2.21554	EZR,MPDZ,F11R,CLDN10,JAM3,DLG2,RDX,SLC9A3R1,CLDN7,CLDN6,CGNL1,MYL9,CLDN15,ENSSSCG00000003520
E13	Ectoderm_vs_Mesdoderm	KEGG	ssc05145	Toxoplasmosis	11/255	-2.09509	-2.15437	IFNGR1,LAMA4,PPIF,LAMC1,GNAI1,LAMB1,SOCS1,LAMA1,IFNGR2,IL10RB,ENSSSCG00000032761
E13	Ectoderm_vs_Mesdoderm	KEGG	ssc04141	Protein processing in endoplasmic reticulum	14/255	-2.09509	-2.15437	SEC23A,SELENOS,MAN1A1,HSPA5,ATF6,SEC24D,SEC61A1,SAR1B,NFE2L2,MOGS,RRBP1,CAPN2,SSR3,TXNDC5
E13	Ectoderm_vs_Mesdoderm	KEGG	ssc04926	Relaxin signaling pathway	12/255	-2.02263	-2.08191	VEGFA,EDNRB,COL4A2,ACTA2,CREB3L1,ARRB1,GNAI1,CREB3L2,COL3A1,COL1A1,GNB4,ENSSSCG00000028092
E13	Ectoderm_vs_Mesdoderm	KEGG	ssc05146	Amoebiasis	10/255	-1.85888	-1.91816	LAMA4,COL4A2,LAMC1,LAMB1,COL3A1,FN1,LAMA1,COL1A1,HSPB1,ENSSSCG00000032761
E13	Ectoderm_vs_Mesdoderm	KEGG	ssc04261	Adrenergic signaling in cardiomyocytes	12/255	-1.67149	-1.73077	PPP2R5D,TPM1,PPP1CB,TNNC1,CREB3L1,TPM4,GNAI1,CREB3L2,RPS6KA5,CALM1,ENSSSCG00000012049,ENSSSCG00000015084
E13	Ectoderm_vs_Mesdoderm	KEGG	ssc04810	Regulation of actin cytoskeleton	15/255	-1.55668	-1.61596	CFL2,EZR,PDGFRA,PPP1CB,FGFR2,ITGA8,FGF19,PAK1,RDX,FN1,ARPC2,FGF10,MYL9,PXN,ENSSSCG00000003520
E13	Ectoderm_vs_Mesdoderm	KEGG	ssc04144	Endocytosis	16/255	-1.55668	-1.61596	AP2S1,SNX3,SMAD3,PDGFRA,VPS29,FGFR2,ARRB1,CAV1,CAV2,ARPC2,DAB2,SNX2,RAB11A,EEA1,ENSSSCG00000003520,ENSSSCG00000031381
E13	Ectoderm_vs_Mesdoderm	KEGG	ssc04350	TGF-beta signaling pathway	9/255	-1.55668	-1.61596	DCN,BMP6,BMP5,SMAD6,SMAD3,BMP4,TGIF1,PITX2,NODAL
E13	Ectoderm_vs_Mesdoderm	KEGG	ssc04360	Axon guidance	13/255	-1.41222	-1.47149	CFL2,SEMA6D,SLIT2,SEMA3G,SEMA6A,PAK1,SEMA3D,GNAI1,RHOD,ILK,SRGAP1,MYL9,ENSSSCG00000003520
E13	Ectoderm_vs_Mesdoderm	KEGG	ssc05205	Proteoglycans in cancer	14/255	-1.39671	-1.45599	DCN,LUM,VEGFA,EZR,PPP1CB,PAK1,RDX,CAV1,CAV2,FN1,WNT11,COL1A1,PXN,ENSSSCG00000003520
E13	Ectoderm_vs_Mesdoderm	KEGG	ssc04014	Ras signaling pathway	15/255	-1.30473	-1.36401	VEGFA,PDGFRA,FGFR2,FGF19,RGL1,ANGPT2,PAK1,FGF10,CALM1,RAP1B,KITLG,CSF1,GNB4,ENSSSCG00000003520,ENSSSCG00000028092
E13	TE_vs_Defi_Endoderm	GO_BP	GO:0019216	regulation of lipid metabolic process	8/33	-3.91041	-4.02234	APOE,PDGFA,HNF4A,PTK2B,PPARG,APOA1,IFNG,BMP2
E13	TE_vs_Defi_Endoderm	GO_BP	GO:0051272	positive regulation of cellular component movement	8/33	-3.40231	-3.51423	PDGFA,PTK2B,GATA2,STMN1,PLET1,AIF1,IFNG,BMP2
E13	TE_vs_Defi_Endoderm	GO_BP	GO:0006066	alcohol metabolic process	7/33	-3.29291	-3.40484	APOE,PTK2B,RBP1,CYP11A1,APOA1,IFNG,BMP2
E13	TE_vs_Defi_Endoderm	GO_BP	GO:0008285	negative regulation of cell proliferation	8/33	-2.84429	-2.95621	HNF4A,PTK2B,PPARG,GATA2,FRZB,AIF1,IFNG,BMP2
E13	TE_vs_Defi_Endoderm	GO_BP	GO:0042446	hormone biosynthetic process	4/33	-2.83401	-2.94594	CYP11A1,IFNG,HSD17B1,BMP2
E13	TE_vs_Defi_Endoderm	GO_BP	GO:0046165	alcohol biosynthetic process	5/33	-2.83401	-2.94594	APOE,PTK2B,APOA1,IFNG,BMP2
E13	TE_vs_Defi_Endoderm	GO_BP	GO:0032770	positive regulation of monooxygenase activity	3/33	-2.77799	-2.88992	APOE,PTK2B,IFNG
E13	TE_vs_Defi_Endoderm	GO_BP	GO:0040017	positive regulation of locomotion	7/33	-2.70193	-2.81386	PDGFA,PTK2B,GATA2,PLET1,AIF1,IFNG,BMP2
E13	TE_vs_Defi_Endoderm	GO_BP	GO:1901615	organic hydroxy compound metabolic process	7/33	-2.58006	-2.69199	APOE,PTK2B,RBP1,CYP11A1,APOA1,IFNG,BMP2
E13	TE_vs_Defi_Endoderm	GO_BP	GO:0044283	small molecule biosynthetic process	8/33	-2.56225	-2.67417	APOE,PTK2B,PPARG,RBP1,AKR1A1,APOA1,IFNG,BMP2
E13	TE_vs_Defi_Endoderm	GO_BP	GO:0061614	pri-miRNA transcription by RNA polymerase II	3/33	-2.55564	-2.66757	PPARG,GATA2,BMP2
E13	TE_vs_Defi_Endoderm	GO_BP	GO:0016477	cell migration	10/33	-2.54326	-2.65519	TSPAN1,SOX17,PDGFA,PTK2B,PPARG,GATA2,PLET1,AIF1,IFNG,BMP2
E13	TE_vs_Defi_Endoderm	GO_BP	GO:0032768	regulation of monooxygenase activity	3/33	-2.43956	-2.55149	APOE,PTK2B,IFNG
E13	TE_vs_Defi_Endoderm	GO_BP	GO:0031647	regulation of protein stability	5/33	-2.40199	-2.51392	TSPAN1,SOX17,CLU,APOA1,BMP2
E13	TE_vs_Defi_Endoderm	GO_BP	GO:1901617	organic hydroxy compound biosynthetic process	5/33	-2.33979	-2.45171	APOE,PTK2B,APOA1,IFNG,BMP2
E13	TE_vs_Defi_Endoderm	GO_BP	GO:0045598	regulation of fat cell differentiation	4/33	-2.33979	-2.45171	PPARG,GATA2,FRZB,BMP2
E13	TE_vs_Defi_Endoderm	GO_BP	GO:0051674	localization of cell	10/33	-2.33979	-2.45171	TSPAN1,SOX17,PDGFA,PTK2B,PPARG,GATA2,PLET1,AIF1,IFNG,BMP2
E13	TE_vs_Defi_Endoderm	GO_BP	GO:0043065	positive regulation of apoptotic process	6/33	-2.26839	-2.38032	CLU,PPARG,FRZB,UBB,IFNG,BMP2
E13	TE_vs_Defi_Endoderm	GO_BP	GO:0043068	positive regulation of programmed cell death	6/33	-2.26839	-2.38032	CLU,PPARG,FRZB,UBB,IFNG,BMP2
E13	TE_vs_Defi_Endoderm	GO_BP	GO:0033344	cholesterol efflux	3/33	-2.26839	-2.38032	APOE,PPARG,APOA1
E13	TE_vs_Defi_Endoderm	GO_BP	GO:0051241	negative regulation of multicellular organismal process	9/33	-2.23017	-2.3421	SOX17,PDGFA,PTK2B,PPARG,GATA2,FRZB,TNNT1,IFNG,BMP2
E13	TE_vs_Defi_Endoderm	GO_BP	GO:0051099	positive regulation of binding	4/33	-2.16376	-2.27569	PPARG,STMN1,IFNG,BMP2
E13	TE_vs_Defi_Endoderm	GO_BP	GO:0040011	locomotion	10/33	-2.1532	-2.26513	TSPAN1,SOX17,PDGFA,PTK2B,PPARG,GATA2,PLET1,AIF1,IFNG,BMP2
E13	TE_vs_Defi_Endoderm	GO_BP	GO:0006766	vitamin metabolic process	3/33	-2.02273	-2.13466	RBP1,AKR1A1,IFNG
E13	TE_vs_Defi_Endoderm	GO_BP	GO:0015748	organophosphate ester transport	3/33	-1.98696	-2.09889	APOE,SLC37A2,APOA1
E13	TE_vs_Defi_Endoderm	GO_BP	GO:0021536	diencephalon development	3/33	-1.98696	-2.09889	GATA2,UBB,BMP2
E13	TE_vs_Defi_Endoderm	GO_BP	GO:0042632	cholesterol homeostasis	3/33	-1.91993	-2.03186	APOE,HNF4A,APOA1
E13	TE_vs_Defi_Endoderm	GO_BP	GO:0055092	sterol homeostasis	3/33	-1.91993	-2.03186	APOE,HNF4A,APOA1
E13	TE_vs_Defi_Endoderm	GO_BP	GO:0071346	cellular response to interferon-gamma	3/33	-1.88844	-2.00036	PPARG,AIF1,IFNG
E13	TE_vs_Defi_Endoderm	GO_BP	GO:0042176	regulation of protein catabolic process	5/33	-1.87152	-1.98344	SOX17,PTK2B,CLU,UBB,IFNG
E13	TE_vs_Defi_Endoderm	GO_BP	GO:0045732	positive regulation of protein catabolic process	4/33	-1.87152	-1.98344	SOX17,PTK2B,CLU,IFNG
E13	TE_vs_Defi_Endoderm	GO_BP	GO:0048659	smooth muscle cell proliferation	3/33	-1.87152	-1.98344	PPARG,AIF1,IFNG
E13	TE_vs_Defi_Endoderm	GO_BP	GO:0048585	negative regulation of response to stimulus	9/33	-1.85558	-1.9675	SOX17,PDGFA,CLU,PPARG,GATA2,FRZB,STMN1,AIF1,BMP2
E13	TE_vs_Defi_Endoderm	GO_BP	GO:0045637	regulation of myeloid cell differentiation	4/33	-1.84516	-1.95709	PTK2B,GATA2,RBP1,IFNG
E13	TE_vs_Defi_Endoderm	GO_BP	GO:0090090	negative regulation of canonical Wnt signaling pathway	3/33	-1.81349	-1.92542	SOX17,FRZB,BMP2
E13	TE_vs_Defi_Endoderm	GO_BP	GO:0045444	fat cell differentiation	4/33	-1.8095	-1.92143	PPARG,GATA2,FRZB,BMP2
E13	TE_vs_Defi_Endoderm	GO_BP	GO:0030099	myeloid cell differentiation	5/33	-1.8095	-1.92143	PTK2B,PPARG,GATA2,RBP1,IFNG
E13	TE_vs_Defi_Endoderm	GO_BP	GO:0061008	hepaticobiliary system development	3/33	-1.74511	-1.85704	SOX17,HNF4A,FRZB
E13	TE_vs_Defi_Endoderm	GO_BP	GO:0006915	apoptotic process	9/33	-1.73083	-1.84275	APOE,PTK2B,CLU,PPARG,GATA2,FRZB,UBB,IFNG,BMP2
E13	TE_vs_Defi_Endoderm	GO_BP	GO:0030163	protein catabolic process	7/33	-1.72431	-1.83623	APOE,SOX17,PTK2B,CLU,CTSV,UBB,IFNG
E13	TE_vs_Defi_Endoderm	GO_BP	GO:0090132	epithelium migration	4/33	-1.70296	-1.81488	PTK2B,PPARG,GATA2,IFNG
E13	TE_vs_Defi_Endoderm	GO_BP	GO:0046885	regulation of hormone biosynthetic process	2/33	-1.65246	-1.76438	IFNG,BMP2
E13	TE_vs_Defi_Endoderm	GO_BP	GO:0045995	regulation of embryonic development	3/33	-1.63684	-1.74877	SOX17,HNF4A,GATA2
E13	TE_vs_Defi_Endoderm	GO_BP	GO:0045862	positive regulation of proteolysis	4/33	-1.62416	-1.73609	PTK2B,CLU,PPARG,IFNG
E13	TE_vs_Defi_Endoderm	GO_BP	GO:0051094	positive regulation of developmental process	8/33	-1.62416	-1.73609	SOX17,PDGFA,PTK2B,PPARG,GATA2,FRZB,IFNG,BMP2
E13	TE_vs_Defi_Endoderm	GO_BP	GO:1902893	regulation of pri-miRNA transcription by RNA polymerase II	2/33	-1.59519	-1.70712	GATA2,BMP2
E13	TE_vs_Defi_Endoderm	GO_BP	GO:0062012	regulation of small molecule metabolic process	4/33	-1.57726	-1.68919	PTK2B,PPARG,IFNG,BMP2
E13	TE_vs_Defi_Endoderm	GO_BP	GO:0019433	triglyceride catabolic process	2/33	-1.57726	-1.68919	APOE,APOA1
E13	TE_vs_Defi_Endoderm	GO_BP	GO:0008207	C21-steroid hormone metabolic process	2/33	-1.54438	-1.65631	CYP11A1,BMP2
E13	TE_vs_Defi_Endoderm	GO_BP	GO:0071825	protein-lipid complex subunit organization	2/33	-1.54438	-1.65631	APOE,APOA1
E13	TE_vs_Defi_Endoderm	GO_BP	GO:0071827	plasma lipoprotein particle organization	2/33	-1.54438	-1.65631	APOE,APOA1
E13	TE_vs_Defi_Endoderm	GO_BP	GO:1905207	regulation of cardiocyte differentiation	2/33	-1.54438	-1.65631	SOX17,BMP2
E13	TE_vs_Defi_Endoderm	GO_BP	GO:0030162	regulation of proteolysis	5/33	-1.53328	-1.64521	PTK2B,CLU,PPARG,UBB,IFNG
E13	TE_vs_Defi_Endoderm	GO_BP	GO:0001935	endothelial cell proliferation	3/33	-1.51348	-1.62541	PPARG,GATA2,BMP2
E13	TE_vs_Defi_Endoderm	GO_BP	GO:1905952	regulation of lipid localization	3/33	-1.51348	-1.62541	APOE,PPARG,APOA1
E13	TE_vs_Defi_Endoderm	GO_BP	GO:0035306	positive regulation of dephosphorylation	2/33	-1.49921	-1.61114	IFNG,BMP2
E13	TE_vs_Defi_Endoderm	GO_BP	GO:0010648	negative regulation of cell communication	7/33	-1.44422	-1.55615	SOX17,CLU,PPARG,GATA2,FRZB,STMN1,BMP2
E13	TE_vs_Defi_Endoderm	GO_BP	GO:0023057	negative regulation of signaling	7/33	-1.44066	-1.55259	SOX17,CLU,PPARG,GATA2,FRZB,STMN1,BMP2
E13	TE_vs_Defi_Endoderm	GO_BP	GO:0030155	regulation of cell adhesion	5/33	-1.42779	-1.53972	PTK2B,PLET1,AIF1,IFNG,BMP2
E13	TE_vs_Defi_Endoderm	GO_BP	GO:0021879	forebrain neuron differentiation	2/33	-1.41993	-1.53186	GATA2,UBB
E13	TE_vs_Defi_Endoderm	GO_BP	GO:0030308	negative regulation of cell growth	3/33	-1.35716	-1.46909	SOX17,HNF4A,FRZB
E13	TE_vs_Defi_Endoderm	GO_BP	GO:0007167	enzyme linked receptor protein signaling pathway	6/33	-1.35716	-1.46909	PDGFA,HNF4A,PTK2B,PLBD1,STMN1,BMP2
E13	TE_vs_Defi_Endoderm	GO_BP	GO:0015914	phospholipid transport	2/33	-1.35716	-1.46909	APOE,APOA1
E13	TE_vs_Defi_Endoderm	GO_BP	GO:0032526	response to retinoic acid	2/33	-1.35716	-1.46909	PTK2B,PPARG
E13	TE_vs_Defi_Endoderm	GO_BP	GO:0045428	regulation of nitric oxide biosynthetic process	2/33	-1.35716	-1.46909	PTK2B,IFNG
E13	TE_vs_Defi_Endoderm	GO_BP	GO:0051093	negative regulation of developmental process	6/33	-1.33965	-1.45157	SOX17,PTK2B,PPARG,GATA2,FRZB,BMP2
E13	TE_vs_Defi_Endoderm	GO_BP	GO:0030036	actin cytoskeleton organization	5/33	-1.33287	-1.4448	PTK2B,TPM4,TNNT1,STMN1,AIF1
E13	TE_vs_Defi_Endoderm	GO_BP	GO:0022603	regulation of anatomical structure morphogenesis	6/33	-1.32976	-1.44169	SOX17,HNF4A,PTK2B,PPARG,GATA2,BMP2
E13	TE_vs_Defi_Endoderm	GO_BP	GO:0002067	glandular epithelial cell differentiation	2/33	-1.32976	-1.44169	HNF4A,BMP2
E13	TE_vs_Defi_Endoderm	GO_BP	GO:1903050	regulation of proteolysis involved in cellular protein catabolic process	3/33	-1.32976	-1.44169	PTK2B,CLU,UBB
E13	TE_vs_Defi_Endoderm	GO_BP	GO:0009896	positive regulation of catabolic process	4/33	-1.3163	-1.42823	SOX17,PTK2B,CLU,IFNG
E13	TE_vs_Defi_Endoderm	GO_BP	GO:0006809	nitric oxide biosynthetic process	2/33	-1.30519	-1.41712	PTK2B,IFNG
E13	TE_vs_Defi_Endoderm	GO_BP	GO:0097006	regulation of plasma lipoprotein particle levels	2/33	-1.30519	-1.41712	APOE,APOA1
E13	TE_vs_Defi_Endoderm	GO_BP	GO:1903725	regulation of phospholipid metabolic process	2/33	-1.30519	-1.41712	PDGFA,PTK2B
E13	TE_vs_Defi_Endoderm	GO_CC	GO:0034364	high-density lipoprotein particle	3/36	-2.75972	-2.79102	APOE,CLU,APOA1
E13	TE_vs_Defi_Endoderm	GO_CC	GO:0032994	protein-lipid complex	3/36	-2.75972	-2.79102	APOE,CLU,APOA1
E13	TE_vs_Defi_Endoderm	GO_CC	GO:0034358	plasma lipoprotein particle	3/36	-2.75972	-2.79102	APOE,CLU,APOA1
E13	TE_vs_Defi_Endoderm	GO_CC	GO:1990777	lipoprotein particle	3/36	-2.75972	-2.79102	APOE,CLU,APOA1
E13	TE_vs_Defi_Endoderm	GO_CC	GO:0005615	extracellular space	9/36	-1.64804	-1.67935	APOE,PDGFA,CLU,CTSV,FRZB,APOA1,IFNG,BMP2,ENSSSCG00000035724
E13	TE_vs_Ectoderm	GO_BP	GO:0008380	RNA splicing	43/773	-4.03541	-4.06238	SNU13,RTCB,SNRPC,CDC5L,DDX39B,RBM42,MAGOH,SF3A3,SNRPD1,SNRPA1,TXNL4A,PSIP1,SF3B4,SRSF6,RNPS1,BUD31,GEMIN6,SRSF7,SF3B6,METTL14,SMU1,PTBP1,HNRNPH1,DCPS,CLNS1A,TRA2A,CWC15,EIF4A3,STRAP,PRDX6,FASTK,NCBP2,RBM8A,TRA2B,SRSF12,SRSF10,LSM6,LSM2,PPIL1,MFAP1,ENSSSCG00000026064,ENSSSCG00000027905,ENSSSCG00000038304
E13	TE_vs_Ectoderm	GO_BP	GO:0006396	RNA processing	73/773	-4.03541	-4.06238	SNU13,RTCB,TARBP2,SNRPC,CDC5L,DDX39B,RBM42,PIH1D1,NOB1,ZC3H14,MAGOH,SF3A3,SNRPD1,EXOSC3,SNRPA1,TXNL4A,PSIP1,SF3B4,RTCA,SRSF6,RNPS1,BUD31,POP7,LYAR,TPRKB,GEMIN6,SRSF7,SF3B6,POP5,EXOSC9,METTL14,EXOSC1,NPM3,SMU1,WDR18,PTBP1,TRMT112,RPS28,HNRNPH1,DCPS,CLNS1A,TRA2A,CWC15,SSB,EIF4A3,MTREX,NOL11,STRAP,RPS21,RPS21,PRDX6,FASTK,RPL7L1,NCBP2,RRP15,RBM8A,EBNA1BP2,TRA2B,DIMT1,SRSF12,KRR1,NUDT21,SRSF10,LSM6,PR…
E13	TE_vs_Ectoderm	GO_BP	GO:0000375	RNA splicing, via transesterification reactions	36/773	-4.03541	-4.06238	SNU13,SNRPC,CDC5L,RBM42,SF3A3,SNRPD1,SNRPA1,TXNL4A,PSIP1,SF3B4,SRSF6,RNPS1,BUD31,GEMIN6,SRSF7,SF3B6,METTL14,SMU1,PTBP1,DCPS,CLNS1A,TRA2A,CWC15,EIF4A3,STRAP,PRDX6,NCBP2,RBM8A,TRA2B,SRSF12,LSM6,LSM2,PPIL1,MFAP1,ENSSSCG00000027905,ENSSSCG00000038304
E13	TE_vs_Ectoderm	GO_BP	GO:0000377	RNA splicing, via transesterification reactions with bulged adenosine as nucleophile	36/773	-4.03541	-4.06238	SNU13,SNRPC,CDC5L,RBM42,SF3A3,SNRPD1,SNRPA1,TXNL4A,PSIP1,SF3B4,SRSF6,RNPS1,BUD31,GEMIN6,SRSF7,SF3B6,METTL14,SMU1,PTBP1,DCPS,CLNS1A,TRA2A,CWC15,EIF4A3,STRAP,PRDX6,NCBP2,RBM8A,TRA2B,SRSF12,LSM6,LSM2,PPIL1,MFAP1,ENSSSCG00000027905,ENSSSCG00000038304
E13	TE_vs_Ectoderm	GO_BP	GO:0000398	mRNA splicing, via spliceosome	36/773	-4.03541	-4.06238	SNU13,SNRPC,CDC5L,RBM42,SF3A3,SNRPD1,SNRPA1,TXNL4A,PSIP1,SF3B4,SRSF6,RNPS1,BUD31,GEMIN6,SRSF7,SF3B6,METTL14,SMU1,PTBP1,DCPS,CLNS1A,TRA2A,CWC15,EIF4A3,STRAP,PRDX6,NCBP2,RBM8A,TRA2B,SRSF12,LSM6,LSM2,PPIL1,MFAP1,ENSSSCG00000027905,ENSSSCG00000038304
E13	TE_vs_Ectoderm	GO_BP	GO:0022613	ribonucleoprotein complex biogenesis	43/773	-3.1008	-3.12778	BICD1,SNU13,TARBP2,SNRPC,PIH1D1,NOB1,SF3A3,SNRPD1,EXOSC3,MTERF3,PSIP1,SRSF6,LYAR,GEMIN6,EXOSC9,NPM3,MRPL11,WDR18,TRMT112,EIF3M,RPS28,CLNS1A,EIF4A3,MTREX,NOL11,STRAP,RPS21,RPS21,G3BP2,RSL24D1,RPL7L1,EIF4H,RRP15,EBNA1BP2,DIMT1,SRSF12,KRR1,NIP7,G3BP1,TAF9,ENSSSCG00000002963,ENSSSCG00000024019,ENSSSCG00000029003
E13	TE_vs_Ectoderm	GO_BP	GO:0044265	cellular macromolecule catabolic process	68/773	-2.16687	-2.19384	FOXRED2,HSP90B1,PSME1,PSME2,FURIN,PSMA6,ZC3H14,LGMN,CDC20,PARK7,SELENOS,PSMA3,VPS28,EXOSC3,PSMB7,PSMA5,RNPS1,CTSZ,RNF149,BNIP3L,PTK2B,CLU,EXOSC9,METTL14,ARIH2,CTSV,VIM,HSPA13,RNASEH2C,PSMA1,RMND5B,CBL,DCPS,PSMC2,NFE2L2,PSMD14,SSB,EIF4A3,MTREX,PSMD12,PSMC5,PSME3,UBB,USP44,UCHL1,PNRC2,RCN3,PSMB1,POLR2G,NCBP2,TMEM259,RBM8A,RNF11,RNF7,PSMB10,BAG2,PSMA7,PDCL3,UBE2D3,PSMB4,PSMA4,LIN28B,TAF9,ZFP36L2,PSM…
E13	TE_vs_Ectoderm	GO_BP	GO:0017144	drug metabolic process	55/773	-2.12284	-2.14981	ADSL,TPI1,GAPDH,GPI,PARK7,SELENOS,GATM,DUOX1,ASS1,PTGIS,SPR,ADH5,ALDH2,PTK2B,PRDX3,ALDH18A1,CYP17A1,ATP6V1A,HBE1,PTS,GALK1,GCK,ND2,COX1,COX2,ATP8,ATP6,COX3,ND4L,ND4,ND5,CYTB,ALDOC,DPEP1,PRDX6,NPL,MT3,CYP11A1,ATP5ME,ACAT1,MMADHC,QPRT,CCNB1,DDIT4,IFNG,GPX1,PDXK,ACTN3,MPST,DNAJC15,AKR1B1,ENSSSCG00000001930,ENSSSCG00000009851,ENSSSCG00000010734,ENSSSCG00000021767
E13	TE_vs_Ectoderm	GO_BP	GO:0044283	small molecule biosynthetic process	55/773	-2.12284	-2.14981	LTA4H,DERA,TPI1,GAPDH,NUDT7,GPI,PARK7,ACADM,SMPDL3A,GATM,SORD,SHAS2,PTGES,ASS1,ANXA1,PHGDH,NME3,PTGIS,NME4,SPR,SPTLC1,PTK2B,ALDH18A1,SCD,PPARG,RBP1,NME6,PTS,GLUL,PTGS2,ASNS,AASDHPPT,SPHK1,GALK1,NLN,CNP,GCK,ALDOC,PRXL2B,ACAT1,PRTFDC1,NT5C,SC5D,AKR1A1,UGDH,CYP19A1,DDIT4,IFNG,IMPAD1,PDXK,ITPA,ACTN3,ENSSSCG00000001930,ENSSSCG00000010734,ENSSSCG00000015069
E13	TE_vs_Ectoderm	GO_BP	GO:0034404	nucleobase-containing small molecule biosynthetic process	20/773	-1.88491	-1.91189	DERA,TPI1,GAPDH,NUDT7,GPI,SMPDL3A,NME3,NME4,NME6,GALK1,CNP,GCK,ALDOC,ACAT1,PRTFDC1,NT5C,DDIT4,ITPA,ACTN3,ENSSSCG00000001930
E13	TE_vs_Ectoderm	GO_BP	GO:0009205	purine ribonucleoside triphosphate metabolic process	29/773	-1.88443	-1.9114	TPI1,GAPDH,GPI,PARK7,GNAI3,NME3,NME4,NME6,ATP6V1A,GALK1,GCK,ND2,COX1,COX2,ATP8,ATP6,COX3,ND4L,ND4,ND5,CYTB,ALDOC,ATP5ME,CCNB1,DDIT4,ITPA,ACTN3,DNAJC15,ENSSSCG00000001930
E13	TE_vs_Ectoderm	GO_BP	GO:0050821	protein stabilization	18/773	-1.86259	-1.88957	CCT2,GAPDH,TSPAN1,PARK7,APOA2,CCT7,CCT4,CLU,CALR,CDC37,SMO,ZNF207,GOLGA7,MT3,BAG2,SWSAP1,PRKRA,TAF9
E13	TE_vs_Ectoderm	GO_BP	GO:0019439	aromatic compound catabolic process	37/773	-1.86259	-1.88957	DERA,TPI1,GAPDH,NUDT7,ZC3H14,GPI,SMPDL3A,EXOSC3,RNPS1,EPHX2,EXOSC9,METTL14,EPHX1,VIM,RNASEH2C,DCPS,SSB,EIF4A3,GALK1,MTREX,CNP,GCK,BLVRA,ALDOC,BLVRB,PNRC2,POLR2G,ACAT1,NCBP2,NT5C,RBM8A,DDIT4,ITPA,ACTN3,LIN28B,ZFP36L2,ENSSSCG00000001930
E13	TE_vs_Ectoderm	GO_BP	GO:0034655	nucleobase-containing compound catabolic process	33/773	-1.86259	-1.88957	DERA,TPI1,GAPDH,NUDT7,ZC3H14,GPI,SMPDL3A,EXOSC3,RNPS1,EXOSC9,METTL14,VIM,RNASEH2C,DCPS,SSB,EIF4A3,GALK1,MTREX,CNP,GCK,ALDOC,PNRC2,POLR2G,ACAT1,NCBP2,NT5C,RBM8A,DDIT4,ITPA,ACTN3,LIN28B,ZFP36L2,ENSSSCG00000001930
E13	TE_vs_Ectoderm	GO_BP	GO:0031647	regulation of protein stability	24/773	-1.86259	-1.88957	CCT2,GAPDH,TSPAN1,PARK7,APOA2,LMNA,CCT7,CCT4,RNF149,CLU,TADA3,CALR,CDC37,SMO,ZNF207,ASGR2,GOLGA7,MT3,KRAS,BAG2,SWSAP1,PRKRA,TAF9,SUGT1
E13	TE_vs_Ectoderm	GO_BP	GO:0044270	cellular nitrogen compound catabolic process	36/773	-1.86259	-1.88957	DERA,TPI1,GAPDH,NUDT7,ZC3H14,GPI,SMPDL3A,EXOSC3,RNPS1,EXOSC9,METTL14,VIM,RNASEH2C,DCPS,SSB,EIF4A3,GALK1,MTREX,CNP,GCK,BLVRA,ALDOC,BLVRB,PNRC2,POLR2G,ACAT1,NCBP2,NT5C,RBM8A,QPRT,DDIT4,ITPA,ACTN3,LIN28B,ZFP36L2,ENSSSCG00000001930
E13	TE_vs_Ectoderm	GO_BP	GO:0046700	heterocycle catabolic process	36/773	-1.86259	-1.88957	DERA,TPI1,GAPDH,NUDT7,ZC3H14,GPI,SMPDL3A,EXOSC3,RNPS1,EXOSC9,METTL14,VIM,RNASEH2C,DCPS,SSB,EIF4A3,GALK1,MTREX,CNP,GCK,BLVRA,ALDOC,BLVRB,PNRC2,POLR2G,ACAT1,NCBP2,NT5C,RBM8A,QPRT,DDIT4,ITPA,ACTN3,LIN28B,ZFP36L2,ENSSSCG00000001930
E13	TE_vs_Ectoderm	GO_BP	GO:0007094	mitotic spindle assembly checkpoint	8/773	-1.81472	-1.84169	BUB3,ANAPC15,ZNF207,USP44,AURKB,CCNB1,MAD2L1,BIRC5
E13	TE_vs_Ectoderm	GO_BP	GO:0031577	spindle checkpoint	8/773	-1.81472	-1.84169	BUB3,ANAPC15,ZNF207,USP44,AURKB,CCNB1,MAD2L1,BIRC5
E13	TE_vs_Ectoderm	GO_BP	GO:0071173	spindle assembly checkpoint	8/773	-1.81472	-1.84169	BUB3,ANAPC15,ZNF207,USP44,AURKB,CCNB1,MAD2L1,BIRC5
E13	TE_vs_Ectoderm	GO_BP	GO:0071174	mitotic spindle checkpoint	8/773	-1.81472	-1.84169	BUB3,ANAPC15,ZNF207,USP44,AURKB,CCNB1,MAD2L1,BIRC5
E13	TE_vs_Ectoderm	GO_BP	GO:1901361	organic cyclic compound catabolic process	38/773	-1.78833	-1.8153	DERA,TPI1,GAPDH,NUDT7,ZC3H14,GPI,SMPDL3A,EXOSC3,RNPS1,EXOSC9,METTL14,VIM,RNASEH2C,DCPS,SSB,EIF4A3,GALK1,MTREX,CNP,GCK,BLVRA,ALDOC,BLVRB,PNRC2,MT3,POLR2G,ACAT1,NCBP2,NT5C,RBM8A,QPRT,CYP19A1,DDIT4,ITPA,ACTN3,LIN28B,ZFP36L2,ENSSSCG00000001930
E13	TE_vs_Ectoderm	GO_BP	GO:1901565	organonitrogen compound catabolic process	77/773	-1.73123	-1.7582	FOXRED2,DERA,HSP90B1,PSME1,PSME2,FURIN,ANPEP,PSMA6,NEU1,ARG2,NUDT7,PSMC1,LGMN,CDC20,PARK7,MAD2L2,SELENOS,SMPDL3A,PSMC6,PSMA3,VPS28,PSMB7,DEDD,PSMA5,CTSZ,RNF149,BNIP3L,PTK2B,CLU,PSAP,ARIH2,CTSV,HSPA13,PSMA1,RMND5B,CBL,PSMC2,NFE2L2,PSMD14,PSMD12,PSMC5,PSME3,BLVRA,NPEPPS,UBB,USP44,BLVRB,UCHL1,RCN3,PSMB1,ACAT1,TMEM259,NT5C,GALC,QPRT,RNF11,GCAT,RNF7,PSMB10,BAG2,IFNG,PSMA7,PDCL3,UBE2D3,PSMB4,ITPA,PSMA4…
E13	TE_vs_Ectoderm	GO_BP	GO:0010970	transport along microtubule	14/773	-1.73123	-1.7582	BICD1,WDR34,IFT74,MAPK8IP3,RAB1A,KIF3A,MAP1B,UBB,UCHL1,KIF5C,HSPB11,AP3S2,HSPB1,ENSSSCG00000002386
E13	TE_vs_Ectoderm	GO_BP	GO:0099111	microtubule-based transport	14/773	-1.73123	-1.7582	BICD1,WDR34,IFT74,MAPK8IP3,RAB1A,KIF3A,MAP1B,UBB,UCHL1,KIF5C,HSPB11,AP3S2,HSPB1,ENSSSCG00000002386
E13	TE_vs_Ectoderm	GO_BP	GO:1990748	cellular detoxification	8/773	-1.66549	-1.69247	PARK7,GSTM3,ADH5,HBE1,NFE2L2,MT3,AKR1A1,ENSSSCG00000002296
E13	TE_vs_Ectoderm	GO_BP	GO:0006518	peptide metabolic process	58/773	-1.61297	-1.63995	GAPDH,TARBP2,FURIN,ANPEP,MRPL18,PARK7,MTERF3,PTGES,GSTM3,MRPS34,METTL14,DRG1,MRPL43,NOLC1,HSPA14,IARS2,VIM,MRPL47,MRPL11,EIF3M,RPS28,HARS1,CALR,DARS1,NFE2L2,ZC3H15,EIF4A3,NLN,RPL26L1,RARS1,NPEPPS,RPS21,RPS21,RSL24D1,PAIP2,POLR2G,EIF4H,IGFBP5,NCBP2,EIF4E,EIF4G1,MGST1,SRP9,GPX1,MRPS23,MRPS7,RPL15,MRPS11,ZFP36L2,EIF4E2,EEF1AKMT4,PSMD2,ENSSSCG00000002963,ENSSSCG00000025060,ENSSSCG00000029003,ENSSSCG0…
E13	TE_vs_Ectoderm	GO_BP	GO:0030705	cytoskeleton-dependent intracellular transport	14/773	-1.52507	-1.55204	BICD1,WDR34,IFT74,MAPK8IP3,RAB1A,KIF3A,MAP1B,UBB,UCHL1,KIF5C,HSPB11,AP3S2,HSPB1,ENSSSCG00000002386
E13	TE_vs_Ectoderm	GO_BP	GO:0006360	transcription by RNA polymerase I	8/773	-1.50437	-1.53134	POLR2F,ZNRD1,PIH1D1,DEDD,MACROH2A1,NOL11,POLR2E,ENSSSCG00000024019
E13	TE_vs_Ectoderm	GO_BP	GO:0016052	carbohydrate catabolic process	15/773	-1.50437	-1.53134	DERA,TPI1,GAPDH,NEU1,GPI,SORD,GUSB,SCARB2,GALK1,GCK,ALDOC,AKR1A1,DDIT4,ACTN3,ENSSSCG00000001930
E13	TE_vs_Ectoderm	GO_BP	GO:0016053	organic acid biosynthetic process	31/773	-1.50437	-1.53134	LTA4H,TPI1,GAPDH,GPI,PARK7,GATM,SHAS2,PTGES,ASS1,ANXA1,PHGDH,PTGIS,ALDH18A1,SCD,PPARG,RBP1,GLUL,PTGS2,ASNS,AASDHPPT,GALK1,GCK,ALDOC,PRXL2B,AKR1A1,UGDH,DDIT4,ACTN3,ENSSSCG00000001930,ENSSSCG00000010734,ENSSSCG00000015069
E13	TE_vs_Ectoderm	GO_BP	GO:0046394	carboxylic acid biosynthetic process	31/773	-1.50437	-1.53134	LTA4H,TPI1,GAPDH,GPI,PARK7,GATM,SHAS2,PTGES,ASS1,ANXA1,PHGDH,PTGIS,ALDH18A1,SCD,PPARG,RBP1,GLUL,PTGS2,ASNS,AASDHPPT,GALK1,GCK,ALDOC,PRXL2B,AKR1A1,UGDH,DDIT4,ACTN3,ENSSSCG00000001930,ENSSSCG00000010734,ENSSSCG00000015069
E13	TE_vs_Ectoderm	GO_BP	GO:0034502	protein localization to chromosome	11/773	-1.48225	-1.50922	CCT2,PIH1D1,RPA2,TERF1,CCT7,CCT4,BUB3,GNL3,MACROH2A1,AURKB,ENSSSCG00000014015
E13	TE_vs_Ectoderm	GO_BP	GO:0022618	ribonucleoprotein complex assembly	24/773	-1.44371	-1.47068	BICD1,TARBP2,SNRPC,PIH1D1,SF3A3,SNRPD1,MTERF3,PSIP1,SRSF6,GEMIN6,MRPL11,WDR18,EIF3M,RPS28,CLNS1A,STRAP,G3BP2,RSL24D1,EIF4H,SRSF12,NIP7,G3BP1,TAF9,ENSSSCG00000002963
E13	TE_vs_Ectoderm	GO_BP	GO:0046034	ATP metabolic process	24/773	-1.44371	-1.47068	TPI1,GAPDH,GPI,PARK7,ATP6V1A,GALK1,GCK,ND2,COX1,COX2,ATP8,ATP6,COX3,ND4L,ND4,ND5,CYTB,ALDOC,ATP5ME,CCNB1,DDIT4,ACTN3,DNAJC15,ENSSSCG00000001930
E13	TE_vs_Ectoderm	GO_BP	GO:0007017	microtubule-based process	45/773	-1.41782	-1.4448	BICD1,TUBA1B,TUBA1B,GAPDH,CFAP20,FGFR1OP,CDC20,HAUS1,CCDC68,WDR34,IFT74,LMNA,ARHGEF2,NUF2,MAPK8IP3,RAE1,RAB1A,CDK1,DPCD,SMC3,EML3,KIF3A,TUBA4A,MAP1B,ZNF207,UBB,UCHL1,KIF5C,FIGNL1,ATAT1,STMN1,HSPB11,AURKB,KIF2A,PRKCZ,CCNB1,AP3S2,TUBB2B,RAC1,RBM14,RANGRF,HSPB1,BIRC5,ENSSSCG00000002386,ENSSSCG00000010099
E13	TE_vs_Ectoderm	GO_BP	GO:0046434	organophosphate catabolic process	19/773	-1.40206	-1.42903	DERA,TPI1,GAPDH,NUDT7,GPI,SMPDL3A,APOA2,GALK1,CNP,GCK,ALDOC,GPD1L,PRDX6,ACAT1,NT5C,DDIT4,ITPA,ACTN3,ENSSSCG00000001930
E13	TE_vs_Ectoderm	GO_BP	GO:0006508	proteolysis	77/773	-1.38588	-1.41286	FOXRED2,HSP90B1,PSME1,PSME2,FURIN,ANPEP,PSMA6,PIH1D1,LGMN,PDCD5,CDC20,PARK7,SELENOS,HDAC2,PSMA3,VPS28,PSMB7,ARHGEF2,PSMA5,PLAT,CTSZ,RNF149,COPS4,PTK2B,CLU,PPARG,CLEC3B,ARIH2,CTSV,HSPA13,OTUB1,SERPING1,PSMA1,RMND5B,CBL,PRCP,PSMC2,NFE2L2,PSMD14,COPS8,PSMD12,PSMC5,NLN,PSME3,NPEPPS,UBB,USP44,DPEP1,UCHL1,ARL6IP1,RCN3,MT3,PSMB1,TMEM259,RNF11,RNF7,PSMB10,BAG2,IFNG,PSMA7,PDCL3,TMEM59,UBE2D3,PSMB4,COPS6,P…
E13	TE_vs_Ectoderm	GO_BP	GO:1902100	negative regulation of metaphase/anaphase transition of cell cycle	8/773	-1.38588	-1.41286	BUB3,ANAPC15,ZNF207,USP44,AURKB,CCNB1,MAD2L1,BIRC5
E13	TE_vs_Ectoderm	GO_BP	GO:2000816	negative regulation of mitotic sister chromatid separation	8/773	-1.38588	-1.41286	BUB3,ANAPC15,ZNF207,USP44,AURKB,CCNB1,MAD2L1,BIRC5
E13	TE_vs_Ectoderm	GO_BP	GO:0051187	cofactor catabolic process	9/773	-1.36472	-1.3917	NUDT7,DUOX1,PRDX3,HBE1,BLVRA,BLVRB,PRDX6,ACAT1,GPX1
E13	TE_vs_Ectoderm	GO_BP	GO:0006403	RNA localization	14/773	-1.34328	-1.37026	CCT2,DDX39B,PIH1D1,MRPL18,EXOSC3,TERF1,RAE1,CCT4,PHAX,SSB,EIF4A3,KIF5C,RBM8A,ENY2
E13	TE_vs_Ectoderm	GO_BP	GO:0051321	meiotic cell cycle	20/773	-1.30612	-1.3331	REC8,RPA2,CDC20,CCNB2,RAD51,TERF1,MCMDC2,NUF2,STK35,MND1,CDK1,SMC3,SMC4,CALR,PPP2CA,PRKAR1A,PSMC3IP,UBB,FIGNL1,CCNB1
E13	TE_vs_Ectoderm	GO_CC	GO:1990904	ribonucleoprotein complex	93/879	-9.32282	-9.41144	SNU13,TARBP2,SNRPC,CDC5L,DDX39B,RBM42,PIH1D1,NOB1,ZC3H14,MAGOH,SNRNP40,MRPL18,SF3A3,SNRPD1,GABPB1,SNRPA1,TXNL4A,TSTD1,SF3B4,MRPS26,RALY,BUD31,MCRIP2,MRPL28,POP7,SF3B6,POP5,DRG1,MRPL43,ESS2,HSPA14,EIF1B,SMU1,VIM,MRPL39,MRPL47,MRPL11,API5,CAPRIN1,EIF3M,RPS28,HNRNPH1,CALR,DCPS,TRA2A,PSMC2,CWC15,SSB,EIF4A3,MTREX,RPL26L1,UTP18,RPS21,RPS21,G3BP2,PNRC2,MRPL54,RSL24D1,POLR2G,RPL7L1,EIF4H,NOP56,EIF4E,ILF2…
E13	TE_vs_Ectoderm	GO_CC	GO:1905368	peptidase complex	24/879	-8.03668	-8.1253	PSME1,PSME2,PSMA6,PSMC1,PSMC6,PSMA3,PSMB7,PSMA5,TADA3,PSMA1,PSMC2,PSMD14,PSMD12,PSMC5,PSME3,PSMB1,PSMB10,PSMA7,PSMB4,PSMD8,PSMA4,ENY2,PSMA2,PSMD2
E13	TE_vs_Ectoderm	GO_CC	GO:0000502	proteasome complex	22/879	-8.03668	-8.1253	PSME1,PSME2,PSMA6,PSMC1,PSMC6,PSMA3,PSMB7,PSMA5,PSMA1,PSMC2,PSMD14,PSMD12,PSMC5,PSME3,PSMB1,PSMB10,PSMA7,PSMB4,PSMD8,PSMA4,PSMA2,PSMD2
E13	TE_vs_Ectoderm	GO_CC	GO:1905369	endopeptidase complex	22/879	-8.03668	-8.1253	PSME1,PSME2,PSMA6,PSMC1,PSMC6,PSMA3,PSMB7,PSMA5,PSMA1,PSMC2,PSMD14,PSMD12,PSMC5,PSME3,PSMB1,PSMB10,PSMA7,PSMB4,PSMD8,PSMA4,PSMA2,PSMD2
E13	TE_vs_Ectoderm	GO_CC	GO:0005681	spliceosomal complex	26/879	-4.33049	-4.41911	SNRPC,CDC5L,DDX39B,MAGOH,SNRNP40,SF3A3,SNRPD1,SNRPA1,SF3B4,RALY,BUD31,SF3B6,ESS2,SMU1,API5,HNRNPH1,CWC15,EIF4A3,MTREX,RBM8A,TRA2B,LSM6,LSM2,PPIL1,MFAP1,ENSSSCG00000026064
E13	TE_vs_Ectoderm	GO_CC	GO:0015630	microtubule cytoskeleton	68/879	-3.83877	-3.92739	CCT2,BICD1,TUBA1B,TUBA1B,GAPDH,PHF1,TBC1D7,B9D2,ARL2BP,CFAP20,FGFR1OP,CDC20,MAD2L2,SELENOS,NDN,HAUS1,CCDC68,CCNB2,NEK6,WDR34,IFT74,ARHGEF2,GNAI3,RAE1,CAPG,WDR54,CCT7,CCT4,TMEM214,CDK1,CDC45,SMC3,TADA3,TMEM63A,GNAI2,DPF2,EML3,PSMA1,PHAX,KIF3A,SEPTIN8,PPP2CA,NFE2L2,TUBA4A,MAP1B,UNC119,KIF5C,CCT5,POLR2C,ATAT1,STMN1,HSPB11,AURKB,CCDC181,KIF2A,PRKCZ,CCNB1,ARL3,BAG2,SKA2,TUBB2B,MAD2L1,HSPB1,ZNF397,DCTN…
E13	TE_vs_Ectoderm	GO_CC	GO:0005730	nucleolus	60/879	-3.15026	-3.23888	SNU13,POLR2F,TULP3,RCN2,ZNRD1,MBIP,PIH1D1,ZC3H14,ORC1,MAD2L2,EXOSC3,MED27,DEDD,SF3B4,GNAI3,TERF1,POP7,RAE1,LYAR,CAPG,POP5,NPM2,EXOSC1,SMARCB1,SCD,NPM3,NOLC1,CLEC3B,UBE2T,WDR82,GNL3,MACROH2A1,TRA2A,ZC3H15,NOL11,UBLCP1,UTP18,ZNF207,POLR2E,RBPJ,CDK4,ZNF146,CENPH,NOP56,ILF2,POLR1C,EBNA1BP2,DIMT1,KRR1,NIP7,PLSCR1,LIN28B,FOXA1,ZNF397,CBX5,ENSSSCG00000003741,ENSSSCG00000007098,ENSSSCG00000013105,ENSSSCG…
E13	TE_vs_Ectoderm	GO_CC	GO:0101031	chaperone complex	7/879	-2.71032	-2.79894	CCT2,CCT7,CCT4,CDC37,STIP1,BAG2,ENSSSCG00000020808
E13	TE_vs_Ectoderm	GO_CC	GO:1990234	transferase complex	58/879	-2.0949	-2.18352	POLR2F,PHF1,WDR61,ZNRD1,MBIP,PRMT1,CDC20,MAD2L2,SNRPD1,HDAC2,MYO6,GTF2A2,USF1,MTF2,DPY30,OSTC,SPTLC1,POLR3D,METTL14,TADA3,ARIH2,WDR82,ACTL6A,KAT5,DPF2,WDR41,ANAPC15,CACYBP,CLNS1A,EED,ORMDL1,PRPSAP1,PRKAR1A,BECN1,POLD2,POLR2E,GOLGA7,UBE2V2,CDK4,POLR2C,POLR2G,TAF7,POLR1C,RNF11,CCNB1,RNF7,UBE2D3,TAF9,ENY2,CCND2,PIGH,CBX5,ENSSSCG00000003421,ENSSSCG00000012061,ENSSSCG00000017971,ENSSSCG00000021560,ENS…
E13	TE_vs_Ectoderm	GO_CC	GO:0034708	methyltransferase complex	14/879	-1.74856	-1.83718	PHF1,PRMT1,SNRPD1,HDAC2,USF1,MTF2,DPY30,METTL14,WDR82,CLNS1A,EED,TAF7,TAF9,CBX5
E13	TE_vs_Ectoderm	GO_CC	GO:0005844	polysome	11/879	-1.70534	-1.79396	DRG1,HSPA14,VIM,RPS28,CALR,RPS21,RPS21,EIF4H,EIF4G1,ENSSSCG00000017971,ENSSSCG00000038507
E13	TE_vs_Ectoderm	GO_CC	GO:0055029	nuclear DNA-directed RNA polymerase complex	14/879	-1.56328	-1.6519	POLR2F,WDR61,ZNRD1,MYO6,GTF2A2,POLR3D,TADA3,POLR2E,POLR2C,POLR2G,TAF7,POLR1C,TAF9,ENSSSCG00000024019
E13	TE_vs_Ectoderm	GO_CC	GO:0099513	polymeric cytoskeletal fiber	33/879	-1.5325	-1.62112	CCT2,BICD1,TUBA1B,TUBA1B,SELENOS,MYO6,GJA1,LMNA,ARHGEF2,CCT7,CCT4,TMEM214,NRP1,VIM,TPM4,KIF3A,TUBA4A,MAP1B,KRT14,SYNC,KIF5C,ATAT1,STMN1,AURKB,KIF2A,ARL3,AIF1,BAG2,SKA2,TUBB2B,RAC1,BIRC5,ENSSSCG00000010099
E13	TE_vs_Ectoderm	GO_CC	GO:0000313	organellar ribosome	11/879	-1.49764	-1.58626	MRPL18,MRPS26,MRPL28,MRPL43,MRPL39,MRPL47,MRPL11,MRPL54,MRPL40,MRPS7,MRPS11
E13	TE_vs_Ectoderm	GO_CC	GO:0005761	mitochondrial ribosome	11/879	-1.49764	-1.58626	MRPL18,MRPS26,MRPL28,MRPL43,MRPL39,MRPL47,MRPL11,MRPL54,MRPL40,MRPS7,MRPS11
E13	TE_vs_Ectoderm	GO_CC	GO:0000323	lytic vacuole	28/879	-1.4511	-1.53972	TM6SF1,NEU1,GALNS,CHGA,PLEKHF1,RRAGD,CD164,SLC17A5,RRAGA,TMEM79,CTSZ,GUSB,SLC35F6,SCARB2,LAMP1,PSAP,TMEM63A,CTSV,MCOLN1,CALCRL,EDDM3B,PRDX6,LDLR,RAB38,TMEM59,SNX6,CTSD,ENSSSCG00000039214
E13	TE_vs_Ectoderm	GO_CC	GO:0005764	lysosome	28/879	-1.4511	-1.53972	TM6SF1,NEU1,GALNS,CHGA,PLEKHF1,RRAGD,CD164,SLC17A5,RRAGA,TMEM79,CTSZ,GUSB,SLC35F6,SCARB2,LAMP1,PSAP,TMEM63A,CTSV,MCOLN1,CALCRL,EDDM3B,PRDX6,LDLR,RAB38,TMEM59,SNX6,CTSD,ENSSSCG00000039214
E13	TE_vs_Ectoderm	KEGG	ssc03050	Proteasome	29/865	-15.3089	-15.3818	PSME1,PSME2,PSMA6,PSMC1,PSMC6,PSMA3,PSMB7,PSMA5,PSMD6,PSMC3,PSMA1,PSMC2,PSMD14,PSMD12,PSMC5,PSME3,PSMD11,PSMB1,PSMB10,IFNG,PSMA7,PSMB4,PSMD8,PSMB2,PSMA4,PSMC4,PSMA2,PSMD2,ENSSSCG00000036483
E13	TE_vs_Ectoderm	KEGG	ssc05012	Parkinson disease	62/865	-9.17616	-9.24904	TUBA1B,TUBA1B,PSMA6,PSMC1,PARK7,PSMC6,PSMA3,PSMB7,GNAI3,PSMA5,VDAC3,GNAI2,PSMD6,PSMC3,PSMA1,GNAI1,PSMC2,NFE2L2,TUBA4A,PSMD14,NDUFS4,PSMD12,PSMC5,DUSP1,ND1,ND2,COX1,COX2,ATP8,ATP6,COX3,ND3,ND4L,ND4,ND5,ND6,CYTB,PSMD11,ANKFY1,UBB,UCHL1,KIF5C,PSMB1,XBP1,CYC1,TUBB2B,TUBB2B,PSMA7,COX6B2,PSMB4,PSMD8,PSMB2,PSMA4,PSMC4,NDUFV2,PSMA2,PRKACB,PSMD2,ENSSSCG00000010099,ENSSSCG00000013436,ENSSSCG00000016215,ENS…
E13	TE_vs_Ectoderm	KEGG	ssc03040	Spliceosome	39/865	-8.56366	-8.63655	SNU13,SNRPC,SRSF3,CDC5L,DDX39B,MAGOH,SNRNP40,SF3A3,PPIH,SNRPD1,SNRPA1,TXNL4A,SF3B4,SRSF6,BUD31,SRSF7,SF3B6,TRA2A,CWC15,EIF4A3,RBM22,SNRNP70,NCBP2,RBM25,RBM8A,TRA2B,ALYREF,DDX5,PHF5A,SRSF10,LSM6,CRNKL1,PUF60,LSM2,PPIL1,ENSSSCG00000003664,ENSSSCG00000022760,ENSSSCG00000026064,ENSSSCG00000038947
E13	TE_vs_Ectoderm	KEGG	ssc05016	Huntington disease	67/865	-7.70701	-7.7799	POLR2F,TUBA1B,TUBA1B,PSMA6,AP2A1,PSMC1,HDAC1,HDAC2,PSMC6,PSMA3,PSMB7,PSMA5,VDAC3,PPARG,PSMD6,IFT57,PSMC3,PSMA1,DNAH11,PSMC2,TUBA4A,PSMD14,NDUFS4,PSMD12,PSMC5,BECN1,ND1,ND2,COX1,COX2,ATP8,ATP6,COX3,ND3,ND4L,ND4,ND5,ND6,CYTB,PSMD11,POLR2E,KIF5C,POLR2C,PSMB1,POLR2G,CYC1,TUBB2B,TUBB2B,PSMA7,ATG101,GPX1,COX6B2,PSMB4,PSMD8,PSMB2,PSMA4,GPX3,PSMC4,NDUFV2,PSMA2,DCTN6,POLR2D,PSMD2,ENSSSCG00000010099,ENSSSC…
E13	TE_vs_Ectoderm	KEGG	ssc05010	Alzheimer disease	69/865	-5.20445	-5.27733	TUBA1B,TUBA1B,GAPDH,TNFRSF1A,PSMA6,PSMC1,PSMC6,PSMA3,FZD6,PSMB7,PSMA5,VDAC3,PPID,FZD3,PSMD6,PSMC3,PSMA1,APBB1,PTGS2,PSMC2,FZD7,TUBA4A,PSMD14,NDUFS4,PSMD12,PSMC5,BECN1,ND1,ND2,COX1,COX2,ATP8,ATP6,COX3,ND3,ND4L,ND4,ND5,ND6,CYTB,PSMD11,KIF5C,PSMB1,KRAS,XBP1,CYC1,TUBB2B,TUBB2B,PSMA7,ATG101,COX6B2,ATP2A2,PSMB4,PSMD8,PSMB2,PSMA4,WNT6,PSMC4,WNT7A,NDUFV2,PSMA2,PSMD2,ENSSSCG00000003521,ENSSSCG00000007203,…
E13	TE_vs_Ectoderm	KEGG	ssc03030	DNA replication	15/865	-4.72358	-4.79646	RPA2,RFC5,RFC3,RFC4,RNASEH2C,SSBP1,POLD2,RPA1,RNASEH2B,RPA3,RFC2,PCNA,MCM6,POLE4,ENSSSCG00000026055
E13	TE_vs_Ectoderm	KEGG	ssc05017	Spinocerebellar ataxia	33/865	-4.71474	-4.78762	PSMA6,PSMC1,PSMC6,PSMA3,PSMB7,PSMA5,PSMD6,KAT5,PSMC3,PSMA1,PSMC2,PSMD14,PSMD12,PSMC5,BECN1,PSMD11,RBPJ,PSMB1,NOP56,GRIN3B,XBP1,TWNK,PSMA7,ATG101,ATP2A2,PSMB4,PSMD8,PSMB2,PSMA4,PSMC4,PSMA2,PSMD2,ENSSSCG00000036483
E13	TE_vs_Ectoderm	KEGG	ssc03013	RNA transport	36/865	-4.46581	-4.53869	EIF3D,NUP37,DDX39B,EIF2B2,MAGOH,EIF3I,RNPS1,POP7,RAE1,GEMIN6,NUP54,RAN,POP5,EIF1B,EIF4A2,EIF4G2,EIF3G,PHAX,CLNS1A,EIF4A3,SUMO2,GEMIN4,EIF4A1,STRAP,NXF1,ELAC1,NCBP2,EIF4E,RBM8A,PRMT5,EIF4G1,ALYREF,SUMO1,TMEM223,EIF4E2,EIF3F,ENSSSCG00000021560
E13	TE_vs_Ectoderm	KEGG	ssc04142	Lysosome	31/865	-4.38995	-4.46283	NEU1,GALNS,LGMN,CD164,SLC17A5,LAPTM4B,ATP6V1H,CTSA,CTSZ,GUSB,CTSO,SCARB2,LAMP1,PSAP,CTSV,CTSL,MCOLN1,ATP6V0A4,SPAM1,GGA3,GNS,GLB1,GALC,FUCA1,AP3S2,ENTPD4,ARSB,CTSF,AP3D1,CTSD,ENSSSCG00000037595
E13	TE_vs_Ectoderm	KEGG	ssc03430	Mismatch repair	10/865	-3.47301	-3.5459	RPA2,RFC5,RFC3,RFC4,SSBP1,POLD2,RPA1,RPA3,RFC2,PCNA
E13	TE_vs_Ectoderm	KEGG	ssc01212	Fatty acid metabolism	17/865	-3.21169	-3.28458	ACAT2,ACADM,ACADSB,SCD,FADS2,CPT1A,ACOX1,ACSF3,SCP2,ACAT1,FASN,HACD2,DEPDC1B,ELOVL6,ECHS1,HACD1,ENSSSCG00000014272
E13	TE_vs_Ectoderm	KEGG	ssc00010	Glycolysis / Gluconeogenesis	18/865	-3.20606	-3.27894	TPI1,GAPDH,GPI,PGM1,ADH5,ALDH2,LDHA,ALDH7A1,GCK,ALDOC,ENO1,ALDH3B2,AKR1A1,PFKL,ENSSSCG00000000576,ENSSSCG00000001930,ENSSSCG00000006324,ENSSSCG00000032556
E13	TE_vs_Ectoderm	KEGG	ssc00790	Folate biosynthesis	11/865	-2.5829	-2.65578	SPR,PTS,MOCS2,SAAL1,AKR1B1,ENSSSCG00000016284,ENSSSCG00000016284,ENSSSCG00000020706,ENSSSCG00000020706,ENSSSCG00000020706,ENSSSCG00000031117
E13	TE_vs_Ectoderm	KEGG	ssc05418	Fluid shear stress and atherosclerosis	28/865	-2.44086	-2.51375	TNFRSF1A,HSP90B1,FOS,MMP2,ASS1,ARHGEF2,GSTM3,PLAT,PDGFA,CTSV,CTSL,SQSTM1,NFE2L2,ITGAV,CAV1,GPC1,SUMO2,DUSP1,GSTO1,PRKCZ,CYBA,MGST1,MGST2,IFNG,RAC1,SUMO1,ENSSSCG00000035836,ENSSSCG00000039214
E13	TE_vs_Ectoderm	KEGG	ssc00620	Pyruvate metabolism	12/865	-2.415	-2.48789	MLH3,ACYP1,ACAT2,GRHPR,ALDH2,LDHA,ALDH7A1,ACAT1,ENSSSCG00000000576,ENSSSCG00000001930,ENSSSCG00000006324,ENSSSCG00000008012,ENSSSCG00000027778
E13	TE_vs_Ectoderm	KEGG	ssc03410	Base excision repair	11/865	-2.415	-2.48789	POLB,UNG,POLD2,PARP4,PARP1,LIG3,PCNA,MBD4,POLE4,APEX1,ENSSSCG00000009327
E13	TE_vs_Ectoderm	KEGG	ssc00190	Oxidative phosphorylation	27/865	-2.415	-2.48789	ATP6V1H,LHPP,PPA1,ATP6V1A,ATP6V0A4,NDUFS4,ND1,ND2,COX1,COX2,ATP8,ATP6,COX3,ND3,ND4L,ND4,ND5,ND6,CYTB,PPA2,ATP12A,ATP5ME,CYC1,COX6B2,ATP6V1G3,NDUFV2,ENSSSCG00000013436
E13	TE_vs_Ectoderm	KEGG	ssc04913	Ovarian steroidogenesis	15/865	-2.36428	-2.43717	CYP2J34,CYP2J34,CYP2J34,CYP2J34,PLA2G4F,ADCY3,CYP17A1,PTGS2,CYP11A1,LDLR,CYP19A1,CYP19A1,CYP19A1,HSD17B1,PRKACB
E13	TE_vs_Ectoderm	KEGG	ssc03020	RNA polymerase	10/865	-2.18107	-2.25395	POLR2F,ZNRD1,POLR3D,POLR2E,POLR2C,TWISTNB,POLR2G,POLR1C,POLR2D,ENSSSCG00000026233
E13	TE_vs_Ectoderm	KEGG	ssc00071	Fatty acid degradation	12/865	-2.07394	-2.14683	ACAT2,ACADM,ADH5,ALDH2,ACADSB,CPT1A,ALDH7A1,ACOX1,ACAT1,ECHS1,ENSSSCG00000006324,ENSSSCG00000014272
E13	TE_vs_Ectoderm	KEGG	ssc03420	Nucleotide excision repair	12/865	-1.99327	-2.06615	RPA2,RFC5,RFC3,RFC4,GTF2H1,POLD2,RPA1,RPA3,RFC2,PCNA,POLE4,ENSSSCG00000024019
E13	TE_vs_Ectoderm	KEGG	ssc04110	Cell cycle	24/865	-1.97632	-2.04921	ORC1,HDAC1,CDC20,MAD2L2,HDAC2,CCNB2,YWHAZ,YWHAB,YWHAQ,CDK1,BUB3,CDC45,SMC3,CDK4,ORC6,PLK1,CCNB1,PCNA,MCM6,MAD2L1,CCND2,SKP1,ENSSSCG00000033871,ENSSSCG00000035728
E13	TE_vs_Ectoderm	KEGG	ssc00480	Glutathione metabolism	14/865	-1.93896	-2.01184	GCLC,ANPEP,IDH2,TXNDC12,OPLAH,GSTM3,RRM1,PRDX6,GSTO1,MGST1,MGST2,GPX1,GPX3,ENSSSCG00000035836
E13	TE_vs_Ectoderm	KEGG	ssc00590	Arachidonic acid metabolism	17/865	-1.82768	-1.90057	LTA4H,CYP2J34,CYP2J34,CYP2J34,CYP2J34,PLA2G4F,PTGES,PTGIS,EPHX2,PTGS2,PRXL2B,GPX1,GPX3,PLA2G10,ENSSSCG00000020706,ENSSSCG00000020706,ENSSSCG00000020706
E13	TE_vs_Ectoderm	KEGG	ssc01040	Biosynthesis of unsaturated fatty acids	9/865	-1.77024	-1.84313	ACOT7,SCD,FADS2,ACOX1,SCP2,HACD2,DEPDC1B,ELOVL6,HACD1
E13	TE_vs_Ectoderm	KEGG	ssc04530	Tight junction	28/865	-1.77024	-1.84313	TUBA1B,TUBA1B,ACTN4,ARHGEF2,CLDN4,RAPGEF2,ROCK2,CLDN10,CLDN8,TJP3,HSPA4,PPP2CA,ACTR3,DLG2,RDX,TUBA4A,CLDN6,CDK4,PRKCZ,PCNA,CTTN,LLGL2,RAC1,PARD6A,PRKACB,ENSSSCG00000006621,ENSSSCG00000010099,ENSSSCG00000016215
E13	TE_vs_Ectoderm	KEGG	ssc01230	Biosynthesis of amino acids	16/865	-1.76977	-1.84266	TPI1,GAPDH,IDH2,ARG2,ASS1,PHGDH,ALDH18A1,TALDO1,GLUL,ASNS,ALDOC,ENO1,PFKL,PYCR1,ENSSSCG00000001930,ENSSSCG00000032556
E13	TE_vs_Ectoderm	KEGG	ssc04145	Phagosome	26/865	-1.71782	-1.7907	TUBA1B,TUBA1B,ATP6V1H,LAMP1,RAB7A,DYNC1LI1,CTSV,CTSL,ATP6V1A,CANX,CALR,ATP6V0A4,ITGAV,TUBA4A,PLA2R1,CYBA,TUBB2B,TUBB2B,RAC1,ATP6V1G3,CORO1A,STX18,ENSSSCG00000001396,ENSSSCG00000010099,ENSSSCG00000016215,ENSSSCG00000025593
E13	TE_vs_Ectoderm	KEGG	ssc04612	Antigen processing and presentation	14/865	-1.51404	-1.58693	NFYB,PSME1,PSME2,LGMN,CTSV,CTSL,CANX,CALR,HSPA4,PSME3,IFNG,RFXANK,ENSSSCG00000001396,ENSSSCG00000025593
E13	TE_vs_Ectoderm	KEGG	ssc00330	Arginine and proline metabolism	12/865	-1.45398	-1.52686	ARG2,CNDP1,GATM,ALDH2,P4HA1,ALDH18A1,ALDH7A1,ALDH4A1,PYCR1,ENSSSCG00000004703,ENSSSCG00000006324,ENSSSCG00000010734
E13	TE_vs_Ectoderm	KEGG	ssc04540	Gap junction	17/865	-1.45211	-1.52499	TUBA1B,TUBA1B,GJA1,LPAR1,GNAI3,PDGFA,ADCY3,CDK1,GNAI2,GNAI1,TUBA4A,KRAS,TUBB2B,TUBB2B,PRKACB,ENSSSCG00000010099,ENSSSCG00000016215
E13	TE_vs_Ectoderm	KEGG	ssc03015	mRNA surveillance pathway	17/865	-1.42339	-1.49628	PPP2R5D,DDX39B,CPSF2,MAGOH,RNPS1,PPP1CC,WDR82,PPP1CA,CPSF7,PPP2CA,EIF4A3,NXF1,NCBP2,RBM8A,ALYREF,NUDT21,MSI2,TMEM223
E13	TE_vs_Ectoderm	KEGG	ssc01200	Carbon metabolism	21/865	-1.42339	-1.49628	TPI1,GAPDH,IDH2,GPI,ACAT2,GLDC,PHGDH,ADH5,SUCLG2,TALDO1,HIBCH,ACOX1,OGDH,GCK,ALDOC,ENO1,ACAT1,PFKL,ECHS1,ENSSSCG00000001930,ENSSSCG00000032556
E13	TE_vs_Ectoderm	KEGG	ssc00983	Drug metabolism - other enzymes	14/865	-1.38803	-1.46091	TPMT,GSTM3,NME3,NME4,GUSB,NME6,RRM1,GSTO1,MGST1,MGST2,DUT,ITPA,TK1,ENSSSCG00000035836
E13	TE_vs_Ectoderm	KEGG	ssc04114	Oocyte meiosis	21/865	-1.37574	-1.44863	REC8,PPP2R5D,CDC20,MAD2L2,CCNB2,YWHAZ,YWHAB,ADCY3,YWHAQ,PPP1CC,CDK1,SMC3,PPP1CA,PPP2CA,PLK1,CCNB1,MAD2L1,SKP1,PRKACB,ENSSSCG00000033871,ENSSSCG00000035728
E13	TE_vs_Ectoderm	KEGG	ssc04141	Protein processing in endoplasmic reticulum	27/865	-1.37574	-1.44863	HSP90B1,SELENOS,SEC63,SSR2,NSFL1C,SEC24D,UFD1,BAG1,CANX,CALR,NFE2L2,ANKFY1,TUSC3,MOGS,RRBP1,XBP1,DNAJC5,BAG2,TXNDC5,UBE2D3,SKP1,P4HB,DERL3,EIF2AK4,HERPUD1,ENSSSCG00000003421,ENSSSCG00000011000
E13	TE_vs_Ectoderm	KEGG	ssc00561	Glycerolipid metabolism	13/865	-1.37574	-1.44863	AGPAT1,ALDH2,DGKD,PNPLA2,PLPP2,ALDH7A1,PLPP1,MGLL,PNPLA3,LCLAT1,AKR1A1,AKR1B1,ENSSSCG00000006324
E13	TE_vs_Ectoderm	KEGG	ssc00310	Lysine degradation	13/865	-1.32329	-1.39618	ACAT2,CAMKMT,ALDH2,SUV39H2,PLOD2,BBOX1,COLGALT1,ALDH7A1,PRDM2,ACAT1,SETD7,ECHS1,ENSSSCG00000006324
E13	TE_vs_Ectoderm	KEGG	ssc00531	Glycosaminoglycan degradation	6/865	-1.32014	-1.39303	GALNS,GUSB,SPAM1,GNS,GLB1,ARSB
E13	TE_vs_Mesdoderm	GO_BP	GO:0030199	collagen fibril organization	7/294	-1.56543	-1.59139	LUM,PLOD1,ANXA2,P4HA1,COLGALT1,COL3A1,P3H4
E13	TE_vs_Mesdoderm	KEGG	ssc05418	Fluid shear stress and atherosclerosis	17/323	-2.47025	-2.52715	BMP4,ASS1,GSTM3,PLAT,PDGFA,CTSL,CAV1,CAV2,GPC1,GSTO1,CALM1,CYBA,MGST1,MGST2,IFNG,RAC1,SUMO1
E13	TE_vs_Mesdoderm	KEGG	ssc05016	Huntington disease	27/323	-2.44861	-2.50552	TUBA1B,TUBA1B,PSMA5,VDAC3,PPARG,PSMD6,PSMC3,CREB3L1,ND1,ND2,COX1,ATP8,ATP6,COX3,ND3,ND4,ND5,ND6,CYTB,POLR2E,GPX8,KIF5C,POLR2C,PSMD8,PSMC4,DCTN6,POLR2D
E13	TE_vs_Mesdoderm	KEGG	ssc04510	Focal adhesion	20/323	-2.35466	-2.41156	LAMA3,LAMA4,TLN1,PDGFA,PDGFRA,PPP1CB,PPP1CC,ITGA8,ITGA9,LAMC1,ITGA6,FLNC,CAV1,CAV2,TLN2,PARVA,CAPN2,RAC1,COL1A1,CCND2
E13	TE_vs_Mesdoderm	KEGG	ssc05012	Parkinson disease	22/323	-1.99282	-2.04972	TUBA1B,TUBA1B,PSMA5,VDAC3,PSMD6,PSMC3,ND1,ND2,COX1,ATP8,ATP6,COX3,ND3,ND4,ND5,ND6,CYTB,UBB,KIF5C,CALM1,PSMD8,PSMC4
E13	TE_vs_Mesdoderm	KEGG	ssc05010	Alzheimer disease	28/323	-1.89688	-1.95379	TUBA1B,TUBA1B,WNT5B,APOE,PSMA5,VDAC3,FZD10,PSMD6,PSMC3,APBB1,PTGS2,ND1,ND2,COX1,ATP8,ATP6,COX3,ND3,ND4,ND5,ND6,CYTB,KIF5C,WNT11,CALM1,CAPN2,PSMD8,PSMC4
E13	TE_vs_Mesdoderm	KEGG	ssc00190	Oxidative phosphorylation	14/323	-1.74617	-1.80307	PPA1,ATP6V0A4,ND1,ND2,COX1,ATP8,ATP6,COX3,ND3,ND4,ND5,ND6,CYTB,ATP6V1G3
E13	TE_vs_Mesdoderm	KEGG	ssc00480	Glutathione metabolism	8/323	-1.41306	-1.46997	IDH2,TXNDC12,GSTM3,GPX8,PRDX6,GSTO1,MGST1,MGST2
E14	Ectoderm_vs_Defi_Endoderm	GO_BP	GO:0015748	organophosphate ester transport	6/51	-4.57768	-4.71768	SLC44A4,APOE,APOA2,APOA1,ENSSSCG00000003086,ENSSSCG00000015069
E14	Ectoderm_vs_Defi_Endoderm	GO_BP	GO:0015711	organic anion transport	9/51	-4.57768	-4.71768	SLC44A4,APOE,APOA2,SLC16A9,SLC16A12,SLC23A1,APOA1,ENSSSCG00000003086,ENSSSCG00000015069
E14	Ectoderm_vs_Defi_Endoderm	GO_BP	GO:0046461	neutral lipid catabolic process	5/51	-4.57768	-4.71768	APOE,APOA2,APOA1,ENSSSCG00000003086,ENSSSCG00000015069
E14	Ectoderm_vs_Defi_Endoderm	GO_BP	GO:0046464	acylglycerol catabolic process	5/51	-4.57768	-4.71768	APOE,APOA2,APOA1,ENSSSCG00000003086,ENSSSCG00000015069
E14	Ectoderm_vs_Defi_Endoderm	GO_BP	GO:0032371	regulation of sterol transport	5/51	-4.27717	-4.41716	APOE,APOA2,APOA1,ENSSSCG00000003086,ENSSSCG00000015069
E14	Ectoderm_vs_Defi_Endoderm	GO_BP	GO:0032374	regulation of cholesterol transport	5/51	-4.27717	-4.41716	APOE,APOA2,APOA1,ENSSSCG00000003086,ENSSSCG00000015069
E14	Ectoderm_vs_Defi_Endoderm	GO_BP	GO:0097006	regulation of plasma lipoprotein particle levels	5/51	-4.27717	-4.41716	APOE,APOA2,APOA1,ENSSSCG00000003086,ENSSSCG00000015069
E14	Ectoderm_vs_Defi_Endoderm	GO_BP	GO:0048878	chemical homeostasis	14/51	-4.13205	-4.27204	SLC39A5,APOE,APOA2,HNF4A,SLC39A8,HKDC1,TF,HTR2B,MT1A,APOA1,SLC31A1,KISS1,ENSSSCG00000003086,ENSSSCG00000015069
E14	Ectoderm_vs_Defi_Endoderm	GO_BP	GO:0009914	hormone transport	8/51	-3.9816	-4.1216	SLC44A4,HNF4A,FGB,GLUD1,FFAR4,PDE6C,TTR,FGG,ENSSSCG00000007336
E14	Ectoderm_vs_Defi_Endoderm	GO_BP	GO:0034381	plasma lipoprotein particle clearance	4/51	-3.9816	-4.1216	APOE,APOA2,ENSSSCG00000003086,ENSSSCG00000015069
E14	Ectoderm_vs_Defi_Endoderm	GO_BP	GO:0071825	protein-lipid complex subunit organization	4/51	-3.82045	-3.96045	APOE,APOA2,APOA1,ENSSSCG00000015069
E14	Ectoderm_vs_Defi_Endoderm	GO_BP	GO:0071827	plasma lipoprotein particle organization	4/51	-3.82045	-3.96045	APOE,APOA2,APOA1,ENSSSCG00000015069
E14	Ectoderm_vs_Defi_Endoderm	GO_BP	GO:0010817	regulation of hormone levels	9/51	-3.52201	-3.662	SLC44A4,HNF4A,AFP,FGB,GLUD1,FFAR4,PDE6C,TTR,FGG,ENSSSCG00000007336
E14	Ectoderm_vs_Defi_Endoderm	GO_BP	GO:0007596	blood coagulation	6/51	-3.42196	-3.56195	PLG,HNF4A,FGB,F10,HABP2,FGG
E14	Ectoderm_vs_Defi_Endoderm	GO_BP	GO:0050817	coagulation	6/51	-3.39614	-3.53614	PLG,HNF4A,FGB,F10,HABP2,FGG
E14	Ectoderm_vs_Defi_Endoderm	GO_BP	GO:0007599	hemostasis	6/51	-3.37047	-3.51047	PLG,HNF4A,FGB,F10,HABP2,FGG
E14	Ectoderm_vs_Defi_Endoderm	GO_BP	GO:0046879	hormone secretion	7/51	-3.35586	-3.49585	SLC44A4,HNF4A,FGB,GLUD1,FFAR4,PDE6C,FGG,ENSSSCG00000007336
E14	Ectoderm_vs_Defi_Endoderm	GO_BP	GO:0050708	regulation of protein secretion	8/51	-3.35586	-3.49585	APOA2,HNF4A,FGB,GLUD1,FFAR4,PDE6C,HTR2B,FGG,ENSSSCG00000007336
E14	Ectoderm_vs_Defi_Endoderm	GO_BP	GO:0046916	cellular transition metal ion homeostasis	5/51	-3.3544	-3.49439	SLC39A5,SLC39A8,TF,MT1A,SLC31A1
E14	Ectoderm_vs_Defi_Endoderm	GO_BP	GO:0045834	positive regulation of lipid metabolic process	5/51	-3.31025	-3.45025	APOE,APOA2,HTR2B,APOA1,ENSSSCG00000003086
E14	Ectoderm_vs_Defi_Endoderm	GO_BP	GO:0098657	import into cell	9/51	-3.01291	-3.1529	SLC39A5,APOA2,SLC39A8,AHSG,ICAM5,HTR2B,APOA1,ENSSSCG00000003086,ENSSSCG00000015069
E14	Ectoderm_vs_Defi_Endoderm	GO_BP	GO:0060191	regulation of lipase activity	4/51	-2.94416	-3.08415	APOA2,HTR2B,ENSSSCG00000003086,ENSSSCG00000015069
E14	Ectoderm_vs_Defi_Endoderm	GO_BP	GO:1905952	regulation of lipid localization	5/51	-2.88372	-3.02371	APOE,APOA2,APOA1,ENSSSCG00000003086,ENSSSCG00000015069
E14	Ectoderm_vs_Defi_Endoderm	GO_BP	GO:0051223	regulation of protein transport	8/51	-2.62271	-2.7627	APOA2,HNF4A,FGB,GLUD1,FFAR4,PDE6C,HTR2B,FGG,ENSSSCG00000007336
E14	Ectoderm_vs_Defi_Endoderm	GO_BP	GO:1905953	negative regulation of lipid localization	3/51	-2.48412	-2.62411	APOA2,ENSSSCG00000003086,ENSSSCG00000015069
E14	Ectoderm_vs_Defi_Endoderm	GO_BP	GO:0060627	regulation of vesicle-mediated transport	7/51	-2.42441	-2.56441	APOA2,FGB,AHSG,FGG,APOA1,ENSSSCG00000003086,ENSSSCG00000015069
E14	Ectoderm_vs_Defi_Endoderm	GO_BP	GO:0030195	negative regulation of blood coagulation	3/51	-2.42441	-2.56441	PLG,FGB,FGG
E14	Ectoderm_vs_Defi_Endoderm	GO_BP	GO:1900047	negative regulation of hemostasis	3/51	-2.42441	-2.56441	PLG,FGB,FGG
E14	Ectoderm_vs_Defi_Endoderm	GO_BP	GO:0030100	regulation of endocytosis	5/51	-2.42441	-2.56441	APOA2,AHSG,APOA1,ENSSSCG00000003086,ENSSSCG00000015069
E14	Ectoderm_vs_Defi_Endoderm	GO_BP	GO:0050819	negative regulation of coagulation	3/51	-2.35302	-2.49301	PLG,FGB,FGG
E14	Ectoderm_vs_Defi_Endoderm	GO_BP	GO:0010876	lipid localization	6/51	-2.29556	-2.43556	APOM,APOE,APOA2,APOA1,ENSSSCG00000003086,ENSSSCG00000015069
E14	Ectoderm_vs_Defi_Endoderm	GO_BP	GO:0042060	wound healing	6/51	-2.29556	-2.43556	PLG,HNF4A,FGB,F10,HABP2,FGG
E14	Ectoderm_vs_Defi_Endoderm	GO_BP	GO:0010951	negative regulation of endopeptidase activity	4/51	-2.26842	-2.40841	SERPINA1,AHSG,FETUB,SERPINA3-2
E14	Ectoderm_vs_Defi_Endoderm	GO_BP	GO:0061045	negative regulation of wound healing	3/51	-2.15067	-2.29066	PLG,FGB,FGG
E14	Ectoderm_vs_Defi_Endoderm	GO_BP	GO:0042157	lipoprotein metabolic process	4/51	-2.02335	-2.16334	APOE,APOA2,APOA1,ENSSSCG00000015069
E14	Ectoderm_vs_Defi_Endoderm	GO_BP	GO:0019359	nicotinamide nucleotide biosynthetic process	3/51	-1.72302	-1.86302	HKDC1,NADK2,FBP1
E14	Ectoderm_vs_Defi_Endoderm	GO_BP	GO:0019363	pyridine nucleotide biosynthetic process	3/51	-1.72302	-1.86302	HKDC1,NADK2,FBP1
E14	Ectoderm_vs_Defi_Endoderm	GO_BP	GO:0042310	vasoconstriction	3/51	-1.72302	-1.86302	FGB,HTR2B,FGG
E14	Ectoderm_vs_Defi_Endoderm	GO_BP	GO:0046434	organophosphate catabolic process	4/51	-1.70817	-1.84816	APOA2,HKDC1,FBP1,ENSSSCG00000003086
E14	Ectoderm_vs_Defi_Endoderm	GO_BP	GO:0072525	pyridine-containing compound biosynthetic process	3/51	-1.70781	-1.84781	HKDC1,NADK2,FBP1
E14	Ectoderm_vs_Defi_Endoderm	GO_BP	GO:0097756	negative regulation of blood vessel diameter	3/51	-1.67641	-1.8164	FGB,HTR2B,FGG
E14	Ectoderm_vs_Defi_Endoderm	GO_BP	GO:0006829	zinc ion transport	2/51	-1.64425	-1.78425	SLC39A5,SLC39A8
E14	Ectoderm_vs_Defi_Endoderm	GO_BP	GO:0032770	positive regulation of monooxygenase activity	2/51	-1.64425	-1.78425	APOE,HTR2B
E14	Ectoderm_vs_Defi_Endoderm	GO_BP	GO:0010038	response to metal ion	4/51	-1.59907	-1.73907	FGB,MT1A,FGG,FBP1
E14	Ectoderm_vs_Defi_Endoderm	GO_BP	GO:0010518	positive regulation of phospholipase activity	2/51	-1.57991	-1.71991	HTR2B,ENSSSCG00000003086
E14	Ectoderm_vs_Defi_Endoderm	GO_BP	GO:0031639	plasminogen activation	2/51	-1.57991	-1.71991	FGB,FGG
E14	Ectoderm_vs_Defi_Endoderm	GO_BP	GO:1902042	negative regulation of extrinsic apoptotic signaling pathway via death domain receptors	2/51	-1.57991	-1.71991	FGB,FGG
E14	Ectoderm_vs_Defi_Endoderm	GO_BP	GO:0070374	positive regulation of ERK1 and ERK2 cascade	4/51	-1.55596	-1.69596	FGB,FFAR4,PDE6C,HTR2B,FGG
E14	Ectoderm_vs_Defi_Endoderm	GO_BP	GO:0017144	drug metabolic process	7/51	-1.52892	-1.66891	SLC44A4,AFP,HKDC1,GGT5,FBP1,CYP2C42,ENSSSCG00000028691
E14	Ectoderm_vs_Defi_Endoderm	GO_BP	GO:0044283	small molecule biosynthetic process	7/51	-1.52892	-1.66891	APOE,HKDC1,GGT5,APOA1,FBP1,ENSSSCG00000003086,ENSSSCG00000015069
E14	Ectoderm_vs_Defi_Endoderm	GO_BP	GO:0019934	cGMP-mediated signaling	2/51	-1.52892	-1.66891	HTR2B,PDZD3
E14	Ectoderm_vs_Defi_Endoderm	GO_BP	GO:0045907	positive regulation of vasoconstriction	2/51	-1.47113	-1.61113	FGB,FGG
E14	Ectoderm_vs_Defi_Endoderm	GO_BP	GO:0009895	negative regulation of catabolic process	4/51	-1.45379	-1.59378	APOA2,HTR2B,FBP1,ENSSSCG00000015069
E14	Ectoderm_vs_Defi_Endoderm	GO_BP	GO:0052548	regulation of endopeptidase activity	4/51	-1.42344	-1.56343	SERPINA1,AHSG,FETUB,SERPINA3-2
E14	Ectoderm_vs_Defi_Endoderm	GO_BP	GO:0034113	heterotypic cell-cell adhesion	2/51	-1.42344	-1.56343	FGB,FGG
E14	Ectoderm_vs_Defi_Endoderm	GO_BP	GO:0070527	platelet aggregation	2/51	-1.42344	-1.56343	FGB,FGG
E14	Ectoderm_vs_Defi_Endoderm	GO_BP	GO:0043062	extracellular structure organization	4/51	-1.40506	-1.54505	APOE,APOA2,APOA1,ENSSSCG00000015069
E14	Ectoderm_vs_Defi_Endoderm	GO_BP	GO:0016052	carbohydrate catabolic process	3/51	-1.40464	-1.54463	HKDC1,FBP1,ENSSSCG00000036331
E14	Ectoderm_vs_Defi_Endoderm	GO_BP	GO:0072524	pyridine-containing compound metabolic process	3/51	-1.40464	-1.54463	HKDC1,NADK2,FBP1
E14	Ectoderm_vs_Defi_Endoderm	GO_BP	GO:2000352	negative regulation of endothelial cell apoptotic process	2/51	-1.39841	-1.53841	FGB,FGG
E14	Ectoderm_vs_Defi_Endoderm	GO_BP	GO:0035296	regulation of tube diameter	3/51	-1.34206	-1.48205	FGB,HTR2B,FGG
E14	Ectoderm_vs_Defi_Endoderm	GO_BP	GO:0097746	regulation of blood vessel diameter	3/51	-1.34206	-1.48205	FGB,HTR2B,FGG
E14	Ectoderm_vs_Defi_Endoderm	GO_CC	GO:0034364	high-density lipoprotein particle	6/57	-8.43399	-8.49653	APOM,APOE,APOA2,APOA1,ENSSSCG00000003086,ENSSSCG00000015069
E14	Ectoderm_vs_Defi_Endoderm	GO_CC	GO:0032994	protein-lipid complex	6/57	-7.67309	-7.73564	APOM,APOE,APOA2,APOA1,ENSSSCG00000003086,ENSSSCG00000015069
E14	Ectoderm_vs_Defi_Endoderm	GO_CC	GO:1990777	lipoprotein particle	6/57	-7.67309	-7.73564	APOM,APOE,APOA2,APOA1,ENSSSCG00000003086,ENSSSCG00000015069
E14	Ectoderm_vs_Defi_Endoderm	GO_CC	GO:0005615	extracellular space	18/57	-6.03459	-6.09713	APOM,APOE,SERPINA1,APOA2,AFP,FGB,RBP4,TF,AHSG,TTR,FGG,APOA1,SERPINA3-2,ENSSSCG00000003086,ENSSSCG00000005488,ENSSSCG00000015069,ENSSSCG00000023426,ENSSSCG00000036331
E14	Ectoderm_vs_Defi_Endoderm	GO_CC	GO:0031226	intrinsic component of plasma membrane	10/57	-1.9576	-2.02015	SLC39A5,SLC39A8,SLC16A9,SLC16A12,FFAR4,PDE6C,GGT5,ICAM5,HTR2B,SLC6A19,SLC23A1
E14	Ectoderm_vs_Defi_Endoderm	GO_CC	GO:0045177	apical part of cell	4/57	-1.4272	-1.48974	SLC44A4,SLC6A19,SLC23A1,PDZD3
E14	Ectoderm_vs_Defi_Endoderm	GO_CC	GO:0005903	brush border	2/57	-1.31919	-1.38174	SLC6A19,PDZD3
E14	Ectoderm_vs_Defi_Endoderm	KEGG	ssc04979	Cholesterol metabolism	8/59	-7.0074	-7.10587	APOE,APOA2,APOB,NCEH1,APOA1,LRP2,ENSSSCG00000003086,ENSSSCG00000015069
E14	Ectoderm_vs_Defi_Endoderm	KEGG	ssc04610	Complement and coagulation cascades	7/59	-4.34555	-4.44402	A2M,SERPINA1,PLG,FGA,FGB,F10,FGG
E14	Ectoderm_vs_Defi_Endoderm	KEGG	ssc04978	Mineral absorption	5/59	-3.12622	-3.22469	TF,SLC6A19,MT1A,SLC31A1,ENSSSCG00000043485
E14	Ectoderm_vs_Defi_Endoderm	KEGG	ssc00051	Fructose and mannose metabolism	4/59	-2.82326	-2.92173	FPGT,HKDC1,FBP1,ALDOB
E14	Ectoderm_vs_Defi_Endoderm	KEGG	ssc00500	Starch and sucrose metabolism	4/59	-2.81407	-2.91253	GBA3,HKDC1,ENSSSCG00000028277,ENSSSCG00000036331
E14	Ectoderm_vs_Defi_Endoderm	KEGG	ssc04977	Vitamin digestion and absorption	3/59	-1.98461	-2.08307	APOB,SLC23A1,APOA1
E14	Ectoderm_vs_Defi_Endoderm	KEGG	ssc01200	Carbon metabolism	5/59	-1.82186	-1.92033	PSAT1,HKDC1,GLUD1,FBP1,ALDOB
E14	Ectoderm_vs_Defi_Endoderm	KEGG	ssc01230	Biosynthesis of amino acids	4/59	-1.75492	-1.85339	PAH,PSAT1,MAT1A,ALDOB
E14	Ectoderm_vs_Defi_Endoderm	KEGG	ssc04975	Fat digestion and absorption	3/59	-1.43985	-1.53831	APOB,APOA1,ENSSSCG00000030709
E14	Ectoderm_vs_Defi_Endoderm	KEGG	ssc04973	Carbohydrate digestion and absorption	3/59	-1.40392	-1.50238	HKDC1,ENSSSCG00000028277,ENSSSCG00000036331
E14	Ectoderm_vs_Defi_Endoderm	KEGG	ssc00910	Nitrogen metabolism	2/59	-1.32506	-1.42353	GLUD1,CA4
E14	Ectoderm_vs_Mesdoderm	GO_CC	GO:0031012	extracellular matrix	13/200	-2.59912	-2.67021	LUM,APOE,MFAP2,ANXA2,TGFBR3,POSTN,EMID1,CD151,HAPLN1,LOX,COL3A1,SPARC,F3
E14	Ectoderm_vs_Mesdoderm	GO_CC	GO:0005581	collagen trimer	6/200	-1.69531	-1.76639	LUM,COL5A1,LOX,COL3A1,COL5A2,COLEC11
E14	Ectoderm_vs_Mesdoderm	GO_CC	GO:0031252	cell leading edge	10/200	-1.69531	-1.76639	S100A11,ACTA2,ITGB1,JCAD,VIM,ARPC2,ILK,ARF4,CXCR4,ENSSSCG00000003520
E14	Ectoderm_vs_Mesdoderm	GO_CC	GO:0062023	collagen-containing extracellular matrix	7/200	-1.65731	-1.72839	LUM,ANXA2,TGFBR3,POSTN,CD151,COL3A1,SPARC
E14	Ectoderm_vs_Mesdoderm	GO_CC	GO:0099081	supramolecular polymer	16/200	-1.65731	-1.72839	LUM,KRT8,CFL2,MFAP2,SELENOS,TPM1,LMNA,ACTA2,VIM,TPM4,COL3A1,TUBA4A,KRT14,SYNC,ARL3,MYL9
E14	Ectoderm_vs_Mesdoderm	GO_CC	GO:0099512	supramolecular fiber	16/200	-1.65731	-1.72839	LUM,KRT8,CFL2,MFAP2,SELENOS,TPM1,LMNA,ACTA2,VIM,TPM4,COL3A1,TUBA4A,KRT14,SYNC,ARL3,MYL9
E14	Ectoderm_vs_Mesdoderm	GO_CC	GO:0099080	supramolecular complex	16/200	-1.65731	-1.72839	LUM,KRT8,CFL2,MFAP2,SELENOS,TPM1,LMNA,ACTA2,VIM,TPM4,COL3A1,TUBA4A,KRT14,SYNC,ARL3,MYL9
E14	Ectoderm_vs_Mesdoderm	GO_CC	GO:0005925	focal adhesion	6/200	-1.41388	-1.48496	ITGB1,REXO2,CAV2,ARPC2,LIMS2,ILK
E14	Ectoderm_vs_Mesdoderm	GO_CC	GO:0005924	cell-substrate adherens junction	6/200	-1.41388	-1.48496	ITGB1,REXO2,CAV2,ARPC2,LIMS2,ILK
E14	Ectoderm_vs_Mesdoderm	GO_CC	GO:0030055	cell-substrate junction	6/200	-1.41388	-1.48496	ITGB1,REXO2,CAV2,ARPC2,LIMS2,ILK
E14	Ectoderm_vs_Mesdoderm	KEGG	ssc04510	Focal adhesion	22/202	-6.64308	-6.68807	VEGFA,MYL12A,MYL12A,LAMA4,COL9A1,TLN1,PDGFRA,ITGB1,LAMC1,COL1A2,LAMB1,CAV1,CAV2,FN1,ILK,COL2A1,PARVA,COL1A1,MYL9,CCND2,ENSSSCG00000003520,ENSSSCG00000032761
E14	Ectoderm_vs_Mesdoderm	KEGG	ssc04360	Axon guidance	16/202	-3.43288	-3.47786	WNT5B,CFL2,MYL12A,MYL12A,SLIT2,ITGB1,GNAI1,PDK1,RHOD,ILK,PARD6B,SRGAP1,EFNA4,MYL9,CXCR4,ENSSSCG00000003520
E14	Ectoderm_vs_Mesdoderm	KEGG	ssc05205	Proteoglycans in cancer	17/202	-3.43288	-3.47786	DCN,LUM,CD63,WNT5B,VEGFA,IQGAP1,EZR,SDC2,WNT2B,ITGB1,COL1A2,CAV1,CAV2,FN1,COL1A1,ENSSSCG00000003520,ENSSSCG00000035293
E14	Ectoderm_vs_Mesdoderm	KEGG	ssc05146	Amoebiasis	11/202	-3.03052	-3.0755	ARG2,LAMA4,PLCB1,LAMC1,COL1A2,LAMB1,COL3A1,FN1,COL1A1,HSPB1,ENSSSCG00000032761
E14	Ectoderm_vs_Mesdoderm	KEGG	ssc04512	ECM-receptor interaction	10/202	-2.8249	-2.86988	LAMA4,COL9A1,ITGB1,LAMC1,COL1A2,LAMB1,FN1,COL2A1,COL1A1,ENSSSCG00000032761
E14	Ectoderm_vs_Mesdoderm	KEGG	ssc04151	PI3K-Akt signaling pathway	21/202	-2.72727	-2.77225	VEGFA,LAMA4,COL9A1,LPAR1,PDGFRA,ITGB1,EIF4E1B,LAMC1,COL1A2,LAMB1,FN1,COL2A1,DDIT4,IFNAR1,COL1A1,EFNA4,GNB4,CCND2,ENSSSCG00000032761,ENSSSCG00000035293,ENSSSCG00000036556
E14	Ectoderm_vs_Mesdoderm	KEGG	ssc05165	Human papillomavirus infection	20/202	-2.70084	-2.74583	WNT5B,VEGFA,LAMA4,HDAC2,COL9A1,WNT2B,ITGB1,LAMC1,COL1A2,LAMB1,FN1,SLC9A3R1,COL2A1,PARD6B,IFNAR1,COL1A1,CCND2,ENSSSCG00000003520,ENSSSCG00000032761,ENSSSCG00000036556
[truncated: 494 more rows]

## Sheet: Table S2c
Table S2: Specifically Expressed Genes for Cell Type Annotation
[truncated: 394 more rows]

## Sheet: Table S2d
Table S2: Specifically Expressed Genes for Cell Type Annotation
[truncated: 984 more rows]

[truncated: 1 more sheets: Table S2e]
