# Supplementary material for: Generation and characterization of stable pig pregastrulation epiblast stem cell lines
Source: Cell Res. 2021 Nov 30;32(4):383–400. doi: 10.1038/s41422-021-00592-9 (PMC8976023; doi:10.1038/s41422-021-00592-9)
Supplement: Supplementary file 16 — Supplementary information, Table S3 [file 41422_2021_592_MOESM16_ESM.xlsx]

## Sheet: Table S3a
Table S3: Clustering Based on Expression Tendency
a DEGs identified by pair-wise comparison in each linage and used for clustering. Related to Fig. 1.
Linage	Comparison	Ensemble_ID	Symbol	p_val	avg_logFC	pct.1	pct.2	p_val_adj
Epiblast	E10_vs_E11	ENSSSCG00000010475	CYP26A1	3.28358e-36	-3.82969	0.124	1	8.06119e-32
Epiblast	E10_vs_E11	ENSSSCG00000016751	GCK	6.86551e-35	-3.65529	0.309	1	1.68548e-30
Epiblast	E10_vs_E11	ENSSSCG00000008844	KDR	8.9521e-35	-3.35094	0.072	0.961	2.19774e-30
Epiblast	E10_vs_E11	ENSSSCG00000002462	-	1.73599e-34	3.13837	1	0.275	4.26185e-30
Epiblast	E10_vs_E11	ENSSSCG00000031080	HAND1	3.02004e-34	-3.19183	0.124	0.99	7.41421e-30
Epiblast	E10_vs_E11	ENSSSCG00000013366	LDHA	4.26123e-34	-1.42307	1	1	1.04613e-29
Epiblast	E10_vs_E11	ENSSSCG00000022343	ENO1	8.02752e-34	-0.807782	1	1	1.97076e-29
Epiblast	E10_vs_E11	ENSSSCG00000014997	-	3.2074e-33	-2.90456	0.052	0.941	7.87415e-29
Epiblast	E10_vs_E11	ENSSSCG00000027770	TDRKH	3.35856e-33	2.17178	1	0.637	8.24528e-29
Epiblast	E10_vs_E11	ENSSSCG00000045911	-	3.72441e-33	-3.77578	0.186	0.98	9.14342e-29
Epiblast	E10_vs_E11	ENSSSCG00000035907	-	6.19096e-33	1.2179	1	1	1.51988e-28
Epiblast	E10_vs_E11	ENSSSCG00000035859	WNT5A	7.03728e-33	-2.70589	0.072	0.951	1.72765e-28
Epiblast	E10_vs_E11	ENSSSCG00000024388	BNIP3	1.10944e-32	-1.86551	0.948	1	2.72368e-28
Epiblast	E10_vs_E11	ENSSSCG00000003795	WLS	1.79845e-32	-2.46651	0.278	0.99	4.41519e-28
Epiblast	E10_vs_E11	ENSSSCG00000008336	ANXA4	2.47375e-32	-2.76269	0.753	1	6.07304e-28
Epiblast	E10_vs_E11	ENSSSCG00000015340	ASNS	4.77377e-32	-1.44648	1	1	1.17196e-27
Epiblast	E10_vs_E11	ENSSSCG00000015102	CCDC84	5.69566e-32	-0.582269	1	1	1.39828e-27
Epiblast	E10_vs_E11	ENSSSCG00000022383	GATA4	5.76612e-32	-2.43523	0.196	0.98	1.41558e-27
Epiblast	E10_vs_E11	ENSSSCG00000003702	GATA6	6.76449e-32	-2.36467	0.165	0.98	1.66068e-27
Epiblast	E10_vs_E11	ENSSSCG00000031773	-	2.89397e-31	-1.02586	1	1	7.10471e-27
Epiblast	E10_vs_E11	ENSSSCG00000009148	LEF1	4.43969e-31	-2.40266	0.227	0.99	1.08994e-26
Epiblast	E10_vs_E11	ENSSSCG00000010597	TAF5	4.81555e-31	-0.772607	1	1	1.18222e-26
Epiblast	E10_vs_E11	ENSSSCG00000001501	VPS52	6.48975e-31	0.876534	1	1	1.59323e-26
Epiblast	E10_vs_E11	ENSSSCG00000013597	RPS28	6.68036e-31	-0.510532	1	1	1.64003e-26
Epiblast	E10_vs_E11	ENSSSCG00000026333	GTSF1	1.15673e-30	2.24727	1	0.657	2.83977e-26
Epiblast	E10_vs_E11	ENSSSCG00000022282	BDH2	1.49681e-30	2.00963	1	0.51	3.67467e-26
Epiblast	E10_vs_E11	ENSSSCG00000047132	-	1.61864e-30	1.5908	1	0.745	3.97377e-26
Epiblast	E10_vs_E11	ENSSSCG00000022222	MTX2	2.22369e-30	1.03937	1	1	5.45917e-26
Epiblast	E10_vs_E11	ENSSSCG00000013261	CHRM4	2.64565e-30	-0.745898	1	1	6.49507e-26
Epiblast	E10_vs_E11	ENSSSCG00000017380	ARL4D	2.87623e-30	-2.41878	0.711	1	7.06114e-26
Epiblast	E10_vs_E11	ENSSSCG00000026996	-	4.98451e-30	1.59808	1	0.912	1.2237e-25
Epiblast	E10_vs_E11	ENSSSCG00000006776	MOV10	5.67728e-30	1.37464	1	0.931	1.39377e-25
Epiblast	E10_vs_E11	ENSSSCG00000004218	RSPO3	7.11964e-30	-2.77664	0.155	0.951	1.74787e-25
Epiblast	E10_vs_E11	ENSSSCG00000017732	ZNF207	1.13283e-29	0.860222	1	1	2.7811e-25
Epiblast	E10_vs_E11	ENSSSCG00000029003	-	1.24707e-29	-0.744624	1	1	3.06156e-25
Epiblast	E10_vs_E11	ENSSSCG00000036136	BHLHE40	1.25813e-29	-2.32375	0.361	0.98	3.08871e-25
Epiblast	E10_vs_E11	ENSSSCG00000016695	HIBADH	1.59341e-29	1.06335	1	1	3.91182e-25
Epiblast	E10_vs_E11	ENSSSCG00000009045	HHIP	1.62537e-29	1.64462	1	0.833	3.99027e-25
Epiblast	E10_vs_E11	ENSSSCG00000035798	PRTG	1.7499e-29	-2.2136	0.113	0.922	4.29601e-25
Epiblast	E10_vs_E11	ENSSSCG00000017553	KAT7	2.61541e-29	1.31983	1	1	6.42083e-25
Epiblast	E10_vs_E11	ENSSSCG00000005701	ASS1	2.64253e-29	1.59943	1	0.765	6.4874e-25
Epiblast	E10_vs_E11	ENSSSCG00000025652	CDH1	2.80947e-29	1.08194	1	1	6.89726e-25
Epiblast	E10_vs_E11	ENSSSCG00000017525	NFE2L1	3.97628e-29	-0.988982	1	1	9.76176e-25
Epiblast	E10_vs_E11	ENSSSCG00000023738	COG3	4.54413e-29	0.95547	1	1	1.11558e-24
Epiblast	E10_vs_E11	ENSSSCG00000031324	ZYG11A	4.93123e-29	1.70876	0.979	0.265	1.21062e-24
Epiblast	E10_vs_E11	ENSSSCG00000040162	NUPR1	5.15823e-29	-2.43341	0.155	0.941	1.26635e-24
Epiblast	E10_vs_E11	ENSSSCG00000035444	ZFP42	6.44622e-29	1.64628	1	0.716	1.58255e-24
Epiblast	E10_vs_E11	ENSSSCG00000026686	PDZD9	6.53206e-29	1.10271	1	0.98	1.60362e-24
Epiblast	E10_vs_E11	ENSSSCG00000024872	CPT1C	8.90734e-29	1.53043	1	0.667	2.18675e-24
Epiblast	E10_vs_E11	ENSSSCG00000000685	TPI1	1.1438e-28	-0.511514	1	1	2.80804e-24
Epiblast	E10_vs_E11	ENSSSCG00000004687	B2M	1.24945e-28	-2.05062	0.856	1	3.0674e-24
Epiblast	E10_vs_E11	ENSSSCG00000021977	-	1.28466e-28	1.00013	1	1	3.15383e-24
Epiblast	E10_vs_E11	ENSSSCG00000021307	USP44	1.44048e-28	1.21269	1	0.961	3.53637e-24
Epiblast	E10_vs_E11	ENSSSCG00000003854	ECHDC2	1.6246e-28	1.58481	1	0.833	3.98838e-24
Epiblast	E10_vs_E11	ENSSSCG00000015567	NIBAN1	1.78131e-28	1.60548	1	0.402	4.37311e-24
Epiblast	E10_vs_E11	ENSSSCG00000040337	AK4	2.21979e-28	1.00051	1	1	5.44959e-24
Epiblast	E10_vs_E11	ENSSSCG00000036724	CRYAB	2.26436e-28	-2.56552	0.454	1	5.559e-24
Epiblast	E10_vs_E11	ENSSSCG00000032831	BRI3BP	2.55584e-28	0.770835	1	1	6.27458e-24
Epiblast	E10_vs_E11	ENSSSCG00000041052	-	2.64543e-28	0.620993	1	1	6.49453e-24
Epiblast	E10_vs_E11	ENSSSCG00000022300	MAT2A	3.26604e-28	0.929392	1	1	8.01813e-24
Epiblast	E10_vs_E11	ENSSSCG00000016711	-	3.53375e-28	-0.862637	1	1	8.67537e-24
Epiblast	E10_vs_E11	ENSSSCG00000017297	CYB561	5.01175e-28	1.42341	1	0.794	1.23038e-23
Epiblast	E10_vs_E11	ENSSSCG00000034567	-	5.37502e-28	-1.33761	0.979	1	1.31957e-23
Epiblast	E10_vs_E11	ENSSSCG00000039962	HSPB1	7.48948e-28	-0.757181	1	1	1.83867e-23
Epiblast	E10_vs_E11	ENSSSCG00000031129	SIRT5	1.0324e-27	1.32312	1	0.912	2.53455e-23
Epiblast	E10_vs_E11	ENSSSCG00000013298	PDHX	1.1375e-27	0.828976	1	1	2.79255e-23
Epiblast	E10_vs_E11	ENSSSCG00000000121	GALR3	1.28876e-27	1.46978	0.979	0.51	3.16391e-23
Epiblast	E10_vs_E11	ENSSSCG00000010739	CTBP2	1.68992e-27	0.852637	1	1	4.14875e-23
Epiblast	E10_vs_E11	ENSSSCG00000014924	CTSC	1.73821e-27	0.792588	1	1	4.26731e-23
Epiblast	E10_vs_E11	ENSSSCG00000018065	ND1	2.18045e-27	-0.532123	1	1	5.353e-23
Epiblast	E10_vs_E11	ENSSSCG00000040743	M6PR	2.35068e-27	0.601777	1	1	5.77093e-23
Epiblast	E10_vs_E11	ENSSSCG00000002987	DLL3	2.54622e-27	-2.34893	0.144	0.902	6.25096e-23
Epiblast	E10_vs_E11	ENSSSCG00000027381	GGCX	2.57826e-27	0.84782	1	1	6.32963e-23
Epiblast	E10_vs_E11	ENSSSCG00000036438	GPX3	2.94115e-27	-2.09788	0.649	0.99	7.22052e-23
Epiblast	E10_vs_E11	ENSSSCG00000048653	-	3.19246e-27	-1.52984	0.928	0.99	7.83749e-23
Epiblast	E10_vs_E11	ENSSSCG00000000066	L3MBTL2	3.46872e-27	1.00138	1	0.99	8.51571e-23
Epiblast	E10_vs_E11	ENSSSCG00000009633	-	4.37158e-27	-1.97511	0.423	0.98	1.07322e-22
Epiblast	E10_vs_E11	ENSSSCG00000014830	COA4	5.75834e-27	1.13723	1	0.99	1.41367e-22
Epiblast	E10_vs_E11	ENSSSCG00000001715	ENPP5	6.27481e-27	1.38059	1	0.843	1.54047e-22
Epiblast	E10_vs_E11	ENSSSCG00000037188	PCP2	6.81767e-27	-1.04193	1	1	1.67374e-22
Epiblast	E10_vs_E11	ENSSSCG00000011959	ABI3BP	6.84004e-27	-1.10976	0.99	1	1.67923e-22
Epiblast	E10_vs_E11	ENSSSCG00000008188	MGAT4A	7.13547e-27	0.755441	1	1	1.75176e-22
Epiblast	E10_vs_E11	ENSSSCG00000003722	CDH2	1.02249e-26	-1.79588	0.773	1	2.5102e-22
Epiblast	E10_vs_E11	ENSSSCG00000048719	-	1.05969e-26	-0.605382	1	1	2.60153e-22
Epiblast	E10_vs_E11	ENSSSCG00000002449	-	1.31319e-26	-0.504105	1	1	3.22388e-22
Epiblast	E10_vs_E11	ENSSSCG00000021536	CLDN9	1.4743e-26	1.71612	0.969	0.382	3.61941e-22
Epiblast	E10_vs_E11	ENSSSCG00000000293	ITGA5	1.52775e-26	-1.78281	0.753	1	3.75064e-22
Epiblast	E10_vs_E11	ENSSSCG00000026981	-	1.62446e-26	0.773573	1	1	3.98804e-22
Epiblast	E10_vs_E11	ENSSSCG00000000849	HSP90B1	1.63391e-26	-0.506464	1	1	4.01124e-22
Epiblast	E10_vs_E11	ENSSSCG00000009111	SYNPO2	1.6841e-26	-2.47933	0.103	0.863	4.13446e-22
Epiblast	E10_vs_E11	ENSSSCG00000036640	-	1.94853e-26	-2.07807	0.443	0.98	4.78365e-22
Epiblast	E10_vs_E11	ENSSSCG00000035297	ISG12(A)	2.29314e-26	1.24108	1	0.902	5.62966e-22
Epiblast	E10_vs_E11	ENSSSCG00000036114	-	2.39954e-26	-0.50651	1	1	5.89088e-22
Epiblast	E10_vs_E11	ENSSSCG00000037485	SOX2	2.54959e-26	1.61634	1	0.657	6.25925e-22
Epiblast	E10_vs_E11	ENSSSCG00000022347	WNT11	2.56751e-26	-1.70909	0.124	0.863	6.30323e-22
Epiblast	E10_vs_E11	ENSSSCG00000002828	LPCAT2	2.80479e-26	1.18875	1	0.559	6.88575e-22
Epiblast	E10_vs_E11	ENSSSCG00000024325	SGK2	2.84652e-26	-2.76667	0.021	0.794	6.98822e-22
Epiblast	E10_vs_E11	ENSSSCG00000003431	NPPB	3.17442e-26	-2.71178	0.186	0.902	7.79321e-22
Epiblast	E10_vs_E11	ENSSSCG00000040344	TES	3.95854e-26	-0.936491	0.99	1	9.71821e-22
Epiblast	E10_vs_E11	ENSSSCG00000016848	EGFLAM	4.55014e-26	-1.9486	0.289	0.951	1.11706e-21
Epiblast	E10_vs_E11	ENSSSCG00000022940	G3BP2	4.78828e-26	0.866076	1	1	1.17552e-21
Epiblast	E10_vs_E11	ENSSSCG00000036236	ELOVL6	5.15336e-26	0.797109	1	1	1.26515e-21
Epiblast	E10_vs_E11	ENSSSCG00000011090	NEBL	5.62789e-26	-2.33946	0.134	0.882	1.38165e-21
Epiblast	E10_vs_E11	ENSSSCG00000016140	FZD5	6.65631e-26	1.43975	1	0.667	1.63412e-21
Epiblast	E10_vs_E11	ENSSSCG00000037674	-	6.7393e-26	0.568615	1	1	1.6545e-21
Epiblast	E10_vs_E11	ENSSSCG00000015052	USP28	8.70546e-26	1.11992	1	0.922	2.13719e-21
Epiblast	E10_vs_E11	ENSSSCG00000031128	PPIC	9.88501e-26	-1.94664	0.505	0.971	2.42677e-21
Epiblast	E10_vs_E11	ENSSSCG00000039500	-	1.00673e-25	-2.09944	0.464	0.99	2.47152e-21
Epiblast	E10_vs_E11	ENSSSCG00000021515	HS3ST1	1.05932e-25	1.96703	0.887	0.167	2.60063e-21
Epiblast	E10_vs_E11	ENSSSCG00000000278	-	1.09683e-25	0.52282	1	1	2.69272e-21
Epiblast	E10_vs_E11	ENSSSCG00000000864	CHPT1	1.31549e-25	1.499	1	0.892	3.22954e-21
Epiblast	E10_vs_E11	ENSSSCG00000037066	GADD45A	1.54713e-25	-1.82009	0.619	0.99	3.79822e-21
Epiblast	E10_vs_E11	ENSSSCG00000000807	-	1.57683e-25	-2.10162	0.351	0.941	3.87112e-21
Epiblast	E10_vs_E11	ENSSSCG00000020984	LXN	2.00157e-25	1.02513	1	1	4.91385e-21
Epiblast	E10_vs_E11	ENSSSCG00000007157	SLC4A11	2.06626e-25	1.41924	0.979	0.676	5.07266e-21
Epiblast	E10_vs_E11	ENSSSCG00000020737	ZNRD2	2.40479e-25	0.680546	1	1	5.90376e-21
Epiblast	E10_vs_E11	ENSSSCG00000007089	MGME1	3.18996e-25	0.871775	1	1	7.83136e-21
Epiblast	E10_vs_E11	ENSSSCG00000007541	PDGFA	3.42354e-25	0.93452	1	0.971	8.40479e-21
Epiblast	E10_vs_E11	ENSSSCG00000037647	TFDP2	4.53117e-25	1.03169	1	0.98	1.1124e-20
Epiblast	E10_vs_E11	ENSSSCG00000007995	MCRIP2	5.29695e-25	0.929295	1	0.99	1.3004e-20
Epiblast	E10_vs_E11	ENSSSCG00000035604	FAM89B	5.36931e-25	0.667634	1	1	1.31817e-20
Epiblast	E10_vs_E11	ENSSSCG00000010517	PGAM1	5.71325e-25	-0.562696	1	1	1.4026e-20
Epiblast	E10_vs_E11	ENSSSCG00000037237	COMTD1	6.59516e-25	0.858349	1	1	1.61911e-20
Epiblast	E10_vs_E11	ENSSSCG00000003451	-	6.98122e-25	1.07739	1	0.951	1.71389e-20
Epiblast	E10_vs_E11	ENSSSCG00000031775	YAF2	7.32693e-25	-1.871	0.371	0.941	1.79876e-20
Epiblast	E10_vs_E11	ENSSSCG00000010292	P4HA1	7.78308e-25	-1.27879	0.876	1	1.91075e-20
Epiblast	E10_vs_E11	ENSSSCG00000028737	USP3	8.03206e-25	-1.54135	0.443	1	1.97187e-20
Epiblast	E10_vs_E11	ENSSSCG00000007556	PSMG3	8.45939e-25	0.978379	1	0.99	2.07678e-20
Epiblast	E10_vs_E11	ENSSSCG00000001847	MESP1	8.7954e-25	-2.24286	0.433	1	2.15927e-20
Epiblast	E10_vs_E11	ENSSSCG00000022236	FOLR1	9.73328e-25	2.16024	0.928	0.529	2.38952e-20
Epiblast	E10_vs_E11	ENSSSCG00000027778	-	9.75594e-25	0.956535	1	0.99	2.39508e-20
Epiblast	E10_vs_E11	ENSSSCG00000006612	S100A10	1.00513e-24	-0.670222	1	1	2.4676e-20
Epiblast	E10_vs_E11	ENSSSCG00000011290	HIGD1A	1.17507e-24	0.54065	1	1	2.88479e-20
Epiblast	E10_vs_E11	ENSSSCG00000033323	UBE2D1	1.20807e-24	0.577804	1	1	2.96581e-20
Epiblast	E10_vs_E11	ENSSSCG00000011611	HMCES	1.32073e-24	0.915165	1	1	3.24239e-20
Epiblast	E10_vs_E11	ENSSSCG00000009865	TBX3	1.47426e-24	-2.02833	0.237	0.892	3.61932e-20
Epiblast	E10_vs_E11	ENSSSCG00000002040	MRPL52	1.70028e-24	-0.521538	1	1	4.17418e-20
Epiblast	E10_vs_E11	ENSSSCG00000017211	GGA3	1.73056e-24	0.558132	1	1	4.24852e-20
Epiblast	E10_vs_E11	ENSSSCG00000008004	ANTKMT	1.82347e-24	0.625722	1	1	4.47662e-20
Epiblast	E10_vs_E11	ENSSSCG00000006526	TRIM46	1.89861e-24	0.664221	1	1	4.66108e-20
Epiblast	E10_vs_E11	ENSSSCG00000005063	OTX2	1.93404e-24	1.39459	1	0.824	4.74806e-20
Epiblast	E10_vs_E11	ENSSSCG00000049862	-	2.02858e-24	-1.18667	0.969	1	4.98017e-20
Epiblast	E10_vs_E11	ENSSSCG00000015664	-	2.07308e-24	-1.90311	0.423	0.98	5.08942e-20
Epiblast	E10_vs_E11	ENSSSCG00000039295	MRPL34	2.0839e-24	0.798438	1	0.99	5.11596e-20
Epiblast	E10_vs_E11	ENSSSCG00000001565	CDKN1A	2.72231e-24	-2.05503	0.381	0.961	6.68327e-20
Epiblast	E10_vs_E11	ENSSSCG00000009215	ABCG2	3.02582e-24	-1.28671	0.907	1	7.42839e-20
Epiblast	E10_vs_E11	ENSSSCG00000000493	FRS2	3.05309e-24	1.41013	1	0.725	7.49532e-20
Epiblast	E10_vs_E11	ENSSSCG00000015212	FEZ1	3.17433e-24	-2.24861	0.052	0.775	7.79297e-20
Epiblast	E10_vs_E11	ENSSSCG00000007423	UBE2C	3.67169e-24	-0.720921	1	1	9.01399e-20
Epiblast	E10_vs_E11	ENSSSCG00000032932	MSRB1	3.84038e-24	0.843907	1	1	9.42814e-20
Epiblast	E10_vs_E11	ENSSSCG00000029624	TADA2B	4.27777e-24	0.629341	1	1	1.05019e-19
Epiblast	E10_vs_E11	ENSSSCG00000006472	CRABP2	4.31893e-24	-0.560945	1	1	1.0603e-19
Epiblast	E10_vs_E11	ENSSSCG00000014012	GFPT2	4.57833e-24	-1.445	0.619	1	1.12398e-19
Epiblast	E10_vs_E11	ENSSSCG00000034708	PITX2	5.22832e-24	-1.76943	0.474	0.971	1.28355e-19
Epiblast	E10_vs_E11	ENSSSCG00000010973	RPP25L	5.57496e-24	0.944251	1	0.971	1.36865e-19
Epiblast	E10_vs_E11	ENSSSCG00000033148	MRPL12	5.8989e-24	0.575435	1	1	1.44818e-19
Epiblast	E10_vs_E11	ENSSSCG00000037445	-	6.10067e-24	0.618352	1	1	1.49771e-19
Epiblast	E10_vs_E11	ENSSSCG00000014307	H2AFY	6.20628e-24	-1.56727	0.577	1	1.52364e-19
Epiblast	E10_vs_E11	ENSSSCG00000049953	-	6.25244e-24	-1.43815	0.722	0.961	1.53497e-19
Epiblast	E10_vs_E11	ENSSSCG00000008841	PDGFRA	6.60396e-24	-1.82685	0.237	0.922	1.62127e-19
Epiblast	E10_vs_E11	ENSSSCG00000009732	CHFR	6.80636e-24	0.926398	1	0.971	1.67096e-19
Epiblast	E10_vs_E11	ENSSSCG00000024197	USP48	8.85081e-24	0.953312	0.99	0.98	2.17288e-19
Epiblast	E10_vs_E11	ENSSSCG00000023158	RPS27L	8.89694e-24	-0.526542	1	1	2.1842e-19
Epiblast	E10_vs_E11	ENSSSCG00000013901	IFI30	9.00455e-24	1.55253	1	0.725	2.21062e-19
Epiblast	E10_vs_E11	ENSSSCG00000039871	-	9.25759e-24	0.534848	1	1	2.27274e-19
Epiblast	E10_vs_E11	ENSSSCG00000017497	ERBB2	1.1095e-23	1.10878	1	0.922	2.72383e-19
Epiblast	E10_vs_E11	ENSSSCG00000029413	DNMT3A	1.21547e-23	0.856121	1	0.99	2.98398e-19
Epiblast	E10_vs_E11	ENSSSCG00000030388	UPP1	1.33223e-23	0.779227	1	1	3.27062e-19
Epiblast	E10_vs_E11	ENSSSCG00000017937	PHF23	1.37942e-23	0.93995	1	0.98	3.38648e-19
Epiblast	E10_vs_E11	ENSSSCG00000022401	-	1.42402e-23	0.758179	1	1	3.49596e-19
Epiblast	E10_vs_E11	ENSSSCG00000005105	MRPL46	1.45688e-23	0.728205	1	1	3.57664e-19
Epiblast	E10_vs_E11	ENSSSCG00000015828	ZNF703	1.90647e-23	-1.634	0.155	0.873	4.68039e-19
Epiblast	E10_vs_E11	ENSSSCG00000000863	SYCP3	1.9817e-23	1.44857	1	0.922	4.86508e-19
Epiblast	E10_vs_E11	ENSSSCG00000005177	SH3GL2	2.17749e-23	-1.81349	0.454	0.961	5.34575e-19
Epiblast	E10_vs_E11	ENSSSCG00000015565	C1orf21	2.31917e-23	0.807011	1	0.99	5.69356e-19
Epiblast	E10_vs_E11	ENSSSCG00000017136	TBCD	2.78918e-23	1.06765	1	0.961	6.84744e-19
Epiblast	E10_vs_E11	ENSSSCG00000016258	DNER	3.42623e-23	1.59557	0.938	0.431	8.41139e-19
Epiblast	E10_vs_E11	ENSSSCG00000035561	-	3.62734e-23	0.965568	1	0.941	8.90513e-19
Epiblast	E10_vs_E11	ENSSSCG00000004716	TMEM62	3.64957e-23	1.58342	0.959	0.549	8.9597e-19
Epiblast	E10_vs_E11	ENSSSCG00000034993	NREP	3.96815e-23	1.08725	1	0.971	9.74182e-19
Epiblast	E10_vs_E11	ENSSSCG00000022230	CD9	4.04753e-23	0.907348	1	1	9.93669e-19
Epiblast	E10_vs_E11	ENSSSCG00000031576	TMEM42	4.45546e-23	0.968042	1	0.98	1.09382e-18
Epiblast	E10_vs_E11	ENSSSCG00000015846	RBPMS	5.46694e-23	0.641417	1	1	1.34213e-18
Epiblast	E10_vs_E11	ENSSSCG00000014232	LOX	5.88178e-23	1.49505	0.928	0.324	1.44398e-18
Epiblast	E10_vs_E11	ENSSSCG00000001061	JARID2	6.0486e-23	1.0068	1	0.98	1.48493e-18
Epiblast	E10_vs_E11	ENSSSCG00000003839	-	6.17817e-23	1.57109	0.948	0.451	1.51674e-18
Epiblast	E10_vs_E11	ENSSSCG00000010948	CTSL	6.19982e-23	-1.82154	0.794	1	1.52206e-18
Epiblast	E10_vs_E11	ENSSSCG00000004275	FAM135A	6.26663e-23	1.12454	1	0.892	1.53846e-18
Epiblast	E10_vs_E11	ENSSSCG00000002910	ALKBH6	6.73169e-23	0.899822	1	0.99	1.65263e-18
Epiblast	E10_vs_E11	ENSSSCG00000005045	BMP4	7.01675e-23	-2.30584	0.278	0.912	1.72261e-18
Epiblast	E10_vs_E11	ENSSSCG00000033424	-	7.19458e-23	0.857096	1	0.775	1.76627e-18
Epiblast	E10_vs_E11	ENSSSCG00000000661	PHC1	7.28971e-23	1.05043	1	0.971	1.78962e-18
Epiblast	E10_vs_E11	ENSSSCG00000016401	KIF1A	8.01982e-23	1.29109	1	0.765	1.96887e-18
Epiblast	E10_vs_E11	ENSSSCG00000006174	JPH1	8.11143e-23	1.31038	0.99	0.833	1.99136e-18
Epiblast	E10_vs_E11	ENSSSCG00000000802	NELL2	8.30503e-23	1.32937	0.979	0.647	2.03888e-18
Epiblast	E10_vs_E11	ENSSSCG00000040062	KRTCAP3	9.63937e-23	0.963459	1	0.971	2.36647e-18
Epiblast	E10_vs_E11	ENSSSCG00000009704	HMGB2	9.6854e-23	-0.557442	1	1	2.37776e-18
Epiblast	E10_vs_E11	ENSSSCG00000036499	-	1.04217e-22	1.8931	0.845	0.206	2.55854e-18
Epiblast	E10_vs_E11	ENSSSCG00000006546	TDRD10	1.06845e-22	0.723324	1	1	2.62304e-18
Epiblast	E10_vs_E11	ENSSSCG00000034174	-	1.13292e-22	0.961748	1	0.931	2.78131e-18
Epiblast	E10_vs_E11	ENSSSCG00000005944	NDRG1	1.3108e-22	-1.60214	0.144	0.814	3.21802e-18
Epiblast	E10_vs_E11	ENSSSCG00000040617	TNFAIP8	1.31894e-22	-2.03951	0.495	0.961	3.23799e-18
Epiblast	E10_vs_E11	ENSSSCG00000017082	SPARC	1.54101e-22	-1.01224	0.979	1	3.78318e-18
Epiblast	E10_vs_E11	ENSSSCG00000045652	-	1.62091e-22	0.859924	1	0.725	3.97934e-18
Epiblast	E10_vs_E11	ENSSSCG00000038726	RANGRF	1.64203e-22	0.73757	1	1	4.03119e-18
Epiblast	E10_vs_E11	ENSSSCG00000001849	ANPEP	1.70661e-22	-1.95752	0.237	0.882	4.18972e-18
Epiblast	E10_vs_E11	ENSSSCG00000014047	FGFR4	1.8309e-22	1.23569	1	0.569	4.49487e-18
Epiblast	E10_vs_E11	ENSSSCG00000014367	SLC35A4	1.91383e-22	0.881507	1	0.971	4.69845e-18
Epiblast	E10_vs_E11	ENSSSCG00000024245	AIMP2	1.98519e-22	0.667606	1	1	4.87365e-18
Epiblast	E10_vs_E11	ENSSSCG00000000179	CCDC65	2.04907e-22	-0.933628	0.99	1	5.03047e-18
Epiblast	E10_vs_E11	ENSSSCG00000031524	DPPA2	2.12987e-22	1.57903	0.948	0.5	5.22883e-18
Epiblast	E10_vs_E11	ENSSSCG00000010033	PRR14L	2.30671e-22	1.0734	1	0.941	5.66296e-18
Epiblast	E10_vs_E11	ENSSSCG00000010368	GLUD1	2.37179e-22	0.676884	1	1	5.82275e-18
Epiblast	E10_vs_E11	ENSSSCG00000031860	MRPS12	2.40972e-22	0.643857	1	1	5.91587e-18
Epiblast	E10_vs_E11	ENSSSCG00000034876	PET100	2.59435e-22	-0.672327	1	1	6.36914e-18
Epiblast	E10_vs_E11	ENSSSCG00000037016	ID1	2.59495e-22	0.910435	1	1	6.37059e-18
Epiblast	E10_vs_E11	ENSSSCG00000010099	-	2.62267e-22	1.99089	0.959	0.52	6.43866e-18
Epiblast	E10_vs_E11	ENSSSCG00000023264	IDH1	2.75337e-22	0.635083	1	1	6.75952e-18
Epiblast	E10_vs_E11	ENSSSCG00000029380	ZFP2	2.76188e-22	0.751441	1	1	6.78041e-18
Epiblast	E10_vs_E11	ENSSSCG00000027941	LSAMP	3.11746e-22	1.34593	0.99	0.765	7.65336e-18
Epiblast	E10_vs_E11	ENSSSCG00000002805	CFAP20	3.9582e-22	0.93617	1	0.971	9.71738e-18
Epiblast	E10_vs_E11	ENSSSCG00000017877	ANKFY1	4.75842e-22	0.550959	1	1	1.16819e-17
Epiblast	E10_vs_E11	ENSSSCG00000022395	SLC25A35	4.77123e-22	0.713844	1	1	1.17134e-17
Epiblast	E10_vs_E11	ENSSSCG00000004554	PCLAF	4.86085e-22	-0.873215	0.99	1	1.19334e-17
Epiblast	E10_vs_E11	ENSSSCG00000017274	NOL11	6.05049e-22	0.619721	1	1	1.48539e-17
Epiblast	E10_vs_E11	ENSSSCG00000034321	TP53INP1	6.11367e-22	-1.57242	0.309	0.922	1.50091e-17
Epiblast	E10_vs_E11	ENSSSCG00000010589	SFXN2	6.27786e-22	1.25248	0.979	0.51	1.54121e-17
Epiblast	E10_vs_E11	ENSSSCG00000043692	-	6.43232e-22	-1.77528	0	0.667	1.57913e-17
Epiblast	E10_vs_E11	ENSSSCG00000041425	-	6.43232e-22	-1.77694	0	0.667	1.57913e-17
Epiblast	E10_vs_E11	ENSSSCG00000016111	FZD7	6.62668e-22	-1.57218	0.536	0.99	1.62685e-17
Epiblast	E10_vs_E11	ENSSSCG00000011133	PFKFB3	6.85193e-22	-1.74864	0.32	0.902	1.68215e-17
Epiblast	E10_vs_E11	ENSSSCG00000010627	PDCD4	7.44897e-22	-1.2232	0.866	1	1.82872e-17
Epiblast	E10_vs_E11	ENSSSCG00000014904	DLG2	7.5009e-22	1.12171	1	0.794	1.84147e-17
Epiblast	E10_vs_E11	ENSSSCG00000023783	MRPL27	7.73679e-22	0.57753	1	1	1.89938e-17
Epiblast	E10_vs_E11	ENSSSCG00000035123	COMMD5	7.82696e-22	0.970061	1	0.98	1.92152e-17
Epiblast	E10_vs_E11	ENSSSCG00000002001	REC8	8.06674e-22	0.92614	1	0.951	1.98038e-17
Epiblast	E10_vs_E11	ENSSSCG00000015383	RAPGEF5	8.15682e-22	0.538746	1	1	2.0025e-17
Epiblast	E10_vs_E11	ENSSSCG00000008727	MSX1	9.15471e-22	-1.83126	0.103	0.784	2.24748e-17
Epiblast	E10_vs_E11	ENSSSCG00000008289	MTHFD2	9.27259e-22	-1.20408	0.825	1	2.27642e-17
Epiblast	E10_vs_E11	ENSSSCG00000022190	UBE2V2	9.6274e-22	0.693599	1	1	2.36353e-17
Epiblast	E10_vs_E11	ENSSSCG00000017608	-	9.77323e-22	-1.55582	0.247	0.882	2.39933e-17
Epiblast	E10_vs_E11	ENSSSCG00000003134	GRWD1	9.92193e-22	0.714699	1	1	2.43583e-17
Epiblast	E10_vs_E11	ENSSSCG00000038374	CIART	1.012e-21	-1.51284	0.546	0.971	2.48446e-17
Epiblast	E10_vs_E11	ENSSSCG00000006604	CRNN	1.03025e-21	-2.38003	0.32	0.902	2.52926e-17
Epiblast	E10_vs_E11	ENSSSCG00000015649	DYRK3	1.16997e-21	1.10855	0.99	0.814	2.87228e-17
Epiblast	E10_vs_E11	ENSSSCG00000025892	PRR3	1.194e-21	0.925377	1	0.99	2.93128e-17
Epiblast	E10_vs_E11	ENSSSCG00000006898	MTF2	1.19941e-21	0.654886	1	0.99	2.94456e-17
Epiblast	E10_vs_E11	ENSSSCG00000032607	ALPL	1.20299e-21	1.14667	1	0.794	2.95334e-17
Epiblast	E10_vs_E11	ENSSSCG00000008464	MTA3	1.24858e-21	0.952789	1	0.931	3.06528e-17
Epiblast	E10_vs_E11	ENSSSCG00000051274	-	1.40747e-21	1.26955	1	0.745	3.45533e-17
Epiblast	E10_vs_E11	ENSSSCG00000000162	BTBD11	1.68988e-21	1.26918	0.948	0.343	4.14865e-17
Epiblast	E10_vs_E11	ENSSSCG00000038735	SNAP23	1.84184e-21	0.73895	1	0.99	4.52173e-17
Epiblast	E10_vs_E11	ENSSSCG00000026924	KIFC2	2.03399e-21	0.895305	1	0.98	4.99343e-17
Epiblast	E10_vs_E11	ENSSSCG00000018077	-	2.16781e-21	-0.923842	1	1	5.32197e-17
Epiblast	E10_vs_E11	ENSSSCG00000050984	-	2.2729e-21	-1.01416	0.186	0.853	5.57996e-17
Epiblast	E10_vs_E11	ENSSSCG00000005992	SHAS2	2.2816e-21	-1.51493	0.742	1	5.60133e-17
Epiblast	E10_vs_E11	ENSSSCG00000031514	CCDC28B	2.41118e-21	1.08408	0.99	0.765	5.91946e-17
Epiblast	E10_vs_E11	ENSSSCG00000006667	BOLA1	2.42665e-21	0.969007	1	0.971	5.95742e-17
Epiblast	E10_vs_E11	ENSSSCG00000031262	TXNIP	2.55754e-21	-1.77722	0.082	0.735	6.27877e-17
Epiblast	E10_vs_E11	ENSSSCG00000007748	PSPH	2.72914e-21	-1.28939	0.825	1	6.70004e-17
Epiblast	E10_vs_E11	ENSSSCG00000007592	EIF2AK1	2.81824e-21	0.558471	1	1	6.91879e-17
Epiblast	E10_vs_E11	ENSSSCG00000020976	CSRP1	3.14884e-21	-1.31198	0.742	0.99	7.7304e-17
Epiblast	E10_vs_E11	ENSSSCG00000035696	MCEE	3.28008e-21	0.721472	1	0.99	8.0526e-17
Epiblast	E10_vs_E11	ENSSSCG00000009568	-	3.34426e-21	1.06111	1	0.882	8.21015e-17
Epiblast	E10_vs_E11	ENSSSCG00000013410	SWAP70	3.37274e-21	-1.54756	0.515	0.961	8.28008e-17
Epiblast	E10_vs_E11	ENSSSCG00000002954	SPINT2	3.42339e-21	0.64356	1	1	8.40442e-17
Epiblast	E10_vs_E11	ENSSSCG00000028536	LHFPL2	3.42446e-21	-1.82154	0.351	0.892	8.40706e-17
Epiblast	E10_vs_E11	ENSSSCG00000010476	MYOF	3.49153e-21	-1.66968	0.557	0.971	8.5717e-17
Epiblast	E10_vs_E11	ENSSSCG00000021802	ABHD17B	3.83749e-21	1.01125	1	0.961	9.42104e-17
Epiblast	E10_vs_E11	ENSSSCG00000004826	SELENOS	3.95088e-21	-1.06663	0.969	1	9.69941e-17
Epiblast	E10_vs_E11	ENSSSCG00000008640	IAH1	4.4219e-21	0.526348	1	1	1.08558e-16
Epiblast	E10_vs_E11	ENSSSCG00000036257	-	4.86775e-21	0.872196	1	0.931	1.19503e-16
Epiblast	E10_vs_E11	ENSSSCG00000013545	TUBB4A	5.47892e-21	1.13018	0.979	0.676	1.34508e-16
Epiblast	E10_vs_E11	ENSSSCG00000046288	-	5.83348e-21	-2.02278	0.01	0.657	1.43212e-16
Epiblast	E10_vs_E11	ENSSSCG00000051070	-	6.1883e-21	-1.20836	1	1	1.51923e-16
Epiblast	E10_vs_E11	ENSSSCG00000009668	CLU	6.86679e-21	-0.997614	0.969	1	1.6858e-16
Epiblast	E10_vs_E11	ENSSSCG00000022705	SALL2	6.90309e-21	1.0474	1	0.922	1.69471e-16
Epiblast	E10_vs_E11	ENSSSCG00000034711	-	7.01308e-21	0.818115	1	0.99	1.72171e-16
Epiblast	E10_vs_E11	ENSSSCG00000035570	HNRNPL	7.73825e-21	-0.568888	1	1	1.89974e-16
Epiblast	E10_vs_E11	ENSSSCG00000050065	-	8.23681e-21	-1.57064	0.711	1	2.02214e-16
Epiblast	E10_vs_E11	ENSSSCG00000029002	PNKD	8.32253e-21	0.71383	1	1	2.04318e-16
Epiblast	E10_vs_E11	ENSSSCG00000010448	-	8.41976e-21	-1.74012	0.072	0.745	2.06705e-16
Epiblast	E10_vs_E11	ENSSSCG00000017952	SAT2	8.95293e-21	1.02444	1	0.873	2.19794e-16
Epiblast	E10_vs_E11	ENSSSCG00000028322	-	8.9584e-21	-1.57064	0.711	1	2.19929e-16
Epiblast	E10_vs_E11	ENSSSCG00000004132	PHACTR2	9.71536e-21	-1.51551	0.784	1	2.38512e-16
Epiblast	E10_vs_E11	ENSSSCG00000026248	-	1.00135e-20	0.816398	1	0.961	2.45831e-16
Epiblast	E10_vs_E11	ENSSSCG00000013622	TMEM205	1.007e-20	0.795344	1	1	2.47219e-16
Epiblast	E10_vs_E11	ENSSSCG00000017365	G6PC3	1.00989e-20	0.882285	0.99	0.99	2.47929e-16
Epiblast	E10_vs_E11	ENSSSCG00000025589	SMIM26	1.01208e-20	0.721155	1	1	2.48464e-16
Epiblast	E10_vs_E11	ENSSSCG00000039468	SERPINH1	1.13717e-20	-0.709737	1	1	2.79175e-16
Epiblast	E10_vs_E11	ENSSSCG00000006553	UBAP2L	1.27772e-20	0.552578	1	1	3.1368e-16
Epiblast	E10_vs_E11	ENSSSCG00000014256	FBN2	1.36582e-20	-1.71655	0.062	0.716	3.35309e-16
Epiblast	E10_vs_E11	ENSSSCG00000008765	PCDH7	1.3951e-20	-1.74642	0.124	0.775	3.42496e-16
Epiblast	E10_vs_E11	ENSSSCG00000026894	NFE2L3	1.52441e-20	1.06736	1	0.902	3.74243e-16
Epiblast	E10_vs_E11	ENSSSCG00000005054	MAPK1IP1L	1.93565e-20	0.528575	1	1	4.75201e-16
Epiblast	E10_vs_E11	ENSSSCG00000036411	ACOT13	2.04018e-20	0.662226	1	1	5.00865e-16
Epiblast	E10_vs_E11	ENSSSCG00000016958	PIK3R1	2.13025e-20	-1.39614	0.351	0.961	5.22976e-16
Epiblast	E10_vs_E11	ENSSSCG00000029945	GCAT	2.3835e-20	0.847936	1	0.971	5.85149e-16
Epiblast	E10_vs_E11	ENSSSCG00000000665	RIMKLB	2.53223e-20	0.900036	1	0.804	6.21662e-16
Epiblast	E10_vs_E11	ENSSSCG00000020915	P4HA2	2.81404e-20	-1.31208	0.691	1	6.90846e-16
Epiblast	E10_vs_E11	ENSSSCG00000034229	MIS18A	2.93749e-20	0.859014	1	0.99	7.21155e-16
Epiblast	E10_vs_E11	ENSSSCG00000009334	HSPH1	2.99184e-20	-0.765652	1	1	7.34497e-16
Epiblast	E10_vs_E11	ENSSSCG00000004287	-	3.04764e-20	1.75658	0.711	0.098	7.48197e-16
Epiblast	E10_vs_E11	ENSSSCG00000016233	SERPINE2	3.16919e-20	-1.169	0.969	1	7.78037e-16
Epiblast	E10_vs_E11	ENSSSCG00000015337	-	3.55928e-20	0.538917	1	1	8.73804e-16
Epiblast	E10_vs_E11	ENSSSCG00000018041	ALDH3A2	3.6208e-20	0.606084	1	1	8.88906e-16
Epiblast	E10_vs_E11	ENSSSCG00000024018	SLC16A3	3.66585e-20	-1.45829	0.443	0.922	8.99967e-16
Epiblast	E10_vs_E11	ENSSSCG00000010691	PLPP4	3.8074e-20	-1.59005	0.216	0.843	9.34717e-16
Epiblast	E10_vs_E11	ENSSSCG00000048282	-	3.83864e-20	-1.05748	0.052	0.696	9.42385e-16
Epiblast	E10_vs_E11	ENSSSCG00000016707	HOXA1	3.90415e-20	-1.82302	0.031	0.667	9.58468e-16
Epiblast	E10_vs_E11	ENSSSCG00000045069	-	3.98397e-20	-1.77688	0.629	0.98	9.78066e-16
Epiblast	E10_vs_E11	ENSSSCG00000046793	-	4.11029e-20	0.926812	0.876	0.245	1.00908e-15
Epiblast	E10_vs_E11	ENSSSCG00000015955	ITGA6	4.15061e-20	1.19847	0.99	0.588	1.01898e-15
Epiblast	E10_vs_E11	ENSSSCG00000032622	SLC39A14	4.15617e-20	0.841136	1	1	1.02034e-15
Epiblast	E10_vs_E11	ENSSSCG00000006510	-	4.17242e-20	0.60104	1	1	1.02433e-15
Epiblast	E10_vs_E11	ENSSSCG00000000207	-	4.42528e-20	0.697104	0.99	0.588	1.08641e-15
Epiblast	E10_vs_E11	ENSSSCG00000034159	SNAPIN	4.70942e-20	1.00577	0.907	0.343	1.15616e-15
Epiblast	E10_vs_E11	ENSSSCG00000035105	-	5.06038e-20	-1.89447	0.041	0.686	1.24232e-15
Epiblast	E10_vs_E11	ENSSSCG00000035392	IGFBP2	5.1821e-20	-0.669987	1	1	1.27221e-15
Epiblast	E10_vs_E11	ENSSSCG00000030888	FADD	5.35216e-20	1.10835	1	0.892	1.31396e-15
Epiblast	E10_vs_E11	ENSSSCG00000008615	VSNL1	5.65338e-20	1.47292	0.918	0.402	1.3879e-15
Epiblast	E10_vs_E11	ENSSSCG00000011102	NRP1	5.67703e-20	-1.56464	0.371	0.951	1.39371e-15
Epiblast	E10_vs_E11	ENSSSCG00000018049	SLC5A10	5.85636e-20	0.680572	1	1	1.43774e-15
Epiblast	E10_vs_E11	ENSSSCG00000006808	SLC16A4	5.9271e-20	0.857143	0.99	0.598	1.4551e-15
Epiblast	E10_vs_E11	ENSSSCG00000032501	-	6.19243e-20	0.880728	1	0.99	1.52024e-15
Epiblast	E10_vs_E11	ENSSSCG00000031970	RASSF5	6.25895e-20	1.08676	0.948	0.49	1.53657e-15
Epiblast	E10_vs_E11	ENSSSCG00000004498	HAUS1	6.44967e-20	0.62724	1	1	1.58339e-15
Epiblast	E10_vs_E11	ENSSSCG00000009906	SRSF9	6.6654e-20	0.805449	1	0.99	1.63636e-15
Epiblast	E10_vs_E11	ENSSSCG00000003627	ZMYM4	6.89926e-20	0.912109	1	0.931	1.69377e-15
Epiblast	E10_vs_E11	ENSSSCG00000021040	SLC26A11	7.36533e-20	1.05419	1	0.804	1.80819e-15
Epiblast	E10_vs_E11	ENSSSCG00000014073	HEXB	8.04564e-20	0.807409	1	1	1.9752e-15
Epiblast	E10_vs_E11	ENSSSCG00000012002	ROBO2	8.06371e-20	1.34418	0.814	0.186	1.97964e-15
Epiblast	E10_vs_E11	ENSSSCG00000014244	PHAX	8.10062e-20	0.529555	1	1	1.9887e-15
Epiblast	E10_vs_E11	ENSSSCG00000013322	IMMP1L	8.63384e-20	0.615952	1	1	2.11961e-15
Epiblast	E10_vs_E11	ENSSSCG00000014899	PRCP	8.87318e-20	1.08167	0.99	0.853	2.17836e-15
Epiblast	E10_vs_E11	ENSSSCG00000016653	DNAJB9	9.03952e-20	-1.59631	0.804	1	2.2192e-15
Epiblast	E10_vs_E11	ENSSSCG00000000645	GABARAPL1	9.04527e-20	-1.23959	0.773	0.98	2.22061e-15
Epiblast	E10_vs_E11	ENSSSCG00000032457	-	9.41686e-20	0.870253	1	0.951	2.31184e-15
Epiblast	E10_vs_E11	ENSSSCG00000032288	SLC20A1	9.54511e-20	0.593539	1	1	2.34332e-15
Epiblast	E10_vs_E11	ENSSSCG00000009071	JADE1	1.02091e-19	0.807499	1	0.98	2.50634e-15
Epiblast	E10_vs_E11	ENSSSCG00000006369	F11R	1.06471e-19	0.613274	1	1	2.61387e-15
Epiblast	E10_vs_E11	ENSSSCG00000004192	CCN2	1.0729e-19	0.925689	1	1	2.63397e-15
Epiblast	E10_vs_E11	ENSSSCG00000016518	TRIM24	1.07954e-19	1.01087	0.99	0.931	2.65028e-15
Epiblast	E10_vs_E11	ENSSSCG00000014296	VDAC1	1.11478e-19	-0.502322	1	1	2.73679e-15
Epiblast	E10_vs_E11	ENSSSCG00000039169	CER1	1.18814e-19	-2.50255	0.031	0.657	2.91689e-15
Epiblast	E10_vs_E11	ENSSSCG00000011033	VIM	1.19394e-19	-0.839596	1	1	2.93112e-15
Epiblast	E10_vs_E11	ENSSSCG00000025993	SGPP2	1.23934e-19	1.12408	0.979	0.657	3.04259e-15
Epiblast	E10_vs_E11	ENSSSCG00000006331	PBX1	1.25623e-19	1.09638	0.99	0.706	3.08405e-15
Epiblast	E10_vs_E11	ENSSSCG00000014074	GFM2	1.27973e-19	0.773998	1	1	3.14175e-15
Epiblast	E10_vs_E11	ENSSSCG00000000527	SYT10	1.33567e-19	-2.07865	0.309	0.892	3.27907e-15
Epiblast	E10_vs_E11	ENSSSCG00000005905	SLC39A4	1.3842e-19	0.87006	1	0.824	3.3982e-15
Epiblast	E10_vs_E11	ENSSSCG00000029203	TOX4	1.48229e-19	0.528033	1	1	3.63903e-15
Epiblast	E10_vs_E11	ENSSSCG00000010435	MINPP1	1.49537e-19	0.951667	0.99	0.961	3.67113e-15
Epiblast	E10_vs_E11	ENSSSCG00000007721	GTF2I	1.52088e-19	0.614138	1	1	3.73376e-15
Epiblast	E10_vs_E11	ENSSSCG00000031592	ZNF462	1.74461e-19	1.15444	0.979	0.559	4.28302e-15
Epiblast	E10_vs_E11	ENSSSCG00000006469	MRPL24	1.82163e-19	0.601636	1	1	4.47211e-15
Epiblast	E10_vs_E11	ENSSSCG00000049343	-	1.83303e-19	1.54988	0.804	0.216	4.50009e-15
Epiblast	E10_vs_E11	ENSSSCG00000003348	SSU72	1.83986e-19	0.657671	1	1	4.51687e-15
Epiblast	E10_vs_E11	ENSSSCG00000013896	MPV17L2	1.90973e-19	0.632447	1	1	4.68839e-15
Epiblast	E10_vs_E11	ENSSSCG00000010073	CHCHD10	2.06546e-19	0.788297	1	1	5.0707e-15
Epiblast	E10_vs_E11	ENSSSCG00000006997	TRIML2	2.08924e-19	1.60748	0.691	0.088	5.12909e-15
Epiblast	E10_vs_E11	ENSSSCG00000014137	HAPLN1	2.10819e-19	-2.06028	0.412	0.912	5.17561e-15
Epiblast	E10_vs_E11	ENSSSCG00000045052	-	2.15251e-19	1.39579	0.959	0.51	5.28441e-15
Epiblast	E10_vs_E11	ENSSSCG00000008261	HK2	2.21435e-19	-1.50679	0.67	0.99	5.43623e-15
Epiblast	E10_vs_E11	ENSSSCG00000021207	HESX1	2.263e-19	1.06223	1	0.931	5.55566e-15
Epiblast	E10_vs_E11	ENSSSCG00000010686	BAG3	2.27867e-19	-1.30772	0.918	1	5.59414e-15
Epiblast	E10_vs_E11	ENSSSCG00000014076	FAM169A	2.31007e-19	0.897321	1	0.961	5.67123e-15
Epiblast	E10_vs_E11	ENSSSCG00000001782	ABHD17C	2.33267e-19	0.865111	1	0.931	5.72672e-15
Epiblast	E10_vs_E11	ENSSSCG00000030616	RESF1	2.33294e-19	0.97457	1	0.98	5.72736e-15
Epiblast	E10_vs_E11	ENSSSCG00000010822	BPNT1	2.4768e-19	0.665471	1	1	6.08054e-15
Epiblast	E10_vs_E11	ENSSSCG00000006192	LACTB2	2.58419e-19	0.642838	1	1	6.34419e-15
Epiblast	E10_vs_E11	ENSSSCG00000050836	-	2.68643e-19	-1.84805	0.186	0.882	6.59518e-15
Epiblast	E10_vs_E11	ENSSSCG00000016986	CREBRF	2.81668e-19	0.939503	1	0.931	6.91495e-15
Epiblast	E10_vs_E11	ENSSSCG00000009912	POP5	2.91787e-19	0.679247	1	1	7.16337e-15
Epiblast	E10_vs_E11	ENSSSCG00000028559	LZTS1	2.94217e-19	-1.67751	0.124	0.735	7.22303e-15
Epiblast	E10_vs_E11	ENSSSCG00000005983	ATAD2	2.97942e-19	-1.59656	0.412	0.912	7.31447e-15
Epiblast	E10_vs_E11	ENSSSCG00000016498	MKRN1	3.11423e-19	0.745925	1	0.99	7.64544e-15
Epiblast	E10_vs_E11	ENSSSCG00000033860	ZMAT3	3.30792e-19	-1.52932	0.134	0.755	8.12094e-15
Epiblast	E10_vs_E11	ENSSSCG00000036377	OVOL2	3.51522e-19	1.47781	0.897	0.441	8.62986e-15
Epiblast	E10_vs_E11	ENSSSCG00000013729	GCDH	3.71809e-19	0.891607	1	0.922	9.12791e-15
Epiblast	E10_vs_E11	ENSSSCG00000034529	SMIM4	3.73642e-19	-0.71405	1	1	9.17291e-15
Epiblast	E10_vs_E11	ENSSSCG00000007179	STK35	3.74796e-19	0.824415	1	0.99	9.20125e-15
Epiblast	E10_vs_E11	ENSSSCG00000017238	TTYH2	3.95846e-19	0.981611	1	0.922	9.71801e-15
Epiblast	E10_vs_E11	ENSSSCG00000013453	-	3.97549e-19	0.569638	1	1	9.75984e-15
Epiblast	E10_vs_E11	ENSSSCG00000042167	-	4.66689e-19	-2.1328	0.175	0.814	1.14572e-14
Epiblast	E10_vs_E11	ENSSSCG00000051025	-	4.66689e-19	-2.1328	0.175	0.814	1.14572e-14
Epiblast	E10_vs_E11	ENSSSCG00000033814	SMIM15	4.85537e-19	0.538732	1	0.99	1.19199e-14
Epiblast	E10_vs_E11	ENSSSCG00000031300	AGBL4	4.97985e-19	-1.92619	0.216	0.775	1.22255e-14
Epiblast	E10_vs_E11	ENSSSCG00000003193	TBC1D17	5.16703e-19	1.1319	0.969	0.647	1.26851e-14
Epiblast	E10_vs_E11	ENSSSCG00000003532	LUZP1	5.93039e-19	0.642863	1	1	1.45591e-14
Epiblast	E10_vs_E11	ENSSSCG00000034122	TMEM128	6.02117e-19	0.505065	1	1	1.4782e-14
Epiblast	E10_vs_E11	ENSSSCG00000013380	-	6.02735e-19	0.91013	1	0.941	1.47971e-14
Epiblast	E10_vs_E11	ENSSSCG00000038048	-	6.05653e-19	1.547	0.876	0.373	1.48688e-14
Epiblast	E10_vs_E11	ENSSSCG00000051466	-	6.06746e-19	-1.36153	0.155	0.814	1.48956e-14
Epiblast	E10_vs_E11	ENSSSCG00000037251	-	6.27814e-19	1.19037	0.979	0.676	1.54128e-14
Epiblast	E10_vs_E11	ENSSSCG00000038579	DKKL1	6.29582e-19	0.596314	1	1	1.54562e-14
Epiblast	E10_vs_E11	ENSSSCG00000013478	DOHH	6.68641e-19	0.9259	1	0.98	1.64151e-14
Epiblast	E10_vs_E11	ENSSSCG00000038530	TMEM240	6.92835e-19	0.636782	1	1	1.70091e-14
Epiblast	E10_vs_E11	ENSSSCG00000024591	ETV1	7.16505e-19	0.962153	1	0.922	1.75902e-14
Epiblast	E10_vs_E11	ENSSSCG00000002127	CHD8	7.50667e-19	1.00752	1	0.98	1.84289e-14
Epiblast	E10_vs_E11	ENSSSCG00000023818	MRPS27	8.38354e-19	0.53976	1	1	2.05816e-14
Epiblast	E10_vs_E11	ENSSSCG00000013333	BDNF	8.42596e-19	1.09202	0.969	0.637	2.06857e-14
Epiblast	E10_vs_E11	ENSSSCG00000013892	KCNN1	8.73249e-19	1.18783	0.866	0.284	2.14383e-14
Epiblast	E10_vs_E11	ENSSSCG00000024484	DEGS1	9.02854e-19	-1.05578	0.753	1	2.21651e-14
Epiblast	E10_vs_E11	ENSSSCG00000023658	NR2C2AP	9.5299e-19	0.500196	1	1	2.33959e-14
Epiblast	E10_vs_E11	ENSSSCG00000024823	RCN3	9.74053e-19	0.566722	1	1	2.3913e-14
Epiblast	E10_vs_E11	ENSSSCG00000013361	-	1.03755e-18	-1.29775	0.979	1	2.54718e-14
Epiblast	E10_vs_E11	ENSSSCG00000031392	UBE2E2	1.11197e-18	0.680143	1	0.99	2.72989e-14
Epiblast	E10_vs_E11	ENSSSCG00000008902	PPAT	1.15492e-18	0.653953	1	1	2.83533e-14
Epiblast	E10_vs_E11	ENSSSCG00000040524	ISYNA1	1.21425e-18	0.576603	1	1	2.981e-14
Epiblast	E10_vs_E11	ENSSSCG00000036310	RFXANK	1.38118e-18	0.510032	1	1	3.39081e-14
Epiblast	E10_vs_E11	ENSSSCG00000033636	AFMID	1.55886e-18	0.896086	1	0.971	3.82701e-14
Epiblast	E10_vs_E11	ENSSSCG00000025792	NOA1	1.57294e-18	1.16331	0.938	0.618	3.86158e-14
Epiblast	E10_vs_E11	ENSSSCG00000011798	-	1.79747e-18	-0.634092	1	1	4.41278e-14
Epiblast	E10_vs_E11	ENSSSCG00000008374	B3GNT2	1.85487e-18	0.610745	1	1	4.5537e-14
Epiblast	E10_vs_E11	ENSSSCG00000017339	NMT1	1.91949e-18	-0.5594	1	1	4.71234e-14
Epiblast	E10_vs_E11	ENSSSCG00000002906	ETV2	1.95762e-18	-1.97649	0.433	0.892	4.80597e-14
Epiblast	E10_vs_E11	ENSSSCG00000013400	MICAL2	2.11925e-18	-1.40597	0.577	0.931	5.20277e-14
Epiblast	E10_vs_E11	ENSSSCG00000000766	CECR2	2.19971e-18	0.934312	1	0.951	5.4003e-14
Epiblast	E10_vs_E11	ENSSSCG00000023395	TDGF1	2.25832e-18	1.1283	0.979	0.725	5.54416e-14
Epiblast	E10_vs_E11	ENSSSCG00000009774	C12orf65	2.32289e-18	1.03884	0.99	0.706	5.70269e-14
Epiblast	E10_vs_E11	ENSSSCG00000011022	SVIL	2.4931e-18	-1.4653	0.381	0.922	6.12056e-14
Epiblast	E10_vs_E11	ENSSSCG00000039148	P4HB	2.55695e-18	-0.779258	1	1	6.27731e-14
Epiblast	E10_vs_E11	ENSSSCG00000038694	CCND2	2.61857e-18	-0.98408	1	1	6.42859e-14
Epiblast	E10_vs_E11	ENSSSCG00000013244	PACSIN3	2.65174e-18	0.747912	0.99	0.99	6.51002e-14
Epiblast	E10_vs_E11	ENSSSCG00000015302	CFAP69	2.73317e-18	1.21257	0.969	0.627	6.70993e-14
Epiblast	E10_vs_E11	ENSSSCG00000009393	EBPL	3.0766e-18	0.70776	1	1	7.55306e-14
Epiblast	E10_vs_E11	ENSSSCG00000005037	ERO1A	3.15507e-18	-1.19584	0.856	1	7.74569e-14
Epiblast	E10_vs_E11	ENSSSCG00000004261	-	3.41367e-18	-0.656522	0.99	0.99	8.38057e-14
Epiblast	E10_vs_E11	ENSSSCG00000031757	CARS2	3.47823e-18	0.667666	1	1	8.53906e-14
Epiblast	E10_vs_E11	ENSSSCG00000035446	CAVIN1	3.60586e-18	-1.29876	0.124	0.716	8.85239e-14
Epiblast	E10_vs_E11	ENSSSCG00000031491	-	3.79543e-18	1.08055	0.907	0.5	9.31778e-14
Epiblast	E10_vs_E11	ENSSSCG00000030150	UGDH	3.81858e-18	-0.754111	0.99	1	9.37462e-14
Epiblast	E10_vs_E11	ENSSSCG00000016625	CTTNBP2	3.85541e-18	0.748311	1	0.853	9.46503e-14
Epiblast	E10_vs_E11	ENSSSCG00000003652	AKIRIN1	3.95911e-18	0.561439	1	1	9.71961e-14
Epiblast	E10_vs_E11	ENSSSCG00000024158	ANO1	3.98623e-18	1.31764	0.794	0.186	9.78619e-14
Epiblast	E10_vs_E11	ENSSSCG00000004142	CITED2	4.01036e-18	-1.16488	0.938	1	9.84543e-14
Epiblast	E10_vs_E11	ENSSSCG00000007454	ZMYND8	4.17699e-18	0.735893	1	0.98	1.02545e-13
Epiblast	E10_vs_E11	ENSSSCG00000001959	CFL2	4.19138e-18	-0.872811	0.928	1	1.02898e-13
Epiblast	E10_vs_E11	ENSSSCG00000007586	FSCN1	4.26996e-18	-0.552247	1	1	1.04828e-13
Epiblast	E10_vs_E11	ENSSSCG00000042647	-	4.28199e-18	-1.80095	0.093	0.696	1.05123e-13
Epiblast	E10_vs_E11	ENSSSCG00000015677	LYPD6B	4.48352e-18	-1.67535	0.155	0.745	1.1007e-13
Epiblast	E10_vs_E11	ENSSSCG00000017473	TOP2A	4.512e-18	-0.701226	1	1	1.1077e-13
Epiblast	E10_vs_E11	ENSSSCG00000022265	C19orf25	4.58294e-18	1.1982	0.959	0.637	1.12511e-13
Epiblast	E10_vs_E11	ENSSSCG00000008429	EPCAM	4.8668e-18	0.529104	1	1	1.1948e-13
Epiblast	E10_vs_E11	ENSSSCG00000029154	NOSIP	5.58907e-18	0.803269	1	0.961	1.37212e-13
Epiblast	E10_vs_E11	ENSSSCG00000009642	STC1	5.71107e-18	-1.67773	0.052	0.647	1.40207e-13
Epiblast	E10_vs_E11	ENSSSCG00000015526	NPHS2	6.14165e-18	-1.6404	0.062	0.637	1.50777e-13
Epiblast	E10_vs_E11	ENSSSCG00000034400	KLK8	6.3261e-18	-1.66703	0.165	0.765	1.55306e-13
Epiblast	E10_vs_E11	ENSSSCG00000012959	CATSPER1	6.62483e-18	1.39109	0.804	0.225	1.6264e-13
Epiblast	E10_vs_E11	ENSSSCG00000012055	MORC3	6.96718e-18	0.92787	0.99	0.922	1.71044e-13
Epiblast	E10_vs_E11	ENSSSCG00000004875	CYB5A	7.28422e-18	0.582432	1	1	1.78828e-13
Epiblast	E10_vs_E11	ENSSSCG00000006392	IGSF8	7.7674e-18	1.08162	0.876	0.353	1.9069e-13
Epiblast	E10_vs_E11	ENSSSCG00000022288	STK38L	7.80539e-18	0.959172	1	0.912	1.91622e-13
Epiblast	E10_vs_E11	ENSSSCG00000001723	PLA2G7	8.14115e-18	-1.45244	0.464	0.922	1.99865e-13
Epiblast	E10_vs_E11	ENSSSCG00000025953	OGFOD1	8.54012e-18	0.789219	0.99	0.892	2.0966e-13
Epiblast	E10_vs_E11	ENSSSCG00000016677	GARS	8.59144e-18	-0.512797	1	1	2.1092e-13
Epiblast	E10_vs_E11	ENSSSCG00000037065	EMP2	8.62359e-18	-2.17932	0.134	0.725	2.11709e-13
Epiblast	E10_vs_E11	ENSSSCG00000004621	MYO5C	8.71886e-18	0.892689	0.979	0.735	2.14048e-13
Epiblast	E10_vs_E11	ENSSSCG00000003341	TAS1R3	8.79336e-18	0.901587	1	0.784	2.15877e-13
Epiblast	E10_vs_E11	ENSSSCG00000047605	-	9.01107e-18	-1.36804	0.639	0.931	2.21222e-13
Epiblast	E10_vs_E11	ENSSSCG00000002836	SALL1	9.42041e-18	-1.29127	0.485	0.912	2.31271e-13
Epiblast	E10_vs_E11	ENSSSCG00000011906	IGSF11	1.07536e-17	-1.43684	0.021	0.588	2.64001e-13
Epiblast	E10_vs_E11	ENSSSCG00000022998	PKIG	1.08468e-17	-1.6104	0.557	0.971	2.66288e-13
Epiblast	E10_vs_E11	ENSSSCG00000044973	-	1.09634e-17	-1.77627	0.309	0.814	2.69152e-13
Epiblast	E10_vs_E11	ENSSSCG00000035259	PHF3	1.10812e-17	0.81524	0.99	0.99	2.72044e-13
Epiblast	E10_vs_E11	ENSSSCG00000010969	GALT	1.1341e-17	0.592681	1	1	2.78421e-13
Epiblast	E10_vs_E11	ENSSSCG00000005277	GCNT1	1.14839e-17	1.01882	1	0.853	2.8193e-13
Epiblast	E10_vs_E11	ENSSSCG00000005594	WDR38	1.19404e-17	-0.522206	1	1	2.93137e-13
Epiblast	E10_vs_E11	ENSSSCG00000026752	BYSL	1.19809e-17	0.559862	1	1	2.94132e-13
Epiblast	E10_vs_E11	ENSSSCG00000030511	LGR5	1.21631e-17	-1.61213	0.072	0.657	2.98605e-13
Epiblast	E10_vs_E11	ENSSSCG00000032284	CCND3	1.22232e-17	0.562619	1	1	3.0008e-13
Epiblast	E10_vs_E11	ENSSSCG00000021971	DPEP1	1.28983e-17	-1.06168	0.897	0.99	3.16654e-13
Epiblast	E10_vs_E11	ENSSSCG00000049384	-	1.38125e-17	0.643779	0.928	0.412	3.39097e-13
Epiblast	E10_vs_E11	ENSSSCG00000002366	NPC2	1.51632e-17	-0.647796	1	1	3.72257e-13
Epiblast	E10_vs_E11	ENSSSCG00000032902	KLK7	1.58595e-17	-1.6043	0.093	0.686	3.8935e-13
Epiblast	E10_vs_E11	ENSSSCG00000032650	-	1.69776e-17	0.554996	1	1	4.16801e-13
Epiblast	E10_vs_E11	ENSSSCG00000013635	TIMM29	1.90417e-17	0.817645	1	0.98	4.67473e-13
Epiblast	E10_vs_E11	ENSSSCG00000040403	NANOG	1.94691e-17	0.849835	1	0.676	4.77967e-13
Epiblast	E10_vs_E11	ENSSSCG00000018089	-	1.96487e-17	-0.86078	0.866	0.99	4.82377e-13
Epiblast	E10_vs_E11	ENSSSCG00000003905	RAD54L	2.01821e-17	0.871471	0.979	0.912	4.95471e-13
Epiblast	E10_vs_E11	ENSSSCG00000014833	UCP2	2.09845e-17	-0.986192	0.979	1	5.15171e-13
Epiblast	E10_vs_E11	ENSSSCG00000031388	SIAH2	2.12247e-17	-1.55627	0.175	0.765	5.21067e-13
Epiblast	E10_vs_E11	ENSSSCG00000026367	IFT172	2.25479e-17	0.675543	1	1	5.53551e-13
Epiblast	E10_vs_E11	ENSSSCG00000005576	ZBTB6	2.49592e-17	-1.64456	0.794	0.98	6.12748e-13
Epiblast	E10_vs_E11	ENSSSCG00000040885	LY6G6E	2.64261e-17	-1.57023	0.052	0.627	6.48762e-13
Epiblast	E10_vs_E11	ENSSSCG00000009061	NAA15	2.78277e-17	0.510678	1	1	6.8317e-13
Epiblast	E10_vs_E11	ENSSSCG00000040954	CSTF3	2.88154e-17	0.726329	1	0.98	7.07417e-13
Epiblast	E10_vs_E11	ENSSSCG00000037910	DUSP6	2.96211e-17	0.774214	1	1	7.27198e-13
Epiblast	E10_vs_E11	ENSSSCG00000010329	ZMIZ1	3.01048e-17	-1.40943	0.216	0.804	7.39073e-13
Epiblast	E10_vs_E11	ENSSSCG00000031954	SLC39A10	3.02768e-17	0.659622	1	1	7.43294e-13
Epiblast	E10_vs_E11	ENSSSCG00000001814	IQGAP1	3.40538e-17	0.980969	1	0.961	8.3602e-13
Epiblast	E10_vs_E11	ENSSSCG00000002490	GSC	3.40678e-17	-1.78255	0.206	0.794	8.36364e-13
Epiblast	E10_vs_E11	ENSSSCG00000036168	PDSS2	3.41392e-17	1.07284	0.948	0.696	8.38117e-13
Epiblast	E10_vs_E11	ENSSSCG00000006757	TRIM33	3.60413e-17	1.02586	1	0.784	8.84814e-13
Epiblast	E10_vs_E11	ENSSSCG00000041512	-	3.65402e-17	-1.31151	0.753	0.931	8.97062e-13
Epiblast	E10_vs_E11	ENSSSCG00000016393	-	3.74686e-17	-1.82296	0.041	0.608	9.19854e-13
Epiblast	E10_vs_E11	ENSSSCG00000007815	GTF3C1	3.8156e-17	0.892829	1	0.941	9.3673e-13
Epiblast	E10_vs_E11	ENSSSCG00000013084	TMEM216	3.83476e-17	0.826978	1	0.922	9.41433e-13
Epiblast	E10_vs_E11	ENSSSCG00000017052	ADAM19	3.84384e-17	-1.36888	0.588	0.922	9.43664e-13
Epiblast	E10_vs_E11	ENSSSCG00000041902	-	3.92796e-17	-2.43267	0.093	0.706	9.64314e-13
Epiblast	E10_vs_E11	ENSSSCG00000016073	PGAP1	4.06881e-17	1.2759	0.928	0.578	9.98893e-13
Epiblast	E10_vs_E11	ENSSSCG00000001779	ZFAND6	4.25823e-17	0.532109	1	1	1.04539e-12
Epiblast	E10_vs_E11	ENSSSCG00000005347	POLR1E	4.40532e-17	0.88045	0.99	0.902	1.08151e-12
Epiblast	E10_vs_E11	ENSSSCG00000025578	ALDH1A2	4.53074e-17	-1.41332	0.082	0.657	1.1123e-12
Epiblast	E10_vs_E11	ENSSSCG00000002431	TDP1	4.61057e-17	0.710777	1	0.99	1.1319e-12
Epiblast	E10_vs_E11	ENSSSCG00000039009	-	4.78353e-17	1.22799	0.773	0.245	1.17436e-12
Epiblast	E10_vs_E11	ENSSSCG00000036064	CALHM6	4.85395e-17	-1.80505	0.113	0.686	1.19165e-12
Epiblast	E10_vs_E11	ENSSSCG00000037583	GNB4	4.91277e-17	-1.3877	0.258	0.833	1.20609e-12
Epiblast	E10_vs_E11	ENSSSCG00000022925	SLC2A3	5.03629e-17	-0.691603	1	1	1.23641e-12
Epiblast	E10_vs_E11	ENSSSCG00000039279	-	5.04829e-17	-1.56691	0.052	0.608	1.23936e-12
Epiblast	E10_vs_E11	ENSSSCG00000034449	RSRP1	5.0955e-17	0.934963	1	0.951	1.25094e-12
Epiblast	E10_vs_E11	ENSSSCG00000014374	DND1	5.32557e-17	0.616904	1	1	1.30743e-12
Epiblast	E10_vs_E11	ENSSSCG00000008130	CIAO1	5.38836e-17	0.729318	0.99	0.971	1.32284e-12
Epiblast	E10_vs_E11	ENSSSCG00000002386	-	5.88439e-17	0.692031	1	0.99	1.44462e-12
Epiblast	E10_vs_E11	ENSSSCG00000016086	C2orf69	5.98379e-17	0.712363	0.99	1	1.46902e-12
Epiblast	E10_vs_E11	ENSSSCG00000000258	RARG	6.15895e-17	0.814595	1	0.873	1.51202e-12
Epiblast	E10_vs_E11	ENSSSCG00000043934	-	6.36635e-17	-1.37498	0.01	0.569	1.56294e-12
Epiblast	E10_vs_E11	ENSSSCG00000048587	-	6.51504e-17	-1.82213	0.464	0.912	1.59944e-12
Epiblast	E10_vs_E11	ENSSSCG00000000214	GPD1	6.58848e-17	0.916892	0.99	0.667	1.61747e-12
Epiblast	E10_vs_E11	ENSSSCG00000009572	RNF17	6.637e-17	1.45483	0.639	0.088	1.62938e-12
Epiblast	E10_vs_E11	ENSSSCG00000039106	-	6.69248e-17	0.831096	0.99	0.794	1.643e-12
Epiblast	E10_vs_E11	ENSSSCG00000015961	CDCA7	6.82803e-17	0.597722	1	0.99	1.67628e-12
Epiblast	E10_vs_E11	ENSSSCG00000039185	EPB41L5	7.28219e-17	0.723917	1	0.99	1.78778e-12
Epiblast	E10_vs_E11	ENSSSCG00000036387	ATPSCKMT	7.39384e-17	0.80072	1	0.922	1.81519e-12
Epiblast	E10_vs_E11	ENSSSCG00000045512	EEF1AKMT4	8.09302e-17	0.663536	1	0.971	1.98684e-12
Epiblast	E10_vs_E11	ENSSSCG00000015301	STEAP1	8.18709e-17	0.881922	1	0.98	2.00993e-12
Epiblast	E10_vs_E11	ENSSSCG00000037241	RGS2	8.20029e-17	1.17088	0.979	0.735	2.01317e-12
Epiblast	E10_vs_E11	ENSSSCG00000011350	CCDC51	8.61509e-17	0.733547	1	0.922	2.11501e-12
Epiblast	E10_vs_E11	ENSSSCG00000006564	-	8.66581e-17	0.500199	1	1	2.12746e-12
Epiblast	E10_vs_E11	ENSSSCG00000013506	STAP2	9.58086e-17	1.08057	0.876	0.422	2.3521e-12
Epiblast	E10_vs_E11	ENSSSCG00000044602	-	1.02079e-16	-1.84864	0.309	0.833	2.50603e-12
Epiblast	E10_vs_E11	ENSSSCG00000004336	EPHA7	1.08038e-16	-1.36025	0.227	0.775	2.65233e-12
Epiblast	E10_vs_E11	ENSSSCG00000044778	-	1.08972e-16	1.00948	0.845	0.245	2.67527e-12
Epiblast	E10_vs_E11	ENSSSCG00000040575	ISG15	1.10924e-16	-1.12004	0.474	0.961	2.72318e-12
Epiblast	E10_vs_E11	ENSSSCG00000016971	MCCC2	1.12326e-16	0.60041	1	1	2.7576e-12
Epiblast	E10_vs_E11	ENSSSCG00000017934	CLDN7	1.13504e-16	0.752071	1	1	2.78652e-12
Epiblast	E10_vs_E11	ENSSSCG00000012063	VPS26C	1.13975e-16	0.760093	0.99	0.961	2.79809e-12
Epiblast	E10_vs_E11	ENSSSCG00000029502	NAXD	1.16419e-16	0.89879	0.99	0.892	2.85808e-12
Epiblast	E10_vs_E11	ENSSSCG00000013468	THOP1	1.25129e-16	0.554009	1	1	3.07193e-12
Epiblast	E10_vs_E11	ENSSSCG00000008181	TXNDC9	1.33827e-16	0.667925	1	1	3.28545e-12
Epiblast	E10_vs_E11	ENSSSCG00000007252	DNMT3B	1.38172e-16	0.799492	1	1	3.39213e-12
Epiblast	E10_vs_E11	ENSSSCG00000036078	KCNJ3	1.4017e-16	1.28731	0.866	0.373	3.44116e-12
Epiblast	E10_vs_E11	ENSSSCG00000025682	ACTR6	1.42638e-16	0.689099	1	0.98	3.50176e-12
Epiblast	E10_vs_E11	ENSSSCG00000038053	TK2	1.6094e-16	-1.00587	0.856	0.99	3.95108e-12
Epiblast	E10_vs_E11	ENSSSCG00000020799	CPSF3	1.65955e-16	0.609878	1	1	4.07418e-12
Epiblast	E10_vs_E11	ENSSSCG00000012854	RASSF7	1.67374e-16	0.723853	1	0.951	4.10904e-12
Epiblast	E10_vs_E11	ENSSSCG00000017727	TMEM98	1.67715e-16	-0.716655	1	1	4.11741e-12
Epiblast	E10_vs_E11	ENSSSCG00000036208	SHMT1	1.69666e-16	0.663895	1	0.98	4.1653e-12
Epiblast	E10_vs_E11	ENSSSCG00000016156	ACADL	1.70661e-16	0.971462	0.948	0.686	4.18972e-12
Epiblast	E10_vs_E11	ENSSSCG00000006846	HENMT1	1.70705e-16	1.00831	1	0.784	4.1908e-12
Epiblast	E10_vs_E11	ENSSSCG00000006099	ESRP1	1.74985e-16	0.699644	1	0.99	4.29589e-12
Epiblast	E10_vs_E11	ENSSSCG00000006395	TAGLN2	1.7571e-16	-0.837208	1	1	4.31368e-12
Epiblast	E10_vs_E11	ENSSSCG00000004807	SCG5	1.92874e-16	-1.13663	0.784	0.98	4.73506e-12
Epiblast	E10_vs_E11	ENSSSCG00000029838	FZD2	1.99377e-16	0.816518	0.99	0.745	4.89471e-12
Epiblast	E10_vs_E11	ENSSSCG00000008014	NUBP2	2.06755e-16	0.762309	1	0.922	5.07583e-12
Epiblast	E10_vs_E11	ENSSSCG00000025160	DPF1	2.16615e-16	1.11059	0.835	0.304	5.3179e-12
Epiblast	E10_vs_E11	ENSSSCG00000008995	LRAT	2.17429e-16	0.913902	1	0.745	5.33788e-12
Epiblast	E10_vs_E11	ENSSSCG00000007452	TP53RK	2.29239e-16	0.694184	1	1	5.62782e-12
Epiblast	E10_vs_E11	ENSSSCG00000015958	PDK1	2.37423e-16	-1.00251	0.825	1	5.82872e-12
Epiblast	E10_vs_E11	ENSSSCG00000007738	-	2.41405e-16	0.81809	1	0.892	5.9265e-12
Epiblast	E10_vs_E11	ENSSSCG00000031660	MAPK8IP2	2.47429e-16	0.971509	0.959	0.775	6.07438e-12
Epiblast	E10_vs_E11	ENSSSCG00000014255	SLC12A2	2.5126e-16	0.772502	1	0.971	6.16844e-12
Epiblast	E10_vs_E11	ENSSSCG00000006467	PRCC	2.54048e-16	0.825074	1	0.961	6.23688e-12
Epiblast	E10_vs_E11	ENSSSCG00000010087	YDJC	2.5421e-16	1.04381	0.959	0.676	6.24085e-12
Epiblast	E10_vs_E11	ENSSSCG00000028879	PLOD3	2.59982e-16	-0.917413	0.711	0.99	6.38255e-12
Epiblast	E10_vs_E11	ENSSSCG00000031977	PTCH2	2.8462e-16	1.07464	0.845	0.275	6.98741e-12
Epiblast	E10_vs_E11	ENSSSCG00000015874	ACVR1	2.98048e-16	1.06054	0.948	0.725	7.31708e-12
Epiblast	E10_vs_E11	ENSSSCG00000010471	KIF11	3.00279e-16	-0.855016	1	1	7.37186e-12
Epiblast	E10_vs_E11	ENSSSCG00000004825	CHSY1	3.0709e-16	-1.1487	0.629	0.98	7.53906e-12
Epiblast	E10_vs_E11	ENSSSCG00000003253	MYADM	3.20705e-16	0.762171	1	0.951	7.87331e-12
Epiblast	E10_vs_E11	ENSSSCG00000003493	CAPZB	3.20886e-16	-0.59248	1	1	7.87776e-12
Epiblast	E10_vs_E11	ENSSSCG00000004293	SNX14	3.42553e-16	0.637793	1	1	8.40967e-12
Epiblast	E10_vs_E11	ENSSSCG00000015106	HYOU1	3.58567e-16	-0.800202	0.99	1	8.80282e-12
Epiblast	E10_vs_E11	ENSSSCG00000040740	-	3.72814e-16	1.12062	0.938	0.647	9.15258e-12
Epiblast	E10_vs_E11	ENSSSCG00000004324	-	3.76177e-16	0.636992	1	0.99	9.23515e-12
Epiblast	E10_vs_E11	ENSSSCG00000044397	-	3.97303e-16	-1.14051	0.876	1	9.75378e-12
Epiblast	E10_vs_E11	ENSSSCG00000039548	PTGFR	4.05777e-16	-1.53776	0.103	0.686	9.96182e-12
Epiblast	E10_vs_E11	ENSSSCG00000026082	DNAJC3	4.10714e-16	-1.03344	0.897	1	1.0083e-11
Epiblast	E10_vs_E11	ENSSSCG00000000765	IL17RA	4.1749e-16	0.893826	0.948	0.559	1.02494e-11
Epiblast	E10_vs_E11	ENSSSCG00000005250	APBA1	4.25308e-16	1.34876	0.608	0.069	1.04413e-11
Epiblast	E10_vs_E11	ENSSSCG00000003477	NECAP2	4.39537e-16	0.636391	1	0.99	1.07906e-11
Epiblast	E10_vs_E11	ENSSSCG00000041202	SREK1IP1	4.47336e-16	-0.884511	0.979	1	1.09821e-11
Epiblast	E10_vs_E11	ENSSSCG00000011157	PITRM1	4.6852e-16	0.509162	1	1	1.15022e-11
Epiblast	E10_vs_E11	ENSSSCG00000023373	ZNHIT3	5.10963e-16	0.954894	0.99	0.912	1.25441e-11
Epiblast	E10_vs_E11	ENSSSCG00000026488	-	5.12601e-16	0.700554	1	0.971	1.25843e-11
Epiblast	E10_vs_E11	ENSSSCG00000017158	CCDC40	5.19085e-16	1.23787	0.722	0.176	1.27435e-11
Epiblast	E10_vs_E11	ENSSSCG00000015360	ANKMY2	5.27486e-16	-0.800598	0.948	1	1.29498e-11
Epiblast	E10_vs_E11	ENSSSCG00000046483	-	5.33792e-16	0.541987	1	0.99	1.31046e-11
Epiblast	E10_vs_E11	ENSSSCG00000036135	COL1A1	5.7813e-16	-1.306	0.32	0.824	1.41931e-11
Epiblast	E10_vs_E11	ENSSSCG00000018088	-	5.91276e-16	-0.881902	0.856	1	1.45158e-11
Epiblast	E10_vs_E11	ENSSSCG00000018333	SNORD79	6.02197e-16	-1.07213	0.876	1	1.47839e-11
Epiblast	E10_vs_E11	ENSSSCG00000040637	ERN2	6.30223e-16	-0.728784	1	1	1.5472e-11
Epiblast	E10_vs_E11	ENSSSCG00000008467	EML4	6.32376e-16	0.634893	1	0.99	1.55248e-11
Epiblast	E10_vs_E11	ENSSSCG00000028602	GTPBP4	6.71324e-16	0.600466	1	1	1.6481e-11
Epiblast	E10_vs_E11	ENSSSCG00000008970	CDKL2	6.87811e-16	0.939468	0.948	0.5	1.68858e-11
Epiblast	E10_vs_E11	ENSSSCG00000032062	WDR55	6.95237e-16	0.56027	1	1	1.70681e-11
Epiblast	E10_vs_E11	ENSSSCG00000010454	IFIT5	7.05642e-16	-1.13271	0.649	0.961	1.73235e-11
Epiblast	E10_vs_E11	ENSSSCG00000003465	FBLIM1	7.1228e-16	0.6269	1	1	1.74865e-11
Epiblast	E10_vs_E11	ENSSSCG00000024279	ZMAT5	7.14039e-16	0.591719	1	1	1.75297e-11
Epiblast	E10_vs_E11	ENSSSCG00000020717	FAM160A1	7.63779e-16	0.781793	0.907	0.392	1.87508e-11
Epiblast	E10_vs_E11	ENSSSCG00000009106	PDE5A	7.80353e-16	-1.12611	0.835	1	1.91577e-11
Epiblast	E10_vs_E11	ENSSSCG00000031888	DDIT4	7.91224e-16	-0.985009	0.979	1	1.94245e-11
Epiblast	E10_vs_E11	ENSSSCG00000016279	PDE6D	7.96394e-16	0.719375	1	0.951	1.95515e-11
Epiblast	E10_vs_E11	ENSSSCG00000034739	-	8.72923e-16	1.16785	0.887	0.5	2.14303e-11
Epiblast	E10_vs_E11	ENSSSCG00000024697	TMEM125	8.9479e-16	1.13175	0.845	0.382	2.19671e-11
Epiblast	E10_vs_E11	ENSSSCG00000009220	DMP1	9.55891e-16	0.666068	1	1	2.34671e-11
Epiblast	E10_vs_E11	ENSSSCG00000005925	EXOSC4	9.66259e-16	0.511816	1	1	2.37217e-11
Epiblast	E10_vs_E11	ENSSSCG00000000799	IRAK4	9.84253e-16	-1.2313	0.268	0.824	2.41634e-11
Epiblast	E10_vs_E11	ENSSSCG00000039002	-	1.01512e-15	-1.43323	0.124	0.686	2.49212e-11
Epiblast	E10_vs_E11	ENSSSCG00000010226	JMJD1C	1.04192e-15	0.630931	1	1	2.55792e-11
Epiblast	E10_vs_E11	ENSSSCG00000002045	-	1.05282e-15	0.544113	0.948	0.5	2.58468e-11
Epiblast	E10_vs_E11	ENSSSCG00000044406	TMEM80	1.06072e-15	0.804101	1	0.922	2.60406e-11
Epiblast	E10_vs_E11	ENSSSCG00000023677	CHMP1A	1.09785e-15	0.664912	1	0.971	2.69522e-11
Epiblast	E10_vs_E11	ENSSSCG00000033811	CBFB	1.10665e-15	-1.07511	0.433	0.931	2.71684e-11
Epiblast	E10_vs_E11	ENSSSCG00000006939	ZNHIT6	1.11068e-15	0.554082	1	1	2.72671e-11
Epiblast	E10_vs_E11	ENSSSCG00000009221	-	1.14477e-15	0.66363	1	1	2.8104e-11
Epiblast	E10_vs_E11	ENSSSCG00000024201	TASOR	1.14939e-15	0.949064	0.99	0.971	2.82176e-11
Epiblast	E10_vs_E11	ENSSSCG00000016863	OXCT1	1.17892e-15	0.774613	0.99	0.941	2.89426e-11
Epiblast	E10_vs_E11	ENSSSCG00000016846	WDR70	1.21026e-15	-0.898655	0.979	1	2.9712e-11
Epiblast	E10_vs_E11	ENSSSCG00000016395	RIF1	1.21858e-15	0.721365	1	1	2.9916e-11
Epiblast	E10_vs_E11	ENSSSCG00000048844	SELENOK	1.2241e-15	0.590607	1	0.99	3.00516e-11
Epiblast	E10_vs_E11	ENSSSCG00000015798	ANKRD37	1.2322e-15	-1.05791	0.959	1	3.02506e-11
Epiblast	E10_vs_E11	ENSSSCG00000013505	FSD1	1.26267e-15	0.996111	0.948	0.706	3.09985e-11
Epiblast	E10_vs_E11	ENSSSCG00000025869	CABP7	1.28551e-15	0.586534	1	1	3.15594e-11
Epiblast	E10_vs_E11	ENSSSCG00000018064	-	1.32619e-15	-0.917034	0.99	1	3.25579e-11
Epiblast	E10_vs_E11	ENSSSCG00000016095	CLK1	1.36291e-15	0.801264	1	1	3.34593e-11
Epiblast	E10_vs_E11	ENSSSCG00000015270	FMOD	1.36796e-15	-1.4507	0.062	0.588	3.35834e-11
Epiblast	E10_vs_E11	ENSSSCG00000016087	TYW5	1.44341e-15	0.667873	0.99	0.98	3.54358e-11
Epiblast	E10_vs_E11	ENSSSCG00000005494	TNC	1.49341e-15	-1.32191	0.072	0.608	3.66633e-11
Epiblast	E10_vs_E11	ENSSSCG00000010171	TSNAX	1.56651e-15	0.571397	1	1	3.84579e-11
Epiblast	E10_vs_E11	ENSSSCG00000004233	SMPDL3A	1.63781e-15	-1.3716	0.165	0.745	4.02082e-11
Epiblast	E10_vs_E11	ENSSSCG00000014882	RSF1	1.72609e-15	0.617585	1	0.99	4.23756e-11
Epiblast	E10_vs_E11	ENSSSCG00000000139	IFT27	1.73383e-15	0.711631	1	0.971	4.25656e-11
Epiblast	E10_vs_E11	ENSSSCG00000009844	HSPB8	1.78842e-15	-1.33185	0.454	0.931	4.39058e-11
Epiblast	E10_vs_E11	ENSSSCG00000006350	-	1.82103e-15	-1.47121	0.216	0.725	4.47063e-11
Epiblast	E10_vs_E11	ENSSSCG00000015735	PTPN18	1.85448e-15	-1.06608	0.66	0.961	4.55274e-11
Epiblast	E10_vs_E11	ENSSSCG00000011458	ACTR8	1.8618e-15	0.584585	1	0.99	4.57072e-11
Epiblast	E10_vs_E11	ENSSSCG00000040386	GINS2	2.01143e-15	0.547653	1	1	4.93805e-11
Epiblast	E10_vs_E11	ENSSSCG00000000094	SUN2	2.07262e-15	-1.07949	0.196	0.755	5.08829e-11
Epiblast	E10_vs_E11	ENSSSCG00000038320	POR	2.1081e-15	0.721651	1	0.98	5.17538e-11
Epiblast	E10_vs_E11	ENSSSCG00000017769	RAB34	2.24117e-15	0.52736	1	1	5.50206e-11
Epiblast	E10_vs_E11	ENSSSCG00000002854	POP4	2.25663e-15	0.583373	1	1	5.54003e-11
Epiblast	E10_vs_E11	ENSSSCG00000002795	CDH11	2.26467e-15	-1.338	0.588	0.892	5.55976e-11
Epiblast	E10_vs_E11	ENSSSCG00000021181	DHCR7	2.27148e-15	0.700025	1	0.961	5.57649e-11
Epiblast	E10_vs_E11	ENSSSCG00000031356	HES1	2.39265e-15	-1.07217	1	1	5.87395e-11
Epiblast	E10_vs_E11	ENSSSCG00000001788	STARD5	2.42699e-15	1.40858	0.856	0.412	5.95826e-11
Epiblast	E10_vs_E11	ENSSSCG00000023166	RNF227	2.4898e-15	1.16059	0.814	0.343	6.11246e-11
Epiblast	E10_vs_E11	ENSSSCG00000010299	ANXA7	2.56716e-15	0.523718	1	1	6.30237e-11
Epiblast	E10_vs_E11	ENSSSCG00000035161	TMEM237	2.8771e-15	-0.83481	0.907	0.99	7.06327e-11
Epiblast	E10_vs_E11	ENSSSCG00000038055	CORO1A	2.94504e-15	0.877167	0.969	0.843	7.23008e-11
Epiblast	E10_vs_E11	ENSSSCG00000016567	STRIP2	2.95238e-15	-1.05347	0.392	0.892	7.2481e-11
Epiblast	E10_vs_E11	ENSSSCG00000011943	BBX	2.95529e-15	0.596955	1	0.99	7.25523e-11
Epiblast	E10_vs_E11	ENSSSCG00000017882	MYBBP1A	2.96273e-15	0.542628	1	1	7.2735e-11
Epiblast	E10_vs_E11	ENSSSCG00000006524	THBS3	2.96792e-15	0.839462	0.979	0.814	7.28625e-11
Epiblast	E10_vs_E11	ENSSSCG00000027302	PKP3	2.96826e-15	0.849838	0.99	0.931	7.28708e-11
Epiblast	E10_vs_E11	ENSSSCG00000036884	-	3.0353e-15	-1.17544	0.196	0.784	7.45166e-11
Epiblast	E10_vs_E11	ENSSSCG00000013321	ELP4	3.0656e-15	0.750378	1	0.951	7.52604e-11
Epiblast	E10_vs_E11	ENSSSCG00000003169	PIH1D1	3.34074e-15	0.549596	1	1	8.20152e-11
Epiblast	E10_vs_E11	ENSSSCG00000001435	AGPAT1	3.48524e-15	-0.886153	0.918	1	8.55626e-11
Epiblast	E10_vs_E11	ENSSSCG00000005267	ANXA1	3.51619e-15	0.663552	1	1	8.63225e-11
Epiblast	E10_vs_E11	ENSSSCG00000012902	CDK2AP2	3.56264e-15	-0.794131	1	1	8.74628e-11
Epiblast	E10_vs_E11	ENSSSCG00000039416	CXCR4	3.65678e-15	-1.3436	0.639	0.971	8.97738e-11
Epiblast	E10_vs_E11	ENSSSCG00000039307	H2AFJ	3.75648e-15	0.614015	1	0.98	9.22217e-11
Epiblast	E10_vs_E11	ENSSSCG00000031236	GLIPR2	3.7565e-15	-0.684632	0.99	1	9.22221e-11
Epiblast	E10_vs_E11	ENSSSCG00000004077	FBXO5	3.90205e-15	0.733572	1	0.99	9.57953e-11
Epiblast	E10_vs_E11	ENSSSCG00000011379	KLHDC8B	3.98884e-15	0.994587	0.938	0.618	9.7926e-11
Epiblast	E10_vs_E11	ENSSSCG00000030996	XBP1	4.08714e-15	-0.820108	1	1	1.00339e-10
Epiblast	E10_vs_E11	ENSSSCG00000024389	SIGIRR	4.26452e-15	0.904182	0.99	0.863	1.04694e-10
Epiblast	E10_vs_E11	ENSSSCG00000000779	KIF21A	4.55184e-15	0.757691	1	0.99	1.11748e-10
Epiblast	E10_vs_E11	ENSSSCG00000037530	TACC2	4.68789e-15	0.919591	1	0.902	1.15088e-10
Epiblast	E10_vs_E11	ENSSSCG00000021027	PGBD5	4.77889e-15	1.10723	0.835	0.373	1.17322e-10
Epiblast	E10_vs_E11	ENSSSCG00000038355	SP5	4.87329e-15	-1.35107	0.021	0.52	1.19639e-10
Epiblast	E10_vs_E11	ENSSSCG00000031118	PREX1	4.97366e-15	-1.08609	0.041	0.559	1.22103e-10
Epiblast	E10_vs_E11	ENSSSCG00000036446	PALD1	5.14701e-15	0.868381	0.959	0.588	1.26359e-10
Epiblast	E10_vs_E11	ENSSSCG00000009490	DCT	5.60919e-15	1.15992	0.814	0.382	1.37706e-10
Epiblast	E10_vs_E11	ENSSSCG00000027405	-	5.72261e-15	-1.70134	0.454	0.804	1.4049e-10
Epiblast	E10_vs_E11	ENSSSCG00000006308	CREG1	5.81068e-15	-1.29988	0.278	0.804	1.42652e-10
Epiblast	E10_vs_E11	ENSSSCG00000028516	LARP4	5.83039e-15	0.554376	1	1	1.43136e-10
Epiblast	E10_vs_E11	ENSSSCG00000039473	-	5.85936e-15	1.02242	0.918	0.667	1.43847e-10
Epiblast	E10_vs_E11	ENSSSCG00000034699	-	5.86997e-15	0.538203	0.969	0.529	1.44108e-10
Epiblast	E10_vs_E11	ENSSSCG00000034468	BAG4	6.16549e-15	0.877934	0.99	0.784	1.51363e-10
Epiblast	E10_vs_E11	ENSSSCG00000002929	SYNE4	6.25816e-15	1.36548	0.784	0.265	1.53638e-10
Epiblast	E10_vs_E11	ENSSSCG00000044662	-	6.43591e-15	-1.17071	0.186	0.765	1.58002e-10
Epiblast	E10_vs_E11	ENSSSCG00000041972	MED21	6.4942e-15	0.785526	0.99	0.971	1.59433e-10
Epiblast	E10_vs_E11	ENSSSCG00000005943	ST3GAL1	6.8438e-15	-1.42124	0.072	0.578	1.68015e-10
Epiblast	E10_vs_E11	ENSSSCG00000021814	ZMYM2	6.93291e-15	0.785048	1	1	1.70203e-10
Epiblast	E10_vs_E11	ENSSSCG00000004156	IFNGR1	6.99086e-15	-1.21209	0.247	0.784	1.71626e-10
Epiblast	E10_vs_E11	ENSSSCG00000005180	BNC2	7.08651e-15	1.23836	0.66	0.137	1.73974e-10
Epiblast	E10_vs_E11	ENSSSCG00000038079	CLPP	7.42923e-15	0.559592	1	0.99	1.82388e-10
Epiblast	E10_vs_E11	ENSSSCG00000025134	FAM171B	7.45338e-15	0.809413	1	0.961	1.8298e-10
Epiblast	E10_vs_E11	ENSSSCG00000017893	PIMREG	7.5624e-15	-1.02165	0.732	0.971	1.85657e-10
Epiblast	E10_vs_E11	ENSSSCG00000011085	MLLT10	7.85189e-15	0.921426	0.99	0.961	1.92764e-10
Epiblast	E10_vs_E11	ENSSSCG00000004263	ZUP1	7.9402e-15	0.91253	0.959	0.735	1.94932e-10
Epiblast	E10_vs_E11	ENSSSCG00000007311	-	8.18687e-15	0.549963	0.99	1	2.00988e-10
Epiblast	E10_vs_E11	ENSSSCG00000005751	COL5A1	8.19144e-15	-1.1301	0.454	0.912	2.011e-10
Epiblast	E10_vs_E11	ENSSSCG00000023139	METTL23	8.26064e-15	0.547581	1	0.99	2.02799e-10
Epiblast	E10_vs_E11	ENSSSCG00000015355	DGKB	8.44377e-15	0.955631	0.876	0.363	2.07294e-10
Epiblast	E10_vs_E11	ENSSSCG00000004636	TRPM7	8.45529e-15	0.823528	0.99	0.951	2.07577e-10
Epiblast	E10_vs_E11	ENSSSCG00000044792	-	8.5355e-15	-1.3418	0.526	0.833	2.09547e-10
Epiblast	E10_vs_E11	ENSSSCG00000036002	TGIF2	8.59576e-15	0.863139	0.99	0.892	2.11026e-10
Epiblast	E10_vs_E11	ENSSSCG00000021067	BLVRB	8.69698e-15	0.710864	0.99	0.99	2.13511e-10
Epiblast	E10_vs_E11	ENSSSCG00000000443	GLI1	8.78362e-15	1.11466	0.876	0.392	2.15638e-10
Epiblast	E10_vs_E11	ENSSSCG00000040663	HERPUD1	8.79962e-15	-0.946497	0.99	1	2.16031e-10
Epiblast	E10_vs_E11	ENSSSCG00000013497	ANKRD24	8.86378e-15	1.14285	0.495	0.01	2.17606e-10
Epiblast	E10_vs_E11	ENSSSCG00000032806	NUDCD2	9.39219e-15	0.892198	0.99	0.765	2.30578e-10
Epiblast	E10_vs_E11	ENSSSCG00000009004	SFRP2	9.93712e-15	1.0415	0.938	0.529	2.43956e-10
Epiblast	E10_vs_E11	ENSSSCG00000013753	-	9.95375e-15	0.777326	1	0.961	2.44365e-10
Epiblast	E10_vs_E11	ENSSSCG00000032164	PEA15	1.00488e-14	-1.04835	0.856	0.98	2.46697e-10
Epiblast	E10_vs_E11	ENSSSCG00000037697	MGP	1.06794e-14	0.981765	0.856	0.461	2.6218e-10
Epiblast	E10_vs_E11	ENSSSCG00000033830	CCDC8	1.06838e-14	1.10262	0.608	0.118	2.62287e-10
Epiblast	E10_vs_E11	ENSSSCG00000004222	NCOA7	1.07022e-14	-1.87789	0.33	0.814	2.62739e-10
Epiblast	E10_vs_E11	ENSSSCG00000000362	RDH5	1.11626e-14	1.51723	0.577	0.078	2.74043e-10
Epiblast	E10_vs_E11	ENSSSCG00000004484	COL12A1	1.16257e-14	-1.21923	0.124	0.667	2.85411e-10
Epiblast	E10_vs_E11	ENSSSCG00000022507	POLR2H	1.22624e-14	0.573328	1	1	3.01041e-10
Epiblast	E10_vs_E11	ENSSSCG00000024070	-	1.27855e-14	0.63334	1	0.971	3.13884e-10
Epiblast	E10_vs_E11	ENSSSCG00000035634	PLSCR1	1.30211e-14	-1.22528	0.206	0.725	3.19668e-10
Epiblast	E10_vs_E11	ENSSSCG00000037898	CXXC5	1.44003e-14	0.809533	0.99	0.941	3.53526e-10
Epiblast	E10_vs_E11	ENSSSCG00000032782	PNPO	1.45243e-14	0.695549	1	0.98	3.56571e-10
Epiblast	E10_vs_E11	ENSSSCG00000033194	GEMIN7	1.45855e-14	0.668685	0.99	0.971	3.58074e-10
Epiblast	E10_vs_E11	ENSSSCG00000003149	TULP2	1.46895e-14	-1.0143	0.969	1	3.60626e-10
Epiblast	E10_vs_E11	ENSSSCG00000021132	PLD5	1.47186e-14	0.976603	0.907	0.402	3.61341e-10
Epiblast	E10_vs_E11	ENSSSCG00000037513	GINS4	1.47282e-14	0.691374	0.99	0.98	3.61578e-10
Epiblast	E10_vs_E11	ENSSSCG00000016548	-	1.51883e-14	0.682965	1	0.99	3.72872e-10
Epiblast	E10_vs_E11	ENSSSCG00000026951	PSMB8	1.5265e-14	-1.18431	0.01	0.5	3.74756e-10
Epiblast	E10_vs_E11	ENSSSCG00000031476	-	1.58707e-14	-1.09077	0.021	0.51	3.89626e-10
Epiblast	E10_vs_E11	ENSSSCG00000038549	ZFP36L2	1.59711e-14	0.69884	1	1	3.92091e-10
Epiblast	E10_vs_E11	ENSSSCG00000008221	KDM3A	1.61774e-14	-0.974385	0.866	1	3.97154e-10
Epiblast	E10_vs_E11	ENSSSCG00000038287	RDH13	1.66305e-14	0.780434	0.959	0.716	4.08278e-10
Epiblast	E10_vs_E11	ENSSSCG00000038475	-	1.68365e-14	0.760051	1	0.961	4.13336e-10
Epiblast	E10_vs_E11	ENSSSCG00000026512	-	1.79717e-14	-1.38417	0.041	0.569	4.41206e-10
Epiblast	E10_vs_E11	ENSSSCG00000017272	HELZ	1.82158e-14	0.863444	0.979	0.853	4.47197e-10
Epiblast	E10_vs_E11	ENSSSCG00000035400	YPEL2	1.82752e-14	-1.37664	0.227	0.775	4.48655e-10
Epiblast	E10_vs_E11	ENSSSCG00000015872	GPD2	1.92015e-14	1.00148	0.948	0.863	4.71397e-10
Epiblast	E10_vs_E11	ENSSSCG00000017874	ATP2A3	1.94882e-14	1.16809	0.763	0.284	4.78434e-10
Epiblast	E10_vs_E11	ENSSSCG00000002639	-	1.98547e-14	0.938351	0.969	0.725	4.87433e-10
Epiblast	E10_vs_E11	ENSSSCG00000002135	PNP	2.00589e-14	0.534263	1	0.99	4.92446e-10
Epiblast	E10_vs_E11	ENSSSCG00000047463	-	2.00816e-14	-1.06366	0.062	0.569	4.93003e-10
Epiblast	E10_vs_E11	ENSSSCG00000015755	AGPAT5	2.00901e-14	0.567566	1	0.99	4.93213e-10
Epiblast	E10_vs_E11	ENSSSCG00000013231	-	2.02035e-14	0.586017	0.474	0.01	4.95997e-10
Epiblast	E10_vs_E11	ENSSSCG00000007501	BMP7	2.02423e-14	-1.10497	0.392	0.853	4.96948e-10
Epiblast	E10_vs_E11	ENSSSCG00000045200	-	2.05874e-14	0.703756	0.99	0.931	5.05421e-10
Epiblast	E10_vs_E11	ENSSSCG00000036544	NKAIN4	2.09466e-14	0.863759	0.969	0.765	5.1424e-10
Epiblast	E10_vs_E11	ENSSSCG00000026741	-	2.09928e-14	0.763871	1	0.98	5.15374e-10
Epiblast	E10_vs_E11	ENSSSCG00000012029	BACH1	2.10624e-14	-0.863902	0.732	0.971	5.17081e-10
Epiblast	E10_vs_E11	ENSSSCG00000008468	PKDCC	2.17848e-14	-1.45534	0.196	0.706	5.34817e-10
Epiblast	E10_vs_E11	ENSSSCG00000001062	DTNBP1	2.22188e-14	1.11	0.969	0.814	5.45471e-10
Epiblast	E10_vs_E11	ENSSSCG00000025344	PHC2	2.28605e-14	-1.05577	0.289	0.814	5.61225e-10
Epiblast	E10_vs_E11	ENSSSCG00000033586	DBNDD2	2.33871e-14	1.05849	0.907	0.686	5.74152e-10
Epiblast	E10_vs_E11	ENSSSCG00000029300	ALKBH4	2.6038e-14	0.849017	0.969	0.892	6.39233e-10
Epiblast	E10_vs_E11	ENSSSCG00000004576	RORA	2.62404e-14	-1.20514	0.031	0.529	6.44203e-10
Epiblast	E10_vs_E11	ENSSSCG00000023841	-	2.9263e-14	-1.14581	0.196	0.696	7.18406e-10
Epiblast	E10_vs_E11	ENSSSCG00000029438	SESN2	2.93337e-14	-1.05887	0.794	0.98	7.20143e-10
Epiblast	E10_vs_E11	ENSSSCG00000013314	QSER1	3.04076e-14	0.784764	1	0.961	7.46506e-10
Epiblast	E10_vs_E11	ENSSSCG00000008888	NPY1R	3.04135e-14	1.34954	0.742	0.275	7.46651e-10
Epiblast	E10_vs_E11	ENSSSCG00000015446	PNPLA8	3.06322e-14	-0.985105	0.948	1	7.5202e-10
Epiblast	E10_vs_E11	ENSSSCG00000036620	DPH2	3.25925e-14	0.594538	1	0.98	8.00146e-10
Epiblast	E10_vs_E11	ENSSSCG00000009755	AACS	3.37909e-14	0.934423	0.979	0.765	8.29567e-10
Epiblast	E10_vs_E11	ENSSSCG00000013513	PLIN5	3.39759e-14	1.06261	0.546	0.049	8.34108e-10
Epiblast	E10_vs_E11	ENSSSCG00000015515	BRINP2	3.45427e-14	1.06046	0.629	0.108	8.48024e-10
Epiblast	E10_vs_E11	ENSSSCG00000030228	PIWIL2	3.46212e-14	1.1918	0.557	0.069	8.49951e-10
Epiblast	E10_vs_E11	ENSSSCG00000005662	SPOUT1	3.47462e-14	0.60721	1	0.971	8.5302e-10
Epiblast	E10_vs_E11	ENSSSCG00000029264	PKMYT1	3.5625e-14	0.746515	0.99	0.853	8.74595e-10
Epiblast	E10_vs_E11	ENSSSCG00000010823	IARS2	3.74259e-14	0.651159	1	0.99	9.18806e-10
Epiblast	E10_vs_E11	ENSSSCG00000039677	CHRNA4	3.89629e-14	1.0139	0.784	0.275	9.5654e-10
Epiblast	E10_vs_E11	ENSSSCG00000011794	SENP2	4.05244e-14	0.630281	1	1	9.94875e-10
Epiblast	E10_vs_E11	ENSSSCG00000017953	FXR2	4.07478e-14	0.649743	1	0.98	1.00036e-09
Epiblast	E10_vs_E11	ENSSSCG00000016125	INO80D	4.1118e-14	0.99522	0.928	0.637	1.00945e-09
Epiblast	E10_vs_E11	ENSSSCG00000004625	LEO1	4.64535e-14	0.514753	1	1	1.14043e-09
Epiblast	E10_vs_E11	ENSSSCG00000011020	JCAD	4.89857e-14	1.12307	0.876	0.48	1.2026e-09
Epiblast	E10_vs_E11	ENSSSCG00000023684	MT1A	4.90584e-14	0.664298	1	1	1.20438e-09
Epiblast	E10_vs_E11	ENSSSCG00000008575	ASXL2	4.90984e-14	0.966553	0.969	0.814	1.20537e-09
Epiblast	E10_vs_E11	ENSSSCG00000024296	NKIRAS1	5.02452e-14	0.815375	0.99	0.912	1.23352e-09
Epiblast	E10_vs_E11	ENSSSCG00000033144	YTHDF3	5.037e-14	0.642968	1	1	1.23658e-09
Epiblast	E10_vs_E11	ENSSSCG00000026990	FAM162A	5.09652e-14	-0.62239	1	1	1.2512e-09
Epiblast	E10_vs_E11	ENSSSCG00000050537	-	5.25135e-14	-1.1788	0.103	0.618	1.28921e-09
Epiblast	E10_vs_E11	ENSSSCG00000001434	EGFL8	5.96376e-14	-0.875226	0.876	1	1.4641e-09
Epiblast	E10_vs_E11	ENSSSCG00000011858	ZNF148	6.14286e-14	0.856841	0.99	0.853	1.50807e-09
Epiblast	E10_vs_E11	ENSSSCG00000016778	NLN	6.36523e-14	0.515625	1	1	1.56267e-09
Epiblast	E10_vs_E11	ENSSSCG00000010656	CCDC172	6.63754e-14	1.19923	0.598	0.098	1.62951e-09
Epiblast	E10_vs_E11	ENSSSCG00000029385	LIAS	6.76666e-14	0.605506	1	0.98	1.66121e-09
Epiblast	E10_vs_E11	ENSSSCG00000001376	DHX16	6.78981e-14	0.561958	1	0.99	1.6669e-09
Epiblast	E10_vs_E11	ENSSSCG00000006928	-	6.83906e-14	-0.913736	0.928	1	1.67899e-09
Epiblast	E10_vs_E11	ENSSSCG00000024261	CBX2	7.03481e-14	0.682448	0.99	0.833	1.72704e-09
Epiblast	E10_vs_E11	ENSSSCG00000017232	SLC9A3R1	7.06488e-14	0.504179	1	1	1.73443e-09
Epiblast	E10_vs_E11	ENSSSCG00000007983	PDIA2	7.40878e-14	1.26593	0.732	0.275	1.81885e-09
Epiblast	E10_vs_E11	ENSSSCG00000022351	GSTO1	7.73738e-14	-0.726411	1	1	1.89953e-09
Epiblast	E10_vs_E11	ENSSSCG00000006155	ZBTB10	8.24342e-14	-1.13778	0.464	0.922	2.02376e-09
Epiblast	E10_vs_E11	ENSSSCG00000014127	RASGRF2	8.42531e-14	0.748949	0.691	0.176	2.06841e-09
Epiblast	E10_vs_E11	ENSSSCG00000010801	CDC73	8.70425e-14	0.857464	0.99	0.902	2.13689e-09
Epiblast	E10_vs_E11	ENSSSCG00000011916	ATP6V1A	9.03562e-14	0.791926	0.969	0.873	2.21824e-09
Epiblast	E10_vs_E11	ENSSSCG00000039591	SERINC3	9.26006e-14	-0.706617	0.969	1	2.27335e-09
Epiblast	E10_vs_E11	ENSSSCG00000011795	IGF2BP2	9.88927e-14	-0.962438	0.814	0.98	2.42782e-09
Epiblast	E10_vs_E11	ENSSSCG00000009611	XPO7	9.95698e-14	0.801494	0.99	0.922	2.44444e-09
Epiblast	E10_vs_E11	ENSSSCG00000002015	AP1G2	1.02398e-13	0.644969	0.979	0.941	2.51386e-09
Epiblast	E10_vs_E11	ENSSSCG00000012014	BTG3	1.02667e-13	-0.778576	0.99	1	2.52047e-09
Epiblast	E10_vs_E11	ENSSSCG00000007212	C20orf96	1.03822e-13	1.05069	0.804	0.324	2.54884e-09
Epiblast	E10_vs_E11	ENSSSCG00000016793	ZNF622	1.05792e-13	0.585193	1	1	2.59719e-09
Epiblast	E10_vs_E11	ENSSSCG00000005355	EXOSC3	1.06119e-13	0.521758	1	1	2.60522e-09
Epiblast	E10_vs_E11	ENSSSCG00000041895	-	1.06738e-13	-2.02918	0.082	0.588	2.62043e-09
Epiblast	E10_vs_E11	ENSSSCG00000003918	TOE1	1.07633e-13	0.670619	0.99	0.971	2.64239e-09
Epiblast	E10_vs_E11	ENSSSCG00000035909	-	1.17014e-13	-1.17238	0.887	0.98	2.87268e-09
Epiblast	E10_vs_E11	ENSSSCG00000023873	AZIN1	1.17616e-13	0.520706	1	1	2.88748e-09
Epiblast	E10_vs_E11	ENSSSCG00000004044	IGF2R	1.19657e-13	0.975136	0.948	0.804	2.93758e-09
Epiblast	E10_vs_E11	ENSSSCG00000021519	CPNE2	1.20476e-13	-1.08773	0.289	0.775	2.9577e-09
Epiblast	E10_vs_E11	ENSSSCG00000034494	MARS2	1.2082e-13	0.975402	0.866	0.52	2.96614e-09
Epiblast	E10_vs_E11	ENSSSCG00000005232	SMARCA2	1.21171e-13	0.966553	0.897	0.49	2.97474e-09
Epiblast	E10_vs_E11	ENSSSCG00000005880	-	1.21628e-13	0.566203	0.938	0.461	2.98596e-09
Epiblast	E10_vs_E11	ENSSSCG00000028433	DUS4L	1.2363e-13	0.676216	1	0.971	3.03512e-09
Epiblast	E10_vs_E11	ENSSSCG00000012845	CEND1	1.2654e-13	0.72891	0.979	0.765	3.10655e-09
Epiblast	E10_vs_E11	ENSSSCG00000035939	ZNF512B	1.30475e-13	0.72935	0.99	0.961	3.20317e-09
Epiblast	E10_vs_E11	ENSSSCG00000004412	MICAL1	1.33444e-13	0.928369	0.928	0.52	3.27604e-09
Epiblast	E10_vs_E11	ENSSSCG00000016841	SLC1A3	1.41799e-13	0.840768	1	0.824	3.48117e-09
Epiblast	E10_vs_E11	ENSSSCG00000036503	RAB6B	1.43319e-13	0.87177	0.887	0.5	3.51848e-09
Epiblast	E10_vs_E11	ENSSSCG00000048057	-	1.44145e-13	-0.973848	0.113	0.637	3.53875e-09
Epiblast	E10_vs_E11	ENSSSCG00000012975	SNX32	1.44815e-13	-0.694793	0.948	0.99	3.55521e-09
Epiblast	E10_vs_E11	ENSSSCG00000009676	ZNF395	1.56525e-13	-1.09036	0.753	0.961	3.84269e-09
Epiblast	E10_vs_E11	ENSSSCG00000015145	ZNF202	1.58192e-13	1.02722	0.897	0.588	3.8836e-09
Epiblast	E10_vs_E11	ENSSSCG00000034012	CASP3	1.65112e-13	-0.529594	1	1	4.05351e-09
Epiblast	E10_vs_E11	ENSSSCG00000005917	HSF1	1.66755e-13	0.505408	1	1	4.09382e-09
Epiblast	E10_vs_E11	ENSSSCG00000010772	ADAM8	1.68303e-13	0.969578	0.897	0.637	4.13183e-09
Epiblast	E10_vs_E11	ENSSSCG00000035664	ZBTB45	1.7233e-13	0.839637	0.969	0.833	4.23071e-09
Epiblast	E10_vs_E11	ENSSSCG00000006195	PRDM14	1.74943e-13	0.81656	0.711	0.225	4.29484e-09
Epiblast	E10_vs_E11	ENSSSCG00000032434	PLAUR	1.75848e-13	-1.29998	0.474	0.882	4.31706e-09
Epiblast	E10_vs_E11	ENSSSCG00000037549	GCLM	1.76442e-13	0.727448	0.99	0.922	4.33166e-09
Epiblast	E10_vs_E11	ENSSSCG00000047322	-	1.80641e-13	-1.61088	0.01	0.461	4.43473e-09
Epiblast	E10_vs_E11	ENSSSCG00000014176	RGMB	1.82038e-13	0.977576	0.928	0.627	4.46904e-09
Epiblast	E10_vs_E11	ENSSSCG00000015272	OPTC	1.88504e-13	-1.25452	0.01	0.461	4.62778e-09
Epiblast	E10_vs_E11	ENSSSCG00000034493	ST3GAL6	1.89627e-13	-0.941582	0.938	1	4.65535e-09
Epiblast	E10_vs_E11	ENSSSCG00000008423	PPP1R21	1.91299e-13	0.63421	1	0.833	4.6964e-09
Epiblast	E10_vs_E11	ENSSSCG00000037982	SNORD50B	1.9311e-13	-0.832682	0.67	0.941	4.74086e-09
Epiblast	E10_vs_E11	ENSSSCG00000009475	SLAIN1	2.04047e-13	1.23838	0.691	0.186	5.00936e-09
Epiblast	E10_vs_E11	ENSSSCG00000011704	WWTR1	2.05814e-13	-0.867873	0.567	0.971	5.05274e-09
Epiblast	E10_vs_E11	ENSSSCG00000021731	WWC2	2.08361e-13	1.05782	0.928	0.627	5.11526e-09
Epiblast	E10_vs_E11	ENSSSCG00000037146	SWSAP1	2.1669e-13	0.519375	1	1	5.31974e-09
Epiblast	E10_vs_E11	ENSSSCG00000010971	ARID3C	2.18183e-13	0.745754	0.742	0.216	5.3564e-09
Epiblast	E10_vs_E11	ENSSSCG00000014060	KIAA1191	2.18562e-13	-0.614714	0.979	1	5.36569e-09
Epiblast	E10_vs_E11	ENSSSCG00000002316	COX16	2.25208e-13	0.636457	1	0.98	5.52885e-09
Epiblast	E10_vs_E11	ENSSSCG00000005291	TLE1	2.25283e-13	0.685295	1	0.941	5.5307e-09
Epiblast	E10_vs_E11	ENSSSCG00000032397	LBR	2.3075e-13	0.579506	1	0.99	5.6649e-09
Epiblast	E10_vs_E11	ENSSSCG00000038401	TRAM2	2.33755e-13	-1.17416	0.505	0.882	5.73868e-09
Epiblast	E10_vs_E11	ENSSSCG00000047414	-	2.34817e-13	0.803616	0.804	0.304	5.76476e-09
Epiblast	E10_vs_E11	ENSSSCG00000004694	FRMD5	2.3488e-13	1.19943	0.691	0.196	5.76629e-09
Epiblast	E10_vs_E11	ENSSSCG00000005212	PLGRKT	2.63672e-13	0.609982	1	0.99	6.47314e-09
Epiblast	E10_vs_E11	ENSSSCG00000013768	-	2.7253e-13	-1.26074	0.216	0.706	6.69062e-09
Epiblast	E10_vs_E11	ENSSSCG00000009783	OGFOD2	2.78715e-13	0.688601	0.979	0.843	6.84246e-09
Epiblast	E10_vs_E11	ENSSSCG00000009037	ZNF827	2.80993e-13	-1.08431	0.835	0.98	6.89838e-09
Epiblast	E10_vs_E11	ENSSSCG00000010330	PPIF	2.89955e-13	-0.880533	0.99	1	7.1184e-09
Epiblast	E10_vs_E11	ENSSSCG00000023408	SAMD4A	2.95331e-13	-1.15033	0.639	0.902	7.25037e-09
Epiblast	E10_vs_E11	ENSSSCG00000038112	-	2.98229e-13	1.29926	0.68	0.235	7.32151e-09
Epiblast	E10_vs_E11	ENSSSCG00000038600	PRSS8	3.03109e-13	0.735253	0.99	0.863	7.44133e-09
Epiblast	E10_vs_E11	ENSSSCG00000016742	MYO1G	3.07069e-13	0.92007	0.835	0.324	7.53854e-09
Epiblast	E10_vs_E11	ENSSSCG00000021514	OCLN	3.1387e-13	0.70631	0.99	0.863	7.70551e-09
Epiblast	E10_vs_E11	ENSSSCG00000017131	FN3K	3.28019e-13	0.628847	1	0.961	8.05287e-09
Epiblast	E10_vs_E11	ENSSSCG00000034197	EDEM1	3.29825e-13	-1.05212	0.701	0.961	8.09721e-09
Epiblast	E10_vs_E11	ENSSSCG00000026346	UBE3D	3.38158e-13	0.805657	0.969	0.863	8.30178e-09
Epiblast	E10_vs_E11	ENSSSCG00000031622	-	3.44421e-13	0.600618	0.66	0.167	8.45554e-09
Epiblast	E10_vs_E11	ENSSSCG00000034610	-	3.63981e-13	-0.713031	0.979	1	8.93574e-09
Epiblast	E10_vs_E11	ENSSSCG00000013408	ADM	3.70984e-13	-1.29727	0.66	0.941	9.10765e-09
Epiblast	E10_vs_E11	ENSSSCG00000008385	PUS10	3.82381e-13	0.73632	1	0.98	9.38746e-09
Epiblast	E10_vs_E11	ENSSSCG00000028530	TMEM52	3.85546e-13	0.85844	0.928	0.529	9.46515e-09
Epiblast	E10_vs_E11	ENSSSCG00000015331	PON2	4.02865e-13	-1.01673	0.361	0.892	9.89033e-09
Epiblast	E10_vs_E11	ENSSSCG00000024752	ALDH4A1	4.09948e-13	0.67887	0.99	0.941	1.00642e-08
Epiblast	E10_vs_E11	ENSSSCG00000027557	-	4.1311e-13	0.764101	0.959	0.931	1.01418e-08
Epiblast	E10_vs_E11	ENSSSCG00000023994	ARMC9	4.2199e-13	-1.03456	0.485	0.892	1.03599e-08
Epiblast	E10_vs_E11	ENSSSCG00000009137	GAR1	4.37617e-13	0.540142	1	1	1.07435e-08
Epiblast	E10_vs_E11	ENSSSCG00000003690	DLGAP1	4.38542e-13	0.853381	0.794	0.324	1.07662e-08
Epiblast	E10_vs_E11	ENSSSCG00000023592	TAC1	4.70852e-13	-1.50656	0.155	0.676	1.15594e-08
Epiblast	E10_vs_E11	ENSSSCG00000002734	MARVELD3	4.99745e-13	0.974783	0.918	0.627	1.22687e-08
Epiblast	E10_vs_E11	ENSSSCG00000010541	COX15	5.1017e-13	0.682246	1	0.941	1.25247e-08
Epiblast	E10_vs_E11	ENSSSCG00000031557	CHCHD6	5.1314e-13	0.656398	1	0.951	1.25976e-08
Epiblast	E10_vs_E11	ENSSSCG00000024257	CEMIP2	5.1543e-13	0.862115	0.918	0.647	1.26538e-08
Epiblast	E10_vs_E11	ENSSSCG00000006032	EMC2	5.21932e-13	0.514875	1	1	1.28134e-08
Epiblast	E10_vs_E11	ENSSSCG00000004730	TMEM87A	5.23177e-13	0.578869	1	0.99	1.2844e-08
Epiblast	E10_vs_E11	ENSSSCG00000028015	GAL3ST3	5.3788e-13	0.936755	0.804	0.314	1.3205e-08
Epiblast	E10_vs_E11	ENSSSCG00000001097	-	5.43912e-13	0.985129	0.845	0.402	1.3353e-08
Epiblast	E10_vs_E11	ENSSSCG00000000998	RPP40	5.68614e-13	0.553422	1	0.98	1.39595e-08
Epiblast	E10_vs_E11	ENSSSCG00000038440	GTPBP3	5.81307e-13	0.700166	1	0.961	1.42711e-08
Epiblast	E10_vs_E11	ENSSSCG00000008994	RBM46	5.83307e-13	1.04458	0.918	0.706	1.43202e-08
Epiblast	E10_vs_E11	ENSSSCG00000003806	LEPROT	5.90592e-13	0.625283	1	0.99	1.4499e-08
Epiblast	E10_vs_E11	ENSSSCG00000037459	TCTA	6.08672e-13	0.538171	1	1	1.49429e-08
Epiblast	E10_vs_E11	ENSSSCG00000050380	-	6.19998e-13	-1.0942	0.381	0.892	1.5221e-08
Epiblast	E10_vs_E11	ENSSSCG00000001483	FAM83B	6.41981e-13	-1.04748	0.536	0.98	1.57606e-08
Epiblast	E10_vs_E11	ENSSSCG00000035723	GFY	6.49138e-13	0.93152	0.845	0.382	1.59363e-08
Epiblast	E10_vs_E11	ENSSSCG00000014831	PAAF1	6.70373e-13	0.519353	1	1	1.64576e-08
Epiblast	E10_vs_E11	ENSSSCG00000005916	-	6.77333e-13	0.643634	1	0.961	1.66285e-08
Epiblast	E10_vs_E11	ENSSSCG00000010461	ANKRD1	6.7737e-13	-1.88919	0.072	0.539	1.66294e-08
Epiblast	E10_vs_E11	ENSSSCG00000013335	LGR4	6.8126e-13	1.21473	0.866	0.559	1.67249e-08
Epiblast	E10_vs_E11	ENSSSCG00000033788	OXLD1	6.81478e-13	0.640679	1	0.98	1.67303e-08
Epiblast	E10_vs_E11	ENSSSCG00000008207	RPIA	6.90597e-13	0.530818	1	1	1.69542e-08
Epiblast	E10_vs_E11	ENSSSCG00000028523	HUS1	6.9357e-13	0.625001	1	0.98	1.70271e-08
Epiblast	E10_vs_E11	ENSSSCG00000025582	-	7.02963e-13	-1.12067	0.082	0.559	1.72578e-08
Epiblast	E10_vs_E11	ENSSSCG00000018178	-	7.26782e-13	-0.855257	0.062	0.539	1.78425e-08
Epiblast	E10_vs_E11	ENSSSCG00000017752	WSB1	7.35836e-13	-0.620199	1	1	1.80648e-08
Epiblast	E10_vs_E11	ENSSSCG00000003433	PLOD1	7.64659e-13	-1.05829	0.784	0.971	1.87724e-08
Epiblast	E10_vs_E11	ENSSSCG00000000376	SUOX	7.70601e-13	0.795472	0.948	0.824	1.89182e-08
Epiblast	E10_vs_E11	ENSSSCG00000002039	MMP14	7.78075e-13	-0.959456	0.278	0.765	1.91018e-08
Epiblast	E10_vs_E11	ENSSSCG00000042644	-	7.88463e-13	0.624191	1	0.961	1.93568e-08
Epiblast	E10_vs_E11	ENSSSCG00000027312	PTCH1	8.19745e-13	1.02418	0.918	0.716	2.01247e-08
Epiblast	E10_vs_E11	ENSSSCG00000008482	GEMIN6	8.27609e-13	0.647213	0.99	0.99	2.03178e-08
Epiblast	E10_vs_E11	ENSSSCG00000042050	-	8.35048e-13	-0.952019	0.01	0.441	2.05004e-08
Epiblast	E10_vs_E11	ENSSSCG00000014880	AQP11	8.66731e-13	1.01921	0.825	0.49	2.12783e-08
Epiblast	E10_vs_E11	ENSSSCG00000016018	FRZB	8.8509e-13	0.920251	0.866	0.48	2.1729e-08
Epiblast	E10_vs_E11	ENSSSCG00000017134	FN3KRP	8.8937e-13	0.617067	1	0.961	2.1834e-08
Epiblast	E10_vs_E11	ENSSSCG00000037722	-	8.92365e-13	0.676964	0.567	0.078	2.19076e-08
Epiblast	E10_vs_E11	ENSSSCG00000039875	NKD1	9.17325e-13	-1.2236	0.134	0.608	2.25203e-08
Epiblast	E10_vs_E11	ENSSSCG00000045537	-	9.47136e-13	-2.76274	0	0.422	2.32522e-08
Epiblast	E10_vs_E11	ENSSSCG00000006138	ATP6V0D2	9.47359e-13	1.08559	0.753	0.314	2.32577e-08
Epiblast	E10_vs_E11	ENSSSCG00000009520	ZIC2	9.81763e-13	-0.744712	0.763	0.99	2.41023e-08
Epiblast	E10_vs_E11	ENSSSCG00000003266	TMC4	1.00332e-12	0.682784	1	0.873	2.46314e-08
Epiblast	E10_vs_E11	ENSSSCG00000006388	DCAF8	1.02113e-12	0.557839	1	1	2.50688e-08
Epiblast	E10_vs_E11	ENSSSCG00000029088	MTG1	1.03046e-12	0.518754	1	1	2.52977e-08
Epiblast	E10_vs_E11	ENSSSCG00000033295	EIF2S1	1.04036e-12	0.585655	1	0.98	2.55409e-08
Epiblast	E10_vs_E11	ENSSSCG00000024299	SCN3B	1.05856e-12	1.18345	0.732	0.294	2.59876e-08
Epiblast	E10_vs_E11	ENSSSCG00000005601	HSPA5	1.09912e-12	-0.524486	1	1	2.69835e-08
Epiblast	E10_vs_E11	ENSSSCG00000042327	OVOL3	1.13718e-12	-0.527221	1	1	2.79177e-08
Epiblast	E10_vs_E11	ENSSSCG00000024088	TLN2	1.13782e-12	-1.2216	0.68	0.971	2.79335e-08
Epiblast	E10_vs_E11	ENSSSCG00000016857	DAB2	1.17718e-12	-1.22992	0.67	0.941	2.88998e-08
Epiblast	E10_vs_E11	ENSSSCG00000001660	PTK7	1.1791e-12	-0.956954	0.464	0.824	2.89469e-08
Epiblast	E10_vs_E11	ENSSSCG00000035645	-	1.20123e-12	0.903039	0.835	0.451	2.94901e-08
Epiblast	E10_vs_E11	ENSSSCG00000013105	-	1.22098e-12	0.5973	1	0.99	2.9975e-08
Epiblast	E10_vs_E11	ENSSSCG00000011723	MME	1.24253e-12	-0.897567	0.814	0.99	3.05041e-08
Epiblast	E10_vs_E11	ENSSSCG00000032110	-	1.2443e-12	0.700777	0.99	0.892	3.05475e-08
Epiblast	E10_vs_E11	ENSSSCG00000008857	MSMO1	1.25268e-12	0.608299	1	0.99	3.07532e-08
Epiblast	E10_vs_E11	ENSSSCG00000010331	ANXA11	1.29881e-12	0.57567	0.979	0.99	3.18859e-08
Epiblast	E10_vs_E11	ENSSSCG00000021126	SOSTDC1	1.34184e-12	1.32822	0.629	0.167	3.29422e-08
Epiblast	E10_vs_E11	ENSSSCG00000033037	SLC25A37	1.35368e-12	0.603823	0.732	0.235	3.32329e-08
Epiblast	E10_vs_E11	ENSSSCG00000004063	TMEM242	1.3849e-12	0.586941	0.99	0.961	3.39994e-08
Epiblast	E10_vs_E11	ENSSSCG00000048801	-	1.47138e-12	-1.17518	0.082	0.539	3.61223e-08
Epiblast	E10_vs_E11	ENSSSCG00000026387	-	1.48269e-12	0.687926	0.918	0.598	3.63999e-08
Epiblast	E10_vs_E11	ENSSSCG00000033920	CTU2	1.50308e-12	0.521087	1	1	3.69006e-08
Epiblast	E10_vs_E11	ENSSSCG00000035895	JDP2	1.53577e-12	-0.888008	0.052	0.51	3.77032e-08
Epiblast	E10_vs_E11	ENSSSCG00000013511	HDGFL2	1.58627e-12	0.863797	0.897	0.804	3.8943e-08
Epiblast	E10_vs_E11	ENSSSCG00000011965	TMEM45A	1.59907e-12	-1.01003	0.093	0.578	3.92572e-08
Epiblast	E10_vs_E11	ENSSSCG00000045731	-	1.61935e-12	-0.613032	0.041	0.51	3.9755e-08
Epiblast	E10_vs_E11	ENSSSCG00000035890	-	1.70986e-12	-0.81395	0.753	0.882	4.1977e-08
Epiblast	E10_vs_E11	ENSSSCG00000004331	CASP8AP2	1.73774e-12	0.562279	1	0.971	4.26615e-08
Epiblast	E10_vs_E11	ENSSSCG00000046570	-	1.75875e-12	-1.96736	0.01	0.431	4.31773e-08
Epiblast	E10_vs_E11	ENSSSCG00000039862	TRIB3	1.76822e-12	-1.06225	0.309	0.843	4.34098e-08
Epiblast	E10_vs_E11	ENSSSCG00000006969	TRMT9B	1.81587e-12	-1.16713	0.052	0.51	4.45796e-08
Epiblast	E10_vs_E11	ENSSSCG00000015545	GLUL	1.84515e-12	-0.574027	0.979	1	4.52985e-08
Epiblast	E10_vs_E11	ENSSSCG00000034779	NT5C3B	1.88065e-12	0.57442	0.99	0.971	4.61699e-08
Epiblast	E10_vs_E11	ENSSSCG00000008972	PPEF2	1.89517e-12	0.911493	0.443	0.02	4.65263e-08
Epiblast	E10_vs_E11	ENSSSCG00000021173	BSPRY	1.99527e-12	0.98734	0.732	0.255	4.89838e-08
Epiblast	E10_vs_E11	ENSSSCG00000044077	-	2.04538e-12	-0.705017	0.052	0.51	5.0214e-08
Epiblast	E10_vs_E11	ENSSSCG00000001835	ABHD2	2.05615e-12	0.772397	0.938	0.765	5.04785e-08
Epiblast	E10_vs_E11	ENSSSCG00000026318	NETO2	2.10496e-12	0.939884	0.938	0.627	5.16769e-08
Epiblast	E10_vs_E11	ENSSSCG00000010544	DNMBP	2.11359e-12	0.769235	0.907	0.549	5.18887e-08
Epiblast	E10_vs_E11	ENSSSCG00000008387	PEX13	2.16542e-12	0.580218	1	0.971	5.31609e-08
Epiblast	E10_vs_E11	ENSSSCG00000026395	TARS2	2.3911e-12	0.586283	1	0.98	5.87015e-08
Epiblast	E10_vs_E11	ENSSSCG00000015402	CACNA2D1	2.44128e-12	0.767157	0.99	0.892	5.99334e-08
Epiblast	E10_vs_E11	ENSSSCG00000025969	-	2.44574e-12	0.940638	0.825	0.353	6.0043e-08
Epiblast	E10_vs_E11	ENSSSCG00000039523	-	2.48961e-12	-0.735787	0.99	1	6.112e-08
Epiblast	E10_vs_E11	ENSSSCG00000013106	PTGDR2	2.65463e-12	0.584013	1	0.99	6.51712e-08
Epiblast	E10_vs_E11	ENSSSCG00000013303	ABTB2	2.65633e-12	-0.871663	0.227	0.696	6.5213e-08
Epiblast	E10_vs_E11	ENSSSCG00000015696	MAP3K19	2.88573e-12	-2.53156	0.082	0.539	7.08448e-08
Epiblast	E10_vs_E11	ENSSSCG00000011307	-	2.88673e-12	0.683833	0.99	0.902	7.08692e-08
Epiblast	E10_vs_E11	ENSSSCG00000009931	MVK	2.91107e-12	0.80536	0.948	0.873	7.14669e-08
Epiblast	E10_vs_E11	ENSSSCG00000028159	-	2.9232e-12	0.917607	0.969	0.745	7.17645e-08
Epiblast	E10_vs_E11	ENSSSCG00000003471	EPHA2	2.97402e-12	-0.942458	0.567	0.951	7.30122e-08
Epiblast	E10_vs_E11	ENSSSCG00000032761	-	2.99761e-12	0.867777	0.969	0.843	7.35914e-08
Epiblast	E10_vs_E11	ENSSSCG00000043694	-	3.07592e-12	-0.801229	0.979	1	7.55139e-08
Epiblast	E10_vs_E11	ENSSSCG00000034792	KLK5	3.11107e-12	0.563693	0.979	0.941	7.63767e-08
Epiblast	E10_vs_E11	ENSSSCG00000030443	INTS13	3.12353e-12	-0.617017	0.907	1	7.66826e-08
Epiblast	E10_vs_E11	ENSSSCG00000032436	-	3.25934e-12	0.690142	0.948	0.559	8.00167e-08
Epiblast	E10_vs_E11	ENSSSCG00000015109	CCDC153	3.35749e-12	1.33762	0.711	0.333	8.24264e-08
Epiblast	E10_vs_E11	ENSSSCG00000017416	DHX58	3.52281e-12	0.837861	0.443	0.029	8.6485e-08
Epiblast	E10_vs_E11	ENSSSCG00000015483	EEF1AKNMT	3.54287e-12	0.78583	0.979	0.716	8.69774e-08
Epiblast	E10_vs_E11	ENSSSCG00000037481	SYF2	3.54432e-12	-0.509057	1	1	8.70131e-08
Epiblast	E10_vs_E11	ENSSSCG00000004308	SPACA1	3.69799e-12	1.45322	0.474	0.049	9.07857e-08
Epiblast	E10_vs_E11	ENSSSCG00000020173	SCARNA22	3.80908e-12	-0.785306	0.01	0.422	9.35129e-08
Epiblast	E10_vs_E11	ENSSSCG00000024613	GUCY1A2	3.84319e-12	0.974968	0.619	0.137	9.43503e-08
Epiblast	E10_vs_E11	ENSSSCG00000038597	KLHDC9	3.88634e-12	0.560274	1	0.902	9.54097e-08
Epiblast	E10_vs_E11	ENSSSCG00000043891	TLE7	4.12673e-12	0.667985	0.526	0.078	1.01311e-07
Epiblast	E10_vs_E11	ENSSSCG00000005671	CRAT	4.16255e-12	0.537082	1	0.961	1.02191e-07
Epiblast	E10_vs_E11	ENSSSCG00000027555	DEFB1	4.16347e-12	-1.25536	0.021	0.441	1.02213e-07
Epiblast	E10_vs_E11	ENSSSCG00000034278	SLC31A1	4.18225e-12	-0.693764	1	1	1.02674e-07
Epiblast	E10_vs_E11	ENSSSCG00000041667	CLDN5	4.20315e-12	1.29225	0.588	0.127	1.03187e-07
Epiblast	E10_vs_E11	ENSSSCG00000025736	-	4.30277e-12	0.838953	0.948	0.676	1.05633e-07
Epiblast	E10_vs_E11	ENSSSCG00000043530	-	4.4567e-12	-1.90118	0.052	0.48	1.09412e-07
Epiblast	E10_vs_E11	ENSSSCG00000032971	SMC1B	4.54648e-12	1.23743	0.649	0.216	1.11616e-07
Epiblast	E10_vs_E11	ENSSSCG00000028867	PPIL4	4.59477e-12	0.51262	1	0.99	1.12802e-07
Epiblast	E10_vs_E11	ENSSSCG00000014123	FAM151B	4.61835e-12	0.683117	0.99	0.863	1.13381e-07
Epiblast	E10_vs_E11	ENSSSCG00000000808	SLC38A2	4.73388e-12	-0.632107	0.979	1	1.16217e-07
Epiblast	E10_vs_E11	ENSSSCG00000008494	NDUFAF7	5.06267e-12	0.724442	0.99	0.922	1.24289e-07
Epiblast	E10_vs_E11	ENSSSCG00000002682	MBTPS1	5.12001e-12	-0.999189	0.938	0.98	1.25696e-07
Epiblast	E10_vs_E11	ENSSSCG00000008796	RBM47	5.47557e-12	0.90033	0.814	0.451	1.34425e-07
Epiblast	E10_vs_E11	ENSSSCG00000025775	TADA2A	5.65243e-12	0.505818	1	1	1.38767e-07
Epiblast	E10_vs_E11	ENSSSCG00000049610	-	5.71368e-12	-0.788696	0.918	0.99	1.40271e-07
Epiblast	E10_vs_E11	ENSSSCG00000023647	WNT8A	5.7275e-12	-1.9269	0.186	0.686	1.4061e-07
Epiblast	E10_vs_E11	ENSSSCG00000024145	PRR11	5.76997e-12	-0.777135	0.979	1	1.41653e-07
Epiblast	E10_vs_E11	ENSSSCG00000010219	ARID5B	5.88198e-12	-1.22132	0.186	0.696	1.44403e-07
Epiblast	E10_vs_E11	ENSSSCG00000039183	NDUFAF8	5.90156e-12	0.571136	1	0.98	1.44883e-07
Epiblast	E10_vs_E11	ENSSSCG00000005582	STRBP	5.908e-12	0.542291	1	1	1.45041e-07
Epiblast	E10_vs_E11	ENSSSCG00000043195	TMEM115	5.93599e-12	0.627748	1	0.912	1.45728e-07
Epiblast	E10_vs_E11	ENSSSCG00000015878	PKP4	6.06033e-12	0.710636	0.99	0.971	1.48781e-07
Epiblast	E10_vs_E11	ENSSSCG00000036505	-	6.51052e-12	-1.10396	0.433	0.814	1.59833e-07
Epiblast	E10_vs_E11	ENSSSCG00000011326	PTH1R	6.61563e-12	-0.917322	0.258	0.745	1.62414e-07
Epiblast	E10_vs_E11	ENSSSCG00000044985	-	6.96448e-12	-0.78626	0.918	0.99	1.70978e-07
Epiblast	E10_vs_E11	ENSSSCG00000009648	-	7.48114e-12	0.759	1	0.902	1.83662e-07
Epiblast	E10_vs_E11	ENSSSCG00000008397	EFEMP1	7.52054e-12	1.02531	0.876	0.608	1.84629e-07
Epiblast	E10_vs_E11	ENSSSCG00000001493	PRIM2	7.56294e-12	0.591992	0.99	0.961	1.8567e-07
Epiblast	E10_vs_E11	ENSSSCG00000039878	PLD6	7.7391e-12	1.27612	0.454	0.039	1.89995e-07
Epiblast	E10_vs_E11	ENSSSCG00000025943	C6orf136	7.75725e-12	0.709544	0.99	0.951	1.9044e-07
Epiblast	E10_vs_E11	ENSSSCG00000002014	JPH4	8.13207e-12	0.511587	1	1	1.99642e-07
Epiblast	E10_vs_E11	ENSSSCG00000017428	JUP	8.14742e-12	0.565133	1	0.912	2.00019e-07
Epiblast	E10_vs_E11	ENSSSCG00000004328	MDN1	8.37224e-12	0.641747	1	0.99	2.05538e-07
Epiblast	E10_vs_E11	ENSSSCG00000003578	FGR	8.84334e-12	0.941462	0.763	0.353	2.17104e-07
Epiblast	E10_vs_E11	ENSSSCG00000010638	TCF7L2	9.07495e-12	0.701483	0.99	0.961	2.2279e-07
Epiblast	E10_vs_E11	ENSSSCG00000010943	AOPEP	9.07495e-12	0.65375	1	0.98	2.2279e-07
Epiblast	E10_vs_E11	ENSSSCG00000010794	PALB2	9.30136e-12	0.910463	0.814	0.49	2.28348e-07
Epiblast	E10_vs_E11	ENSSSCG00000008227	ST3GAL5	9.39025e-12	-1.37961	0.289	0.735	2.30531e-07
Epiblast	E10_vs_E11	ENSSSCG00000011714	MED12L	9.41598e-12	0.871126	0.897	0.529	2.31162e-07
Epiblast	E10_vs_E11	ENSSSCG00000031102	C1orf174	9.53075e-12	0.643187	0.99	0.902	2.3398e-07
Epiblast	E10_vs_E11	ENSSSCG00000017538	HOXB7	9.68642e-12	-1.17182	0.021	0.431	2.37802e-07
Epiblast	E10_vs_E11	ENSSSCG00000010613	ITPRIP	9.92204e-12	-1.08144	0.052	0.48	2.43586e-07
Epiblast	E10_vs_E11	ENSSSCG00000010855	-	1.01506e-11	0.538935	1	0.99	2.49197e-07
Epiblast	E10_vs_E11	ENSSSCG00000028112	CLIC6	1.03568e-11	1.11797	0.794	0.48	2.54259e-07
Epiblast	E10_vs_E11	ENSSSCG00000034260	GDF15	1.05097e-11	-1.45015	0.505	0.912	2.58014e-07
Epiblast	E10_vs_E11	ENSSSCG00000039080	TRIB2	1.06109e-11	-1.09678	0.495	0.853	2.60498e-07
Epiblast	E10_vs_E11	ENSSSCG00000031109	HILPDA	1.07306e-11	-0.763172	0.649	0.99	2.63436e-07
Epiblast	E10_vs_E11	ENSSSCG00000007939	ANKS3	1.07895e-11	0.731713	0.753	0.255	2.64881e-07
Epiblast	E10_vs_E11	ENSSSCG00000014044	NSD1	1.09882e-11	0.643121	0.99	0.941	2.69759e-07
Epiblast	E10_vs_E11	ENSSSCG00000023806	LRRN1	1.11423e-11	0.785031	0.773	0.324	2.73543e-07
Epiblast	E10_vs_E11	ENSSSCG00000024059	VAT1	1.119e-11	-0.591052	1	1	2.74713e-07
Epiblast	E10_vs_E11	ENSSSCG00000050683	-	1.13552e-11	0.628143	0.536	0.078	2.78769e-07
Epiblast	E10_vs_E11	ENSSSCG00000006861	EXTL2	1.14616e-11	-0.964121	0.608	0.892	2.81383e-07
Epiblast	E10_vs_E11	ENSSSCG00000023920	P3H1	1.16822e-11	-0.531635	1	1	2.86798e-07
Epiblast	E10_vs_E11	ENSSSCG00000038825	-	1.18756e-11	0.892365	0.887	0.569	2.91546e-07
Epiblast	E10_vs_E11	ENSSSCG00000034414	FAM192A	1.23722e-11	0.50877	0.99	1	3.03737e-07
Epiblast	E10_vs_E11	ENSSSCG00000033381	IRF4	1.27986e-11	1.26912	0.68	0.294	3.14206e-07
Epiblast	E10_vs_E11	ENSSSCG00000001904	CLK3	1.29999e-11	-0.655155	0.979	1	3.19148e-07
Epiblast	E10_vs_E11	ENSSSCG00000006682	-	1.3189e-11	0.871072	0.918	0.637	3.2379e-07
Epiblast	E10_vs_E11	ENSSSCG00000013327	MPPED2	1.32866e-11	1.06217	0.845	0.402	3.26186e-07
Epiblast	E10_vs_E11	ENSSSCG00000027571	ARL13B	1.33956e-11	0.742244	0.979	0.882	3.28863e-07
Epiblast	E10_vs_E11	ENSSSCG00000004485	CD109	1.35836e-11	-1.02319	0.206	0.676	3.33477e-07
Epiblast	E10_vs_E11	ENSSSCG00000038521	CHAC1	1.36125e-11	-1.0033	0.804	0.98	3.34187e-07
Epiblast	E10_vs_E11	ENSSSCG00000013464	SPPL2B	1.37458e-11	0.726197	0.979	0.941	3.3746e-07
Epiblast	E10_vs_E11	ENSSSCG00000015002	ELMOD1	1.43698e-11	0.889298	0.711	0.284	3.52779e-07
Epiblast	E10_vs_E11	ENSSSCG00000032404	KLHL11	1.44124e-11	1.06223	0.794	0.451	3.53825e-07
Epiblast	E10_vs_E11	ENSSSCG00000012953	YIF1A	1.47298e-11	0.572335	1	1	3.61616e-07
Epiblast	E10_vs_E11	ENSSSCG00000022649	SLC7A11	1.47652e-11	-1.16004	0.216	0.706	3.62484e-07
Epiblast	E10_vs_E11	ENSSSCG00000003024	PRR19	1.4906e-11	1.04297	0.856	0.529	3.65943e-07
Epiblast	E10_vs_E11	ENSSSCG00000013266	LARGE2	1.50404e-11	0.809536	0.948	0.784	3.69242e-07
Epiblast	E10_vs_E11	ENSSSCG00000036423	CCDC50	1.51406e-11	-0.695362	0.948	0.99	3.71701e-07
Epiblast	E10_vs_E11	ENSSSCG00000031498	PPP2R3C	1.56427e-11	0.519986	0.99	0.98	3.84029e-07
Epiblast	E10_vs_E11	ENSSSCG00000002701	MON1B	1.5944e-11	0.663366	0.979	0.814	3.91424e-07
Epiblast	E10_vs_E11	ENSSSCG00000033601	-	1.70244e-11	0.725982	0.969	0.725	4.17949e-07
Epiblast	E10_vs_E11	ENSSSCG00000023423	UBALD2	1.7455e-11	-0.847378	0.732	0.922	4.2852e-07
Epiblast	E10_vs_E11	ENSSSCG00000002411	GTF2A1	1.74788e-11	0.622527	1	0.941	4.29104e-07
Epiblast	E10_vs_E11	ENSSSCG00000038882	C16orf91	1.7734e-11	0.592672	1	0.99	4.3537e-07
Epiblast	E10_vs_E11	ENSSSCG00000050209	-	1.77477e-11	-1.73763	0.392	0.892	4.35707e-07
Epiblast	E10_vs_E11	ENSSSCG00000050649	-	1.77477e-11	-1.73763	0.392	0.892	4.35707e-07
Epiblast	E10_vs_E11	ENSSSCG00000007770	ORAI3	1.78146e-11	0.7322	0.959	0.824	4.37347e-07
Epiblast	E10_vs_E11	ENSSSCG00000033608	LOXL2	1.79353e-11	-0.864686	0.268	0.716	4.40313e-07
Epiblast	E10_vs_E11	ENSSSCG00000008634	ATP6V1C2	1.80243e-11	-0.66616	0.969	1	4.42496e-07
Epiblast	E10_vs_E11	ENSSSCG00000030469	BUB1	1.82502e-11	-0.675853	0.969	1	4.48041e-07
Epiblast	E10_vs_E11	ENSSSCG00000038688	PGLYRP1	1.84151e-11	1.00248	0.845	0.559	4.5209e-07
Epiblast	E10_vs_E11	ENSSSCG00000024932	CERS5	1.87855e-11	0.505392	1	1	4.61183e-07
Epiblast	E10_vs_E11	ENSSSCG00000000736	TEAD4	1.9993e-11	0.514895	1	0.99	4.90829e-07
Epiblast	E10_vs_E11	ENSSSCG00000005247	-	2.04549e-11	0.575613	1	1	5.02168e-07
Epiblast	E10_vs_E11	ENSSSCG00000014871	TSKU	2.08846e-11	-1.02942	0.825	0.99	5.12717e-07
Epiblast	E10_vs_E11	ENSSSCG00000017164	-	2.0916e-11	0.646176	0.99	0.902	5.13488e-07
Epiblast	E10_vs_E11	ENSSSCG00000015407	GNAI1	2.09377e-11	-0.775375	0.866	0.971	5.14021e-07
Epiblast	E10_vs_E11	ENSSSCG00000017537	HOXB8	2.13915e-11	-1.04835	0.031	0.431	5.2516e-07
Epiblast	E10_vs_E11	ENSSSCG00000002035	C14orf119	2.1619e-11	0.519116	1	0.971	5.30746e-07
Epiblast	E10_vs_E11	ENSSSCG00000008771	C4orf19	2.16424e-11	0.648481	0.959	0.824	5.31322e-07
Epiblast	E10_vs_E11	ENSSSCG00000001478	BMP5	2.20174e-11	-1.21364	0.021	0.422	5.40528e-07
Epiblast	E10_vs_E11	ENSSSCG00000027454	QPRT	2.20731e-11	0.551494	1	0.971	5.41896e-07
Epiblast	E10_vs_E11	ENSSSCG00000004951	AAGAB	2.22109e-11	0.525164	1	1	5.45278e-07
Epiblast	E10_vs_E11	ENSSSCG00000033871	-	2.2886e-11	0.655376	1	0.951	5.61851e-07
Epiblast	E10_vs_E11	ENSSSCG00000000901	FGD6	2.30082e-11	0.613534	0.979	0.745	5.64851e-07
Epiblast	E10_vs_E11	ENSSSCG00000027847	CSKMT	2.37462e-11	-0.678958	0.99	1	5.8297e-07
Epiblast	E10_vs_E11	ENSSSCG00000023935	GMPPA	2.39731e-11	0.623829	0.99	0.961	5.88539e-07
Epiblast	E10_vs_E11	ENSSSCG00000009778	RILPL2	2.44507e-11	-0.914631	0.557	0.882	6.00264e-07
Epiblast	E10_vs_E11	ENSSSCG00000037617	ZBTB39	2.51784e-11	0.928812	0.763	0.333	6.1813e-07
Epiblast	E10_vs_E11	ENSSSCG00000000046	CYP2D25	2.54088e-11	1.06591	0.804	0.461	6.23785e-07
Epiblast	E10_vs_E11	ENSSSCG00000039663	TWSG1	2.59854e-11	-0.986137	0.361	0.824	6.37941e-07
Epiblast	E10_vs_E11	ENSSSCG00000021343	ZEB2	2.6355e-11	-0.96967	0.155	0.608	6.47014e-07
Epiblast	E10_vs_E11	ENSSSCG00000005724	SETX	2.69241e-11	0.52379	0.99	0.951	6.60987e-07
Epiblast	E10_vs_E11	ENSSSCG00000035025	ADGRV1	2.72156e-11	1.05193	0.711	0.275	6.68142e-07
Epiblast	E10_vs_E11	ENSSSCG00000020809	B3GAT3	2.73395e-11	-0.768423	0.546	0.922	6.71185e-07
Epiblast	E10_vs_E11	ENSSSCG00000002009	PCK2	2.74003e-11	-0.757633	0.897	0.951	6.72678e-07
Epiblast	E10_vs_E11	ENSSSCG00000024302	-	2.81945e-11	0.931354	0.567	0.137	6.92174e-07
Epiblast	E10_vs_E11	ENSSSCG00000050020	-	2.82605e-11	-1.43341	0.278	0.745	6.93796e-07
Epiblast	E10_vs_E11	ENSSSCG00000050194	-	2.97351e-11	-0.971774	0.021	0.422	7.29997e-07
Epiblast	E10_vs_E11	ENSSSCG00000008770	NWD2	3.00291e-11	0.960172	0.794	0.461	7.37214e-07
Epiblast	E10_vs_E11	ENSSSCG00000037354	MMACHC	3.01501e-11	0.605984	1	0.971	7.40184e-07
Epiblast	E10_vs_E11	ENSSSCG00000037719	PDPK1	3.02202e-11	0.524164	1	0.971	7.41906e-07
Epiblast	E10_vs_E11	ENSSSCG00000001752	CHRNA3	3.2486e-11	0.87423	0.773	0.324	7.97531e-07
Epiblast	E10_vs_E11	ENSSSCG00000008293	DGUOK	3.29575e-11	0.585243	1	0.961	8.09106e-07
Epiblast	E10_vs_E11	ENSSSCG00000000706	LTBR	3.41253e-11	-0.937955	0.351	0.794	8.37777e-07
Epiblast	E10_vs_E11	ENSSSCG00000040184	LMO7	3.41836e-11	0.61607	0.99	0.843	8.39206e-07
Epiblast	E10_vs_E11	ENSSSCG00000002145	TTC5	3.45605e-11	0.778585	0.938	0.755	8.48461e-07
Epiblast	E10_vs_E11	ENSSSCG00000038460	FOXF1	3.51719e-11	-1.09224	0.052	0.461	8.6347e-07
Epiblast	E10_vs_E11	ENSSSCG00000007161	LZTS3	3.58891e-11	0.905528	0.814	0.422	8.81078e-07
Epiblast	E10_vs_E11	ENSSSCG00000004748	NDUFAF1	3.61791e-11	0.643262	0.979	0.941	8.88196e-07
Epiblast	E10_vs_E11	ENSSSCG00000050351	-	3.74058e-11	-1.33212	0.155	0.608	9.18312e-07
Epiblast	E10_vs_E11	ENSSSCG00000041401	-	3.79836e-11	-0.546226	0.99	1	9.32498e-07
Epiblast	E10_vs_E11	ENSSSCG00000023298	SRXN1	3.85126e-11	-1.09555	0.33	0.784	9.45485e-07
Epiblast	E10_vs_E11	ENSSSCG00000023142	GAMT	3.8528e-11	0.74002	0.959	0.882	9.45863e-07
Epiblast	E10_vs_E11	ENSSSCG00000028078	DPH1	3.88168e-11	0.542223	1	1	9.52953e-07
Epiblast	E10_vs_E11	ENSSSCG00000020872	-	3.88896e-11	0.994236	0.495	0.088	9.54739e-07
Epiblast	E10_vs_E11	ENSSSCG00000009390	SPRYD7	3.94169e-11	0.565572	1	0.99	9.67685e-07
Epiblast	E10_vs_E11	ENSSSCG00000015401	PCLO	3.99759e-11	1.0681	0.66	0.225	9.81409e-07
Epiblast	E10_vs_E11	ENSSSCG00000013625	CCDC151	4.08196e-11	-1.15835	0.485	0.873	1.00212e-06
Epiblast	E10_vs_E11	ENSSSCG00000043957	RGL3	4.08196e-11	-1.15835	0.485	0.873	1.00212e-06
Epiblast	E10_vs_E11	ENSSSCG00000000050	NAGA	4.30627e-11	0.574654	1	0.882	1.05719e-06
Epiblast	E10_vs_E11	ENSSSCG00000042427	-	4.31047e-11	-1.69054	0.041	0.451	1.05822e-06
Epiblast	E10_vs_E11	ENSSSCG00000001958	BAZ1A	4.32715e-11	-0.904819	0.804	0.98	1.06232e-06
Epiblast	E10_vs_E11	ENSSSCG00000050971	-	4.47612e-11	0.846494	0.649	0.196	1.09889e-06
Epiblast	E10_vs_E11	ENSSSCG00000045385	-	4.55949e-11	0.588575	0.515	0.078	1.11935e-06
Epiblast	E10_vs_E11	ENSSSCG00000031532	GBGT1	4.61597e-11	0.706745	0.907	0.647	1.13322e-06
Epiblast	E10_vs_E11	ENSSSCG00000009097	ANXA5	4.63605e-11	-0.874148	0.856	0.99	1.13815e-06
Epiblast	E10_vs_E11	ENSSSCG00000015631	GRB10	4.78438e-11	-0.796099	0.412	0.892	1.17457e-06
Epiblast	E10_vs_E11	ENSSSCG00000026383	NRP2	4.95648e-11	-0.890037	0.052	0.461	1.21682e-06
Epiblast	E10_vs_E11	ENSSSCG00000004373	RTN4IP1	4.98262e-11	0.517087	1	1	1.22323e-06
Epiblast	E10_vs_E11	ENSSSCG00000047921	-	5.03921e-11	-1.23067	0.732	0.951	1.23712e-06
Epiblast	E10_vs_E11	ENSSSCG00000003717	PSMA8	5.19382e-11	1.29764	0.505	0.098	1.27508e-06
Epiblast	E10_vs_E11	ENSSSCG00000011496	ADAMTS9	5.25945e-11	-0.758121	0.082	0.51	1.29119e-06
Epiblast	E10_vs_E11	ENSSSCG00000026478	PADI2	5.26704e-11	0.884433	0.763	0.294	1.29306e-06
Epiblast	E10_vs_E11	ENSSSCG00000031426	ZBTB34	5.39402e-11	0.868475	0.938	0.814	1.32423e-06
Epiblast	E10_vs_E11	ENSSSCG00000032477	NRAS	5.45992e-11	-0.582929	0.887	1	1.34041e-06
Epiblast	E10_vs_E11	ENSSSCG00000014329	CDC25C	5.46385e-11	0.577054	0.99	0.98	1.34138e-06
Epiblast	E10_vs_E11	ENSSSCG00000042386	-	5.49545e-11	-1.0782	0.186	0.627	1.34913e-06
Epiblast	E10_vs_E11	ENSSSCG00000011410	CYB561D2	5.57657e-11	0.574577	1	0.971	1.36905e-06
Epiblast	E10_vs_E11	ENSSSCG00000037900	CCND1	5.77636e-11	-0.902021	0.897	0.98	1.4181e-06
Epiblast	E10_vs_E11	ENSSSCG00000005423	ABCA1	5.85724e-11	-0.992943	0.361	0.833	1.43795e-06
Epiblast	E10_vs_E11	ENSSSCG00000009089	ADAD1	5.99383e-11	1.17627	0.68	0.265	1.47149e-06
Epiblast	E10_vs_E11	ENSSSCG00000033815	SST	6.02737e-11	-1.60374	0.124	0.608	1.47972e-06
Epiblast	E10_vs_E11	ENSSSCG00000017102	TENT4A	6.1337e-11	-0.94299	0.381	0.814	1.50582e-06
Epiblast	E10_vs_E11	ENSSSCG00000016330	LRRFIP1	6.24726e-11	-1.19132	0.299	0.735	1.5337e-06
Epiblast	E10_vs_E11	ENSSSCG00000012053	CBR3	6.44307e-11	1.20099	0.577	0.147	1.58177e-06
Epiblast	E10_vs_E11	ENSSSCG00000003086	-	6.69893e-11	0.924119	0.701	0.294	1.64459e-06
Epiblast	E10_vs_E11	ENSSSCG00000024205	ARHGEF26	6.82191e-11	0.960015	0.866	0.559	1.67478e-06
Epiblast	E10_vs_E11	ENSSSCG00000008518	SLC30A6	6.87698e-11	0.60851	0.979	0.99	1.6883e-06
Epiblast	E10_vs_E11	ENSSSCG00000044884	C19orf71	7.09462e-11	0.639797	1	0.922	1.74173e-06
Epiblast	E10_vs_E11	ENSSSCG00000004358	ASCC3	7.10959e-11	-0.6599	0.928	1	1.7454e-06
Epiblast	E10_vs_E11	ENSSSCG00000005661	ENDOG	7.25121e-11	0.590267	1	0.912	1.78017e-06
Epiblast	E10_vs_E11	ENSSSCG00000002815	ADGRG1	7.30783e-11	-0.946687	0.021	0.402	1.79407e-06
Epiblast	E10_vs_E11	ENSSSCG00000016745	DDX56	7.41604e-11	0.529372	1	1	1.82064e-06
Epiblast	E10_vs_E11	ENSSSCG00000023565	IKZF5	7.48071e-11	-0.724199	0.918	0.98	1.83652e-06
Epiblast	E10_vs_E11	ENSSSCG00000015246	ST14	7.5798e-11	0.594346	1	0.951	1.86084e-06
Epiblast	E10_vs_E11	ENSSSCG00000004834	NDN	7.73285e-11	0.692312	0.99	0.961	1.89841e-06
Epiblast	E10_vs_E11	ENSSSCG00000029711	ZNF518B	7.77189e-11	-0.939263	0.381	0.804	1.908e-06
Epiblast	E10_vs_E11	ENSSSCG00000003940	HYI	8.01492e-11	0.582051	0.99	0.98	1.96766e-06
Epiblast	E10_vs_E11	ENSSSCG00000051288	-	8.17329e-11	-0.846642	0.32	0.794	2.00654e-06
Epiblast	E10_vs_E11	ENSSSCG00000009592	NFIL3	8.59756e-11	-0.783791	0.784	0.98	2.1107e-06
Epiblast	E10_vs_E11	ENSSSCG00000010161	-	8.65813e-11	0.536987	1	0.971	2.12557e-06
Epiblast	E10_vs_E11	ENSSSCG00000045477	-	8.6734e-11	-1.17809	0.32	0.735	2.12932e-06
Epiblast	E10_vs_E11	ENSSSCG00000029570	PXDN	8.88846e-11	-0.564567	0.99	1	2.18212e-06
Epiblast	E10_vs_E11	ENSSSCG00000017254	MAP2K6	8.90608e-11	0.91221	0.784	0.392	2.18644e-06
Epiblast	E10_vs_E11	ENSSSCG00000016219	-	9.48105e-11	0.941758	0.856	0.559	2.3276e-06
Epiblast	E10_vs_E11	ENSSSCG00000037098	-	9.74906e-11	0.885145	0.742	0.294	2.39339e-06
Epiblast	E10_vs_E11	ENSSSCG00000041114	-	9.75684e-11	0.699495	0.969	0.941	2.3953e-06
Epiblast	E10_vs_E11	ENSSSCG00000014004	PLPP2	9.78845e-11	0.853008	0.897	0.647	2.40306e-06
Epiblast	E10_vs_E11	ENSSSCG00000051455	-	1.07803e-10	0.572368	0.99	0.98	2.64657e-06
Epiblast	E10_vs_E11	ENSSSCG00000008282	WDR54	1.08186e-10	-0.848367	0.825	0.961	2.65598e-06
Epiblast	E10_vs_E11	ENSSSCG00000001401	ATP6V1G2-DDX39B	1.09912e-10	0.840626	0.907	0.676	2.69833e-06
Epiblast	E10_vs_E11	ENSSSCG00000009446	PCDH17	1.17908e-10	-1.13393	0.268	0.706	2.89463e-06
Epiblast	E10_vs_E11	ENSSSCG00000048264	-	1.20423e-10	-1.08645	0.299	0.745	2.95639e-06
Epiblast	E10_vs_E11	ENSSSCG00000036748	-	1.20523e-10	1.04962	0.505	0.098	2.95884e-06
Epiblast	E10_vs_E11	ENSSSCG00000000272	SP1	1.20541e-10	0.681431	0.753	0.324	2.95927e-06
Epiblast	E10_vs_E11	ENSSSCG00000016475	-	1.22248e-10	0.937116	0.567	0.167	3.00118e-06
Epiblast	E10_vs_E11	ENSSSCG00000016918	MAP3K1	1.24153e-10	-0.794324	0.32	0.755	3.04796e-06
Epiblast	E10_vs_E11	ENSSSCG00000031159	-	1.24951e-10	0.825557	0.897	0.686	3.06755e-06
Epiblast	E10_vs_E11	ENSSSCG00000009516	UBAC2	1.26116e-10	0.561844	0.99	0.971	3.09614e-06
Epiblast	E10_vs_E11	ENSSSCG00000020906	GHSR	1.26175e-10	-1.14081	0.062	0.461	3.09758e-06
Epiblast	E10_vs_E11	ENSSSCG00000004666	-	1.26505e-10	-1.10242	0.515	0.833	3.1057e-06
Epiblast	E10_vs_E11	ENSSSCG00000037985	MTRES1	1.27417e-10	0.535626	0.99	0.99	3.1281e-06
Epiblast	E10_vs_E11	ENSSSCG00000001384	VARS2	1.28439e-10	0.548414	1	0.98	3.15317e-06
Epiblast	E10_vs_E11	ENSSSCG00000016719	STK31	1.29201e-10	0.951157	0.804	0.441	3.17188e-06
Epiblast	E10_vs_E11	ENSSSCG00000004507	SMAD7	1.32263e-10	0.775225	0.918	0.569	3.24705e-06
Epiblast	E10_vs_E11	ENSSSCG00000017605	MMD	1.33357e-10	-1.04835	0.361	0.755	3.27392e-06
Epiblast	E10_vs_E11	ENSSSCG00000008831	DCUN1D4	1.33877e-10	0.66429	0.969	0.912	3.28668e-06
Epiblast	E10_vs_E11	ENSSSCG00000028542	-	1.37899e-10	-0.74802	0.381	0.814	3.38542e-06
Epiblast	E10_vs_E11	ENSSSCG00000002430	EFCAB11	1.4429e-10	0.883291	0.866	0.569	3.54233e-06
Epiblast	E10_vs_E11	ENSSSCG00000011465	PDE12	1.45166e-10	0.535974	1	0.971	3.56384e-06
Epiblast	E10_vs_E11	ENSSSCG00000029082	KMT2E	1.46242e-10	-0.792211	0.835	1	3.59024e-06
Epiblast	E10_vs_E11	ENSSSCG00000039049	MAP7	1.48505e-10	0.57405	1	0.873	3.6458e-06
Epiblast	E10_vs_E11	ENSSSCG00000021466	BMT2	1.49699e-10	-1.03375	0.515	0.833	3.67512e-06
Epiblast	E10_vs_E11	ENSSSCG00000017246	C17orf80	1.51276e-10	0.811786	0.876	0.588	3.71382e-06
Epiblast	E10_vs_E11	ENSSSCG00000004465	BCKDHB	1.52005e-10	0.591196	1	0.98	3.73171e-06
Epiblast	E10_vs_E11	ENSSSCG00000026590	HGH1	1.55539e-10	0.609315	0.99	0.971	3.81848e-06
Epiblast	E10_vs_E11	ENSSSCG00000005666	DOLK	1.58498e-10	0.746949	0.928	0.755	3.89112e-06
Epiblast	E10_vs_E11	ENSSSCG00000011561	PRRT3	1.70712e-10	0.577779	0.959	0.824	4.19097e-06
Epiblast	E10_vs_E11	ENSSSCG00000020803	BRPF3	1.73438e-10	-0.813889	0.557	0.912	4.25791e-06
Epiblast	E10_vs_E11	ENSSSCG00000046024	-	1.77039e-10	-1.54549	0.052	0.441	4.34631e-06
Epiblast	E10_vs_E11	ENSSSCG00000015888	RBMS1	1.77168e-10	-0.786298	0.845	0.99	4.34947e-06
Epiblast	E10_vs_E11	ENSSSCG00000028338	PAMR1	1.78282e-10	0.732109	0.66	0.206	4.37681e-06
Epiblast	E10_vs_E11	ENSSSCG00000001459	HLA-DOB	1.81081e-10	1.03644	0.588	0.176	4.44554e-06
Epiblast	E10_vs_E11	ENSSSCG00000025703	REV3L	1.82168e-10	-0.930063	0.381	0.824	4.47223e-06
Epiblast	E10_vs_E11	ENSSSCG00000008353	WDR92	1.84736e-10	0.598772	0.959	0.873	4.53527e-06
Epiblast	E10_vs_E11	ENSSSCG00000037324	-	1.85483e-10	0.614067	0.959	0.931	4.5536e-06
Epiblast	E10_vs_E11	ENSSSCG00000009999	TBC1D10A	1.85556e-10	-0.80195	0.134	0.569	4.5554e-06
Epiblast	E10_vs_E11	ENSSSCG00000004387	FOXO3	1.86826e-10	-0.852311	0.495	0.873	4.58658e-06
Epiblast	E10_vs_E11	ENSSSCG00000031955	-	1.87444e-10	0.878103	0.68	0.225	4.60174e-06
Epiblast	E10_vs_E11	ENSSSCG00000034262	FIGN	1.88339e-10	0.873462	0.66	0.235	4.62372e-06
Epiblast	E10_vs_E11	ENSSSCG00000008491	QPCT	1.89065e-10	1.05828	0.742	0.363	4.64154e-06
Epiblast	E10_vs_E11	ENSSSCG00000010817	LYPLAL1	1.89986e-10	0.828261	0.887	0.706	4.66417e-06
Epiblast	E10_vs_E11	ENSSSCG00000009808	TMEM120B	1.9268e-10	0.720036	0.969	0.873	4.73029e-06
Epiblast	E10_vs_E11	ENSSSCG00000013720	-	1.94144e-10	0.548587	1	0.971	4.76623e-06
Epiblast	E10_vs_E11	ENSSSCG00000015250	ADAMTS15	1.9604e-10	-1.14103	0.144	0.569	4.81279e-06
Epiblast	E10_vs_E11	ENSSSCG00000015368	HDAC9	1.991e-10	0.944734	0.515	0.098	4.8879e-06
Epiblast	E10_vs_E11	ENSSSCG00000015390	-	2.00304e-10	-1.41405	0.103	0.51	4.91747e-06
Epiblast	E10_vs_E11	ENSSSCG00000037954	CAVIN4	2.02682e-10	-0.714123	0.814	0.971	4.97585e-06
Epiblast	E10_vs_E11	ENSSSCG00000046443	-	2.03775e-10	-0.965501	0.381	0.824	5.00267e-06
Epiblast	E10_vs_E11	ENSSSCG00000018090	-	2.04938e-10	-0.902367	0.845	0.971	5.03123e-06
Epiblast	E10_vs_E11	ENSSSCG00000034774	TBX6	2.17046e-10	-0.974242	0.546	0.853	5.32849e-06
Epiblast	E10_vs_E11	ENSSSCG00000017152	SGSH	2.22711e-10	0.785206	0.773	0.373	5.46755e-06
Epiblast	E10_vs_E11	ENSSSCG00000009101	PRDM5	2.22937e-10	0.712818	0.979	0.902	5.47311e-06
Epiblast	E10_vs_E11	ENSSSCG00000007280	ITCH	2.23584e-10	-0.5633	0.99	1	5.48898e-06
Epiblast	E10_vs_E11	ENSSSCG00000016565	ZC3HC1	2.27328e-10	-0.686114	0.897	1	5.5809e-06
Epiblast	E10_vs_E11	ENSSSCG00000013670	FBXL12	2.27791e-10	0.669301	1	0.941	5.59228e-06
Epiblast	E10_vs_E11	ENSSSCG00000012848	EPS8L2	2.35187e-10	0.693686	0.464	0.059	5.77385e-06
Epiblast	E10_vs_E11	ENSSSCG00000009445	PCDH8	2.37258e-10	-1.23584	0.381	0.775	5.82468e-06
Epiblast	E10_vs_E11	ENSSSCG00000004520	MAPK4	2.38196e-10	-1.32825	0.165	0.559	5.84771e-06
Epiblast	E10_vs_E11	ENSSSCG00000028282	SLC1A4	2.39553e-10	-0.766907	0.845	0.971	5.88103e-06
Epiblast	E10_vs_E11	ENSSSCG00000009962	TFIP11	2.58765e-10	0.626089	0.99	0.98	6.35268e-06
Epiblast	E10_vs_E11	ENSSSCG00000035120	ALKBH5	2.67481e-10	-0.737808	0.979	0.99	6.56667e-06
Epiblast	E10_vs_E11	ENSSSCG00000022839	IFFO2	2.73556e-10	-1.0566	0.196	0.618	6.7158e-06
Epiblast	E10_vs_E11	ENSSSCG00000017671	RNFT1	2.74055e-10	0.540885	0.99	0.902	6.72805e-06
Epiblast	E10_vs_E11	ENSSSCG00000003797	DIRAS3	2.74664e-10	-1.03832	0.526	0.902	6.74299e-06
Epiblast	E10_vs_E11	ENSSSCG00000002474	PPP4R4	2.76564e-10	0.764666	0.804	0.402	6.78965e-06
Epiblast	E10_vs_E11	ENSSSCG00000004765	RMDN3	2.84034e-10	0.642057	0.979	0.951	6.97304e-06
Epiblast	E10_vs_E11	ENSSSCG00000049534	-	2.88732e-10	-0.642885	0.031	0.402	7.08837e-06
Epiblast	E10_vs_E11	ENSSSCG00000017539	HOXB6	2.96904e-10	-0.807188	0.01	0.363	7.28899e-06
Epiblast	E10_vs_E11	ENSSSCG00000003177	BCL2L12	2.97715e-10	0.675397	1	0.912	7.30889e-06
Epiblast	E10_vs_E11	ENSSSCG00000003168	ALDH16A1	2.97972e-10	0.564177	0.99	0.941	7.31521e-06
Epiblast	E10_vs_E11	ENSSSCG00000017496	MIEN1	2.98823e-10	0.575883	1	1	7.3361e-06
Epiblast	E10_vs_E11	ENSSSCG00000006163	PKIA	2.9908e-10	-0.900367	0.598	0.951	7.34241e-06
Epiblast	E10_vs_E11	ENSSSCG00000013860	CHERP	3.0126e-10	0.619493	0.979	0.922	7.39594e-06
Epiblast	E10_vs_E11	ENSSSCG00000051246	-	3.05718e-10	-1.45382	0.01	0.363	7.50538e-06
Epiblast	E10_vs_E11	ENSSSCG00000005287	PSAT1	3.09464e-10	-0.604393	1	1	7.59735e-06
Epiblast	E10_vs_E11	ENSSSCG00000006307	RCSD1	3.21192e-10	-0.899331	0.423	0.902	7.88527e-06
Epiblast	E10_vs_E11	ENSSSCG00000002995	-	3.25051e-10	0.588004	0.979	0.961	7.98001e-06
Epiblast	E10_vs_E11	ENSSSCG00000016473	EPHB6	3.36829e-10	0.89756	0.546	0.157	8.26916e-06
Epiblast	E10_vs_E11	ENSSSCG00000017785	NUFIP2	3.39894e-10	0.565843	1	0.99	8.34439e-06
Epiblast	E10_vs_E11	ENSSSCG00000009100	TNIP3	3.43569e-10	-1.28693	0.072	0.471	8.43462e-06
Epiblast	E10_vs_E11	ENSSSCG00000010780	CYP2E1	3.46337e-10	0.595146	0.876	0.578	8.50256e-06
Epiblast	E10_vs_E11	ENSSSCG00000033590	-	3.5115e-10	-1.08114	0.216	0.627	8.62074e-06
Epiblast	E10_vs_E11	ENSSSCG00000038594	-	3.58124e-10	-0.970792	0.619	0.902	8.79193e-06
Epiblast	E10_vs_E11	ENSSSCG00000016420	INSIG1	3.61177e-10	0.7007	1	1	8.86689e-06
Epiblast	E10_vs_E11	ENSSSCG00000036792	-	3.63196e-10	0.660865	0.948	0.824	8.91646e-06
Epiblast	E10_vs_E11	ENSSSCG00000006040	DPYS	3.64073e-10	1.11635	0.505	0.118	8.93799e-06
Epiblast	E10_vs_E11	ENSSSCG00000015427	ORC5	3.67661e-10	0.611172	0.99	0.843	9.02607e-06
Epiblast	E10_vs_E11	ENSSSCG00000002769	THAP11	3.77717e-10	0.512146	1	1	9.27294e-06
Epiblast	E10_vs_E11	ENSSSCG00000021203	PIK3CB	3.89644e-10	-0.782397	0.722	0.971	9.56576e-06
Epiblast	E10_vs_E11	ENSSSCG00000009814	ANAPC5	3.90854e-10	0.522217	0.969	0.961	9.59546e-06
Epiblast	E10_vs_E11	ENSSSCG00000007199	SLC52A3	3.92248e-10	-1.72497	0.113	0.529	9.62968e-06
Epiblast	E10_vs_E11	ENSSSCG00000023627	-	4.04156e-10	-1.26022	0.062	0.461	9.92204e-06
Epiblast	E10_vs_E11	ENSSSCG00000013740	SYCE2	4.17658e-10	0.840401	0.639	0.245	1.02535e-05
Epiblast	E10_vs_E11	ENSSSCG00000008617	FAM49A	4.1796e-10	0.521809	1	0.902	1.02609e-05
Epiblast	E10_vs_E11	ENSSSCG00000035238	ELOVL1	4.23904e-10	0.524495	1	0.961	1.04068e-05
Epiblast	E10_vs_E11	ENSSSCG00000044758	-	4.26091e-10	-1.50578	0.021	0.382	1.04605e-05
Epiblast	E10_vs_E11	ENSSSCG00000015525	TOR3A	4.46311e-10	0.594328	0.979	0.912	1.09569e-05
Epiblast	E10_vs_E11	ENSSSCG00000020813	FAM20C	4.55239e-10	0.84877	0.753	0.363	1.11761e-05
Epiblast	E10_vs_E11	ENSSSCG00000036152	TSPAN15	4.58911e-10	0.537718	0.979	0.824	1.12663e-05
Epiblast	E10_vs_E11	ENSSSCG00000031690	TLDC2	4.60521e-10	0.627449	0.959	0.765	1.13058e-05
Epiblast	E10_vs_E11	ENSSSCG00000018008	SCO1	4.64933e-10	0.50416	1	0.971	1.14141e-05
Epiblast	E10_vs_E11	ENSSSCG00000050137	-	4.65504e-10	0.780223	0.773	0.343	1.14281e-05
Epiblast	E10_vs_E11	ENSSSCG00000042666	-	4.68464e-10	-1.0782	0.155	0.588	1.15008e-05
Epiblast	E10_vs_E11	ENSSSCG00000048201	-	4.69826e-10	0.56836	0.67	0.235	1.15342e-05
Epiblast	E10_vs_E11	ENSSSCG00000043169	-	4.7215e-10	0.875159	0.876	0.618	1.15913e-05
Epiblast	E10_vs_E11	ENSSSCG00000001818	FES	4.86204e-10	0.591247	1	0.902	1.19363e-05
Epiblast	E10_vs_E11	ENSSSCG00000003687	EPB41L3	4.89184e-10	-0.871878	0.66	0.922	1.20095e-05
Epiblast	E10_vs_E11	ENSSSCG00000008682	NSD2	4.90194e-10	-0.933115	0.567	0.882	1.20343e-05
Epiblast	E10_vs_E11	ENSSSCG00000023229	ETV5	4.9205e-10	0.739826	0.969	0.824	1.20798e-05
Epiblast	E10_vs_E11	ENSSSCG00000000847	TDG	4.93464e-10	-0.505678	1	1	1.21145e-05
Epiblast	E10_vs_E11	ENSSSCG00000013332	KIF18A	4.93575e-10	-0.975489	0.619	0.912	1.21173e-05
Epiblast	E10_vs_E11	ENSSSCG00000022353	RAP1GDS1	4.93901e-10	0.593406	0.99	0.912	1.21253e-05
Epiblast	E10_vs_E11	ENSSSCG00000002287	MPP5	5.05534e-10	0.563592	1	0.951	1.24109e-05
Epiblast	E10_vs_E11	ENSSSCG00000014420	JAKMIP2	5.09338e-10	0.8538	0.866	0.559	1.25042e-05
Epiblast	E10_vs_E11	ENSSSCG00000035582	GIPC2	5.10225e-10	0.705836	0.866	0.569	1.2526e-05
Epiblast	E10_vs_E11	ENSSSCG00000013181	SERPING1	5.12973e-10	0.527453	1	0.98	1.25935e-05
Epiblast	E10_vs_E11	ENSSSCG00000009083	SPRY1	5.13955e-10	-1.05576	0.753	0.931	1.26176e-05
Epiblast	E10_vs_E11	ENSSSCG00000005626	FPGS	5.19318e-10	0.641395	0.948	0.804	1.27493e-05
Epiblast	E10_vs_E11	ENSSSCG00000011208	ZNF385D	5.27213e-10	0.676718	0.845	0.441	1.29431e-05
Epiblast	E10_vs_E11	ENSSSCG00000032613	SNAI1	5.39879e-10	-1.06294	0.866	0.99	1.3254e-05
Epiblast	E10_vs_E11	ENSSSCG00000044084	-	5.54424e-10	0.604296	0.969	0.912	1.36111e-05
Epiblast	E10_vs_E11	ENSSSCG00000013928	-	5.57308e-10	0.669229	0.969	0.843	1.36819e-05
Epiblast	E10_vs_E11	ENSSSCG00000026409	TYR	5.58487e-10	1.23985	0.443	0.078	1.37109e-05
Epiblast	E10_vs_E11	ENSSSCG00000028810	-	5.59967e-10	-1.16476	0.155	0.578	1.37472e-05
Epiblast	E10_vs_E11	ENSSSCG00000043378	-	5.66058e-10	-1.50412	0.052	0.441	1.38967e-05
Epiblast	E10_vs_E11	ENSSSCG00000019358	-	5.81169e-10	-0.893929	0.381	0.784	1.42677e-05
Epiblast	E10_vs_E11	ENSSSCG00000033325	TRIM35	5.84493e-10	-0.749734	0.464	0.853	1.43493e-05
Epiblast	E10_vs_E11	ENSSSCG00000014445	CDX1	5.88484e-10	-1.23338	0.268	0.657	1.44473e-05
Epiblast	E10_vs_E11	ENSSSCG00000039089	-	5.95201e-10	0.661171	0.443	0.069	1.46122e-05
Epiblast	E10_vs_E11	ENSSSCG00000038772	IKBIP	5.97393e-10	-1.04523	0.34	0.745	1.4666e-05
Epiblast	E10_vs_E11	ENSSSCG00000050258	-	6.00783e-10	1.22298	0.464	0.088	1.47492e-05
Epiblast	E10_vs_E11	ENSSSCG00000011901	TMEM39A	6.08771e-10	-0.683206	0.959	1	1.49453e-05
Epiblast	E10_vs_E11	ENSSSCG00000011689	PLOD2	6.12085e-10	-0.645619	0.979	0.99	1.50267e-05
Epiblast	E10_vs_E11	ENSSSCG00000010698	FGFR2	6.1619e-10	0.777066	0.918	0.716	1.51275e-05
Epiblast	E10_vs_E11	ENSSSCG00000022634	-	6.16618e-10	0.654439	0.959	0.863	1.5138e-05
Epiblast	E10_vs_E11	ENSSSCG00000017066	GEMIN5	6.18386e-10	0.550986	1	0.99	1.51814e-05
Epiblast	E10_vs_E11	ENSSSCG00000032752	ZBTB43	6.28549e-10	0.849862	0.928	0.706	1.54309e-05
Epiblast	E10_vs_E11	ENSSSCG00000048450	-	6.31556e-10	1.34558	0.464	0.078	1.55047e-05
Epiblast	E10_vs_E11	ENSSSCG00000006371	USF1	6.36442e-10	0.516767	1	0.99	1.56246e-05
Epiblast	E10_vs_E11	ENSSSCG00000012904	AIP	6.50059e-10	0.529018	1	0.98	1.59589e-05
Epiblast	E10_vs_E11	ENSSSCG00000007135	NINL	6.62046e-10	0.529984	0.99	0.922	1.62532e-05
Epiblast	E10_vs_E11	ENSSSCG00000032408	CASP7	6.73208e-10	-0.991984	0.474	0.843	1.65273e-05
Epiblast	E10_vs_E11	ENSSSCG00000014406	PRELID2	6.80182e-10	-1.08643	0.175	0.588	1.66985e-05
Epiblast	E10_vs_E11	ENSSSCG00000030432	RAB42	6.87245e-10	0.983838	0.649	0.275	1.68719e-05
Epiblast	E10_vs_E11	ENSSSCG00000000297	PDE1B	6.96987e-10	0.622996	0.433	0.049	1.7111e-05
Epiblast	E10_vs_E11	ENSSSCG00000024418	RHOU	7.0805e-10	-0.671256	0.134	0.539	1.73826e-05
Epiblast	E10_vs_E11	ENSSSCG00000025616	SENP8	7.1342e-10	0.768536	0.938	0.882	1.75145e-05
Epiblast	E10_vs_E11	ENSSSCG00000031706	-	7.14117e-10	-0.822471	0.093	0.5	1.75316e-05
Epiblast	E10_vs_E11	ENSSSCG00000042149	-	7.24222e-10	0.930091	0.928	0.735	1.77797e-05
Epiblast	E10_vs_E11	ENSSSCG00000022159	FNDC3A	7.24935e-10	-0.801452	0.897	0.99	1.77971e-05
Epiblast	E10_vs_E11	ENSSSCG00000050554	-	7.29415e-10	-1.11591	0.113	0.51	1.79071e-05
Epiblast	E10_vs_E11	ENSSSCG00000033919	DCLK1	7.29624e-10	-1.08505	0.381	0.755	1.79123e-05
Epiblast	E10_vs_E11	ENSSSCG00000024692	RRBP1	7.4918e-10	-0.516993	1	1	1.83924e-05
Epiblast	E10_vs_E11	ENSSSCG00000004517	CXXC1	7.59553e-10	0.526518	0.979	0.99	1.8647e-05
Epiblast	E10_vs_E11	ENSSSCG00000012903	PITPNM1	7.66625e-10	0.524224	1	0.98	1.88206e-05
Epiblast	E10_vs_E11	ENSSSCG00000024780	ZFAND1	7.74181e-10	0.544588	0.979	0.98	1.90061e-05
Epiblast	E10_vs_E11	ENSSSCG00000006197	SULF1	7.95336e-10	0.703404	0.907	0.657	1.95255e-05
Epiblast	E10_vs_E11	ENSSSCG00000028168	TAF7	8.01431e-10	0.560799	1	0.99	1.96751e-05
Epiblast	E10_vs_E11	ENSSSCG00000008924	UBA6	8.1321e-10	0.596084	0.979	0.804	1.99643e-05
Epiblast	E10_vs_E11	ENSSSCG00000039255	-	8.14902e-10	0.57896	0.526	0.118	2.00058e-05
Epiblast	E10_vs_E11	ENSSSCG00000031590	SYT13	8.25462e-10	0.78609	0.598	0.186	2.02651e-05
Epiblast	E10_vs_E11	ENSSSCG00000040147	SHISA3	8.30799e-10	-1.42815	0.093	0.49	2.03961e-05
Epiblast	E10_vs_E11	ENSSSCG00000009112	SEC24D	8.34331e-10	-1.23683	0.557	0.843	2.04828e-05
Epiblast	E10_vs_E11	ENSSSCG00000044004	-	8.42202e-10	0.592804	0.959	0.931	2.06761e-05
Epiblast	E10_vs_E11	ENSSSCG00000023996	CASC4	8.53968e-10	0.605568	1	0.951	2.09649e-05
Epiblast	E10_vs_E11	ENSSSCG00000005065	AP5M1	8.631e-10	0.641725	0.969	0.902	2.11891e-05
Epiblast	E10_vs_E11	ENSSSCG00000032967	CACNB3	8.77177e-10	-0.941507	0.144	0.549	2.15347e-05
Epiblast	E10_vs_E11	ENSSSCG00000006984	VPS37A	8.91012e-10	0.580616	1	0.941	2.18743e-05
Epiblast	E10_vs_E11	ENSSSCG00000013932	LPAR2	9.30753e-10	0.782383	0.887	0.706	2.285e-05
Epiblast	E10_vs_E11	ENSSSCG00000020743	RABGAP1	9.32634e-10	0.563247	1	0.912	2.28962e-05
Epiblast	E10_vs_E11	ENSSSCG00000007032	PLAT	9.32998e-10	-0.628574	0.959	1	2.29051e-05
Epiblast	E10_vs_E11	ENSSSCG00000029186	SEZ6L2	9.38208e-10	0.609296	0.979	0.922	2.3033e-05
Epiblast	E10_vs_E11	ENSSSCG00000014437	PPARGC1B	9.59857e-10	0.769005	0.557	0.157	2.35645e-05
Epiblast	E10_vs_E11	ENSSSCG00000002007	FITM1	9.65551e-10	-0.551613	1	1	2.37043e-05
Epiblast	E10_vs_E11	ENSSSCG00000042541	-	1.00521e-09	0.970416	0.598	0.196	2.46778e-05
Epiblast	E10_vs_E11	ENSSSCG00000036081	TBC1D20	1.00526e-09	-0.818344	0.825	0.961	2.46792e-05
Epiblast	E10_vs_E11	ENSSSCG00000037577	CHAC2	1.01554e-09	0.722895	0.907	0.696	2.49315e-05
Epiblast	E10_vs_E11	ENSSSCG00000003135	KCNJ14	1.04077e-09	0.762752	0.474	0.088	2.55509e-05
Epiblast	E10_vs_E11	ENSSSCG00000007000	FAT1	1.06335e-09	0.589665	0.979	0.961	2.61053e-05
Epiblast	E10_vs_E11	ENSSSCG00000050373	-	1.06536e-09	0.72143	0.639	0.186	2.61547e-05
Epiblast	E10_vs_E11	ENSSSCG00000005971	-	1.0885e-09	0.788627	0.773	0.382	2.67226e-05
Epiblast	E10_vs_E11	ENSSSCG00000013469	ZNF555	1.11252e-09	0.829959	0.804	0.471	2.73124e-05
Epiblast	E10_vs_E11	ENSSSCG00000008096	ZC3H6	1.13053e-09	-1.17556	0.216	0.608	2.77546e-05
Epiblast	E10_vs_E11	ENSSSCG00000043963	-	1.14929e-09	0.543543	0.608	0.186	2.8215e-05
Epiblast	E10_vs_E11	ENSSSCG00000009674	ELP3	1.15098e-09	0.85758	0.897	0.716	2.82566e-05
Epiblast	E10_vs_E11	ENSSSCG00000017540	HOXB5	1.16059e-09	-0.808749	0	0.324	2.84925e-05
Epiblast	E10_vs_E11	ENSSSCG00000028905	TNIK	1.17354e-09	1.06227	0.742	0.382	2.88104e-05
Epiblast	E10_vs_E11	ENSSSCG00000031537	HAND2	1.19376e-09	-0.776417	0.01	0.343	2.93067e-05
Epiblast	E10_vs_E11	ENSSSCG00000010235	SIRT1	1.20176e-09	0.705821	0.969	0.951	2.95031e-05
Epiblast	E10_vs_E11	ENSSSCG00000015786	PRIMPOL	1.21932e-09	-0.505365	1	1	2.99343e-05
Epiblast	E10_vs_E11	ENSSSCG00000000462	RXYLT1	1.26929e-09	-0.840183	0.34	0.784	3.11611e-05
Epiblast	E10_vs_E11	ENSSSCG00000033591	CHD9	1.29833e-09	0.56438	1	0.961	3.18741e-05
Epiblast	E10_vs_E11	ENSSSCG00000025000	SYNDIG1L	1.31407e-09	-0.857661	0.144	0.569	3.22605e-05
Epiblast	E10_vs_E11	ENSSSCG00000025416	CAMKV	1.32366e-09	0.868572	0.804	0.48	3.24957e-05
Epiblast	E10_vs_E11	ENSSSCG00000038453	SYNPO	1.38234e-09	-0.764933	0.041	0.402	3.39365e-05
Epiblast	E10_vs_E11	ENSSSCG00000010212	-	1.38489e-09	0.800637	0.887	0.559	3.3999e-05
Epiblast	E10_vs_E11	ENSSSCG00000002396	GSTZ1	1.39538e-09	0.930157	0.784	0.48	3.42567e-05
Epiblast	E10_vs_E11	ENSSSCG00000040339	ZFHX2	1.40125e-09	1.2123	0.577	0.186	3.44008e-05
Epiblast	E10_vs_E11	ENSSSCG00000008164	MAP4K4	1.40185e-09	-0.500053	0.99	1	3.44154e-05
Epiblast	E10_vs_E11	ENSSSCG00000036445	-	1.40306e-09	0.552942	0.918	0.598	3.44451e-05
Epiblast	E10_vs_E11	ENSSSCG00000026454	PMAIP1	1.40348e-09	0.651807	1	1	3.44554e-05
Epiblast	E10_vs_E11	ENSSSCG00000013655	ICAM1	1.40763e-09	-0.94921	0.361	0.794	3.45573e-05
Epiblast	E10_vs_E11	ENSSSCG00000036466	METTL21A	1.42101e-09	-0.654121	0.825	0.99	3.48859e-05
Epiblast	E10_vs_E11	ENSSSCG00000013593	-	1.42199e-09	0.591943	0.639	0.186	3.49098e-05
Epiblast	E10_vs_E11	ENSSSCG00000009738	GALNT9	1.42576e-09	0.693147	0.309	0	3.50024e-05
Epiblast	E10_vs_E11	ENSSSCG00000030156	APBB1IP	1.45461e-09	-1.43947	0.052	0.422	3.57106e-05
Epiblast	E10_vs_E11	ENSSSCG00000031617	SFT2D2	1.50292e-09	0.855159	0.856	0.637	3.68968e-05
Epiblast	E10_vs_E11	ENSSSCG00000036030	INKA2	1.59425e-09	-0.965842	0.515	0.873	3.91389e-05
Epiblast	E10_vs_E11	ENSSSCG00000025423	KCNK5	1.68974e-09	1.07442	0.763	0.471	4.14831e-05
Epiblast	E10_vs_E11	ENSSSCG00000025965	SPDL1	1.7098e-09	-0.577934	0.959	1	4.19755e-05
Epiblast	E10_vs_E11	ENSSSCG00000031378	KBTBD6	1.73266e-09	0.644593	0.948	0.853	4.25368e-05
Epiblast	E10_vs_E11	ENSSSCG00000009335	B3GLCT	1.74471e-09	-0.947375	0.299	0.686	4.28327e-05
Epiblast	E10_vs_E11	ENSSSCG00000005425	SLC44A1	1.75903e-09	0.545711	0.969	0.99	4.31842e-05
Epiblast	E10_vs_E11	ENSSSCG00000005288	TLE4	1.80554e-09	-0.625936	0.938	1	4.43259e-05
Epiblast	E10_vs_E11	ENSSSCG00000015499	RABGAP1L	1.8474e-09	0.915957	0.845	0.647	4.53538e-05
Epiblast	E10_vs_E11	ENSSSCG00000043153	-	1.84883e-09	1.18447	0.515	0.127	4.53888e-05
Epiblast	E10_vs_E11	ENSSSCG00000039271	ST8SIA2	1.87303e-09	-0.900927	0.031	0.382	4.5983e-05
Epiblast	E10_vs_E11	ENSSSCG00000006703	PRKAB2	1.87802e-09	0.501558	1	0.98	4.61053e-05
Epiblast	E10_vs_E11	ENSSSCG00000042714	-	1.87869e-09	-1.21885	0.052	0.412	4.61218e-05
Epiblast	E10_vs_E11	ENSSSCG00000027516	CIR1	1.90714e-09	-0.594095	0.979	0.971	4.68202e-05
Epiblast	E10_vs_E11	ENSSSCG00000007605	TMEM130	2.03353e-09	0.717767	0.557	0.147	4.99232e-05
Epiblast	E10_vs_E11	ENSSSCG00000035413	-	2.05249e-09	-0.890855	0.423	0.755	5.03887e-05
Epiblast	E10_vs_E11	ENSSSCG00000015037	IL18	2.09651e-09	0.925219	0.876	0.696	5.14692e-05
Epiblast	E10_vs_E11	ENSSSCG00000003333	C1QTNF12	2.09982e-09	0.839712	0.66	0.284	5.15505e-05
Epiblast	E10_vs_E11	ENSSSCG00000041731	-	2.12026e-09	0.506459	1	0.961	5.20524e-05
Epiblast	E10_vs_E11	ENSSSCG00000045457	-	2.14721e-09	-1.64988	0.021	0.353	5.27141e-05
Epiblast	E10_vs_E11	ENSSSCG00000027478	PPCDC	2.18937e-09	0.641599	0.959	0.824	5.37489e-05
Epiblast	E10_vs_E11	ENSSSCG00000003081	CEACAM16	2.19249e-09	-1.07526	0.01	0.343	5.38256e-05
Epiblast	E10_vs_E11	ENSSSCG00000029536	SCTR	2.19875e-09	1.04465	0.794	0.618	5.39793e-05
Epiblast	E10_vs_E11	ENSSSCG00000048853	-	2.2465e-09	-1.71986	0.082	0.451	5.51515e-05
Epiblast	E10_vs_E11	ENSSSCG00000021573	KCNJ5	2.25493e-09	-0.717361	0	0.314	5.53584e-05
Epiblast	E10_vs_E11	ENSSSCG00000008513	BIRC6	2.32369e-09	0.667931	0.969	0.912	5.70467e-05
Epiblast	E10_vs_E11	ENSSSCG00000001882	NEIL1	2.33259e-09	0.579454	0.825	0.402	5.72651e-05
Epiblast	E10_vs_E11	ENSSSCG00000036001	RNF170	2.36244e-09	-0.553654	0.938	0.971	5.79979e-05
Epiblast	E10_vs_E11	ENSSSCG00000016913	DDX4	2.37487e-09	1.04477	0.454	0.098	5.8303e-05
Epiblast	E10_vs_E11	ENSSSCG00000011663	RBP2	2.41414e-09	0.52973	0.979	0.971	5.92672e-05
Epiblast	E10_vs_E11	ENSSSCG00000009840	PRKAB1	2.42439e-09	0.518601	0.99	0.98	5.95188e-05
Epiblast	E10_vs_E11	ENSSSCG00000007264	-	2.4537e-09	0.509144	0.99	0.961	6.02383e-05
Epiblast	E10_vs_E11	ENSSSCG00000005981	FBXO32	2.48884e-09	-0.951187	0.052	0.422	6.11011e-05
Epiblast	E10_vs_E11	ENSSSCG00000000759	WNT5B	2.50316e-09	-1.14254	0.67	0.922	6.14527e-05
Epiblast	E10_vs_E11	ENSSSCG00000029284	NPHS1	2.51352e-09	0.625353	0.773	0.343	6.17069e-05
Epiblast	E10_vs_E11	ENSSSCG00000032097	DUSP16	2.61521e-09	-0.762687	0.639	0.941	6.42034e-05
Epiblast	E10_vs_E11	ENSSSCG00000046413	-	2.63424e-09	1.03535	0.649	0.294	6.46706e-05
Epiblast	E10_vs_E11	ENSSSCG00000021672	WBP2	2.69807e-09	-0.770937	0.649	0.892	6.62376e-05
Epiblast	E10_vs_E11	ENSSSCG00000024687	FANCA	2.7017e-09	0.919195	0.856	0.569	6.63268e-05
Epiblast	E10_vs_E11	ENSSSCG00000031723	RAB39A	2.72353e-09	0.675888	0.742	0.382	6.68626e-05
Epiblast	E10_vs_E11	ENSSSCG00000008589	WDCP	2.76304e-09	0.817912	0.701	0.392	6.78326e-05
Epiblast	E10_vs_E11	ENSSSCG00000017692	LHX1	2.7908e-09	-1.12631	0.041	0.392	6.85141e-05
Epiblast	E10_vs_E11	ENSSSCG00000036381	RBMS3	2.80554e-09	0.88651	0.412	0.059	6.88761e-05
Epiblast	E10_vs_E11	ENSSSCG00000032674	TCEA3	2.90468e-09	-1.21105	0.649	0.873	7.131e-05
Epiblast	E10_vs_E11	ENSSSCG00000008055	TEDC2	2.9576e-09	0.760549	0.876	0.725	7.26091e-05
Epiblast	E10_vs_E11	ENSSSCG00000017038	PWWP2A	3.00488e-09	0.591017	0.969	0.892	7.37698e-05
Epiblast	E10_vs_E11	ENSSSCG00000009172	PPP3CA	3.04419e-09	-1.03342	0.289	0.686	7.47348e-05
Epiblast	E10_vs_E11	ENSSSCG00000004795	MEIS2	3.28066e-09	-0.829136	0.144	0.539	8.05401e-05
Epiblast	E10_vs_E11	ENSSSCG00000001848	MESP2	3.31917e-09	-0.959369	0.32	0.706	8.14855e-05
Epiblast	E10_vs_E11	ENSSSCG00000027806	SAMHD1	3.32857e-09	0.602697	0.948	0.794	8.17163e-05
Epiblast	E10_vs_E11	ENSSSCG00000013771	PRKACA	3.45803e-09	-0.55304	0.99	1	8.48947e-05
Epiblast	E10_vs_E11	ENSSSCG00000047088	-	3.47568e-09	-1.04835	0.392	0.735	8.5328e-05
Epiblast	E10_vs_E11	ENSSSCG00000014161	-	3.4992e-09	0.67831	0.742	0.324	8.59053e-05
Epiblast	E10_vs_E11	ENSSSCG00000028033	SECISBP2	3.56903e-09	0.575481	0.979	0.951	8.76198e-05
Epiblast	E10_vs_E11	ENSSSCG00000048833	-	3.57925e-09	-1.88971	0.175	0.608	8.78707e-05
Epiblast	E10_vs_E11	ENSSSCG00000017313	-	3.76666e-09	0.666022	0.505	0.118	9.24715e-05
Epiblast	E10_vs_E11	ENSSSCG00000037423	-	3.77413e-09	-0.77145	0.227	0.608	9.26549e-05
Epiblast	E10_vs_E11	ENSSSCG00000026498	-	3.87446e-09	0.61125	0.928	0.647	9.5118e-05
Epiblast	E10_vs_E11	ENSSSCG00000043791	-	3.91081e-09	0.640472	0.979	0.931	9.60103e-05
Epiblast	E10_vs_E11	ENSSSCG00000035189	-	3.91563e-09	0.860055	0.866	0.716	9.61287e-05
Epiblast	E10_vs_E11	ENSSSCG00000007155	C20orf194	3.9437e-09	0.808414	0.876	0.588	9.68178e-05
Epiblast	E10_vs_E11	ENSSSCG00000050722	-	3.94392e-09	0.600693	0.969	0.931	9.68232e-05
Epiblast	E10_vs_E11	ENSSSCG00000005391	MSANTD3-TMEFF1	4.02283e-09	-0.510597	0.907	0.98	9.87605e-05
Epiblast	E10_vs_E11	ENSSSCG00000005196	DMAC1	4.03472e-09	0.601116	0.969	0.931	9.90523e-05
Epiblast	E10_vs_E11	ENSSSCG00000025117	ATN1	4.06453e-09	-0.85345	0.381	0.706	9.97841e-05
Epiblast	E10_vs_E11	ENSSSCG00000010876	DESI2	4.07387e-09	-0.630383	0.969	1	0.000100014
Epiblast	E10_vs_E11	ENSSSCG00000006552	HAX1	4.08443e-09	0.531004	0.99	0.961	0.000100273
Epiblast	E10_vs_E11	ENSSSCG00000016629	ST7	4.11733e-09	-0.87382	0.278	0.676	0.000101081
Epiblast	E10_vs_E11	ENSSSCG00000005076	KIAA0586	4.21042e-09	-0.540809	0.887	0.98	0.000103366
Epiblast	E10_vs_E11	ENSSSCG00000033298	-	4.2224e-09	-0.738861	0.804	0.98	0.00010366
Epiblast	E10_vs_E11	ENSSSCG00000051590	-	4.37977e-09	0.99382	0.474	0.108	0.000107523
Epiblast	E10_vs_E11	ENSSSCG00000000669	GDF3	4.50165e-09	0.518266	0.99	0.941	0.000110516
Epiblast	E10_vs_E11	ENSSSCG00000011125	GATA3	4.67891e-09	-0.865033	0.278	0.676	0.000114867
Epiblast	E10_vs_E11	ENSSSCG00000011729	-	4.70366e-09	-0.781722	0.598	0.922	0.000115475
Epiblast	E10_vs_E11	ENSSSCG00000017495	GRB7	4.72508e-09	0.603833	0.856	0.608	0.000116001
Epiblast	E10_vs_E11	ENSSSCG00000047471	-	4.81167e-09	0.909493	0.433	0.078	0.000118126
Epiblast	E10_vs_E11	ENSSSCG00000035218	ADA2	4.89653e-09	0.752888	0.835	0.618	0.00012021
Epiblast	E10_vs_E11	ENSSSCG00000002443	TC2N	4.99807e-09	0.739939	0.938	0.657	0.000122703
Epiblast	E10_vs_E11	ENSSSCG00000043687	TNNI3	4.99901e-09	0.510108	0.979	0.971	0.000122726
Epiblast	E10_vs_E11	ENSSSCG00000004550	OAZ2	5.15441e-09	0.548715	0.948	0.873	0.000126541
Epiblast	E10_vs_E11	ENSSSCG00000012054	DOP1B	5.27252e-09	0.78263	0.526	0.127	0.00012944
Epiblast	E10_vs_E11	ENSSSCG00000026302	-	5.33231e-09	-0.77544	0.742	0.951	0.000130908
Epiblast	E10_vs_E11	ENSSSCG00000027646	TIPARP	5.34521e-09	-0.80887	0.485	0.863	0.000131225
Epiblast	E10_vs_E11	ENSSSCG00000015399	SEMA3E	5.44604e-09	-0.918114	0.021	0.343	0.0001337
Epiblast	E10_vs_E11	ENSSSCG00000016170	BARD1	5.49392e-09	0.760853	0.907	0.843	0.000134876
Epiblast	E10_vs_E11	ENSSSCG00000045786	-	5.50582e-09	0.604368	0.33	0.02	0.000135168
Epiblast	E10_vs_E11	ENSSSCG00000024108	SLC43A2	5.56876e-09	0.571969	0.918	0.696	0.000136713
Epiblast	E10_vs_E11	ENSSSCG00000021676	HEATR4	5.651e-09	0.589258	0.67	0.265	0.000138732
Epiblast	E10_vs_E11	ENSSSCG00000032538	GCM1	5.70225e-09	-1.02557	0.309	0.627	0.00013999
Epiblast	E10_vs_E11	ENSSSCG00000009486	SLITRK6	5.71961e-09	0.858478	0.588	0.196	0.000140416
Epiblast	E10_vs_E11	ENSSSCG00000039241	-	5.81656e-09	0.754043	0.845	0.627	0.000142796
Epiblast	E10_vs_E11	ENSSSCG00000015425	SLC26A5	5.83903e-09	0.971668	0.402	0.059	0.000143348
Epiblast	E10_vs_E11	ENSSSCG00000033176	SAP30L	5.92162e-09	0.639509	0.979	0.804	0.000145376
Epiblast	E10_vs_E11	ENSSSCG00000004070	SCAF8	5.93412e-09	0.646497	0.948	0.922	0.000145683
Epiblast	E10_vs_E11	ENSSSCG00000003171	PTH2	5.94092e-09	0.678644	0.835	0.422	0.00014585
Epiblast	E10_vs_E11	ENSSSCG00000034395	CREB1	5.94707e-09	0.657548	0.969	0.843	0.000146001
Epiblast	E10_vs_E11	ENSSSCG00000024384	DCAF12	5.95481e-09	-0.620719	0.825	0.961	0.000146191
Epiblast	E10_vs_E11	ENSSSCG00000005075	TOMM20L	5.97673e-09	-0.509354	1	1	0.000146729
Epiblast	E10_vs_E11	ENSSSCG00000011522	CNTN3	6.10288e-09	0.917073	0.577	0.196	0.000149826
Epiblast	E10_vs_E11	ENSSSCG00000046150	-	6.10369e-09	-1.67804	0.041	0.382	0.000149846
Epiblast	E10_vs_E11	ENSSSCG00000010987	UBAP2	6.13536e-09	-0.662051	0.845	0.99	0.000150623
Epiblast	E10_vs_E11	ENSSSCG00000042423	-	6.3151e-09	-1.91335	0.072	0.431	0.000155036
Epiblast	E10_vs_E11	ENSSSCG00000003114	DHX34	6.44447e-09	0.614197	0.948	0.775	0.000158212
Epiblast	E10_vs_E11	ENSSSCG00000030018	ZNF396	6.49467e-09	0.597526	0.948	0.922	0.000159444
Epiblast	E10_vs_E11	ENSSSCG00000029813	TSPAN5	6.69668e-09	-0.670486	0.505	0.824	0.000164404
Epiblast	E10_vs_E11	ENSSSCG00000008560	DPYSL5	6.80338e-09	0.566918	0.959	0.735	0.000167023
Epiblast	E10_vs_E11	ENSSSCG00000017806	MRM3	6.83301e-09	0.595903	0.979	0.931	0.00016775
Epiblast	E10_vs_E11	ENSSSCG00000046045	-	7.06861e-09	-1.26157	0.082	0.441	0.000173534
Epiblast	E10_vs_E11	ENSSSCG00000006214	RRS1	7.0715e-09	0.542976	0.99	1	0.000173605
Epiblast	E10_vs_E11	ENSSSCG00000045210	-	7.07622e-09	-1.12013	0.474	0.765	0.000173721
Epiblast	E10_vs_E11	ENSSSCG00000028892	-	7.17111e-09	0.621085	0.918	0.745	0.000176051
Epiblast	E10_vs_E11	ENSSSCG00000011629	ACAD11	7.26602e-09	0.675356	0.845	0.529	0.000178381
Epiblast	E10_vs_E11	ENSSSCG00000038662	ZBED8	7.31079e-09	-0.758783	0.093	0.461	0.00017948
Epiblast	E10_vs_E11	ENSSSCG00000001398	-	7.44874e-09	-0.792211	0.959	0.99	0.000182867
Epiblast	E10_vs_E11	ENSSSCG00000036549	DPYSL3	7.57615e-09	0.686776	0.876	0.52	0.000185994
Epiblast	E10_vs_E11	ENSSSCG00000036944	-	7.60801e-09	0.57344	0.969	0.931	0.000186777
Epiblast	E10_vs_E11	ENSSSCG00000045906	-	7.61997e-09	-0.907037	0.144	0.51	0.00018707
Epiblast	E10_vs_E11	ENSSSCG00000040057	EOMES	7.75558e-09	-1.03178	0.722	0.922	0.000190399
Epiblast	E10_vs_E11	ENSSSCG00000043327	-	7.84224e-09	0.954086	0.361	0.039	0.000192527
Epiblast	E10_vs_E11	ENSSSCG00000050662	-	7.85195e-09	-0.661068	0.041	0.382	0.000192765
Epiblast	E10_vs_E11	ENSSSCG00000016981	CPEB4	7.87745e-09	-0.768625	0.515	0.882	0.000193391
Epiblast	E10_vs_E11	ENSSSCG00000005102	AEN	7.89172e-09	-0.592899	0.979	0.99	0.000193742
Epiblast	E10_vs_E11	ENSSSCG00000013331	METTL15	8.23357e-09	0.62102	0.887	0.667	0.000202134
Epiblast	E10_vs_E11	ENSSSCG00000010874	ADSS	8.56563e-09	0.515319	1	0.961	0.000210286
Epiblast	E10_vs_E11	ENSSSCG00000038919	RP9	8.60197e-09	-0.793239	0.773	0.931	0.000211178
Epiblast	E10_vs_E11	ENSSSCG00000036482	ZSWIM7	8.61905e-09	0.735384	0.928	0.784	0.000211598
Epiblast	E10_vs_E11	ENSSSCG00000017779	PHF12	8.65653e-09	0.656184	0.897	0.696	0.000212518
Epiblast	E10_vs_E11	ENSSSCG00000017720	CCL1	8.68037e-09	-1.08214	0	0.294	0.000213103
Epiblast	E10_vs_E11	ENSSSCG00000026386	SLC30A2	9.26293e-09	0.647838	0.629	0.235	0.000227405
Epiblast	E10_vs_E11	ENSSSCG00000001481	HCRTR2	9.62764e-09	-0.958155	0.206	0.578	0.000236359
Epiblast	E10_vs_E11	ENSSSCG00000000804	ANO6	9.66672e-09	-0.827302	0.66	0.951	0.000237318
Epiblast	E10_vs_E11	ENSSSCG00000027700	RPRD1A	9.75871e-09	0.538855	0.99	0.922	0.000239576
Epiblast	E10_vs_E11	ENSSSCG00000033518	LLGL2	9.77688e-09	0.535055	0.959	0.843	0.000240022
Epiblast	E10_vs_E11	ENSSSCG00000000688	LAG3	9.80247e-09	0.785818	0.753	0.373	0.000240651
Epiblast	E10_vs_E11	ENSSSCG00000024927	STX12	9.8168e-09	-0.621232	0.918	0.99	0.000241002
Epiblast	E10_vs_E11	ENSSSCG00000010922	ELF3	9.8204e-09	-0.911552	0.206	0.618	0.000241091
Epiblast	E10_vs_E11	ENSSSCG00000039107	-	9.99878e-09	0.540263	0.969	0.971	0.00024547
Epiblast	E10_vs_E11	ENSSSCG00000000455	LRIG3	1.03434e-08	-1.19414	0.412	0.735	0.00025393
Epiblast	E10_vs_E11	ENSSSCG00000049361	-	1.03918e-08	0.530517	0.887	0.559	0.00025512
Epiblast	E10_vs_E11	ENSSSCG00000002806	MMP15	1.04485e-08	-0.898439	0.237	0.627	0.000256511
Epiblast	E10_vs_E11	ENSSSCG00000050185	-	1.07699e-08	-0.90593	0.113	0.471	0.000264401
Epiblast	E10_vs_E11	ENSSSCG00000032580	MGST1	1.08205e-08	0.668988	0.959	0.853	0.000265644
Epiblast	E10_vs_E11	ENSSSCG00000040187	-	1.10248e-08	-0.580214	0.268	0.725	0.00027066
Epiblast	E10_vs_E11	ENSSSCG00000016925	PLK2	1.13294e-08	-0.841527	0.845	0.98	0.000278138
Epiblast	E10_vs_E11	ENSSSCG00000006095	CCNE2	1.16336e-08	-0.553258	0.969	1	0.000285606
Epiblast	E10_vs_E11	ENSSSCG00000013900	-	1.16469e-08	0.554342	0.897	0.618	0.000285931
Epiblast	E10_vs_E11	ENSSSCG00000013297	CD44	1.17697e-08	-0.661528	0.289	0.676	0.000288947
Epiblast	E10_vs_E11	ENSSSCG00000009589	SYK	1.20319e-08	-0.742486	0.144	0.529	0.000295383
Epiblast	E10_vs_E11	ENSSSCG00000000963	SYCE3	1.23081e-08	0.698289	0.278	0	0.000302163
Epiblast	E10_vs_E11	ENSSSCG00000015285	LRRN2	1.23447e-08	0.713777	0.423	0.078	0.000303063
Epiblast	E10_vs_E11	ENSSSCG00000008098	POLR1B	1.24657e-08	0.54711	1	0.98	0.000306032
Epiblast	E10_vs_E11	ENSSSCG00000025542	NEMP1	1.25731e-08	0.627507	0.938	0.794	0.00030867
Epiblast	E10_vs_E11	ENSSSCG00000011077	MSRB2	1.26417e-08	0.577343	0.938	0.814	0.000310355
Epiblast	E10_vs_E11	ENSSSCG00000005480	RGS3	1.27388e-08	-1.38389	0.175	0.578	0.000312738
Epiblast	E10_vs_E11	ENSSSCG00000029627	-	1.2884e-08	0.788345	0.866	0.598	0.000316301
Epiblast	E10_vs_E11	ENSSSCG00000009758	DHX37	1.34306e-08	0.51037	1	0.951	0.000329722
Epiblast	E10_vs_E11	ENSSSCG00000036294	NUDT19	1.36006e-08	0.580212	0.979	0.902	0.000333895
Epiblast	E10_vs_E11	ENSSSCG00000003715	ZNF521	1.40852e-08	-0.565137	0.041	0.373	0.000345791
Epiblast	E10_vs_E11	ENSSSCG00000024445	METTL3	1.41064e-08	0.536121	1	0.971	0.000346312
Epiblast	E10_vs_E11	ENSSSCG00000006889	ARHGAP29	1.41461e-08	-0.701726	0.392	0.833	0.000347286
Epiblast	E10_vs_E11	ENSSSCG00000001703	NFKBIE	1.42137e-08	0.511194	0.969	0.784	0.000348946
Epiblast	E10_vs_E11	ENSSSCG00000010304	MYOZ1	1.42161e-08	0.887659	0.381	0.059	0.000349005
Epiblast	E10_vs_E11	ENSSSCG00000016090	SPATS2L	1.42423e-08	0.512696	0.979	0.882	0.000349648
Epiblast	E10_vs_E11	ENSSSCG00000003559	ARID1A	1.44126e-08	0.6338	0.959	0.941	0.000353829
Epiblast	E10_vs_E11	ENSSSCG00000010034	-	1.44765e-08	0.92488	0.784	0.422	0.000355398
Epiblast	E10_vs_E11	ENSSSCG00000014187	NUDT12	1.45544e-08	0.563597	0.835	0.539	0.00035731
Epiblast	E10_vs_E11	ENSSSCG00000004753	INO80	1.46551e-08	0.656527	0.907	0.833	0.000359783
Epiblast	E10_vs_E11	ENSSSCG00000047982	-	1.46844e-08	-1.88713	0.01	0.314	0.000360501
Epiblast	E10_vs_E11	ENSSSCG00000044657	-	1.47505e-08	0.737743	0.753	0.402	0.000362124
Epiblast	E10_vs_E11	ENSSSCG00000023803	ELK3	1.49931e-08	-1.13297	0.278	0.598	0.000368081
Epiblast	E10_vs_E11	ENSSSCG00000009741	PUS1	1.5036e-08	0.527145	0.948	0.931	0.000369133
Epiblast	E10_vs_E11	ENSSSCG00000035058	PID1	1.51779e-08	-0.846798	0.062	0.412	0.000372618
Epiblast	E10_vs_E11	ENSSSCG00000002444	FBLN5	1.52793e-08	0.586461	0.588	0.216	0.000375106
Epiblast	E10_vs_E11	ENSSSCG00000044591	-	1.58637e-08	0.518721	0.99	0.961	0.000389454
Epiblast	E10_vs_E11	ENSSSCG00000000036	PACSIN2	1.59619e-08	-0.690152	0.969	1	0.000391865
Epiblast	E10_vs_E11	ENSSSCG00000026729	TMEM150C	1.61286e-08	0.688974	0.742	0.382	0.000395957
Epiblast	E10_vs_E11	ENSSSCG00000018053	MED9	1.61493e-08	0.613443	0.907	0.863	0.000396464
Epiblast	E10_vs_E11	ENSSSCG00000005643	-	1.63118e-08	-0.559751	0.948	1	0.000400455
Epiblast	E10_vs_E11	ENSSSCG00000003773	AK5	1.63927e-08	0.636163	0.381	0.049	0.00040244
Epiblast	E10_vs_E11	ENSSSCG00000036186	-	1.65347e-08	1.1229	0.443	0.108	0.000405926
Epiblast	E10_vs_E11	ENSSSCG00000013227	KBTBD4	1.65439e-08	0.587014	0.969	0.912	0.000406153
Epiblast	E10_vs_E11	ENSSSCG00000031669	DOLPP1	1.6999e-08	0.561087	0.979	0.912	0.000417326
Epiblast	E10_vs_E11	ENSSSCG00000047086	-	1.74612e-08	0.748137	0.608	0.206	0.000428672
Epiblast	E10_vs_E11	ENSSSCG00000044544	-	1.80661e-08	-0.738959	0.196	0.529	0.000443523
Epiblast	E10_vs_E11	ENSSSCG00000034522	TRIP13	1.85389e-08	0.512565	1	0.99	0.000455131
Epiblast	E10_vs_E11	ENSSSCG00000046317	-	1.86114e-08	-1.79126	0.01	0.304	0.000456909
Epiblast	E10_vs_E11	ENSSSCG00000004144	HECA	1.86713e-08	-0.956235	0.113	0.471	0.00045838
Epiblast	E10_vs_E11	ENSSSCG00000013411	WEE1	1.87922e-08	-0.76633	0.835	0.99	0.000461349
Epiblast	E10_vs_E11	ENSSSCG00000038657	ATPAF1	1.88958e-08	0.594866	0.907	0.775	0.000463891
Epiblast	E10_vs_E11	ENSSSCG00000012968	CCDC85B	1.90145e-08	0.507079	1	0.971	0.000466806
Epiblast	E10_vs_E11	ENSSSCG00000031053	S100A1	1.90169e-08	0.597697	0.938	0.686	0.000466866
Epiblast	E10_vs_E11	ENSSSCG00000035051	ADORA2B	1.9031e-08	0.640988	0.979	0.931	0.000467211
Epiblast	E10_vs_E11	ENSSSCG00000017226	FADS6	1.94576e-08	-1.22305	0.072	0.431	0.000477683
Epiblast	E10_vs_E11	ENSSSCG00000051232	-	1.97214e-08	1.04668	0.526	0.167	0.000484159
Epiblast	E10_vs_E11	ENSSSCG00000032527	FOSL2	1.98084e-08	-0.874104	0.165	0.539	0.000486295
Epiblast	E10_vs_E11	ENSSSCG00000007114	FOXA2	2.02189e-08	-1.23417	0.052	0.382	0.000496374
Epiblast	E10_vs_E11	ENSSSCG00000011158	PFKP	2.03007e-08	0.567949	0.979	0.814	0.000498383
Epiblast	E10_vs_E11	ENSSSCG00000000920	POC1B	2.03256e-08	0.774694	0.763	0.48	0.000498992
Epiblast	E10_vs_E11	ENSSSCG00000009216	SPP1	2.06769e-08	-1.02903	0.268	0.637	0.000507617
Epiblast	E10_vs_E11	ENSSSCG00000006970	DLC1	2.19276e-08	-0.732632	0.639	0.912	0.000538322
Epiblast	E10_vs_E11	ENSSSCG00000029408	ZFP30	2.22602e-08	0.643763	0.969	0.902	0.000546487
Epiblast	E10_vs_E11	ENSSSCG00000004849	APBA2	2.22723e-08	0.667423	0.66	0.265	0.000546786
Epiblast	E10_vs_E11	ENSSSCG00000004739	MGA	2.24502e-08	0.732132	0.979	0.853	0.000551153
Epiblast	E10_vs_E11	ENSSSCG00000024622	ZNF667	2.29954e-08	0.577895	0.979	0.882	0.000564537
Epiblast	E10_vs_E11	ENSSSCG00000030396	SETD7	2.30779e-08	-0.761945	0.268	0.637	0.000566562
Epiblast	E10_vs_E11	ENSSSCG00000010926	SYT2	2.36838e-08	0.697546	0.454	0.098	0.000581437
Epiblast	E10_vs_E11	ENSSSCG00000016076	COQ10B	2.45367e-08	-0.515785	0.979	1	0.000602376
Epiblast	E10_vs_E11	ENSSSCG00000018029	-	2.5217e-08	0.600509	0.845	0.5	0.000619078
Epiblast	E10_vs_E11	ENSSSCG00000010130	GNB1L	2.552e-08	0.588128	0.99	0.814	0.000626516
Epiblast	E10_vs_E11	ENSSSCG00000004435	NT5DC1	2.55533e-08	0.554485	0.969	0.912	0.000627335
Epiblast	E10_vs_E11	ENSSSCG00000029227	LDB2	2.58771e-08	0.752351	0.608	0.255	0.000635284
Epiblast	E10_vs_E11	ENSSSCG00000029285	-	2.59891e-08	0.643272	0.897	0.686	0.000638033
Epiblast	E10_vs_E11	ENSSSCG00000038009	-	2.60765e-08	0.655703	0.784	0.422	0.000640179
Epiblast	E10_vs_E11	ENSSSCG00000002913	-	2.61257e-08	0.622048	0.309	0.02	0.000641385
Epiblast	E10_vs_E11	ENSSSCG00000023636	TMEM222	2.6579e-08	-0.571934	0.68	0.951	0.000652515
Epiblast	E10_vs_E11	ENSSSCG00000009125	-	2.67121e-08	0.678168	0.763	0.412	0.000655782
Epiblast	E10_vs_E11	ENSSSCG00000035078	CD40	2.70415e-08	-0.868803	0.124	0.5	0.00066387
Epiblast	E10_vs_E11	ENSSSCG00000009584	SEMA4D	2.74665e-08	0.564562	0.918	0.725	0.000674303
Epiblast	E10_vs_E11	ENSSSCG00000015595	ATF3	2.76386e-08	-0.95414	0.629	0.961	0.000678529
Epiblast	E10_vs_E11	ENSSSCG00000027229	B3GNTL1	2.79962e-08	0.566177	0.918	0.814	0.000687306
Epiblast	E10_vs_E11	ENSSSCG00000041500	-	2.83323e-08	-0.753967	0.093	0.461	0.000695557
Epiblast	E10_vs_E11	ENSSSCG00000047763	-	2.85066e-08	-0.823012	0.052	0.382	0.000699838
Epiblast	E10_vs_E11	ENSSSCG00000011363	PRKAR2A	2.86351e-08	-0.628579	0.515	0.931	0.000702991
Epiblast	E10_vs_E11	ENSSSCG00000045033	-	2.8716e-08	-1.59169	0.041	0.373	0.000704978
Epiblast	E10_vs_E11	ENSSSCG00000039222	-	2.92232e-08	-0.745498	0.938	1	0.00071743
Epiblast	E10_vs_E11	ENSSSCG00000023654	BRDT	2.97098e-08	0.946438	0.701	0.412	0.000729375
Epiblast	E10_vs_E11	ENSSSCG00000038663	-	2.9779e-08	-1.36961	0.165	0.529	0.000731075
Epiblast	E10_vs_E11	ENSSSCG00000004241	GJA1	3.02886e-08	-0.615767	0.959	1	0.000743584
Epiblast	E10_vs_E11	ENSSSCG00000024663	-	3.06804e-08	0.650485	0.773	0.451	0.000753203
Epiblast	E10_vs_E11	ENSSSCG00000051265	C5orf58	3.08627e-08	0.828206	0.68	0.343	0.00075768
Epiblast	E10_vs_E11	ENSSSCG00000002637	-	3.09243e-08	0.870989	0.588	0.255	0.000759193
Epiblast	E10_vs_E11	ENSSSCG00000027320	SLC4A5	3.1153e-08	-0.964969	0.175	0.529	0.000764807
Epiblast	E10_vs_E11	ENSSSCG00000023665	FBXO25	3.126e-08	-0.88769	0.773	0.873	0.000767432
Epiblast	E10_vs_E11	ENSSSCG00000007522	CTSZ	3.15453e-08	0.731324	0.856	0.647	0.000774438
Epiblast	E10_vs_E11	ENSSSCG00000032594	-	3.16276e-08	0.934677	0.588	0.216	0.000776458
Epiblast	E10_vs_E11	ENSSSCG00000021259	CDA	3.21215e-08	0.506889	0.918	0.608	0.000788582
Epiblast	E10_vs_E11	ENSSSCG00000000137	NCF4	3.23897e-08	1.0321	0.433	0.108	0.000795167
Epiblast	E10_vs_E11	ENSSSCG00000005225	RFX3	3.27754e-08	0.73083	0.856	0.676	0.000804636
Epiblast	E10_vs_E11	ENSSSCG00000001229	-	3.33435e-08	-0.660357	0.773	0.951	0.000818582
Epiblast	E10_vs_E11	ENSSSCG00000039861	HDHD3	3.33605e-08	0.676385	0.918	0.814	0.000819001
Epiblast	E10_vs_E11	ENSSSCG00000008147	FHL2	3.37716e-08	-0.542976	0.938	1	0.000829092
Epiblast	E10_vs_E11	ENSSSCG00000009377	THSD1	3.72175e-08	0.678026	0.691	0.304	0.000913689
Epiblast	E10_vs_E11	ENSSSCG00000038487	TMPO	3.73485e-08	0.512019	1	0.961	0.000916905
Epiblast	E10_vs_E11	ENSSSCG00000006860	SLC30A7	3.77871e-08	-0.661477	0.907	0.98	0.000927673
Epiblast	E10_vs_E11	ENSSSCG00000013885	FCHO1	3.93441e-08	0.746168	0.639	0.265	0.000965898
Epiblast	E10_vs_E11	ENSSSCG00000011514	MITF	4.06184e-08	-0.93432	0.144	0.5	0.000997182
Epiblast	E10_vs_E11	ENSSSCG00000014913	PICALM	4.08044e-08	-0.727879	0.536	0.863	0.00100175
Epiblast	E10_vs_E11	ENSSSCG00000036185	-	4.09019e-08	0.640637	0.856	0.637	0.00100414
Epiblast	E10_vs_E11	ENSSSCG00000036060	RRAD	4.10539e-08	-0.887163	0.299	0.676	0.00100787
Epiblast	E10_vs_E11	ENSSSCG00000016708	SKAP2	4.15405e-08	-0.627301	0.258	0.667	0.00101982
Epiblast	E10_vs_E11	ENSSSCG00000007554	ZFAND2A	4.1826e-08	-0.826334	0.887	0.98	0.00102683
Epiblast	E10_vs_E11	ENSSSCG00000039719	ZDHHC4	4.2053e-08	-0.581597	0.742	0.941	0.0010324
Epiblast	E10_vs_E11	ENSSSCG00000011695	AGTR1	4.22412e-08	-0.940487	0.175	0.549	0.00103702
Epiblast	E10_vs_E11	ENSSSCG00000015350	THSD7A	4.22851e-08	0.895425	0.464	0.127	0.0010381
Epiblast	E10_vs_E11	ENSSSCG00000022534	ZNF644	4.31937e-08	0.62665	0.969	0.951	0.00106041
Epiblast	E10_vs_E11	ENSSSCG00000008079	FAM120A	4.32279e-08	0.614913	0.979	0.931	0.00106124
Epiblast	E10_vs_E11	ENSSSCG00000035254	DPH6	4.39801e-08	0.609878	0.897	0.686	0.00107971
Epiblast	E10_vs_E11	ENSSSCG00000010148	ERO1B	4.42843e-08	-0.960952	0.412	0.725	0.00108718
Epiblast	E10_vs_E11	ENSSSCG00000024236	MMP17	4.45133e-08	0.586651	0.701	0.284	0.0010928
Epiblast	E10_vs_E11	ENSSSCG00000006848	SLC25A24	4.45235e-08	0.606408	0.959	0.833	0.00109305
Epiblast	E10_vs_E11	ENSSSCG00000040275	HEBP1	4.55724e-08	0.507227	0.969	0.961	0.0011188
Epiblast	E10_vs_E11	ENSSSCG00000040631	LPL	4.62208e-08	-0.967863	0.093	0.431	0.00113472
Epiblast	E10_vs_E11	ENSSSCG00000046854	-	4.63664e-08	0.686593	0.608	0.206	0.0011383
Epiblast	E10_vs_E11	ENSSSCG00000007790	PRR14	4.64324e-08	-0.69888	0.433	0.735	0.00113992
Epiblast	E10_vs_E11	ENSSSCG00000014014	TBC1D9B	4.78741e-08	-0.82905	0.608	0.902	0.00117531
Epiblast	E10_vs_E11	ENSSSCG00000035148	ZNF268	4.8154e-08	0.779605	0.814	0.549	0.00118218
Epiblast	E10_vs_E11	ENSSSCG00000005688	PTGES	4.86285e-08	0.537036	0.969	0.912	0.00119383
Epiblast	E10_vs_E11	ENSSSCG00000000570	C2CD5	4.93515e-08	0.561087	0.918	0.853	0.00121158
Epiblast	E10_vs_E11	ENSSSCG00000005467	HSDL2	5.05015e-08	-0.539157	0.887	1	0.00123981
Epiblast	E10_vs_E11	ENSSSCG00000015999	FKBP7	5.10136e-08	-0.633739	0.691	0.98	0.00125238
Epiblast	E10_vs_E11	ENSSSCG00000017754	-	5.1203e-08	-1.99535	0.258	0.676	0.00125703
Epiblast	E10_vs_E11	ENSSSCG00000029460	RND2	5.13433e-08	-0.926942	0.701	0.922	0.00126048
Epiblast	E10_vs_E11	ENSSSCG00000029228	ZNF276	5.16824e-08	0.755338	0.866	0.608	0.0012688
Epiblast	E10_vs_E11	ENSSSCG00000026833	MSANTD4	5.20878e-08	0.586595	0.948	0.853	0.00127875
Epiblast	E10_vs_E11	ENSSSCG00000035262	TMEM74B	5.23143e-08	0.664128	0.557	0.206	0.00128431
Epiblast	E10_vs_E11	ENSSSCG00000013888	JAK3	5.26481e-08	0.651842	0.351	0.039	0.00129251
Epiblast	E10_vs_E11	ENSSSCG00000007659	ZCWPW1	5.27681e-08	0.902014	0.526	0.196	0.00129546
Epiblast	E10_vs_E11	ENSSSCG00000023908	ETAA1	5.31735e-08	0.717337	0.897	0.745	0.00130541
Epiblast	E10_vs_E11	ENSSSCG00000014943	DEUP1	5.38169e-08	-1.18601	0.134	0.48	0.00132121
Epiblast	E10_vs_E11	ENSSSCG00000014627	SMPD1	5.42511e-08	-0.851501	0.753	0.902	0.00133186
Epiblast	E10_vs_E11	ENSSSCG00000024152	ETV6	5.49931e-08	0.73815	0.784	0.451	0.00135008
Epiblast	E10_vs_E11	ENSSSCG00000032936	PIM3	5.55681e-08	-0.746468	0.361	0.716	0.0013642
Epiblast	E10_vs_E11	ENSSSCG00000032202	-	5.58396e-08	-0.504717	0.979	1	0.00137086
Epiblast	E10_vs_E11	ENSSSCG00000045408	-	5.65363e-08	0.521422	0.34	0.039	0.00138797
Epiblast	E10_vs_E11	ENSSSCG00000001716	RCAN2	5.70476e-08	0.522969	0.979	0.922	0.00140052
Epiblast	E10_vs_E11	ENSSSCG00000002847	GPT2	5.70662e-08	-0.576687	0.897	0.99	0.00140098
Epiblast	E10_vs_E11	ENSSSCG00000014117	THBS4	5.91896e-08	-0.835092	0.206	0.559	0.0014531
Epiblast	E10_vs_E11	ENSSSCG00000027052	PEX11A	6.13523e-08	0.571109	0.938	0.745	0.0015062
Epiblast	E10_vs_E11	ENSSSCG00000029901	UBE2O	6.16839e-08	-0.755826	0.753	0.873	0.00151434
Epiblast	E10_vs_E11	ENSSSCG00000005610	SLC2A8	6.17303e-08	0.506777	0.969	0.873	0.00151548
Epiblast	E10_vs_E11	ENSSSCG00000038867	PPM1K	6.21081e-08	0.521432	1	0.951	0.00152475
Epiblast	E10_vs_E11	ENSSSCG00000002357	ALDH6A1	6.21347e-08	0.513835	0.979	0.902	0.00152541
Epiblast	E10_vs_E11	ENSSSCG00000028662	PDE3A	6.26056e-08	1.08069	0.567	0.235	0.00153697
Epiblast	E10_vs_E11	ENSSSCG00000041978	-	6.26193e-08	-1.64969	0.062	0.382	0.0015373
Epiblast	E10_vs_E11	ENSSSCG00000021092	FAM53C	6.33209e-08	0.543753	0.928	0.843	0.00155453
Epiblast	E10_vs_E11	ENSSSCG00000001534	ANKS1A	6.53932e-08	-0.687586	0.557	0.853	0.0016054
Epiblast	E10_vs_E11	ENSSSCG00000014633	CAVIN3	6.73604e-08	-0.867615	0.34	0.745	0.0016537
Epiblast	E10_vs_E11	ENSSSCG00000028790	ANKRD16	6.81882e-08	0.76345	0.742	0.402	0.00167402
Epiblast	E10_vs_E11	ENSSSCG00000002776	ATP6V0D1	6.82654e-08	-0.500578	0.969	1	0.00167592
Epiblast	E10_vs_E11	ENSSSCG00000047133	-	6.95205e-08	-0.879274	0.402	0.765	0.00170673
Epiblast	E10_vs_E11	ENSSSCG00000050645	-	7.06039e-08	-1.04123	0.474	0.686	0.00173333
Epiblast	E10_vs_E11	ENSSSCG00000004094	PPP1R14C	7.16158e-08	-0.895771	0.052	0.363	0.00175817
Epiblast	E10_vs_E11	ENSSSCG00000014369	CD14	7.31383e-08	-0.731765	0.134	0.48	0.00179555
Epiblast	E10_vs_E11	ENSSSCG00000036476	REEP3	7.35117e-08	-0.639383	0.361	0.784	0.00180471
Epiblast	E10_vs_E11	ENSSSCG00000011740	SERPINI1	7.42858e-08	0.651131	0.918	0.706	0.00182372
Epiblast	E10_vs_E11	ENSSSCG00000016954	ERBIN	7.45589e-08	0.509983	1	0.99	0.00183042
Epiblast	E10_vs_E11	ENSSSCG00000003901	FAAH	7.59917e-08	0.681311	0.845	0.657	0.0018656
Epiblast	E10_vs_E11	ENSSSCG00000011201	SATB1	7.71376e-08	-0.750069	0.495	0.833	0.00189373
Epiblast	E10_vs_E11	ENSSSCG00000004408	SMPD2	8.16486e-08	0.562557	0.99	0.961	0.00200447
Epiblast	E10_vs_E11	ENSSSCG00000048627	NPW	8.42746e-08	0.73672	0.639	0.275	0.00206894
Epiblast	E10_vs_E11	ENSSSCG00000007768	STX4	8.49e-08	0.76351	0.67	0.363	0.00208429
Epiblast	E10_vs_E11	ENSSSCG00000036480	CTNNA3	8.4961e-08	-0.784351	0.021	0.304	0.00208579
Epiblast	E10_vs_E11	ENSSSCG00000017472	IGFBP4	8.70621e-08	-1.30458	0.835	0.961	0.00213737
Epiblast	E10_vs_E11	ENSSSCG00000016298	INPP5D	8.83348e-08	-0.750371	0.113	0.48	0.00216862
Epiblast	E10_vs_E11	ENSSSCG00000042412	-	8.83695e-08	-1.59541	0.041	0.343	0.00216947
Epiblast	E10_vs_E11	ENSSSCG00000035281	ZNF292	9.00679e-08	-0.634323	0.825	0.961	0.00221117
Epiblast	E10_vs_E11	ENSSSCG00000017573	XYLT2	9.0275e-08	0.845988	0.588	0.255	0.00221625
Epiblast	E10_vs_E11	ENSSSCG00000021973	GPX8	9.14969e-08	0.518501	0.969	0.971	0.00224625
Epiblast	E10_vs_E11	ENSSSCG00000011287	HHATL	9.20304e-08	0.910463	0.351	0.059	0.00225935
Epiblast	E10_vs_E11	ENSSSCG00000001880	SIN3A	9.33687e-08	0.553293	0.969	0.843	0.0022922
Epiblast	E10_vs_E11	ENSSSCG00000029594	WBP1L	9.35024e-08	0.607054	0.928	0.833	0.00229549
Epiblast	E10_vs_E11	ENSSSCG00000038578	HRH3	9.53172e-08	0.685301	0.402	0.078	0.00234004
Epiblast	E10_vs_E11	ENSSSCG00000045183	-	9.61987e-08	0.865717	0.588	0.245	0.00236168
Epiblast	E10_vs_E11	ENSSSCG00000001477	RING1	9.88521e-08	-0.728408	0.124	0.451	0.00242682
Epiblast	E10_vs_E11	ENSSSCG00000001523	GRM4	9.98351e-08	0.88061	0.495	0.167	0.00245095
Epiblast	E10_vs_E11	ENSSSCG00000015196	SIAE	1.00639e-07	0.825443	0.639	0.324	0.0024707
Epiblast	E10_vs_E11	ENSSSCG00000010858	SDE2	1.0163e-07	0.556257	0.928	0.824	0.00249503
Epiblast	E10_vs_E11	ENSSSCG00000016823	-	1.01718e-07	-0.629915	0.299	0.696	0.00249717
Epiblast	E10_vs_E11	ENSSSCG00000036291	ZNF576	1.04977e-07	-0.555874	0.196	0.549	0.00257717
Epiblast	E10_vs_E11	ENSSSCG00000006354	TOMM40L	1.05647e-07	0.584757	0.814	0.618	0.00259363
Epiblast	E10_vs_E11	ENSSSCG00000037099	ANKLE1	1.067e-07	0.61868	0.825	0.529	0.00261948
Epiblast	E10_vs_E11	ENSSSCG00000051266	-	1.07048e-07	-0.645675	0.165	0.539	0.00262804
Epiblast	E10_vs_E11	ENSSSCG00000009521	ZIC5	1.07674e-07	0.545017	0.969	0.912	0.0026434
Epiblast	E10_vs_E11	ENSSSCG00000016991	DUSP1	1.09189e-07	0.654963	0.979	0.99	0.0026806
Epiblast	E10_vs_E11	ENSSSCG00000011190	METTL6	1.09476e-07	0.559486	0.969	0.931	0.00268764
Epiblast	E10_vs_E11	ENSSSCG00000010447	ACTA2	1.09725e-07	-0.891624	0.258	0.676	0.00269376
Epiblast	E10_vs_E11	ENSSSCG00000009833	SH2B3	1.12059e-07	-0.865507	0.619	0.873	0.00275104
Epiblast	E10_vs_E11	ENSSSCG00000007977	HBM	1.12364e-07	0.675771	0.66	0.304	0.00275853
Epiblast	E10_vs_E11	ENSSSCG00000044965	-	1.12639e-07	-1.00982	0	0.255	0.00276529
Epiblast	E10_vs_E11	ENSSSCG00000034704	ZNF532	1.12698e-07	0.501376	0.979	0.951	0.00276673
Epiblast	E10_vs_E11	ENSSSCG00000014725	HBB	1.13539e-07	1.8756	0.371	0.069	0.00278739
Epiblast	E10_vs_E11	ENSSSCG00000009753	TMEM132C	1.15275e-07	-1.78412	0.062	0.373	0.00283
Epiblast	E10_vs_E11	ENSSSCG00000024392	THEMIS	1.15281e-07	-0.799977	0	0.255	0.00283015
Epiblast	E10_vs_E11	ENSSSCG00000029516	SLC22A8	1.18371e-07	-1.53503	0.082	0.402	0.002906
Epiblast	E10_vs_E11	ENSSSCG00000003155	PPP1R15A	1.18899e-07	-0.68881	0.959	1	0.00291897
Epiblast	E10_vs_E11	ENSSSCG00000011081	BMI1	1.19068e-07	0.702848	0.876	0.725	0.00292312
Epiblast	E10_vs_E11	ENSSSCG00000003833	DAB1	1.19522e-07	0.732668	0.701	0.392	0.00293426
Epiblast	E10_vs_E11	ENSSSCG00000040920	PRKACB	1.24106e-07	0.551343	0.907	0.686	0.0030468
Epiblast	E10_vs_E11	ENSSSCG00000042625	-	1.25647e-07	-0.945166	0.268	0.627	0.00308464
Epiblast	E10_vs_E11	ENSSSCG00000037025	PLVAP	1.26104e-07	-0.777398	0.412	0.696	0.00309586
Epiblast	E10_vs_E11	ENSSSCG00000010059	GUCD1	1.26275e-07	0.531931	0.959	0.716	0.00310005
Epiblast	E10_vs_E11	ENSSSCG00000010603	NEURL1	1.26363e-07	-0.837041	0.247	0.598	0.00310221
Epiblast	E10_vs_E11	ENSSSCG00000009050	INPP4B	1.2763e-07	-0.590517	0.01	0.275	0.00313331
Epiblast	E10_vs_E11	ENSSSCG00000017533	HOXB2	1.28829e-07	-0.730747	0.01	0.275	0.00316275
Epiblast	E10_vs_E11	ENSSSCG00000002520	SLC25A29	1.30692e-07	0.630407	0.948	0.882	0.0032085
Epiblast	E10_vs_E11	ENSSSCG00000041165	-	1.35121e-07	-1.38868	0.041	0.343	0.00331721
Epiblast	E10_vs_E11	ENSSSCG00000015949	SLC25A12	1.38909e-07	0.571559	0.845	0.588	0.00341022
Epiblast	E10_vs_E11	ENSSSCG00000016332	RBM44	1.39048e-07	0.715413	0.557	0.206	0.00341363
Epiblast	E10_vs_E11	ENSSSCG00000036852	TSEN54	1.39892e-07	0.510477	0.969	0.922	0.00343434
Epiblast	E10_vs_E11	ENSSSCG00000014319	SMAD5	1.43714e-07	-0.581807	0.866	0.99	0.00352817
Epiblast	E10_vs_E11	ENSSSCG00000049021	-	1.43775e-07	-1.25345	0.062	0.392	0.00352967
Epiblast	E10_vs_E11	ENSSSCG00000029348	THAP6	1.45393e-07	0.746609	0.598	0.275	0.00356941
Epiblast	E10_vs_E11	ENSSSCG00000048332	-	1.46046e-07	-1.62079	0.062	0.373	0.00358542
Epiblast	E10_vs_E11	ENSSSCG00000006982	ZDHHC2	1.47176e-07	0.753459	0.649	0.324	0.00361318
Epiblast	E10_vs_E11	ENSSSCG00000039056	GAS7	1.50121e-07	-0.877079	0.186	0.529	0.00368547
Epiblast	E10_vs_E11	ENSSSCG00000000967	-	1.52901e-07	0.820075	0.68	0.382	0.00375372
Epiblast	E10_vs_E11	ENSSSCG00000022961	CLMP	1.54133e-07	-0.840133	0.103	0.441	0.00378396
Epiblast	E10_vs_E11	ENSSSCG00000027857	DMXL1	1.61935e-07	-0.922076	0.588	0.882	0.00397549
Epiblast	E10_vs_E11	ENSSSCG00000010606	SLK	1.64397e-07	-0.721735	0.794	0.98	0.00403595
Epiblast	E10_vs_E11	ENSSSCG00000015144	GRAMD1B	1.64582e-07	0.812402	0.742	0.441	0.00404049
Epiblast	E10_vs_E11	ENSSSCG00000050245	-	1.66576e-07	0.918126	0.34	0.059	0.00408943
Epiblast	E10_vs_E11	ENSSSCG00000039562	TDRP	1.67272e-07	0.637533	0.969	0.843	0.00410652
Epiblast	E10_vs_E11	ENSSSCG00000011106	CREM	1.70593e-07	-0.503761	0.876	1	0.00418806
Epiblast	E10_vs_E11	ENSSSCG00000015866	FMNL2	1.72305e-07	0.675187	0.928	0.725	0.00423008
Epiblast	E10_vs_E11	ENSSSCG00000027991	-	1.72558e-07	0.901704	0.536	0.216	0.00423629
Epiblast	E10_vs_E11	ENSSSCG00000024149	ELOVL5	1.7362e-07	-0.500663	0.856	1	0.00426238
Epiblast	E10_vs_E11	ENSSSCG00000025483	-	1.76642e-07	-0.915559	0.289	0.627	0.00433655
Epiblast	E10_vs_E11	ENSSSCG00000000936	SLC6A15	1.76701e-07	-0.795129	0.443	0.765	0.004338
Epiblast	E10_vs_E11	ENSSSCG00000003145	FUT2	1.7772e-07	0.672616	0.443	0.108	0.00436304
Epiblast	E10_vs_E11	ENSSSCG00000014129	ZCCHC9	1.78065e-07	-0.540321	0.959	1	0.00437149
Epiblast	E10_vs_E11	ENSSSCG00000050773	-	1.80687e-07	-0.950112	0.68	0.961	0.00443586
Epiblast	E10_vs_E11	ENSSSCG00000016884	PELO	1.80955e-07	-0.61492	0.969	1	0.00444245
Epiblast	E10_vs_E11	ENSSSCG00000041652	-	1.83406e-07	-1.69231	0.186	0.569	0.00450262
Epiblast	E10_vs_E11	ENSSSCG00000017025	GABRG2	1.8347e-07	0.561087	0.381	0.078	0.00450419
Epiblast	E10_vs_E11	ENSSSCG00000013758	ZSWIM4	1.84545e-07	-0.824246	0.66	0.863	0.00453059
Epiblast	E10_vs_E11	ENSSSCG00000011286	KLHL40	1.8487e-07	0.898858	0.34	0.059	0.00453857
Epiblast	E10_vs_E11	ENSSSCG00000011880	EAF2	1.84911e-07	0.741683	0.753	0.5	0.00453957
Epiblast	E10_vs_E11	ENSSSCG00000008889	NPY5R	1.8504e-07	0.884909	0.34	0.049	0.00454273
Epiblast	E10_vs_E11	ENSSSCG00000016821	SLC45A2	1.85362e-07	-0.610248	0.34	0.755	0.00455064
Epiblast	E10_vs_E11	ENSSSCG00000000114	PICK1	1.87321e-07	0.601182	0.505	0.176	0.00459873
Epiblast	E10_vs_E11	ENSSSCG00000039318	HS3ST3B1	1.89149e-07	-0.726767	0.082	0.402	0.00464362
Epiblast	E10_vs_E11	ENSSSCG00000035436	HAMP	1.89515e-07	-1.27466	0.052	0.343	0.0046526
Epiblast	E10_vs_E11	ENSSSCG00000006693	PDZK1	1.89679e-07	-0.523412	0.093	0.422	0.00465661
Epiblast	E10_vs_E11	ENSSSCG00000002802	GINS3	1.91308e-07	0.517981	0.938	0.735	0.00469661
Epiblast	E10_vs_E11	ENSSSCG00000009764	CCDC92	1.93109e-07	-0.782241	0.031	0.314	0.00474081
Epiblast	E10_vs_E11	ENSSSCG00000014853	GDPD5	1.9655e-07	0.589624	0.918	0.755	0.00482531
Epiblast	E10_vs_E11	ENSSSCG00000022815	PYGB	1.96831e-07	0.500417	0.918	0.765	0.0048322
Epiblast	E10_vs_E11	ENSSSCG00000025272	HEMK1	1.98335e-07	0.648461	0.938	0.833	0.00486912
Epiblast	E10_vs_E11	ENSSSCG00000018541	-	2.02046e-07	-0.585727	0.052	0.353	0.00496024
Epiblast	E10_vs_E11	ENSSSCG00000027266	PNPLA3	2.02484e-07	0.668011	0.814	0.559	0.00497098
Epiblast	E10_vs_E11	ENSSSCG00000010540	ENTPD7	2.03919e-07	-0.720759	0.206	0.549	0.0050062
Epiblast	E10_vs_E11	ENSSSCG00000026224	ARHGAP31	2.04621e-07	-0.920906	0.113	0.431	0.00502345
Epiblast	E10_vs_E11	ENSSSCG00000003479	MFAP2	2.04759e-07	-0.573334	0.959	0.951	0.00502684
Epiblast	E10_vs_E11	ENSSSCG00000050408	PSORS1C2	2.05384e-07	0.697279	0.866	0.676	0.00504219
Epiblast	E10_vs_E11	ENSSSCG00000036206	DIPK2A	2.05711e-07	-0.715206	0.443	0.794	0.00505021
Epiblast	E10_vs_E11	ENSSSCG00000032660	TMEM35B	2.07249e-07	0.559889	0.948	0.882	0.00508796
Epiblast	E10_vs_E11	ENSSSCG00000047142	-	2.12296e-07	-0.73223	0.031	0.314	0.00521186
Epiblast	E10_vs_E11	ENSSSCG00000021038	NRIP1	2.1398e-07	-0.711153	0.454	0.765	0.00525321
Epiblast	E10_vs_E11	ENSSSCG00000032417	NGF	2.18207e-07	-0.851977	0.082	0.402	0.00535697
Epiblast	E10_vs_E11	ENSSSCG00000035983	TPPP3	2.20197e-07	-0.59584	0.423	0.775	0.00540583
Epiblast	E10_vs_E11	ENSSSCG00000038405	STMN3	2.20473e-07	0.567371	0.948	0.912	0.00541261
Epiblast	E10_vs_E11	ENSSSCG00000001475	SLC39A7	2.20708e-07	-0.509646	0.928	0.99	0.00541839
Epiblast	E10_vs_E11	ENSSSCG00000027230	SLC35G1	2.22872e-07	-0.873766	0.361	0.716	0.00547152
Epiblast	E10_vs_E11	ENSSSCG00000026466	SLC23A2	2.24078e-07	0.557247	0.959	0.804	0.00550112
Epiblast	E10_vs_E11	ENSSSCG00000012967	FOSL1	2.27281e-07	-1.17792	0.402	0.686	0.00557975
Epiblast	E10_vs_E11	ENSSSCG00000013664	SHFL	2.2765e-07	0.608117	0.918	0.931	0.0055888
Epiblast	E10_vs_E11	ENSSSCG00000035565	CCDC134	2.2853e-07	-0.589874	0.711	0.961	0.00561041
Epiblast	E10_vs_E11	ENSSSCG00000028922	GABRA2	2.30292e-07	-0.899044	0.351	0.686	0.00565368
Epiblast	E10_vs_E11	ENSSSCG00000015733	GLI2	2.47608e-07	0.711794	0.608	0.284	0.00607876
Epiblast	E10_vs_E11	ENSSSCG00000033878	RAB38	2.49174e-07	0.728142	0.67	0.333	0.00611721
Epiblast	E10_vs_E11	ENSSSCG00000051682	-	2.51095e-07	0.804894	0.619	0.304	0.00616438
Epiblast	E10_vs_E11	ENSSSCG00000049100	-	2.5161e-07	0.792734	0.66	0.353	0.00617703
Epiblast	E10_vs_E11	ENSSSCG00000042157	-	2.51799e-07	0.84388	0.361	0.069	0.00618166
Epiblast	E10_vs_E11	ENSSSCG00000002857	-	2.53214e-07	0.799015	0.814	0.657	0.0062164
Epiblast	E10_vs_E11	ENSSSCG00000017832	METTL16	2.56503e-07	0.698261	0.897	0.824	0.00629716
Epiblast	E10_vs_E11	ENSSSCG00000048248	-	2.56986e-07	-0.861939	0.01	0.265	0.006309
Epiblast	E10_vs_E11	ENSSSCG00000016438	NUB1	2.57468e-07	-0.506402	0.99	1	0.00632083
Epiblast	E10_vs_E11	ENSSSCG00000020783	SLC41A1	2.5866e-07	-0.678107	0.588	0.824	0.00635011
Epiblast	E10_vs_E11	ENSSSCG00000006620	TUFT1	2.61303e-07	-0.54585	0.845	0.941	0.00641499
Epiblast	E10_vs_E11	ENSSSCG00000008808	GNPDA2	2.65723e-07	-0.756788	0.608	0.873	0.00652349
Epiblast	E10_vs_E11	ENSSSCG00000005749	BRD3	2.7692e-07	-0.620613	0.649	0.912	0.00679838
Epiblast	E10_vs_E11	ENSSSCG00000049079	CCDC179	2.76999e-07	0.56875	0.485	0.127	0.00680032
Epiblast	E10_vs_E11	ENSSSCG00000008853	TLL1	2.77749e-07	0.835859	0.598	0.275	0.00681873
Epiblast	E10_vs_E11	ENSSSCG00000011313	LIMD1	2.78099e-07	-0.841252	0.33	0.676	0.00682734
Epiblast	E10_vs_E11	ENSSSCG00000010428	DKK1	2.8065e-07	-1.43682	0.546	0.863	0.00688996
Epiblast	E10_vs_E11	ENSSSCG00000047073	-	2.80691e-07	-0.552734	0.052	0.353	0.00689097
Epiblast	E10_vs_E11	ENSSSCG00000024166	SLC2A6	2.81602e-07	0.658473	0.825	0.608	0.00691334
Epiblast	E10_vs_E11	ENSSSCG00000013919	-	2.8778e-07	0.623369	0.732	0.441	0.00706499
Epiblast	E10_vs_E11	ENSSSCG00000007334	SRC	2.92116e-07	-0.826364	0.433	0.725	0.00717145
Epiblast	E10_vs_E11	ENSSSCG00000015284	MDM4	2.92494e-07	-0.642885	0.856	0.99	0.00718073
Epiblast	E10_vs_E11	ENSSSCG00000017993	NTN1	2.92634e-07	-0.639147	0.216	0.539	0.00718416
Epiblast	E10_vs_E11	ENSSSCG00000037598	SNX10	2.95109e-07	-0.654606	0.67	0.971	0.00724493
Epiblast	E10_vs_E11	ENSSSCG00000039442	BMP2	2.97496e-07	-0.868842	0.216	0.559	0.00730352
Epiblast	E10_vs_E11	ENSSSCG00000008824	ZAR1	3.01561e-07	0.630422	0.32	0.039	0.00740333
Epiblast	E10_vs_E11	ENSSSCG00000049302	-	3.11856e-07	0.898518	0.464	0.147	0.00765606
Epiblast	E10_vs_E11	ENSSSCG00000016535	CALD1	3.1321e-07	-0.601317	0.948	1	0.0076893
Epiblast	E10_vs_E11	ENSSSCG00000002268	AKAP5	3.1325e-07	0.750054	0.546	0.235	0.00769028
Epiblast	E10_vs_E11	ENSSSCG00000034492	-	3.18717e-07	-1.09646	0.794	0.941	0.0078245
Epiblast	E10_vs_E11	ENSSSCG00000036462	-	3.18717e-07	-1.09646	0.794	0.941	0.0078245
Epiblast	E10_vs_E11	ENSSSCG00000005082	PCNX4	3.24414e-07	0.568912	0.825	0.608	0.00796437
Epiblast	E10_vs_E11	ENSSSCG00000020988	-	3.28714e-07	0.783725	0.577	0.284	0.00806993
Epiblast	E10_vs_E11	ENSSSCG00000007954	SLX4	3.32685e-07	0.572451	0.495	0.157	0.00816741
Epiblast	E10_vs_E11	ENSSSCG00000040130	FAM155A	3.3409e-07	0.738811	0.309	0.039	0.0082019
Epiblast	E10_vs_E11	ENSSSCG00000014558	SIRT3	3.34677e-07	0.553207	0.918	0.873	0.00821633
Epiblast	E10_vs_E11	ENSSSCG00000017756	NLK	3.37677e-07	0.694112	0.866	0.637	0.00828998
Epiblast	E10_vs_E11	ENSSSCG00000006873	FRRS1	3.42332e-07	0.585292	0.907	0.637	0.00840426
Epiblast	E10_vs_E11	ENSSSCG00000039472	SLC30A1	3.48978e-07	0.508523	0.99	0.961	0.0085674
Epiblast	E10_vs_E11	ENSSSCG00000008337	AAK1	3.5898e-07	-0.601597	1	0.98	0.00881296
Epiblast	E10_vs_E11	ENSSSCG00000030637	IRGQ	3.61661e-07	-0.848737	0.392	0.755	0.00887878
Epiblast	E10_vs_E11	ENSSSCG00000011977	DCBLD2	3.64582e-07	-0.602473	1	1	0.00895048
Epiblast	E10_vs_E11	ENSSSCG00000033528	BPTF	3.6582e-07	0.51042	0.99	0.98	0.00898088
Epiblast	E10_vs_E11	ENSSSCG00000008809	GABRG1	3.66349e-07	0.69192	0.68	0.382	0.00899386
Epiblast	E10_vs_E11	ENSSSCG00000041716	-	3.73256e-07	-0.834424	0.381	0.755	0.00916343
Epiblast	E10_vs_E11	ENSSSCG00000025436	ILDR1	3.74398e-07	0.71137	0.351	0.069	0.00919147
Epiblast	E10_vs_E11	ENSSSCG00000022280	DACT3	3.75105e-07	0.682301	0.649	0.343	0.00920883
Epiblast	E10_vs_E11	ENSSSCG00000014401	NR3C1	3.86583e-07	0.845771	0.742	0.461	0.00949061
Epiblast	E10_vs_E11	ENSSSCG00000021774	B3GALNT1	3.89107e-07	-0.616026	0.825	0.961	0.00955258
Epiblast	E10_vs_E11	ENSSSCG00000040146	PRSS45P	3.90429e-07	0.640225	0.227	0	0.00958503
Epiblast	E10_vs_E11	ENSSSCG00000046879	ZNF391	3.93474e-07	-1.2296	0.619	0.804	0.00965979
Epiblast	E10_vs_E11	ENSSSCG00000012074	-	3.96295e-07	-0.863323	0.134	0.461	0.00972905
Epiblast	E10_vs_E11	ENSSSCG00000026718	PLCH1	3.96913e-07	0.677789	0.804	0.578	0.00974422
Epiblast	E10_vs_E11	ENSSSCG00000009932	MMAB	3.99655e-07	0.668724	0.897	0.863	0.00981154
Epiblast	E10_vs_E11	ENSSSCG00000014082	POLK	3.99667e-07	-0.651296	0.423	0.716	0.00981182
Epiblast	E10_vs_E11	ENSSSCG00000044243	-	4.02059e-07	-1.33086	0	0.235	0.00987056
Epiblast	E10_vs_E11	ENSSSCG00000030675	MIXL1	4.04629e-07	-0.567984	0	0.235	0.00993363
Epiblast	E10_vs_E11	ENSSSCG00000016725	TNS3	4.07432e-07	-0.850218	0.392	0.725	0.0100024
Epiblast	E10_vs_E11	ENSSSCG00000011912	QTRT2	4.08512e-07	0.566889	0.897	0.843	0.010029
Epiblast	E10_vs_E11	ENSSSCG00000025034	LAPTM5	4.08861e-07	-0.90593	0.052	0.343	0.0100375
Epiblast	E10_vs_E11	ENSSSCG00000015135	SORL1	4.10441e-07	0.543631	0.969	0.882	0.0100763
Epiblast	E10_vs_E11	ENSSSCG00000050884	-	4.10465e-07	-1.14366	0.031	0.294	0.0100769
Epiblast	E10_vs_E11	ENSSSCG00000017915	VMO1	4.20111e-07	-0.629321	0.515	0.892	0.0103137
Epiblast	E10_vs_E11	ENSSSCG00000047753	-	4.21789e-07	-0.620311	0.093	0.402	0.0103549
Epiblast	E10_vs_E11	ENSSSCG00000025924	IGFBP5	4.25842e-07	0.630294	0.639	0.324	0.0104544
Epiblast	E10_vs_E11	ENSSSCG00000027443	MRAS	4.25942e-07	-0.888008	0.124	0.451	0.0104569
Epiblast	E10_vs_E11	ENSSSCG00000032488	ZADH2	4.2969e-07	-0.671873	0.072	0.373	0.0105489
Epiblast	E10_vs_E11	ENSSSCG00000002305	EXD2	4.40385e-07	0.582989	0.804	0.52	0.0108114
Epiblast	E10_vs_E11	ENSSSCG00000037791	-	4.42858e-07	-0.890722	0.206	0.52	0.0108722
Epiblast	E10_vs_E11	ENSSSCG00000016256	SPHKAP	4.49624e-07	-0.888008	0.021	0.275	0.0110383
Epiblast	E10_vs_E11	ENSSSCG00000037723	CFAP299	4.55454e-07	0.822101	0.557	0.235	0.0111814
Epiblast	E10_vs_E11	ENSSSCG00000004125	STX11	4.56016e-07	-0.779178	0.041	0.324	0.0111952
Epiblast	E10_vs_E11	ENSSSCG00000004314	PM20D2	4.59077e-07	0.584673	0.866	0.608	0.0112703
Epiblast	E10_vs_E11	ENSSSCG00000023595	AK3	4.61973e-07	-0.620134	0.691	0.922	0.0113414
Epiblast	E10_vs_E11	ENSSSCG00000015945	METTL8	4.62541e-07	0.590431	0.876	0.775	0.0113554
Epiblast	E10_vs_E11	ENSSSCG00000017391	PLEKHH3	4.66734e-07	-0.884047	0.093	0.402	0.0114583
Epiblast	E10_vs_E11	ENSSSCG00000016322	ACKR3	4.66895e-07	-0.696953	0.021	0.275	0.0114623
Epiblast	E10_vs_E11	ENSSSCG00000013942	-	4.73529e-07	-0.563268	0.01	0.255	0.0116251
Epiblast	E10_vs_E11	ENSSSCG00000034551	SCX	4.73555e-07	0.51497	0.526	0.186	0.0116258
Epiblast	E10_vs_E11	ENSSSCG00000037449	CSF1	4.74011e-07	-0.622266	0.01	0.255	0.011637
Epiblast	E10_vs_E11	ENSSSCG00000015879	DAPL1	4.74159e-07	-0.798493	0.01	0.255	0.0116406
Epiblast	E10_vs_E11	ENSSSCG00000023074	KLK4	4.86705e-07	0.73311	0.639	0.304	0.0119486
Epiblast	E10_vs_E11	ENSSSCG00000011516	EIF4E3	4.98811e-07	0.597741	0.722	0.382	0.0122458
Epiblast	E10_vs_E11	ENSSSCG00000001027	BMP6	5.00791e-07	-0.553587	0.742	0.98	0.0122944
Epiblast	E10_vs_E11	ENSSSCG00000008465	KCNG3	5.14375e-07	0.747248	0.423	0.118	0.0126279
Epiblast	E10_vs_E11	ENSSSCG00000040007	PIGV	5.20077e-07	0.65504	0.845	0.657	0.0127679
Epiblast	E10_vs_E11	ENSSSCG00000006328	RXRG	5.21049e-07	-0.569458	0.041	0.324	0.0127917
Epiblast	E10_vs_E11	ENSSSCG00000036145	PRKAA2	5.23707e-07	0.645217	0.443	0.118	0.012857
Epiblast	E10_vs_E11	ENSSSCG00000034049	-	5.24039e-07	-0.73278	0.031	0.294	0.0128652
Epiblast	E10_vs_E11	ENSSSCG00000024876	TMEM181	5.24136e-07	0.615155	0.814	0.578	0.0128675
Epiblast	E10_vs_E11	ENSSSCG00000012026	ADAMTS1	5.37362e-07	-0.748246	0.608	0.892	0.0131922
Epiblast	E10_vs_E11	ENSSSCG00000003455	FHAD1	5.38647e-07	-1.53101	0.031	0.304	0.0132238
Epiblast	E10_vs_E11	ENSSSCG00000004215	KIAA0408	5.42875e-07	1.07322	0.546	0.235	0.0133276
Epiblast	E10_vs_E11	ENSSSCG00000038670	-	5.43603e-07	1.79522	0.268	0.02	0.0133455
Epiblast	E10_vs_E11	ENSSSCG00000039915	-	5.55265e-07	-0.543945	0.866	0.971	0.0136317
Epiblast	E10_vs_E11	ENSSSCG00000039290	MTPN	5.60019e-07	0.615263	0.887	0.814	0.0137485
Epiblast	E10_vs_E11	ENSSSCG00000022787	RABIF	5.66781e-07	0.526999	0.907	0.863	0.0139145
Epiblast	E10_vs_E11	ENSSSCG00000013389	CYP2R1	5.73709e-07	0.751273	0.639	0.333	0.0140846
Epiblast	E10_vs_E11	ENSSSCG00000035967	ZC3H18	5.76214e-07	0.566353	0.948	0.814	0.0141461
Epiblast	E10_vs_E11	ENSSSCG00000009665	CHRNA2	5.82439e-07	-0.613032	0.031	0.294	0.0142989
Epiblast	E10_vs_E11	ENSSSCG00000037413	KBTBD7	5.89892e-07	0.571745	0.598	0.265	0.0144819
Epiblast	E10_vs_E11	ENSSSCG00000049517	-	6.00583e-07	0.648099	0.392	0.088	0.0147443
Epiblast	E10_vs_E11	ENSSSCG00000035374	-	6.04094e-07	0.521309	0.979	0.843	0.0148305
Epiblast	E10_vs_E11	ENSSSCG00000008414	ERLEC1	6.05899e-07	-0.541612	0.969	1	0.0148748
Epiblast	E10_vs_E11	ENSSSCG00000010797	EARS2	6.14259e-07	0.502117	0.959	0.961	0.0150801
Epiblast	E10_vs_E11	ENSSSCG00000013494	MATK	6.19422e-07	0.501818	0.577	0.225	0.0152068
Epiblast	E10_vs_E11	ENSSSCG00000009945	FICD	6.24947e-07	-0.778607	0.598	0.892	0.0153425
Epiblast	E10_vs_E11	ENSSSCG00000003857	ZYG11B	6.34686e-07	0.722481	0.907	0.824	0.0155815
Epiblast	E10_vs_E11	ENSSSCG00000003343	ATAD3A	6.40918e-07	0.536852	0.959	0.912	0.0157345
Epiblast	E10_vs_E11	ENSSSCG00000045460	-	6.54239e-07	-1.68611	0.103	0.422	0.0160616
Epiblast	E10_vs_E11	ENSSSCG00000028460	S1PR5	6.55207e-07	-0.624052	0.113	0.431	0.0160853
Epiblast	E10_vs_E11	ENSSSCG00000008208	EIF2AK3	6.55366e-07	-0.564242	0.381	0.735	0.0160892
Epiblast	E10_vs_E11	ENSSSCG00000024668	KLK1	6.55908e-07	0.89756	0.464	0.157	0.0161025
Epiblast	E10_vs_E11	ENSSSCG00000040272	TTC29	6.56364e-07	-0.920715	0.175	0.5	0.0161137
Epiblast	E10_vs_E11	ENSSSCG00000048094	-	6.78263e-07	-1.71223	0.041	0.314	0.0166513
Epiblast	E10_vs_E11	ENSSSCG00000009555	LAMP1	6.80006e-07	-0.622518	0.784	0.951	0.0166941
Epiblast	E10_vs_E11	ENSSSCG00000040183	CDK6	6.85237e-07	-0.777264	0.742	0.912	0.0168226
Epiblast	E10_vs_E11	ENSSSCG00000008440	PIGF	7.04378e-07	0.648538	0.866	0.853	0.0172925
Epiblast	E10_vs_E11	ENSSSCG00000020749	KCNAB2	7.17065e-07	0.829299	0.598	0.284	0.017604
Epiblast	E10_vs_E11	ENSSSCG00000029449	-	7.2078e-07	-0.580793	0.835	0.971	0.0176951
Epiblast	E10_vs_E11	ENSSSCG00000006621	-	7.30124e-07	0.622954	0.835	0.755	0.0179245
Epiblast	E10_vs_E11	ENSSSCG00000050000	-	7.46102e-07	-1.49211	0.196	0.549	0.0183168
Epiblast	E10_vs_E11	ENSSSCG00000010322	ZNF503	7.53677e-07	-0.539813	0	0.225	0.0185028
Epiblast	E10_vs_E11	ENSSSCG00000000703	-	7.76271e-07	0.71295	0.629	0.294	0.0190575
Epiblast	E10_vs_E11	ENSSSCG00000021149	RNF217	7.78616e-07	-0.696565	0.113	0.422	0.019115
Epiblast	E10_vs_E11	ENSSSCG00000018044	ALDH3A1	7.9083e-07	0.765071	0.423	0.127	0.0194149
Epiblast	E10_vs_E11	ENSSSCG00000021440	GPSM2	8.08315e-07	0.754594	0.887	0.745	0.0198441
Epiblast	E10_vs_E11	ENSSSCG00000016690	CREB5	8.22555e-07	-0.704081	0.041	0.304	0.0201937
Epiblast	E10_vs_E11	ENSSSCG00000050205	-	8.2845e-07	0.521371	0.361	0.078	0.0203385
Epiblast	E10_vs_E11	ENSSSCG00000001912	PML	8.35213e-07	-0.800472	0.639	0.794	0.0205045
Epiblast	E10_vs_E11	ENSSSCG00000016214	STK16	8.40232e-07	-0.557255	0.856	0.971	0.0206277
Epiblast	E10_vs_E11	ENSSSCG00000007133	ACSS1	8.43673e-07	-0.777475	0.103	0.402	0.0207122
Epiblast	E10_vs_E11	ENSSSCG00000007919	-	8.53202e-07	0.539399	0.887	0.824	0.0209461
Epiblast	E10_vs_E11	ENSSSCG00000028725	TMEM102	8.57649e-07	0.578991	0.423	0.108	0.0210553
Epiblast	E10_vs_E11	ENSSSCG00000009699	HPGD	8.66474e-07	-0.738196	0.165	0.5	0.0212719
Epiblast	E10_vs_E11	ENSSSCG00000028552	BHLHE41	8.72614e-07	-0.815809	0.01	0.245	0.0214227
Epiblast	E10_vs_E11	ENSSSCG00000016665	BMPER	8.90801e-07	-0.865219	0.515	0.784	0.0218692
Epiblast	E10_vs_E11	ENSSSCG00000045343	-	9.00808e-07	0.630386	0.423	0.118	0.0221148
Epiblast	E10_vs_E11	ENSSSCG00000003766	DNAJB4	9.04761e-07	0.527186	0.959	0.853	0.0222119
Epiblast	E10_vs_E11	ENSSSCG00000020873	SYNGR1	9.08823e-07	0.531738	0.814	0.637	0.0223116
Epiblast	E10_vs_E11	ENSSSCG00000016853	RICTOR	9.09514e-07	0.679387	0.784	0.51	0.0223286
Epiblast	E10_vs_E11	ENSSSCG00000034291	ZAR1L	9.17211e-07	0.906143	0.361	0.088	0.0225175
Epiblast	E10_vs_E11	ENSSSCG00000030827	FGFR3	9.17495e-07	-0.626625	0.649	0.902	0.0225245
Epiblast	E10_vs_E11	ENSSSCG00000017493	ZPBP2	9.21912e-07	0.758008	0.536	0.225	0.0226329
Epiblast	E10_vs_E11	ENSSSCG00000014163	SLF1	9.23733e-07	0.541122	0.928	0.882	0.0226776
Epiblast	E10_vs_E11	ENSSSCG00000006530	EFNA1	9.29832e-07	-0.752292	0.763	0.971	0.0228274
Epiblast	E10_vs_E11	ENSSSCG00000002267	RGMA	9.40547e-07	0.53135	0.464	0.137	0.0230904
Epiblast	E10_vs_E11	ENSSSCG00000036767	-	9.43336e-07	1.2906	0.567	0.245	0.0231589
Epiblast	E10_vs_E11	ENSSSCG00000009664	PTK2B	9.61577e-07	-0.694907	0.041	0.304	0.0236067
Epiblast	E10_vs_E11	ENSSSCG00000004234	FABP7	9.70693e-07	-0.868352	0.175	0.5	0.0238305
Epiblast	E10_vs_E11	ENSSSCG00000023320	CYP3A29	9.78786e-07	-1.25177	0.021	0.265	0.0240292
Epiblast	E10_vs_E11	ENSSSCG00000007034	PSD3	9.84891e-07	-0.680273	0.041	0.304	0.0241791
Epiblast	E10_vs_E11	ENSSSCG00000019309	-	9.95046e-07	-0.777922	0.299	0.608	0.0244284
Epiblast	E10_vs_E11	ENSSSCG00000006201	ARFGEF1	9.95972e-07	0.510518	0.948	0.951	0.0244511
Epiblast	E10_vs_E11	ENSSSCG00000005078	DAAM1	1.00428e-06	-0.563494	0.907	0.99	0.024655
Epiblast	E10_vs_E11	ENSSSCG00000004138	HIVEP2	1.00787e-06	-0.770719	0.041	0.304	0.0247431
Epiblast	E10_vs_E11	ENSSSCG00000039348	H1F0	1.00848e-06	-0.897587	0.526	0.784	0.0247583
Epiblast	E10_vs_E11	ENSSSCG00000047196	-	1.0254e-06	-0.774813	0.711	0.892	0.0251737
Epiblast	E10_vs_E11	ENSSSCG00000050255	-	1.02662e-06	-0.715854	0.278	0.627	0.0252035
Epiblast	E10_vs_E11	ENSSSCG00000039616	ZBTB25	1.03128e-06	-1.16137	0.278	0.637	0.025318
Epiblast	E10_vs_E11	ENSSSCG00000011882	GOLGB1	1.04609e-06	-0.653801	0.979	1	0.0256816
Epiblast	E10_vs_E11	ENSSSCG00000014197	-	1.04893e-06	0.597789	0.876	0.804	0.0257513
Epiblast	E10_vs_E11	ENSSSCG00000033420	ZNF227	1.04922e-06	0.578233	0.742	0.441	0.0257584
Epiblast	E10_vs_E11	ENSSSCG00000001720	SLC25A27	1.0546e-06	0.632051	0.722	0.441	0.0258904
Epiblast	E10_vs_E11	ENSSSCG00000004199	EPB41L2	1.05586e-06	-0.52279	0.711	0.922	0.0259214
Epiblast	E10_vs_E11	ENSSSCG00000010955	GOLM1	1.06456e-06	-0.601014	0.835	0.961	0.026135
Epiblast	E10_vs_E11	ENSSSCG00000008618	MYCN	1.06854e-06	0.500941	0.99	0.99	0.0262325
Epiblast	E10_vs_E11	ENSSSCG00000010604	SH3PXD2A	1.08938e-06	-0.85164	0.165	0.48	0.0267443
Epiblast	E10_vs_E11	ENSSSCG00000044791	-	1.12657e-06	-1.69674	0.01	0.245	0.0276572
Epiblast	E10_vs_E11	ENSSSCG00000005352	FRMPD1	1.12819e-06	0.657149	0.361	0.078	0.0276971
Epiblast	E10_vs_E11	ENSSSCG00000028488	LTC4S	1.15264e-06	-0.978146	0.175	0.451	0.0282974
Epiblast	E10_vs_E11	ENSSSCG00000005935	AGO2	1.15306e-06	-0.737497	0.876	0.971	0.0283076
Epiblast	E10_vs_E11	ENSSSCG00000011679	ATR	1.15784e-06	0.790761	0.876	0.755	0.028425
Epiblast	E10_vs_E11	ENSSSCG00000004154	TNFAIP3	1.1715e-06	-0.724378	0.371	0.716	0.0287603
Epiblast	E10_vs_E11	ENSSSCG00000004705	MAP1A	1.17545e-06	0.764142	0.753	0.48	0.0288572
Epiblast	E10_vs_E11	ENSSSCG00000004283	DPPA5	1.17692e-06	0.602574	0.814	0.598	0.0288934
Epiblast	E10_vs_E11	ENSSSCG00000015732	TFCP2L1	1.17735e-06	-0.726128	0.196	0.52	0.0289038
Epiblast	E10_vs_E11	ENSSSCG00000034455	RNF166	1.18762e-06	-0.776038	0.247	0.569	0.029156
Epiblast	E10_vs_E11	ENSSSCG00000026108	CDC42EP1	1.22921e-06	-0.573266	0.371	0.676	0.0301772
Epiblast	E10_vs_E11	ENSSSCG00000028464	-	1.23491e-06	0.536064	0.948	0.961	0.030317
Epiblast	E10_vs_E11	ENSSSCG00000046130	-	1.24559e-06	-1.39612	0.082	0.363	0.0305791
Epiblast	E10_vs_E11	ENSSSCG00000038302	-	1.26032e-06	0.874745	0.34	0.078	0.0309408
Epiblast	E10_vs_E11	ENSSSCG00000041174	-	1.26375e-06	-1.004	0.34	0.627	0.031025
Epiblast	E10_vs_E11	ENSSSCG00000011787	MAGEF1	1.26408e-06	0.602055	0.732	0.422	0.0310331
Epiblast	E10_vs_E11	ENSSSCG00000038804	HBQ1	1.26861e-06	0.666573	0.856	0.657	0.0311444
Epiblast	E10_vs_E11	ENSSSCG00000027063	DPY19L1	1.28351e-06	-0.637983	0.66	0.882	0.0315103
Epiblast	E10_vs_E11	ENSSSCG00000002997	-	1.30356e-06	0.574915	0.423	0.127	0.0320025
Epiblast	E10_vs_E11	ENSSSCG00000001413	GPANK1	1.30882e-06	0.522988	0.918	0.912	0.0321315
Epiblast	E10_vs_E11	ENSSSCG00000039549	PLEKHF2	1.33747e-06	-0.636942	0.897	0.99	0.0328348
Epiblast	E10_vs_E11	ENSSSCG00000001065	ATXN1	1.33957e-06	0.864362	0.268	0.029	0.0328864
Epiblast	E10_vs_E11	ENSSSCG00000040286	CYLD	1.34959e-06	-0.630211	0.629	0.902	0.0331325
Epiblast	E10_vs_E11	ENSSSCG00000023174	USP53	1.35592e-06	0.645709	0.856	0.676	0.0332877
Epiblast	E10_vs_E11	ENSSSCG00000040577	-	1.36297e-06	0.501853	0.969	0.882	0.033461
Epiblast	E10_vs_E11	ENSSSCG00000038504	FBXL15	1.36753e-06	0.539515	0.773	0.569	0.0335729
Epiblast	E10_vs_E11	ENSSSCG00000027553	-	1.3983e-06	-0.726885	0	0.216	0.0343283
Epiblast	E10_vs_E11	ENSSSCG00000011806	MASP1	1.41434e-06	-0.513506	0.021	0.265	0.034722
Epiblast	E10_vs_E11	ENSSSCG00000010654	ATRNL1	1.47959e-06	0.888105	0.495	0.176	0.036324
Epiblast	E10_vs_E11	ENSSSCG00000036721	DEPDC4	1.49244e-06	0.525155	0.206	0	0.0366395
Epiblast	E10_vs_E11	ENSSSCG00000023307	FBXW11	1.50031e-06	-0.50305	0.948	0.951	0.0368326
Epiblast	E10_vs_E11	ENSSSCG00000048076	-	1.51314e-06	0.796993	0.309	0.059	0.0371476
Epiblast	E10_vs_E11	ENSSSCG00000035162	-	1.53914e-06	0.500463	0.959	0.941	0.0377858
Epiblast	E10_vs_E11	ENSSSCG00000004762	DNAJC17	1.54823e-06	0.504214	0.959	0.971	0.038009
Epiblast	E10_vs_E11	ENSSSCG00000049519	-	1.58894e-06	-0.685647	0.041	0.294	0.0390084
Epiblast	E10_vs_E11	ENSSSCG00000016747	NUDCD3	1.61415e-06	0.607543	0.979	0.971	0.0396274
Epiblast	E10_vs_E11	ENSSSCG00000004772	BAHD1	1.62614e-06	0.63497	0.691	0.402	0.0399216
Epiblast	E10_vs_E11	ENSSSCG00000032861	NUAK1	1.63006e-06	-0.698975	0.412	0.706	0.040018
Epiblast	E10_vs_E11	ENSSSCG00000023936	MYRFL	1.65458e-06	0.83362	0.33	0.059	0.04062
Epiblast	E10_vs_E11	ENSSSCG00000031713	H2AFY2	1.65719e-06	-0.540661	0.959	0.98	0.040684
Epiblast	E10_vs_E11	ENSSSCG00000036123	-	1.68832e-06	0.846134	0.515	0.225	0.0414482
Epiblast	E10_vs_E11	ENSSSCG00000010605	STN1	1.69689e-06	-0.943822	0.237	0.539	0.0416586
Epiblast	E10_vs_E11	ENSSSCG00000010860	PSEN2	1.70368e-06	-0.692434	0.763	0.931	0.0418254
Epiblast	E10_vs_E11	ENSSSCG00000017204	ITGB4	1.7049e-06	0.573773	0.825	0.529	0.0418552
Epiblast	E10_vs_E11	ENSSSCG00000026106	TXNDC15	1.73567e-06	0.517216	0.969	0.99	0.0426106
Epiblast	E10_vs_E11	ENSSSCG00000050972	-	1.74171e-06	1.22959	0.299	0.049	0.042759
[truncated: 123,470 more rows]

## Sheet: Table S3b
Table S3: Clustering Based on Expression Tendency
b Clustering information in epiblast linage. Related to Fig. 1f.
Ensemble_ID	Symbol	Morula_E4	preICM_E5	ICM_E6	Epiblast_E7	Epiblast_E8	Epiblast_E9	Epiblast_E10	Ectoderm_E11	Ectoderm_E12	Ectoderm_E13	Ectoderm_E14	Clust
ENSSSCG00000010431	A1CF	0.3449	0.0855	0.0144	0.166	0.1236	0.1061	0.0221	0.2457	1	0	0.1476	C_15
ENSSSCG00000000660	A2M	0.0000	0.0311	0.3586	0.0417	0	0	0.0452	0.0584	0.02	0.0845	1	C_36
ENSSSCG00000000664	A2ML1	1.0000	0.2488	0.0131	0	0	0	0.0403	0.0105	0.0451	0.0053	0.0804	C_6
ENSSSCG00000026962	A4GALT	0.0198	0.0000	0.0202	0.1222	0.6861	0.6846	1	0.5397	0.8667	0.5999	0.2044	C_16
ENSSSCG00000000268	AAAS	0.2022	0.1602	0.1986	0.6092	0	0.3278	0.372	0.3112	0.0113	0.68	1	C_22
ENSSSCG00000009755	AACS	0.0000	0.0703	0.064	0.3141	0.5096	0.7967	1	0.3985	0.7653	0.3767	0.3017	C_16
ENSSSCG00000004951	AAGAB	0.3155	0.3186	0.3886	0.1323	0	1	0.7285	0.0602	0.0896	0.4996	0.3375	C_30
ENSSSCG00000008337	AAK1	0.0000	0.1318	0.1326	1	0.8211	0.6441	0.3715	0.5687	0.7722	0.2579	0.5665	C_13
ENSSSCG00000016189	AAMP	1.0000	0.3610	0.0045	0.124	0.0455	0.4907	0.7751	0.5115	0.1887	0	0.625	C_10
ENSSSCG00000007315	AAR2	1.0000	0.5860	0.3427	0.4733	0.3229	0.4568	0.6097	0.18	0	0.4717	0.1285	C_24
ENSSSCG00000002723	AARS	0.6435	0.8430	1	0.6679	0.8647	0.4264	0.7358	0.7444	0.1597	0.6127	0	C_25
ENSSSCG00000001706	AARS2	1.0000	0.5123	0.4955	0.29	0.5911	0.9719	0.3087	0.0702	0	0.3651	0.4044	C_24
ENSSSCG00000027403	AASDH	1.0000	0.8554	0.5326	0.0497	0.3433	0.4401	0.2796	0.2343	0	0.2842	0.2484	C_2
ENSSSCG00000014998	AASDHPPT	0.0864	0.6076	0.5137	0	0.1489	1	0.964	0.1319	0.9697	0.9189	0.5798	C_14
ENSSSCG00000016613	AASS	0.6261	1.0000	0.4252	0	0.0792	0.0749	0.3092	0.0846	0.3104	0.1725	0.4385	C_7
ENSSSCG00000017693	AATF	0.8170	0.1403	0	0.1064	0.5824	0.7295	0.9738	0.533	0.8468	1	0.7442	C_21
ENSSSCG00000005423	ABCA1	0.5694	0.3284	0.1692	0.1257	0.2556	0	0.2604	0.6781	0.3844	0.3139	1	C_22
ENSSSCG00000034282	ABCA12	0.1396	0.8063	1	0.0312	0	0	0.1103	0.1852	0	0.0148	0	C_27
ENSSSCG00000017255	ABCA5	0.7106	0.2280	0	0	0.4261	0.7145	0.1798	0.5061	1	0.2738	0.6617	C_28
ENSSSCG00000010188	ABCB10	0.6111	0.9056	0	0.1233	1	0.4968	0.2605	0.229	0.7088	0.4607	0.6856	C_17
ENSSSCG00000016210	ABCB6	0.8123	0.5580	0.1713	0.5642	0.5965	1	0.7714	0.527	0.4252	0.5433	0	C_3
ENSSSCG00000027986	ABCB8	0.7920	1.0000	0.7855	0	0.4284	0.865	0.5251	0.0787	0.5527	0.4432	0.3012	C_29
ENSSSCG00000007874	ABCC1	0.4844	0.0000	0.0868	0.0642	0.5262	0.4837	0.8887	0.8255	1	0.7716	0.6104	C_32
ENSSSCG00000010543	ABCC2	1.0000	0.2256	0.8713	0.336	0.7373	0.0746	0	0.1065	0.338	0.4871	0.2837	C_11
ENSSSCG00000017561	ABCC3	0.6634	0.4916	0	0.1892	0.4818	0.3909	0.6816	0.4509	0.5269	0.6026	1	C_26
ENSSSCG00000011782	ABCC5	1.0000	0.1379	0.409	0.9336	0.1838	0.1135	0.3416	0.2269	0	0.1673	0.5876	C_11
ENSSSCG00000000781	ABCD2	0.5376	0.2798	0.7915	0.9445	1	0.9613	0.8697	0.3144	0.9455	0.1885	0	C_25
ENSSSCG00000028620	ABCD3	1.0000	0.6958	0.008	0	0.6426	0.6422	0.5008	0.3724	0.3632	0.6263	0.4391	C_28
ENSSSCG00000038231	ABCD4	0.3632	0.2804	0	0.3495	0.7075	1	0.8169	0.4095	0.629	0.8542	0.2786	C_31
ENSSSCG00000009043	ABCE1	0.9871	0.7048	0.3307	0.3376	0.3413	1	0.7256	0.3748	0.6685	0.4622	0	C_3
ENSSSCG00000028856	ABCF3	0.3999	0.9553	0.4899	0.3552	0.3166	1	0.6919	0.1188	0	0.7123	0.4912	C_29
ENSSSCG00000027745	ABCG1	1.0000	0.3226	0	0	0.6506	0	0.1492	0.0876	0.0248	0	0.0172	C_6
ENSSSCG00000009215	ABCG2	0.0053	0.5610	0.189	0.2699	1	0.4561	0.1516	0.8269	0	0.413	0.0951	C_8
ENSSSCG00000015113	ABCG4	0.8555	0.1017	0	0.3541	0.7172	0.775	1	0.526	0.5473	0.6122	0.6352	C_21
ENSSSCG00000035912	ABCG5	0.8028	0.0696	0	0.1758	0.1849	0.0858	0.8667	0.4113	0.8354	1	0.5985	C_26
ENSSSCG00000008554	ABHD1	0.7767	0.6104	0.0538	0	0.4868	1	0.5457	0.7176	0.1769	0.5969	0.6865	C_28
ENSSSCG00000034450	ABHD10	0.2741	1.0000	0.4939	0.0534	0.6435	0.8973	0.6621	0	0.112	0.5135	0.3838	C_29
ENSSSCG00000007715	ABHD11	0.0000	0.5541	0.7906	1	0.6821	0.8047	0.8794	0.9099	0.7919	0.9668	0.7539	C_4
ENSSSCG00000040449	ABHD12	0.4569	0.9525	0.6484	0	0.8504	0.9708	1	0.5857	0.3973	0.6032	0.046	C_25
ENSSSCG00000009541	ABHD13	1.0000	0.4254	0.2359	0	0.5983	0.9978	0.5068	0.3654	0.137	0.3727	0.3037	C_28
ENSSSCG00000030229	ABHD14A	0.0000	0.3039	0.2312	0.3658	0.5125	0.8049	1	0.8554	0.6994	0.805	0.7445	C_32
ENSSSCG00000017789	ABHD15	0.5137	0.7105	0.1179	0.014	0.4839	1	0.5589	0	0.6538	0.2521	0.2689	C_3
ENSSSCG00000034923	ABHD16A	0.4606	0.2875	0	0.6281	0.8012	0.9128	1	0.7504	0.518	0.7988	0.6778	C_5
ENSSSCG00000013442	ABHD17A	1.0000	0.7667	0.2112	0.0736	0.0667	0	0.4814	0.3282	0.0969	0.4255	0.4096	C_34
ENSSSCG00000021802	ABHD17B	0.1613	0.0000	0.0802	0.0619	0.611	0.7292	1	0.3895	0.771	0.6427	0.2999	C_16
ENSSSCG00000001782	ABHD17C	1.0000	0.6719	0.2843	0.5864	0.3233	0.2999	0.6353	0.0311	0.6668	0.2347	0	C_11
ENSSSCG00000001835	ABHD2	0.2804	0.0000	0.1407	0.4422	0.7246	1	0.833	0.2373	0.4239	0.191	0.2684	C_31
ENSSSCG00000028010	ABHD3	0.7442	0.0518	0	0.0701	0.8585	1	0.6802	0.6081	0.1413	0.2024	0.1216	C_31
ENSSSCG00000002051	ABHD4	0.1316	0.0000	0.2196	0.7604	0.8169	1	0.5676	0.4354	0.3861	0.4924	0.5675	C_13
ENSSSCG00000011297	ABHD5	1.0000	0.7676	0.5664	0.3184	0.4278	0.2379	0.1547	0.2405	0.2634	0.1627	0	C_11
ENSSSCG00000011470	ABHD6	0.1145	0.0000	0.0024	0.1989	0.5811	1	0.8721	0.4682	0.8061	0.7153	0.8123	C_32
ENSSSCG00000031877	ABHD8	0.0000	0.0692	0.1208	0.1932	0.5833	0.4801	1	0.4474	0.3764	0.4198	0.3154	C_16
ENSSSCG00000024127	ABI1	0.9798	0.9045	1	0.5187	0.3775	0.5664	0.6782	0.1637	0.227	0.2916	0	C_29
ENSSSCG00000034630	ABI2	0.0175	0.0000	0.0662	0.1982	0.728	0.9093	0.97	0.6617	0.7135	0.8751	1	C_32
ENSSSCG00000011959	ABI3BP	0.5743	0.7987	0	0.3507	0.661	0.1715	0.4068	1	0.731	0.3621	0.6447	C_17
ENSSSCG00000005706	ABL1	0.7663	0.2991	0.059	0	0.7852	0.7854	0.6905	0.3578	0.4275	0.8782	1	C_21
ENSSSCG00000024674	ABL2	1.0000	0.7407	0.0165	0.0018	0.2852	0	0.31	0.0182	0.2405	0.1692	0.2246	C_2
ENSSSCG00000010651	ABLIM1	0.3930	0.0662	0.0434	0	0.2115	0.0565	0.0556	0.0746	0.0111	0.137	1	C_36
ENSSSCG00000017804	ABR	0.7855	0.3784	0	1	0.4935	0.2664	0.7775	0.3208	0.3646	0.5291	0.553	C_17
ENSSSCG00000004145	ABRACL	0.0000	0.3081	0.9244	0.347	0.5321	0.6332	0.6088	0.1915	0.3822	1	0.3629	C_14
ENSSSCG00000009234	ABRAXAS1	0.9305	1.0000	0.0719	0.3078	0.4119	0	0.485	0.3989	0.5262	0.1462	0.058	C_2
ENSSSCG00000010737	ABRAXAS2	1.0000	0.4914	0.2441	0	0.239	0.6167	0.3533	0.0667	0.02	0.3111	0.13	C_24
ENSSSCG00000038191	ABT1	1.0000	0.4094	0.0318	0.0615	0.2538	0.1983	0.5938	0	0.2354	0.38	0.1543	C_10
ENSSSCG00000024827	ABTB1	0.2246	0.1531	0	0.4343	0.5083	0.5063	1	0.6045	0.4952	0.9001	0.8992	C_32
ENSSSCG00000013303	ABTB2	1.0000	0.3684	0.0496	0.2369	0.1995	0.215	0	0.3739	0.1955	0.1796	0.1455	C_10
ENSSSCG00000011250	ACAA1	0.0310	0.5570	0.5994	0.7259	0.4359	1	0.896	0	0.0641	0.5704	0.111	C_13
ENSSSCG00000004510	ACAA2	0.2786	1.0000	0.8468	0.0684	0	0.5157	0.5	0.6654	0.3032	0.5408	0.4965	C_35
ENSSSCG00000017694	ACACA	0.4694	0.0000	0.0986	0.0614	0.5037	0.5955	0.8469	0.5729	1	0.7773	0.8459	C_32
ENSSSCG00000011629	ACAD11	0.0949	0.4005	0	0.0339	0.396	1	0.5998	0.0087	0.2764	0.2272	0.2572	C_30
ENSSSCG00000016156	ACADL	0.6778	1.0000	0.4475	0.5324	0.3606	0.0665	0.5479	0.0632	0.2011	0.3052	0	C_11
ENSSSCG00000003776	ACADM	0.8183	0.8248	1	0.4807	0.6641	0.6575	0.6405	0.5927	0.4619	0.6412	0	C_25
ENSSSCG00000009916	ACADS	0.0000	0.5706	0.3789	0.437	0.5827	0.5789	0.8542	0.8471	0.846	1	0.8651	C_4
ENSSSCG00000010723	ACADSB	0.0000	0.1824	0.3937	0.8917	0.7952	1	0.884	0.6005	0.6605	0.9055	0.4787	C_5
ENSSSCG00000017947	ACADVL	1.0000	0.7906	0.4194	0.1029	0.042	0.3912	0.2486	0.0895	0	0.0868	0.0347	C_2
ENSSSCG00000001832	ACAN	0.0347	0.0548	0.0915	0	0.5736	1	0.5753	0.2022	0.3711	0.0941	0.1205	C_9
ENSSSCG00000017943	ACAP1	0.2767	0.0000	0.0255	0.0244	0.0395	0.1742	1	0.7742	0.7157	0.3713	0.188	C_16
ENSSSCG00000031147	ACAP2	0.0000	0.7357	0.3716	0.3487	0.9596	0.995	1	0.3132	0.5282	0.5983	0.5587	C_14
ENSSSCG00000026153	ACAT1	0.0448	1.0000	0.9906	0.7253	0	0.7286	0.6725	0.3736	0.0926	0.6174	0.1543	C_25
ENSSSCG00000004049	ACAT2	0.1313	0.0000	0.191	0.708	0.9978	0.5064	0.5491	1	0.7917	0.6774	0.6309	C_5
ENSSSCG00000024180	ACBD3	1.0000	0.5106	0	0.0196	0.2531	0.2458	0.3728	0.4378	0.3171	0.3512	0.3764	C_10
ENSSSCG00000011064	ACBD5	0.5929	0.5508	0	0.218	0.4104	0.649	1	0.5487	0.8783	0.8571	0.9126	C_21
ENSSSCG00000015534	ACBD6	0.0000	0.2540	0.0868	0.1013	0.2729	0.8344	1	0.8438	0.7085	0.833	0.7308	C_32
ENSSSCG00000038184	ACBD7	0.8683	0.2481	0	0.2868	0.2859	0.0281	1	0.3004	0.6289	0.7291	0.1549	C_28
ENSSSCG00000013282	ACCS	0.4568	0.4579	0	0.2649	0.4895	0.9262	0.5892	0.6438	0.6035	1	0.9903	C_21
ENSSSCG00000040937	ACCSL	1.0000	0.1007	0.0968	0.0375	0.343	0.3658	0.2603	0.0979	0	0.5338	0.2759	C_10
ENSSSCG00000029590	ACD	0.3560	0.6705	0.9264	0.6272	0	0.4721	0.8213	0.5838	0.6469	1	0.6439	C_35
ENSSSCG00000032723	ACER3	0.3200	0.4778	0.1198	1	0.3823	0.4355	0.6488	0.1892	0.4934	0.2888	0	C_13
ENSSSCG00000036223	ACKR1	0.1618	0.0122	0.0461	0	0.296	0.2151	0.5039	0.9959	0.5598	1	0.1755	C_19
ENSSSCG00000016322	ACKR3	0.0000	0.0000	0.0332	0.0098	0	0	0.0133	0.3225	0	0.0018	1	C_36
ENSSSCG00000017421	ACLY	0.3150	0.3038	0	0.4062	0.658	0.7237	1	0.6484	0.9943	0.9097	0.9851	C_32
ENSSSCG00000023807	ACO1	0.0000	0.1064	0.1204	0.5036	0.7243	0.9242	0.8312	0.7376	1	0.7402	0.7883	C_5
ENSSSCG00000000064	ACO2	0.3700	1.0000	0.6818	0.8011	0.846	0.5108	0.4767	0	0.2709	0.14	0.1416	C_29
ENSSSCG00000037559	ACOT11	0.9446	1.0000	0.2852	0.447	0.2426	0.2883	0.0331	0.0127	0.0592	0	0.0454	C_2
ENSSSCG00000036411	ACOT13	0.3350	1.0000	0.6684	0.6156	0.4759	0.4263	0.5943	0	0.2861	0.3573	0.4302	C_29
ENSSSCG00000002349	ACOT4	0.1028	0.3573	0	0.6214	0.5483	0.4666	0.7185	0.4377	0.6055	1	0.885	C_1
ENSSSCG00000003377	ACOT7	0.4302	0.2578	0	0.2009	0.6415	0.829	1	0.9706	0.8134	0.9535	0.7948	C_32
ENSSSCG00000017198	ACOX1	1.0000	0.8760	0.2592	0.1776	0.2155	0.2126	0.4202	0	0.1427	0.4326	0.2042	C_2
ENSSSCG00000008724	ACOX3	0.7689	1.0000	0.2547	0.1323	0.0434	0.1116	0.2092	0	0.1328	0.059	0.0602	C_2
ENSSSCG00000013242	ACP2	0.0390	0.0572	0	0.3592	0.1624	1	0.7758	0.4141	0.6121	0.7678	0.6913	C_20
ENSSSCG00000024736	ACP4	0.3694	0.4228	1	0.6077	0.4784	0.0578	0.1612	0.0789	0.0616	0	0.1943	C_27
ENSSSCG00000032282	ACP5	0.0035	0.0000	0	0.0946	0.6994	1	0.3325	0.1242	0.1521	0.0627	0.0104	C_9
ENSSSCG00000006697	ACP6	0.0073	0.0346	0	0.1424	0.3994	0.2885	0.6709	0.7574	0.5147	0.8706	1	C_1
ENSSSCG00000002971	ACP7	1.0000	0.6788	0.3166	0	0.2566	0	0.0087	0.0827	0.1606	0.0632	0.0731	C_2
ENSSSCG00000000700	ACRBP	0.5391	0.5685	0.4664	0.1652	0	1	0.6468	0.2641	0.4368	0.7883	0.8387	C_33
ENSSSCG00000001760	ACSBG1	0.7030	0.9377	0.7292	0.9488	0.7563	1	0.8821	0.5445	0.7755	0.6274	0	C_25
ENSSSCG00000017566	ACSF2	0.0366	0.0000	0.1473	0.1308	0.4871	1	0.9049	0.2838	0.5745	0.6047	0.628	C_20
ENSSSCG00000023866	ACSF3	1.0000	0.8491	0.3324	0.6751	0	0.3163	0.1847	0.1314	0.0668	0.0193	0.0543	C_2
ENSSSCG00000015784	ACSL1	0.5287	0.5408	0	0.2289	0.9436	1	0.7445	0.81	0.3984	0.493	0.0307	C_31
ENSSSCG00000016223	ACSL3	0.9457	0.2571	0.4085	0	0.9677	1	0.9469	0.6865	0.9915	0.7869	0.6293	C_21
ENSSSCG00000031789	ACSL5	0.6190	0.6225	1	0.6394	0.04	0	0.033	0.0367	0	0.0585	0.0076	C_27
ENSSSCG00000007133	ACSS1	0.0164	0.0000	0	0.106	0.0988	0.2147	0.1645	0.7149	0.3623	0.6208	1	C_22
ENSSSCG00000000939	ACSS3	0.3928	0.3621	0	0.318	0.592	0.294	0.0886	0.1565	0.5302	0.3485	1	C_22
ENSSSCG00000010447	ACTA2	0.0000	0.0115	0.0448	0.0144	0.2637	0.1282	0.1822	0.3885	0.0524	0.051	1	C_36
ENSSSCG00000007585	ACTB	0.0000	0.6492	0.8987	1	0.8428	0.8658	0.6297	0.766	0.6918	0.8534	0.7088	C_4
ENSSSCG00000004803	ACTC1	0.0000	0.0147	0.0204	0.0409	0.6152	0.7217	0.6513	0.8221	0.4765	0.1671	1	C_20
ENSSSCG00000028355	ACTG1	0.0000	0.9645	0.8066	0.7044	0.7649	0.4156	0.4905	1	0.7913	0.7112	0.6845	C_4
ENSSSCG00000008294	ACTG2	0.0258	0.0000	0.0314	0.0591	0.4442	1	0.415	0.1828	0.1174	0.0051	0.2032	C_9
ENSSSCG00000036702	ACTN1	0.4815	0.8482	0.1836	0	0.6139	0.9833	0.8993	0.8037	0.9068	1	0.7584	C_21
ENSSSCG00000038323	ACTN3	0.2756	0.1583	0.0747	0	0.068	0.76	0.7331	0.6471	0.4703	1	0.8505	C_1
ENSSSCG00000002965	ACTN4	1.0000	0.6187	0	0.3398	0.4909	0.97	0.173	0.2355	0.6712	0.1038	0.5597	C_24
ENSSSCG00000022299	ACTR10	0.4764	0.4812	0.4012	0	0.5053	1	0.6805	0.4085	0.4287	0.4855	0.47	C_30
ENSSSCG00000010585	ACTR1A	0.0000	0.5872	0.4998	0.3077	0.4916	0.7068	0.7019	0.7327	0.6118	1	0.9983	C_4
ENSSSCG00000008194	ACTR1B	0.0000	0.2167	0.1538	0.1725	0.3031	1	0.7407	0.2828	0.1476	0.288	0.8034	C_20
ENSSSCG00000008358	ACTR2	0.4005	1.0000	0	0.1352	0.2319	0.5191	0.2825	0.2388	0.5698	0.4646	0.654	C_34
ENSSSCG00000007349	ACTR5	0.6267	0.3328	0.3439	1	0.4378	0.3491	0.3886	0	0.4146	0.257	0.1229	C_18
ENSSSCG00000025682	ACTR6	0.3434	0.2988	0	0.1427	0.5293	1	0.7795	0.1978	0.2931	0.507	0.5311	C_20
ENSSSCG00000011458	ACTR8	1.0000	0.6808	0.2404	0.1343	0.5853	0.923	0.7038	0	0.3463	0.431	0.1529	C_3
ENSSSCG00000015874	ACVR1	0.3900	0.3096	0	0.3709	0.7779	0.8224	1	0.3166	0.8019	0.3877	0.3417	C_31
ENSSSCG00000000233	ACVR1B	1.0000	0.1896	0	0.0098	0.149	0.4145	0.2187	0.0489	0.3892	0.4221	0.4265	C_10
ENSSSCG00000015873	ACVR1C	0.0000	0.0000	0	0.0331	1	0.9024	0.4084	0.2108	0.432	0.038	0	C_31
ENSSSCG00000015669	ACVR2A	1.0000	0.8050	0.3983	0	0.838	0.6232	0.6112	0.6931	0.6238	0.7198	0.7385	C_21
ENSSSCG00000011257	ACVR2B	1.0000	0.3772	0.0415	0.0411	0	0.3865	0.4206	0.2773	0.8095	0.5489	0.8833	C_26
ENSSSCG00000002379	ACYP1	0.0000	0.3174	0.3194	0.2669	0.5953	0.8524	0.8147	0.8042	0.6617	1	0.8859	C_32
ENSSSCG00000035218	ADA2	0.0216	0.0000	0.0318	0.2983	1	0.7366	0.6188	0.2426	0.4326	0.3704	0.5775	C_31
ENSSSCG00000009089	ADAD1	0.5856	0.3221	0.032	0.2376	0.8263	1	0.6007	0.1033	0.0607	0.0286	0	C_31
ENSSSCG00000004595	ADAM10	0.6930	0.6459	0.6494	0.2433	0.7779	1	0.3636	0	0.4115	0.5693	0.4551	C_29
ENSSSCG00000017349	ADAM11	0.0000	0.2217	0.0538	0.0472	0.6487	1	0.6905	0.1825	0.9273	0.7279	0.3433	C_20
ENSSSCG00000017052	ADAM19	0.8218	0.1647	0	0.0897	0.784	0.4014	0.336	1	0.8158	0.7838	0.6673	C_26
ENSSSCG00000009644	ADAM28	0.0000	0.0000	0	0.241	0.2924	0	0.2102	0	0.7744	0.2706	1	C_22
ENSSSCG00000015807	ADAM32	1.0000	0.2200	0	0	0	0	0.1021	0.0427	0	0.0133	0.0607	C_6
ENSSSCG00000007145	ADAM33	1.0000	0.7160	0.2376	0.2603	0	0.1029	0.1288	0.0096	0.1896	0.0598	0.0797	C_2
ENSSSCG00000010772	ADAM8	0.5206	0.2928	0.2179	0.8681	0.9537	0.9366	1	0.3145	0.5589	0.3103	0	C_13
ENSSSCG00000015808	ADAM9	0.4555	0.8266	1	0	0.973	0.9547	0.5953	0.7964	0.4635	0.713	0.3018	C_25
ENSSSCG00000012026	ADAMTS1	0.0714	0.5703	0.1564	0	0.8965	1	0.19	0.5772	0.3051	0.0596	0.679	C_31
ENSSSCG00000026994	ADAMTS10	0.1582	0.1751	0.1521	0	0.4579	0.283	0.4242	0.3396	0.3497	0.6157	1	C_22
ENSSSCG00000016816	ADAMTS12	0.2727	0.0628	0.0038	0	0.0015	0.1246	0.1136	0.0175	0.064	0.151	1	C_36
ENSSSCG00000010272	ADAMTS14	0.1250	0.1701	0.018	0.0393	0.7999	1	0.3883	0.1276	0.1479	0.1644	0	C_9
ENSSSCG00000015250	ADAMTS15	0.1028	0.1357	0.0473	0	0.0604	0.5565	0.2012	1	0.4282	0.498	0.1336	C_12
ENSSSCG00000038452	ADAMTS17	0.1168	0.0702	0	0.0344	0.1587	0.6222	0.4155	0.3715	0.7331	0.4615	1	C_22
ENSSSCG00000038627	ADAMTS18	0.3703	0.3083	0.0801	0.0858	0.218	0.3069	0.0592	0.1103	0	0.3541	1	C_36
ENSSSCG00000014259	ADAMTS19	0.1189	0.0455	0	0	0.0813	0.0355	0.1671	0.42	0.4105	0.5528	1	C_22
ENSSSCG00000038180	ADAMTS3	0.1403	0.0000	0	0	0.3621	0.2257	0.2021	0.323	0.1136	0.4834	1	C_22
ENSSSCG00000012027	ADAMTS5	0.7597	0.0278	0.139	0	0	0	0.2862	0.2148	0.9282	0.1596	1	C_22
ENSSSCG00000016943	ADAMTS6	0.3038	1.0000	0	0.0103	0.0902	0.9894	0.1293	0.3617	0.3348	0.1792	0.2968	C_24
ENSSSCG00000001765	ADAMTS7	0.1856	0.2330	0	0.0618	0.2036	0.0523	0.2086	0.1955	0.4731	0.7897	1	C_22
ENSSSCG00000011496	ADAMTS9	0.0002	0.0000	0.0408	0.0933	0.1895	0.3808	0.055	0.4227	0.1831	0.3668	1	C_22
ENSSSCG00000026425	ADAMTSL2	0.2569	0.0676	0	0.0615	0.5032	0.541	0.4121	0.2721	0.4573	0.1508	1	C_22
ENSSSCG00000006651	ADAMTSL4	0.9232	1.0000	0	0.2268	0.118	0.3603	0.3029	0.1802	0.2581	0.1191	0.6394	C_34
ENSSSCG00000013433	ADAMTSL5	1.0000	0.5878	0	0.1094	0	0.0526	0.0818	0.0079	0.2318	0	0.0309	C_2
ENSSSCG00000007547	ADAP1	1.0000	0.6662	0	0.1242	0.2591	0.2272	0.2668	0.2681	0.3562	0.2591	0.103	C_10
ENSSSCG00000017738	ADAP2	1.0000	0.9251	0.7235	0.2491	0.0441	0.1842	0.0682	0.0872	0	0.0599	0.0802	C_2
ENSSSCG00000039598	ADAT2	1.0000	0.4032	0	0.2448	0.3331	0.3834	0.3467	0.2418	0.2994	0.6511	0.5248	C_10
ENSSSCG00000016496	ADCK2	0.5508	0.4296	0.2553	1	0.2042	0.2802	0.2039	0	0.1664	0.1234	0.1786	C_18
ENSSSCG00000005907	ADCK5	0.2380	0.0000	0.3454	0.1608	0.2256	1	0.3793	0.2705	0.3162	0.3983	0.5914	C_20
ENSSSCG00000006305	ADCY10	1.0000	0.3627	0.4271	0.3966	0.5857	0.0647	0.1374	0.0805	0.2646	0.1731	0	C_11
ENSSSCG00000008578	ADCY3	0.0000	0.2212	0.2182	0.375	0.2584	1	0.8428	0.7075	0.7411	0.8808	0.4828	C_32
ENSSSCG00000001988	ADCY4	1.0000	0.6792	0.1681	0.0454	0.2038	0	0.2451	0.2844	0.0974	0.5838	0.1798	C_2
ENSSSCG00000000175	ADCY6	0.5857	0.0522	0	0.0333	0	0.6099	0.1526	0.0155	0.103	0.2575	1	C_36
ENSSSCG00000039408	ADCY7	1.0000	0.7237	0.2134	0.5012	0.3163	0	0.4619	0.5001	0.641	0.5146	0.702	C_34
ENSSSCG00000007950	ADCY9	1.0000	0.4362	0.1651	0.0513	0.2431	0.0033	0	0.046	0.1047	0.0944	0.1061	C_6
ENSSSCG00000016672	ADCYAP1R1	0.2752	0.0000	0	0.2703	1	0.1785	0.3075	0.4921	0	0.1905	0.0605	C_8
ENSSSCG00000008692	ADD1	0.0000	0.2797	0.0494	0.1513	0.4667	0.9367	0.7034	0.515	0.5539	0.5904	1	C_20
ENSSSCG00000020736	ADD2	0.1834	0.5239	0.4591	0.3465	1	0	0.2619	0.2962	0	0.0355	0.0373	C_8
ENSSSCG00000010621	ADD3	0.0000	0.2426	0.7414	0.4593	0.7507	0.8321	0.8486	0.7763	0.8251	0.9666	1	C_4
ENSSSCG00000015825	ADGRA2	0.2563	0.0545	0	0.0233	0	0.0622	0.0461	0.0626	0.1357	0.2197	1	C_36
ENSSSCG00000008753	ADGRA3	0.4215	0.0613	0	0.0017	0.3085	0.6404	0.8854	0.5934	1	0.8434	0.8633	C_32
ENSSSCG00000003604	ADGRB2	0.3878	0.0920	0.0814	0	0.2009	0.0406	0.6622	0.6955	1	0.8686	0.3252	C_19
ENSSSCG00000009745	ADGRD1	0.0634	0.3787	0.5559	0.6657	0.3749	0.0419	0.0356	0	0.2017	0.8789	1	C_35
ENSSSCG00000013775	ADGRE5	0.1519	0.4865	0	0.2439	0.7654	0.444	0.5837	1	0.7241	0.6764	0.451	C_32
ENSSSCG00000022089	ADGRF4	0.6718	0.3753	0	0.2671	1	0.6162	0.2836	0.3231	0.9027	0.064	0.6869	C_17
ENSSSCG00000001725	ADGRF5	0.0000	0.0000	0	0	0	0	0	0.0288	0	0.0151	1	C_36
ENSSSCG00000002815	ADGRG1	1.0000	0.0000	0	0	0.082	0.0954	0.0248	0.6234	0.33	0.5709	0.2647	C_10
ENSSSCG00000004139	ADGRG6	0.3195	1.0000	0.7415	0.4401	0.5661	0.6457	0.2065	0.1552	0.1575	0.1037	0	C_29
ENSSSCG00000003761	ADGRL2	0.0000	0.0244	0.0077	0.6629	0.6509	0.8832	0.9182	0.5838	1	0.8667	0.985	C_5
ENSSSCG00000026129	ADGRL3	0.0000	0.0000	0	0	0.2192	0	0.1627	0.1012	0.2042	0.4517	1	C_36
ENSSSCG00000003762	ADGRL4	0.0000	0.0000	0	0.0187	0	0.0467	0.0773	0.2826	0.1328	0.5822	1	C_36
ENSSSCG00000035025	ADGRV1	0.0763	0.0323	0.0496	0	0.1242	1	0.7018	0.1496	0.5155	0.2965	0.2633	C_30
ENSSSCG00000009185	ADH5	0.0000	0.3335	0.4012	0.7134	0.7254	0.7722	0.8854	0.9876	0.9677	1	0.8061	C_4
ENSSSCG00000000757	ADIPOR2	1.0000	0.7589	0.4712	0	0.1913	0.1542	0.0739	0.1415	0.1531	0.0559	0.0613	C_2
ENSSSCG00000010315	ADK	0.0000	0.0867	0.3285	0.3963	0.4136	0.96	1	0.7293	0.797	0.8834	0.7576	C_32
ENSSSCG00000013408	ADM	0.7639	0.8790	0.3632	0	0.5469	0.0155	0.4545	0.9974	0.1126	0.5303	1	C_26
ENSSSCG00000007473	ADNP	1.0000	0.7155	0.2837	0	0.2974	0.614	0.6117	0.3397	0.6961	0.6646	0.7645	C_33
ENSSSCG00000038632	ADNP2	1.0000	0.6267	0	0.7507	0.3061	0.3209	0.4568	0.2124	0.4503	0.4123	0.3482	C_10
ENSSSCG00000010054	ADORA2A	0.2390	0.0982	0.0184	0	0.5593	0.9902	1	0.4609	0.2206	0.4932	0.5789	C_20
ENSSSCG00000035051	ADORA2B	0.6994	0.2439	0.0324	0	0.1406	1	0.6407	0.0374	0.0884	0.2117	0.1554	C_30
ENSSSCG00000001925	ADPGK	1.0000	0.3539	0	0.5902	0.4323	0.491	0.764	0.1709	0.4694	0.7785	0.6795	C_28
ENSSSCG00000011896	ADPRH	0.0309	0.2698	0	0.1774	0.8101	0.702	0.8764	0.6106	0.5088	1	0.999	C_32
ENSSSCG00000003634	ADPRHL2	0.3739	0.3418	0.0045	0.1753	0	0.5934	0.927	0.7689	0.6744	1	0.9945	C_1
ENSSSCG00000018009	ADPRM	0.8890	0.6873	0.0789	0.0369	0.2618	0.9175	0.8406	0	1	0.8463	0.6614	C_33
ENSSSCG00000038598	ADRB2	0.0955	0.0000	0	0.0547	0.7417	0.4108	0.9899	1	0.2872	0.2583	0.1201	C_12
ENSSSCG00000038718	ADRM1	0.3697	0.4399	0.4023	0	0.2066	0.8823	1	0.2331	0.2148	0.6411	0.014	C_30
ENSSSCG00000000077	ADSL	0.0000	0.3259	0.3644	0.7068	0.395	0.874	1	0.7714	0.6962	0.762	0.6541	C_4
ENSSSCG00000010874	ADSS	0.3321	0.4474	0	0.5045	0.2178	0.6702	0.9045	0.2817	1	0.5343	0.2405	C_16
ENSSSCG00000001048	ADTRP	1.0000	0.1077	0	0	0	0.1125	0.005	0	0	0	0.0035	C_6
ENSSSCG00000016754	AEBP1	0.0000	0.0000	0	0	0.1497	0.1955	0.3907	0.855	0.9646	0.4599	1	C_1
ENSSSCG00000000587	AEBP2	1.0000	0.9218	0.6654	0.6204	0.2519	0.2373	0.0922	0	0.1522	0.0192	0.1665	C_11
ENSSSCG00000005102	AEN	0.7420	0.5074	0.5446	0	0.8064	0.4193	0.779	1	0.2709	0.5732	0.4316	C_21
ENSSSCG00000023907	AFAP1	0.5948	0.4520	0.0021	0.0789	0.2962	1	0.2144	0.4059	0	0.7916	0.9583	C_20
ENSSSCG00000004018	AFDN	1.0000	0.8404	0.0474	0.1479	0	0.1815	0.0964	0.0624	0.2858	0.0219	0.2926	C_2
ENSSSCG00000023593	AFF1	1.0000	0.9412	0.7047	0.3962	0.3612	0.6996	0.5347	0.1225	0.7011	0.3575	0	C_29
ENSSSCG00000014291	AFF4	1.0000	0.9134	0.4111	0	0.4642	0.3852	0.5079	0.6095	0.4273	0.5201	0.6244	C_34
ENSSSCG00000040199	AFG1L	0.8662	1.0000	0.8754	0.3619	0.2611	0	0.3774	0.234	0.3824	0.4442	0.6513	C_34
ENSSSCG00000033636	AFMID	0.3206	0.1526	0.0026	0.146	0.6549	1	0.6953	0.2419	0	0.4841	0.2562	C_30
ENSSSCG00000008949	AFP	0.0000	0.0056	0	0.0932	0	0	0.0034	0.0205	0	0.0035	1	C_36
ENSSSCG00000008363	AFTPH	1.0000	0.7341	0.197	0.284	0.4243	0.2391	0.3166	0	0.272	0.1027	0.2239	C_2
ENSSSCG00000015772	AGA	0.2069	0.9195	0.9138	0.9279	1	0.8884	0.6385	0	0.05	0.0839	0.3981	C_29
ENSSSCG00000016317	AGAP1	1.0000	0.8748	0.3303	0.9247	0.1215	0.0854	0.0474	0	0.413	0.1264	0.5715	C_11
ENSSSCG00000031300	AGBL4	0.0742	0.0920	0.066	0.0298	0.0927	0	0.132	1	0.122	0.2262	0.54	C_12
ENSSSCG00000008558	AGBL5	0.0000	0.7947	0.5235	0.9327	0.5077	0.2454	0.3461	1	0.5728	0.6025	0.8945	C_35
ENSSSCG00000001437	AGER	0.0000	0.0944	0.1069	0.2675	0.2039	0.6934	0.4808	0.573	1	0.7514	0.9948	C_1
ENSSSCG00000016248	AGFG1	1.0000	0.7418	0	0.2351	0.6458	0.2123	0.3744	0.1353	0.6189	0.0946	0.1557	C_10
ENSSSCG00000006872	AGL	0.5256	0.8305	0.2152	1	0.1509	0.3337	0.2171	0.0166	0	0.02	0.2781	C_18
ENSSSCG00000015356	AGMO	0.4716	0.2935	0.0191	0	0.051	0	0.6638	0.4111	1	0.2684	0.0499	C_15
ENSSSCG00000003630	AGO1	0.2423	0.0000	0.1305	0.4009	0.5041	0.8031	0.8315	0.6247	1	0.854	0.8941	C_32
ENSSSCG00000005935	AGO2	1.0000	0.7340	0.2518	0	0.2943	0.5124	0.3573	0.5758	0.6469	0.6953	0.5872	C_26
ENSSSCG00000042910	AGO4	0.0411	0.0336	0	0.0156	0.0216	0.665	0.5141	0.6134	0.5472	0.8774	1	C_1
ENSSSCG00000001435	AGPAT1	0.2050	0.0000	0.4322	0.636	0.604	0.7224	0.6072	0.9363	0.9815	0.9354	1	C_5
ENSSSCG00000004033	AGPAT4	0.5046	0.5285	0.6388	1	0.8253	0.5191	0.3983	0.0605	0	0.27	0.2981	C_29
ENSSSCG00000015755	AGPAT5	0.8217	1.0000	0.4562	0.4313	0.8893	0.8908	0.801	0.3318	0.8068	0.2511	0	C_3
ENSSSCG00000015363	AGR2	0.0518	0.0000	0.0918	0.0066	0.4172	0	0.4447	0.7879	0.3118	1	0.0511	C_19
ENSSSCG00000022204	AGRN	0.0000	0.0319	0.0528	0.1403	0.3089	1	0.8425	0.4738	0.9042	0.8904	0.9659	C_32
ENSSSCG00000010184	AGT	0.0559	0.0000	0.0333	0.043	0.3789	0	0.0922	0	0	0.073	1	C_36
ENSSSCG00000011695	AGTR1	0.0879	0.0180	0.0251	0.0489	0.45	0	0.2932	1	0.0486	0.004	0.1059	C_12
ENSSSCG00000010863	AHCTF1	1.0000	0.6454	0.1787	0	0.506	0.2904	0.469	0.3496	0.5266	0.4412	0.1783	C_10
ENSSSCG00000007278	AHCY	0.0000	0.2397	0.2947	0.7377	0.4626	0.7794	0.8386	0.976	1	0.8801	0.8078	C_4
ENSSSCG00000006816	AHCYL1	0.8347	1.0000	0	0.0398	0.2888	0.2831	0.6044	0.6998	0.9245	0.9125	0.9478	C_26
ENSSSCG00000016568	AHCYL2	0.3281	0.1712	0.4505	0.8189	1	0.226	0.3562	0.0777	0.0917	0	0.0963	C_8
ENSSSCG00000004166	AHI1	0.4110	0.0463	0	0.2737	0.9955	1	0.8518	0.78	0.8142	0.5371	0.8505	C_5
ENSSSCG00000002406	AHSA1	0.0932	0.0000	0.5038	0.4689	1	0.5074	0.6138	0.701	0.5653	0.4793	0.3863	C_5
ENSSSCG00000011799	AHSG	0.0152	0.0000	0	0.117	0.0124	0	0.0008	0.0082	0.0692	0.1643	1	C_36
ENSSSCG00000000667	AICDA	1.0000	0.5298	0.1559	0.0678	0.0297	0	0.0509	0.0192	0	0.0371	0.0206	C_6
ENSSSCG00000010835	AIDA	0.8953	0.7489	0	0.1388	0.3375	1	0.1898	0.2329	0.26	0.3024	0.5006	C_24
ENSSSCG00000032341	AIF1	0.0000	0.0000	1	0.6122	0.4593	0.6797	0.5355	0.7359	0.8225	0.5744	0.7419	C_4
ENSSSCG00000034178	AIF1L	0.7794	1.0000	0.218	0.2611	0.1824	0	0.3811	0.5596	0.4434	0.6161	0.9845	C_34
ENSSSCG00000010258	AIFM2	0.0170	0.0598	0	0.1531	0.2183	0.7336	0.4817	0.4501	0.4719	0.5786	1	C_20
ENSSSCG00000010096	AIFM3	0.0719	0.0856	0	0.0802	0	0.9602	1	0.1844	0.3889	0.2721	0.0666	C_30
ENSSSCG00000004136	AIG1	0.0176	1.0000	0.1355	0	0.0342	0.1916	0.1101	0.2611	0.361	0.5085	0.6075	C_7
ENSSSCG00000024245	AIMP2	0.0000	0.2207	0.4812	0.6321	0.4245	1	0.7592	0.0766	0.3172	0.5099	0.1251	C_13
ENSSSCG00000012904	AIP	0.0000	0.3239	0.1452	0.3046	0.3313	1	0.7322	0.1344	0.0792	0.5236	0.5062	C_30
ENSSSCG00000031344	AJAP1	1.0000	0.7410	0.3619	0.0645	0.1103	0	0	0.0183	0	0.0174	0.0526	C_2
ENSSSCG00000029201	AJUBA	0.1689	0.0000	0.0915	0.0727	0.5642	0.5075	0.9505	0.8866	0.7637	1	0.9132	C_32
ENSSSCG00000005627	AK1	0.0000	0.0000	0	0	0	0.0154	0.0766	0.2322	0.1548	0.5484	1	C_36
ENSSSCG00000023595	AK3	0.0189	0.0000	0.055	0.1073	0.4034	0.5445	0.4935	0.7244	1	0.8462	0.6598	C_1
ENSSSCG00000040337	AK4	1.0000	0.7842	0	0.8794	0.4512	0.6721	0.6183	0.1584	0.3746	0.1878	0.1654	C_3
ENSSSCG00000003773	AK5	0.1179	0.0000	0.0322	0.0911	0	0.4775	1	0.1207	0.0942	0.0814	0.9693	C_36
ENSSSCG00000037053	AK6	1.0000	0.5383	0.7594	0.3209	0.3939	0.8571	0.7005	0.1532	0.4737	0.6092	0	C_3
ENSSSCG00000034994	AKAP1	1.0000	0.3595	0.1352	0.3039	0.2335	0.2336	0.1119	0.0287	0.2316	0	0.0304	C_6
ENSSSCG00000024030	AKAP10	1.0000	0.5357	0.1455	0	0.1056	0.1133	0.2371	0.1766	0.1772	0.2223	0.274	C_10
ENSSSCG00000009430	AKAP11	0.9385	0.4273	0	0.1998	0.3587	1	0.4391	0.2311	0.656	0.3711	0.41	C_28
ENSSSCG00000031733	AKAP12	0.9523	0.2801	0	0.5607	0.8994	1	0.422	0.0713	0.2209	0.1925	0.2454	C_3
ENSSSCG00000002268	AKAP5	0.4883	0.3567	0.2674	1	0.3093	0.4842	0.3246	0.0372	0.1396	0.0126	0	C_18
ENSSSCG00000036790	AKAP7	0.5390	1.0000	0.7883	0.0932	0.0008	0	0.1321	0.0642	0.0142	0.1038	0.2507	C_27
ENSSSCG00000013837	AKAP8	1.0000	0.1070	0.3681	0	0.8431	0.3889	0.8449	0.159	0.4811	0.6283	0.1792	C_28
ENSSSCG00000013838	AKAP8L	0.3925	0.2632	0.3009	0	0.3921	1	0.5651	0.191	0.1967	0.3651	0.2259	C_30
ENSSSCG00000015310	AKAP9	1.0000	0.4609	0	0.2484	0.5722	0.9775	0.63	0.4731	0.7578	0.2193	0.9783	C_21
ENSSSCG00000033335	AKIP1	0.2363	0.2755	0.3516	0.2551	0.4851	1	0.6729	0.267	0	0.1692	0.035	C_30
ENSSSCG00000003652	AKIRIN1	0.1251	0.0343	0.2137	0.314	0.353	1	0.8885	0.1849	0.4927	0.3144	0	C_30
ENSSSCG00000004307	AKIRIN2	1.0000	0.3583	0	0.2462	0.4246	0.1018	0.2935	0.0999	0.0874	0.3915	0.2663	C_10
ENSSSCG00000023894	AKNA	0.0570	0.0077	0	0.0943	0.0779	0.0894	0.084	0.0842	0.0865	0.5131	1	C_36
ENSSSCG00000029256	AKR1A1	0.0000	0.0471	0.5311	0.9999	0.9697	1	0.9063	0.7821	0.7392	0.7997	0.7483	C_4
ENSSSCG00000040608	AKR1B1	0.0000	0.4436	0.4215	0.5283	0.768	0.8101	0.8316	1	0.8923	0.9969	0.9897	C_4
ENSSSCG00000011147	AKR1C2	0.4855	1.0000	0	0.5408	0.5059	0.1984	0.0604	0.3106	0.2866	0.0519	0.02	C_7
ENSSSCG00000036941	AKR1E2	0.0000	0.0181	0.1499	0.4344	0.2153	0.9271	1	0.4832	0.5402	0.6595	0.5976	C_20
ENSSSCG00000003491	AKR7A2	0.0000	0.1662	0.6029	1	0.6748	0.8074	0.8105	0.6343	0.6241	0.713	0.5402	C_4
ENSSSCG00000003194	AKT1S1	1.0000	0.8069	0.2395	0.1289	0.3456	0.0071	0.3207	0.0418	0.3484	0.069	0	C_2
ENSSSCG00000002989	AKT2	1.0000	0.4682	0	0.1227	0.1298	0.393	0.3503	0.3308	0.2544	0.3611	0.4856	C_10
ENSSSCG00000010872	AKT3	1.0000	0.4846	0	0.2129	0.3656	0.5973	0.2352	0.1768	0.294	0.203	0.2579	C_24
ENSSSCG00000026181	AKTIP	0.7645	0.0000	0.8562	1	0.6417	0.8396	0.3877	0.5295	0.3132	0.2881	0.0067	C_13
ENSSSCG00000032787	ALAD	0.0000	0.2300	0.588	0.7732	0.329	0.4151	0.9492	0.7494	0.5374	1	0.9649	C_4
ENSSSCG00000011437	ALAS1	0.4723	1.0000	0.6294	0.5476	0.071	0.4127	0.3018	0.0462	0.3112	0.124	0	C_27
ENSSSCG00000011946	ALCAM	0.5094	0.2888	0.0849	0	0.3044	1	0.8233	0.4998	0.6957	0.4621	0.4919	C_20
ENSSSCG00000003168	ALDH16A1	0.0000	0.4009	0.6581	0.7574	0.6976	1	0.7743	0.287	0.2484	0.603	0.7377	C_14
ENSSSCG00000010495	ALDH18A1	0.2498	0.0000	0.1502	0.3474	0.2871	0.333	0.6657	0.5523	0.6954	0.9044	1	C_1
ENSSSCG00000025578	ALDH1A2	0.6409	0.4290	0.3986	0.1277	0.0576	0	0.0569	0.5977	0	0.274	1	C_34
ENSSSCG00000005361	ALDH1B1	0.2180	0.2757	0	0.6222	0.0704	1	0.7795	0.2715	0.5224	0.6835	0.0218	C_30
ENSSSCG00000000839	ALDH1L2	0.3559	0.3588	0.9822	0.5765	1	0	0.2905	0.2654	0.2253	0.1818	0.2229	C_27
ENSSSCG00000009889	ALDH2	0.9928	1.0000	0.5502	0	0.16	0.4998	0.5318	0.5975	0.5236	0.6978	0.3502	C_33
ENSSSCG00000018044	ALDH3A1	0.0563	0.0390	0	0.075	0.1852	0.2842	1	0.1481	0.7705	0.5409	0.2884	C_16
ENSSSCG00000018041	ALDH3A2	0.1242	0.3229	0	0.3058	0.6252	1	0.9029	0.5081	0.7034	0.5362	0.5998	C_20
ENSSSCG00000026349	ALDH3B2	0.1199	0.3613	0.7971	1	0.5044	0	0.3003	0.0256	0	0.0818	0.3001	C_18
ENSSSCG00000024752	ALDH4A1	0.7727	0.6758	0.469	0.3866	0.6535	1	0.6703	0.2317	0.2158	0.3223	0	C_3
ENSSSCG00000001090	ALDH5A1	0.8750	1.0000	0.9145	0.4981	0.1905	0.4472	0.4575	0.1211	0.2871	0.2236	0	C_29
ENSSSCG00000002357	ALDH6A1	0.2019	0.3277	0	0.7329	0.8421	0.9618	0.7909	0.1574	0.7584	0.6627	1	C_5
ENSSSCG00000014247	ALDH7A1	0.0000	0.1840	0.2327	0.0983	0.3866	1	0.9107	0.5806	0.8147	0.57	0.5179	C_20
ENSSSCG00000038300	ALDOB	0.2195	0.2721	1	0.0553	0.1497	0.0166	0.0042	0	0.0456	0.0908	0.2388	C_27
ENSSSCG00000017759	ALDOC	0.1829	0.0662	0.0434	0	0.2936	0.9292	0.9845	0.9255	0.6239	1	0.8172	C_32
ENSSSCG00000000980	ALG12	0.0000	0.1287	0.1926	0.3494	0.4776	1	0.5891	0.2901	0.4109	0.3764	0.2545	C_30
ENSSSCG00000006885	ALG14	0.3050	0.6068	0.3008	0	0.2218	1	0.3745	0.0784	0.6138	0.7901	0.5425	C_20
ENSSSCG00000005383	ALG2	0.5261	0.4274	0.5221	0.1286	0.4279	1	0.4992	0.4743	0.1417	0.4416	0	C_30
ENSSSCG00000021319	ALG3	0.0486	0.0000	0.2112	0.4612	0.8767	0.7842	1	0.4931	0.4188	0.7162	0.1177	C_31
ENSSSCG00000009360	ALG5	0.0145	0.3160	0.4387	0.1719	0	0.5882	0.9966	0.4798	0.5844	1	0.4624	C_14
ENSSSCG00000014887	ALG8	0.3248	0.0018	0	0.0044	0.535	1	0.8633	0.4104	0.6192	0.6331	0.2198	C_31
ENSSSCG00000033922	ALKAL1	0.1712	0.0000	0.051	0.2161	0.4386	0.8569	0.8284	1	0.7589	0.2275	0.4738	C_32
ENSSSCG00000039057	ALKAL2	1.0000	0.4145	0	0.0343	0.1267	0.5118	0.1615	0.0682	0.2258	0.1263	0.0495	C_10
ENSSSCG00000025906	ALKBH1	0.5108	1.0000	0.4583	0.7999	0.8675	0.4708	0.6408	0	0.9528	0.5084	0.9366	C_17
ENSSSCG00000029300	ALKBH4	0.2618	0.4539	0.6648	0.5725	0.4671	0.8882	1	0.0329	0.2952	0.5009	0	C_25
ENSSSCG00000035120	ALKBH5	1.0000	0.6163	0.0783	0	0.3668	0.1787	0.2127	0.4873	0.2176	0.116	0.2344	C_10
ENSSSCG00000002910	ALKBH6	0.0000	0.1302	0.4603	0.5769	0.4	1	0.9657	0.3629	0.671	0.6754	0.4827	C_14
ENSSSCG00000024254	ALKBH7	0.0000	0.7139	0.8898	1	0.0325	0.3004	0.5555	0.2102	0.1691	0.5326	0.3422	C_35
ENSSSCG00000037977	ALMS1	1.0000	0.6500	0.6215	0.2291	0	0.4201	0.5623	0.1116	0.4964	0.4133	0.0657	C_24
ENSSSCG00000017980	ALOX12B	0.0640	0.1723	0	0.9743	1	0.6763	0.4916	0.1149	0.4264	0.2018	0.0855	C_13
ENSSSCG00000017978	ALOX15B	0.7524	0.4757	0.1881	0	1	0.6296	0.3047	0.0374	0.2471	0.0713	0.1045	C_8
ENSSSCG00000009330	ALOX5AP	0.0159	0.0000	0	0	0.1031	0.1508	0.2199	0.1725	0.3245	0.2824	1	C_36
ENSSSCG00000032607	ALPL	0.0830	0.0000	0.3058	1	0.8063	0.7546	0.6236	0.0956	0.4424	0.1979	0.1574	C_13
ENSSSCG00000036744	ALX1	0.6970	0.0000	0	0	0.0881	0.0695	0.0553	0.7354	0	0.3233	1	C_22
ENSSSCG00000032655	ALYREF	1.0000	0.7575	0	0.3165	0.419	0.3376	0.4969	0.4684	0.5941	0.2254	0.3874	C_28
ENSSSCG00000005485	AMBP	0.0111	0.0174	0	0.3338	1	0.6523	0.0382	0.0108	0	0.0053	0.061	C_8
ENSSSCG00000013262	AMBRA1	1.0000	0.8528	0.6526	0.3661	0	0.473	0.4227	0.1322	0.5604	0.4037	0.7148	C_34
ENSSSCG00000004392	AMD1	0.8886	0.1306	0	0.4286	1	0.8116	0.8027	0.431	0.8879	0.6414	0.7562	C_21
ENSSSCG00000002822	AMFR	1.0000	0.4904	0	0.0945	0.5803	0.4204	0.5813	0.4113	0.4538	0.4947	0.6572	C_28
ENSSSCG00000035812	AMH	0.8963	0.5776	0.1365	0.6355	0.2253	1	0.5875	0	0.4933	0.4634	0.0917	C_3
ENSSSCG00000000271	AMHR2	0.0555	0.0000	0	0	0.3297	0.406	0.1223	0.3383	0.1072	1	0.1286	C_19
ENSSSCG00000011389	AMIGO3	1.0000	0.7766	0.0828	0.1167	0.2362	0.3102	0.0788	0.164	0.0433	0	0.1043	C_2
ENSSSCG00000028633	AMMECR1L	1.0000	0.6270	0.4375	0	0.1675	0.1512	0.0978	0.0894	0.2268	0.0547	0.1443	C_2
ENSSSCG00000034407	AMN1	0.0130	0.4954	0.3393	0.7449	0.6517	0.8427	0.2126	0.2002	0	0.5064	1	C_35
ENSSSCG00000014960	AMOTL1	0.2998	0.2609	0	0.1661	0.2524	1	0.3772	0.5399	0.7274	0.7537	0.915	C_20
ENSSSCG00000011643	AMOTL2	0.6820	0.4203	0	0.0694	0.9662	0.2182	0.7514	0.9419	0.7221	0.5748	1	C_26
ENSSSCG00000006754	AMPD1	0.4332	1.0000	0.027	0.3996	0.4368	0.0395	0.3336	0.0722	0.1727	0.0316	0	C_7
ENSSSCG00000031125	AMPD2	0.3559	0.1134	0	0.0899	0.3894	0.7585	0.8161	0.5713	0.687	0.8079	1	C_32
ENSSSCG00000022975	AMT	0.4497	1.0000	0.7363	0.3735	0.1816	0.0563	0.3371	0	0.0938	0.166	0.1084	C_27
ENSSSCG00000017264	AMZ2	0.0000	0.3436	0.5033	0.2823	0.1761	1	0.9062	0.8855	0.6498	0.9715	0.8241	C_32
ENSSSCG00000008105	ANAPC1	0.5218	0.5830	0	0.2201	0.5815	0.6758	0.5765	0.1728	1	0.4279	0.578	C_28
ENSSSCG00000033057	ANAPC13	0.0000	0.2795	0.4875	0.6199	0.3395	0.9237	0.7845	0.7321	0.6072	1	0.9513	C_4
ENSSSCG00000014806	ANAPC15	0.0000	0.5142	0.828	0.446	0.6474	0.6311	1	0.5673	0.4605	0.9573	0.8205	C_4
ENSSSCG00000037728	ANAPC16	0.0000	0.4802	0.7886	0.2943	0.4281	0.6221	0.7358	0.1921	0.5372	1	0.7287	C_14
ENSSSCG00000009814	ANAPC5	0.1195	0.4145	0	0.0793	0.2993	0.9242	1	0.3419	0.4471	0.5586	0.2075	C_30
ENSSSCG00000030222	ANAPC7	0.8284	0.4297	0.258	0.531	0.5128	1	0.628	0	0.4069	0.4388	0.5765	C_3
ENSSSCG00000015588	ANGEL2	0.6310	1.0000	0.4286	0.4173	0.4581	0.5014	0.6131	0	0.1559	0.5528	0.9513	C_34
ENSSSCG00000015753	ANGPT2	0.8280	0.3652	0.3855	0.0738	0.0971	0.1499	0	0.5595	0.3806	0.39	1	C_34
ENSSSCG00000005608	ANGPTL2	0.0202	0.0000	0	0	0	0	0.3372	0.2924	0.5499	1	0.9551	C_22
ENSSSCG00000013599	ANGPTL4	0.0320	0.0000	0.5634	0.1173	0.4981	0.7639	0.6968	1	0.6409	0.1964	0.3283	C_16
ENSSSCG00000014978	ANGPTL5	0.0000	0.0000	0	0	1	0	0.124	0	0	0	0.2644	C_8
ENSSSCG00000013663	ANGPTL6	0.0000	0.3511	0.5573	0.7016	0.1489	1	0.647	0.4679	0.5109	0.4354	0.0598	C_13
ENSSSCG00000014083	ANKDD1B	1.0000	0.3514	0.2608	0.055	0.1142	0	0.0628	0.0962	0.0887	0.0354	0.1583	C_6
ENSSSCG00000007063	ANKEF1	1.0000	0.0523	0.0763	0.0404	0	0	0.4456	0.2011	0	0.1242	0	C_6
ENSSSCG00000017877	ANKFY1	1.0000	0.9363	0.8644	0.5888	0.5467	0.6686	0.6077	0	0.4713	0.5482	0.2634	C_29
ENSSSCG00000016784	ANKH	0.4250	0.3528	0	0.0429	0.628	0.19	0.2699	0.4928	0.3036	0.3023	1	C_22
ENSSSCG00000037099	ANKLE1	0.0000	0.0147	0.152	0.2065	0.3556	1	0.8918	0.3619	0.6007	0.6471	0.4782	C_20
ENSSSCG00000026781	ANKLE2	1.0000	0.7009	0.0825	0.0085	0.0351	0.662	0.3922	0	0.2863	0.294	0.0969	C_24
ENSSSCG00000015360	ANKMY2	0.6033	0.7843	0.4851	0	0.9097	0.6653	0.658	1	0.5906	0.905	0.801	C_21
ENSSSCG00000014070	ANKRA2	0.8792	0.5500	0.283	0.0816	0.9807	0.815	0.9689	1	0	0.4811	0.8107	C_21
ENSSSCG00000010461	ANKRD1	0.0057	0.0000	0	0	0.4747	0.0335	0.0397	0.5368	0.0563	0.1554	1	C_36
ENSSSCG00000033732	ANKRD10	0.0000	0.1408	0.376	0.1473	0.2007	1	0.6022	0.4258	0.6043	0.6491	0.7043	C_20
ENSSSCG00000039541	ANKRD11	1.0000	0.3554	0.2622	0	0.6131	0.0644	0.3254	0.3828	0.2867	0.1493	0.5374	C_10
ENSSSCG00000003682	ANKRD12	1.0000	0.7353	0.42	0.0978	0.4361	0.0511	0	0.1557	0.1019	0.0139	0.0603	C_2
ENSSSCG00000009924	ANKRD13A	1.0000	0.8815	0.1622	0.4582	0.365	0.1842	0.4974	0.0076	0	0.2027	0.1962	C_2
ENSSSCG00000012917	ANKRD13D	0.1438	0.0800	0.0419	0	0.1353	0.3813	1	0.3536	0.5055	0.5842	0.7961	C_1
ENSSSCG00000028790	ANKRD16	0.1249	0.1110	0.2031	0.2604	0	0.2334	1	0.1737	0.3442	0.744	0.6507	C_1
ENSSSCG00000013497	ANKRD24	0.0699	0.0000	0	0.186	0.3252	0.8066	1	0.0297	0.08	0	0	C_30
ENSSSCG00000002859	ANKRD27	1.0000	0.8561	0.4336	0.4008	0.1535	0.2508	0.1107	0	0.2019	0.2079	0.1898	C_2
ENSSSCG00000011194	ANKRD28	1.0000	0.7715	0.3015	0	0.5316	0.6892	0.5851	0.0987	0.5557	0.3426	0.3247	C_24
ENSSSCG00000003708	ANKRD29	0.1428	0.7463	0.2778	0.3586	0.334	1	0.4523	0.0832	0.6208	0.5631	0	C_30
ENSSSCG00000014079	ANKRD31	1.0000	0.4437	0.2044	0.0751	0.2065	0	0.134	0.0237	0.0155	0.0878	0.0489	C_6
ENSSSCG00000039609	ANKRD33B	1.0000	0.5655	0.154	0.1241	0.1216	0	0.0407	0.1934	0.0317	0.1371	0.0616	C_2
ENSSSCG00000014124	ANKRD34B	0.0000	0.0306	0	0.0368	0.1648	1	0.5023	0.1305	0.135	0.072	0.0114	C_9
ENSSSCG00000015798	ANKRD37	0.2518	0.2646	0.1575	0	0.2885	0.3383	0.5422	1	0.2285	0.4449	0.3699	C_12
ENSSSCG00000035533	ANKRD39	0.0000	0.0903	0.2558	0.2416	0.4953	0.8523	0.906	0.7541	0.7605	1	0.7607	C_32
ENSSSCG00000014902	ANKRD42	1.0000	0.7163	0.3361	0	0.4831	0.1912	0.3979	0.2932	0.7583	0.5672	0.5068	C_34
ENSSSCG00000016074	ANKRD44	1.0000	0.8729	0	0.1039	0	0	0.0474	0.1282	0	0.1504	0.1633	C_2
ENSSSCG00000006065	ANKRD46	0.6681	0.4344	0.1218	0.3387	0.4094	0	0.4423	0.4284	0.3173	0.9867	1	C_26
ENSSSCG00000014956	ANKRD49	1.0000	0.3969	0.3875	0.0666	0	0.2194	0.1641	0.1508	0.1272	0.3408	0.4812	C_10
ENSSSCG00000022173	ANKRD50	0.7497	0.3968	0.0686	0	0.6143	0.9038	1	0.603	0.8457	0.7543	0.6621	C_21
ENSSSCG00000031976	ANKRD53	1.0000	0.5964	0.1223	0	0.0992	0.2603	0.0146	0.0413	0.0804	0.1377	0.0301	C_2
ENSSSCG00000000120	ANKRD54	1.0000	0.2545	0.1123	0.0868	0	0.4527	0.3038	0.0875	0.0368	0.353	0.222	C_10
ENSSSCG00000004322	ANKRD6	0.5126	0.1035	0	0.0857	0.0968	0.2126	0.6769	0.731	0.6938	1	0.605	C_1
ENSSSCG00000001534	ANKS1A	1.0000	0.6677	0.3379	0.2746	0.2535	0	0.1892	0.541	0.3391	0.5333	0.5356	C_34
ENSSSCG00000007939	ANKS3	0.2941	0.0393	0.2764	0.5441	0.1124	1	0.9715	0	0.398	0.4321	0.6345	C_30
ENSSSCG00000007850	ANKS4B	0.6072	0.1325	0.8495	0.5619	1	0.8709	0.0537	0.0721	0	0.106	0.0416	C_29
ENSSSCG00000016212	ANKZF1	1.0000	0.2031	0.2572	0.7757	0.3366	0.9363	0.675	0	0.314	0.3502	0.5249	C_3
ENSSSCG00000016658	ANLN	1.0000	0.9290	0.7307	0.6275	0.2395	0.3029	0	0.0611	0.1486	0.1556	0.2857	C_11
ENSSSCG00000024158	ANO1	0.2118	0.0054	0	0.0324	0.7849	1	0.751	0.1031	0.3916	0.0833	0.0406	C_31
ENSSSCG00000000873	ANO4	1.0000	0.3873	0.0914	0	0.1013	0.0173	0.0425	0.0373	0.0764	0.1171	0.028	C_6
ENSSSCG00000013344	ANO5	0.1344	0.1515	0	0.0028	0.9355	0.9945	0.9916	0.5555	1	0.6386	0.481	C_32
ENSSSCG00000000804	ANO6	1.0000	0.8526	0.055	0	0.5291	0.3326	0.183	0.5416	0.4631	0.6421	0.6847	C_34
ENSSSCG00000039330	ANO8	0.6293	0.2310	0.2431	0	0.3926	1	0.7402	0.3145	0.3945	0.6838	0.2984	C_30
ENSSSCG00000024569	ANO9	0.0389	0.2224	0	0.0789	0.3005	0.3778	0.2923	0.2509	1	0.2831	0.1312	C_15
ENSSSCG00000001849	ANPEP	0.0000	0.0209	0	0	0.0743	0	0.1573	1	0.1874	0.7884	0.4479	C_19
ENSSSCG00000008004	ANTKMT	0.0000	0.1739	0.1842	0.3652	0.2807	0.8919	1	0.4107	0.7726	0.5453	0.3853	C_16
ENSSSCG00000008340	ANTXR1	0.0000	0.1198	0.1089	0.3199	0.4736	0.0707	0.405	0.181	0.6642	1	0.9229	C_1
ENSSSCG00000009256	ANTXR2	0.3196	0.0000	0.0268	0.0585	0.2564	0	0.1466	0.3734	0.1956	0.3667	1	C_22
ENSSSCG00000005267	ANXA1	0.0000	0.1653	0.6613	1	0.766	0.763	0.9501	0.5267	0.8842	0.0666	0.0852	C_13
ENSSSCG00000030058	ANXA10	0.0678	0.1544	0	0.1107	1	0.187	0.0073	0.1826	0	0	0	C_8
ENSSSCG00000010331	ANXA11	0.1661	0.3986	0.281	0	0.5068	0.9869	1	0.5692	0.6946	0.6981	0.3316	C_14
ENSSSCG00000004578	ANXA2	0.0000	0.2429	0.3683	0.9929	1	0.7521	0.7853	0.9288	0.7602	0.7992	0.6773	C_4
ENSSSCG00000008336	ANXA4	0.2226	0.4350	0.5163	0.0881	0.1363	0	0.1616	1	0.3721	0.6368	0.3213	C_19
ENSSSCG00000009097	ANXA5	0.0000	0.0102	0.0726	0.335	1	0.6481	0.2474	0.4782	0.4025	0.3832	0.7247	C_31
ENSSSCG00000017089	ANXA6	0.0000	0.0302	0.2323	0.8711	0.6692	1	0.9855	0.8433	0.8367	0.9418	0.839	C_5
ENSSSCG00000010299	ANXA7	0.0062	0.0239	0	0.2466	0.8743	1	0.9672	0.6252	0.7574	0.765	0.6113	C_5
ENSSSCG00000006643	ANXA9	1.0000	0.5343	0.35	0.2621	0.0596	0	0.0975	0.0657	0.1769	0.1523	0.2621	C_2
ENSSSCG00000016657	AOAH	1.0000	0.5304	0.4022	0	0.3668	0.1727	0.1416	0.285	0.1956	0.127	0.0683	C_2
ENSSSCG00000016442	AOC1	0.8950	1.0000	0.2016	0.1117	0.3088	0	0.0864	0.3239	0.3054	0.079	0.1878	C_2
ENSSSCG00000017384	AOC2	0.1575	0.0854	0	0.4483	0.3447	1	0.6608	0.4298	0.5899	0.5108	0.5146	C_20
ENSSSCG00000010943	AOPEP	0.0000	0.0253	0.1824	0.2407	0.9859	0.7546	1	0.5285	0.3208	0.5028	0.4159	C_31
ENSSSCG00000009128	AP1AR	0.3529	0.4893	0.1161	0	0.9956	1	0.947	0.7661	0.5729	0.6887	0.7775	C_21
ENSSSCG00000009978	AP1B1	0.8731	1.0000	0.2787	0.5594	0.0928	0.4029	0.0679	0.2029	0.3735	0.1013	0	C_11
ENSSSCG00000002740	AP1G1	1.0000	0.7470	0.4148	0.3568	0.1223	0.9037	0.412	0	0.5349	0.3291	0.2823	C_24
ENSSSCG00000002015	AP1G2	0.0129	0.2051	0.6342	0.5371	0.3346	1	0.5594	0	0.2713	0.2639	0.2761	C_13
ENSSSCG00000013856	AP1M1	0.2244	0.2051	0	0.166	0.0127	0.4078	0.4017	0.4981	0.4271	0.8079	1	C_22
ENSSSCG00000025838	AP1M2	0.4294	0.6426	1	0.8392	0.5538	0.6463	0.6603	0.6024	0.6671	0.7674	0	C_25
ENSSSCG00000021145	AP1S1	0.0237	0.0000	0.2415	0.2774	0.5192	0.1683	0.8939	0.5795	1	0.7768	0.9296	C_1
ENSSSCG00000003199	AP2A1	0.4174	1.0000	0	0.6646	0.3749	0.5575	0.1602	0.3006	0.5543	0.1318	0.3936	C_23
ENSSSCG00000017712	AP2B1	0.7606	0.5524	0	1	0.4804	0.3151	0.4773	0.5791	0.6904	0.2755	0.6793	C_17
ENSSSCG00000003106	AP2S1	0.4201	0.9948	0.9027	1	0	0.4173	0.2875	0.5717	0.3033	0.7184	0.8206	C_35
ENSSSCG00000014101	AP3B1	0.0000	0.7208	0.2876	0.4268	0.573	1	0.9308	0.3386	0.6395	0.642	0.7148	C_14
ENSSSCG00000040157	AP3D1	1.0000	0.9312	0.2917	0	0.2726	0.4535	0.5362	0.003	0.4139	0.2377	0.0422	C_24
ENSSSCG00000010314	AP3M1	0.7561	0.8454	0.3409	0.4257	0.4064	1	0.6845	0	0.472	0.4344	0.4273	C_3
ENSSSCG00000030174	AP3S2	0.0000	0.1856	0.171	0.6474	0.487	0.854	1	0.6322	0.8013	0.9339	0.6811	C_5
ENSSSCG00000034288	AP4M1	0.2220	0.2027	0.2458	0	0.2399	1	0.795	0.3849	0.4009	0.7835	0.7144	C_20
ENSSSCG00000012978	AP5B1	1.0000	0.7397	0.0547	0.0365	0.9188	0.1468	0.378	0.1851	0.1242	0	0.2053	C_10
ENSSSCG00000005065	AP5M1	0.6412	0.1991	0.1622	0	0.4468	1	0.9088	0.1226	0.2164	0.1665	0.2221	C_30
ENSSSCG00000007577	AP5Z1	0.7083	0.2129	0.199	0	0.3272	1	0.6485	0.3771	0.2602	0.267	0.4181	C_30
ENSSSCG00000000884	APAF1	1.0000	0.5700	0	0.134	0.4178	0.2435	0.3602	0.3626	0.6083	0.5327	0.8149	C_26
ENSSSCG00000005250	APBA1	0.1493	0.0000	0.0211	0.1095	0.6265	1	0.5125	0.0273	0.1074	0.0303	0.0253	C_9
ENSSSCG00000004849	APBA2	0.0613	0.0164	0	0.1318	0.3538	0.1921	1	0.287	0.8807	0.6107	0.4406	C_16
ENSSSCG00000014628	APBB1	0.0225	0.0000	0.0649	0.0825	0.2226	0.6359	0.8316	0.6605	0.3171	0.728	1	C_1
ENSSSCG00000030156	APBB1IP	0.3087	1.0000	0.5984	0	0.0565	0.1067	0.0971	0.8717	0.4051	0.1513	0.1281	C_7
ENSSSCG00000022168	APBB2	0.3561	0.2004	0.0422	0	0.4298	0.4389	0.876	0.7255	1	0.9661	0.6464	C_32
ENSSSCG00000014366	APBB3	0.0000	0.5354	0.5178	0.4828	0.4047	1	0.9285	0.7311	0.5628	0.9873	0.7264	C_4
ENSSSCG00000011385	APEH	0.0000	0.5771	0.5854	0.5919	0.317	1	0.958	0.7185	0.6155	0.9567	0.8334	C_4
ENSSSCG00000040060	APEX1	0.1294	0.0000	0.4401	0.7556	0.5491	0.6821	0.8224	0.4106	0.6534	1	0.9665	C_5
ENSSSCG00000028297	APH1A	0.3081	0.2627	0.0064	0.2561	0.3129	1	0	0.0118	0.7345	0.0863	0.5535	C_9
ENSSSCG00000032949	APH1B	0.8573	0.4528	0.1641	0	0.2732	0.0144	0.3515	0.2672	0.9258	1	0.2513	C_26
ENSSSCG00000013285	API5	1.0000	0.7339	0.2212	0	0.5894	0.7035	0.6225	0.3736	0.5953	0.5978	0.4697	C_28
ENSSSCG00000013299	APIP	0.0000	0.3898	0.515	0.4201	0.5489	0.907	1	0.8167	0.8165	0.8451	0.7256	C_4
ENSSSCG00000008346	APLF	0.7605	0.9021	0.6073	0	0.5367	1	0.7556	0.0719	0.2038	0.9017	0.8126	C_33
ENSSSCG00000002916	APLP1	0.3577	0.1731	0	0.2655	0.6145	0.0399	0.4765	0.4182	0.5234	1	0.9207	C_1
ENSSSCG00000015244	APLP2	0.1690	0.2782	0	0.3118	1	0.9386	0.459	0.2044	0.5096	0.1994	0.3876	C_31
ENSSSCG00000036286	APMAP	0.3436	0.5282	0.1741	0	0.5402	0.9079	1	0.439	0.5288	0.6391	0.8756	C_20
ENSSSCG00000030921	APOA1	0.0000	0.1788	0.6208	0.9739	1	0.8103	0.3792	0.3834	0.8276	0.6383	0.6063	C_4
ENSSSCG00000006355	APOA2	0.0000	0.2378	0.5504	1	0.9541	0.8249	0.1223	0.0912	0.4626	0.2139	0.3045	C_13
ENSSSCG00000008595	APOB	0.1774	0.0000	0.0452	0.1477	0.0333	0.0879	0.0054	0.0266	0.2412	0.2451	1	C_36
ENSSSCG00000000668	APOBEC1	1.0000	0.1723	0.3204	0	0.0387	0	0.0707	0	0	0	0.0096	C_6
ENSSSCG00000042447	APOBEC2	0.3518	0.3126	0	0.1968	0.4096	1	0.7258	0.9596	0.7877	0.7955	0.9297	C_32
ENSSSCG00000000091	APOBEC3B	0.4307	0.0685	0	0	0	0.0941	0.4189	0.9964	0.1792	1	0.7364	C_19
ENSSSCG00000015561	APOBEC4	0.1376	0.0000	0.065	0.8739	0.9106	0.1357	1	0.5505	0.3568	0.0956	0.1149	C_13
ENSSSCG00000003088	APOE	0.0443	0.0000	0.4562	0.8386	1	0.9185	0.9131	0.8864	0.9292	0.8072	0.6587	C_5
ENSSSCG00000000398	APOF	0.7063	1.0000	0.5835	0.0486	0.972	0	0.6209	0.1919	0.5716	0.5605	0.5048	C_34
ENSSSCG00000001411	APOM	0.0453	0.0000	0.037	0.521	1	0.6311	0.1514	0.2295	0.8185	0.5888	0.851	C_5
ENSSSCG00000012022	APP	0.0000	0.1416	0.2227	0.1232	0.1499	0.3406	0.5999	0.671	0.6915	0.9323	1	C_1
ENSSSCG00000017678	APPBP2	0.8149	1.0000	0.162	0.1812	0	0.5551	0.4279	0.1589	0.4643	0.3611	0.4961	C_34
ENSSSCG00000032357	APPL1	0.6467	0.3887	0	0.3257	0.9442	0.7613	0.8635	0.6963	1	0.6749	0.7111	C_21
ENSSSCG00000000841	APPL2	0.7323	0.6246	0.3634	0	0.1718	0.6966	0.7516	0.6617	0.6054	0.8783	1	C_33
ENSSSCG00000002650	-	0.0000	0.1573	0.4722	0.5685	0.3356	0.8013	1	0.6659	0.4588	0.671	0.4457	C_14
ENSSSCG00000011001	APTX	0.4477	0.8435	0.0652	0.5416	1	0.6384	0.6219	0.3754	0.8147	0	0.3583	C_23
ENSSSCG00000014880	AQP11	0.1068	0.0131	0	1	0.5805	0.4691	0.4071	0.057	0.2119	0.1596	0.0635	C_18
ENSSSCG00000040513	AQP3	0.2570	0.8315	1	0.3645	0.2979	0.1578	0.0949	0.1074	0.0987	0.147	0	C_27
ENSSSCG00000035965	AQP4	0.0000	0.0000	0	0	0.4159	0.8766	0.5219	0.8438	0.654	1	0.0388	C_32
ENSSSCG00000004597	AQP9	1.0000	0.5300	0.0421	0	0	0	0	0.0434	0	0	0.0179	C_6
ENSSSCG00000014817	ARAP1	0.7767	1.0000	0.1059	0	0.2254	0.6945	0.6091	0.3289	0.3759	0.5003	0.2245	C_24
ENSSSCG00000008768	ARAP2	1.0000	0.4516	0.0179	0.0198	0.0344	0.2245	0.0771	0.0202	0	0.0363	0.0781	C_6
ENSSSCG00000038965	ARC	0.7320	1.0000	0.1024	0.2007	0.5004	0	0.2929	0.4846	0.2537	0.0036	0.41	C_34
ENSSSCG00000030053	ARCN1	0.9782	1.0000	0.0823	0	0.569	0.5871	0.7398	0.5684	0.6217	0.7392	0.8565	C_33
ENSSSCG00000008963	AREG	0.4851	0.7805	0.1952	0.4095	0.6226	0	0.6517	1	0.081	0.0478	0.2945	C_12
ENSSSCG00000002370	AREL1	1.0000	0.3476	0.2078	0.1226	0.2923	0.0764	0.2906	0	0.303	0.0914	0.2691	C_10
ENSSSCG00000031791	ARF4	0.0000	0.1836	0.1125	0.2082	0.5113	0.8426	0.7528	1	0.8532	0.7646	0.9938	C_32
ENSSSCG00000016593	ARF5	0.0000	0.1852	0.1321	0.3088	0.363	0.8633	0.9078	0.5382	0.6169	1	0.5907	C_32
ENSSSCG00000005012	ARF6	1.0000	0.4446	0.4209	0.4757	0.6546	0.3759	0.3994	0	0.6823	0.0798	0.0347	C_11
ENSSSCG00000000037	ARFGAP3	0.3237	0.3035	0.346	0	0.7428	0.4559	0.7662	0.9002	0.7436	0.9225	1	C_32
ENSSSCG00000006201	ARFGEF1	1.0000	0.9341	0.3216	0.2448	0.2727	0.3771	0.4922	0	0.494	0.3698	0.3743	C_34
ENSSSCG00000007460	ARFGEF2	0.4660	1.0000	0.4922	0.1939	0.3041	0.2525	0.3302	0	0.4337	0.1432	0.0708	C_7
ENSSSCG00000022968	ARFGEF3	0.2886	0.0000	0.016	0.2028	0	1	0.3606	0.2269	0.4834	0.1751	0.0385	C_9
ENSSSCG00000009010	ARFIP1	0.9535	1.0000	0.4208	0	0.4168	0.8956	0.5406	0.3971	0.6067	0.6087	0.4384	C_33
ENSSSCG00000035304	ARFRP1	0.8142	1.0000	0.3403	0.1268	0.0926	0.1148	0.1621	0.3886	0.3537	0	0.0884	C_2
ENSSSCG00000004195	ARG1	0.9539	1.0000	0.6028	0.0339	0.0733	0.013	0.0203	0.0216	0	0.0039	0.0395	C_2
ENSSSCG00000002294	ARG2	0.0000	0.4047	0.4611	0.9987	0.7397	0.737	0.9496	0.7077	1	0.7974	0.8468	C_4
ENSSSCG00000009536	ARGLU1	0.3537	0.0000	0.2849	0.0587	0.0372	0.3732	0.6409	0.3547	0.9026	1	0.8199	C_1
ENSSSCG00000013256	ARHGAP1	1.0000	0.7603	0.2017	0.1736	0.755	0.6352	0.2381	0	0.1864	0.3235	0.554	C_24
ENSSSCG00000009029	ARHGAP10	0.7847	1.0000	0.7722	0.6157	0.1187	0.0184	0	0.0398	0.0103	0.1112	0.4443	C_27
ENSSSCG00000004806	ARHGAP11A	1.0000	0.5483	0.1746	0	0.1418	0.0493	0.1426	0.0999	0.1683	0.1225	0.0354	C_2
ENSSSCG00000011026	ARHGAP12	1.0000	0.7881	0	0.1374	0.3608	0.4085	0.7392	0.389	0.7336	0.6739	0.4629	C_28
ENSSSCG00000004205	ARHGAP18	1.0000	0.6584	0.3125	0.509	0.5078	0.6213	0.1614	0	0.1531	0.2864	0.0533	C_24
ENSSSCG00000011074	ARHGAP21	1.0000	0.8618	0	0.2712	0.4089	0.3701	0.1879	0.369	0.4864	0.7471	0.4649	C_34
ENSSSCG00000010381	ARHGAP22	1.0000	0.0089	0	0.0715	0.4325	0.1835	0.3106	0.2304	0.3621	0.4185	0.354	C_10
ENSSSCG00000009229	ARHGAP24	0.0548	0.0000	0	0.2306	0.4908	0	0.2419	0.3606	0.0172	0.4214	1	C_22
ENSSSCG00000017328	ARHGAP27	1.0000	0.4508	0	0.1537	0.3264	0.7758	0.6129	0.2155	0.0856	0.3404	0.317	C_24
ENSSSCG00000021612	ARHGAP28	0.1836	0.1429	0	0.0017	0.2572	0.2223	0.2748	0.3293	0.3987	0.5489	1	C_22
ENSSSCG00000006889	ARHGAP29	1.0000	0.1563	0	0.033	0.6406	0.399	0.2662	0.5071	0.5828	0.4469	0.8607	C_26
ENSSSCG00000026224	ARHGAP31	0.1610	0.0000	0.1386	1	0.9824	0.2333	0.0581	0.7275	0.0854	0.2366	0.4332	C_23
ENSSSCG00000039135	ARHGAP33	0.4195	0.2663	0.1755	1	0.3178	0.9705	0.1208	0	0.4987	0.2626	0.2544	C_13
ENSSSCG00000003107	ARHGAP35	1.0000	0.5226	0.0682	0.1688	0.4349	0.2104	0.485	0	0.2178	0.2945	0.1924	C_10
ENSSSCG00000014976	ARHGAP42	0.9870	0.6548	0.0009	0	0.4882	0.7784	0.6733	0.5117	0.3727	0.7904	1	C_26
ENSSSCG00000027565	ARHGAP45	0.0299	0.0000	0.0255	0.0509	0.4119	1	0.3588	0.3197	0.5975	0.1757	0.3345	C_9
ENSSSCG00000000437	ARHGAP9	0.0744	0.0000	0.4881	0.6386	0.681	1	0.8371	0.5215	0.5121	0.2561	0.1986	C_13
ENSSSCG00000033337	ARHGDIB	1.0000	0.3150	0.0121	0.0701	0.1841	0.0212	0	0.2541	0.407	0.1489	0.7584	C_10
ENSSSCG00000003040	ARHGEF1	0.2220	0.5568	0.2929	0.0755	0	1	0.9368	0.4872	0.3679	0.6814	0.7381	C_20
ENSSSCG00000003486	ARHGEF10L	0.0241	0.0713	0	0.0795	0.1637	0.0862	0.2595	0.3167	0.3084	0.5296	1	C_22
ENSSSCG00000006461	ARHGEF11	1.0000	0.5438	0.1807	0	0.5074	0.6083	0.232	0.0923	0.4347	0.0608	0.3158	C_24
ENSSSCG00000024223	ARHGEF16	0.0000	0.0696	0.0508	0.2287	0.5415	1	0.7032	0.1934	0.387	0.3342	0.1386	C_30
ENSSSCG00000006502	ARHGEF2	0.0225	0.0000	0.0036	0.0744	0.4684	0.5372	0.8517	0.6426	0.9016	0.8486	1	C_32
ENSSSCG00000024205	ARHGEF26	0.2199	0.0000	0.0537	0.2494	0.7492	1	0.8425	0.2782	0.4537	0.5909	0.5228	C_31
ENSSSCG00000030359	ARHGEF3	1.0000	0.4093	0	0.0444	0.2328	0	0.169	0.1856	0.2662	0.0761	0.3734	C_10
ENSSSCG00000005314	ARHGEF39	0.2201	0.1288	0.1659	0.3008	0	1	0.5023	0.4263	0.5507	0.6122	0.6639	C_20
ENSSSCG00000022525	ARHGEF5	0.4363	1.0000	0.6995	0.0164	0.1689	0.1054	0.0087	0.0575	0.0697	0.0563	0	C_27
ENSSSCG00000009551	ARHGEF7	1.0000	0.3996	0.1306	0	0.3622	0.1116	0.3194	0.1309	0.1671	0.3985	0.3208	C_10
ENSSSCG00000003559	ARID1A	1.0000	0.4001	0	0.0452	0.0817	0.7347	0.5678	0.0998	0.6385	0.5782	0.473	C_28
ENSSSCG00000004064	ARID1B	0.8800	0.6010	0	0.1537	0.5239	0.4248	0.6043	0.4337	0.6818	0.7708	1	C_26
ENSSSCG00000030685	ARID2	0.6103	0.1606	0	0.2558	0.3078	0.6331	0.7199	0.5406	1	0.6026	0.9066	C_26
ENSSSCG00000037642	ARID3A	0.6465	0.6128	0	0.1594	0.6241	0.3922	0.5864	0.5622	0.847	0.722	1	C_26
ENSSSCG00000001905	ARID3B	0.4945	0.2739	0	0.3853	0.8193	0.6518	0.7383	0.8483	0.6135	0.7748	1	C_21
ENSSSCG00000010971	ARID3C	0.0742	0.0966	0.0293	0.0503	0.1956	0	1	0.2098	0.4341	0.2594	0.2975	C_16
ENSSSCG00000005073	ARID4A	1.0000	0.3993	0.299	0	0.4933	0.317	0.4944	0.0943	0.217	0.4382	0.3873	C_10
ENSSSCG00000010156	ARID4B	0.9687	0.6743	0.621	0	0.8718	1	0.9336	0.8144	0.5871	0.9893	0.94	C_21
ENSSSCG00000008123	ARID5A	0.5384	0.2865	0.1469	1	0.2394	0	0.0485	0.0512	0.0091	0.041	0.1552	C_18
ENSSSCG00000010219	ARID5B	0.3796	0.3451	0	0.1108	0.4622	0.0284	0.2149	0.7743	0.2643	0.4091	1	C_22
ENSSSCG00000011367	ARIH2	0.8135	1.0000	0.1025	0	0.3601	0.7721	0.6094	0.7696	0.5218	0.9002	0.8075	C_33
ENSSSCG00000036810	ARL11	0.1361	0.3986	0	0.0386	0.1626	1	0.9523	0.2758	0.5212	0.7334	0.4138	C_20
ENSSSCG00000027571	ARL13B	0.0000	0.5839	0.1472	0.038	0.504	0.7472	1	0.4198	0.6257	0.7311	0.6539	C_20
ENSSSCG00000039889	ARL14EP	1.0000	0.7616	0.5182	0.6935	0.7129	0.1896	0.2607	0.2067	0.226	0	0.2055	C_11
ENSSSCG00000014222	ARL14EPL	1.0000	0.2144	0.096	0.091	0.0629	0	0.0046	0.0326	0	0.3871	0.1179	C_6
ENSSSCG00000016894	ARL15	1.0000	0.2953	0	0.0588	0.2307	0.4496	0.0908	0.1354	0.23	0.18	0.1522	C_10
ENSSSCG00000034387	ARL2-SNX15	0.0000	0.2468	0.4848	0.6789	0.5358	1	0.9205	0.7153	0.5519	0.7824	0.8122	C_4
ENSSSCG00000002819	ARL2BP	0.0825	0.0300	0	0.0449	0.5449	0.8357	0.8504	0.7626	0.7526	0.999	1	C_32
ENSSSCG00000031782	ARL3	0.0039	0.0000	0.0464	0.3431	0.5854	0.9832	1	0.9116	0.936	0.9684	0.9077	C_32
ENSSSCG00000032709	ARL4A	0.8269	0.8726	0.6278	0	0.7707	0.881	1	0.6807	0.7247	0.3755	0.291	C_33
ENSSSCG00000034293	ARL4C	0.3773	0.1806	0	0.0931	0.0499	0.3557	0.4341	0.1355	0.6806	0.4816	1	C_22
ENSSSCG00000017380	ARL4D	0.0215	0.0600	0	0.0044	0.0416	0.0965	0.2124	1	0.216	0.8123	0.457	C_19
ENSSSCG00000031541	ARL5A	0.9087	1.0000	0.2118	0	0.5003	0.2341	0.4306	0.2024	0.2548	0.3839	0.3192	C_34
ENSSSCG00000031456	ARL5B	1.0000	0.5242	0.158	0	0.3307	0.1385	0.1918	0.1566	0.1216	0.0192	0.253	C_2
ENSSSCG00000027278	ARL6	0.9937	0.0000	0.2868	0.7017	0.1765	0.4108	1	0.6375	0.7463	0.9841	0.863	C_26
ENSSSCG00000025281	ARL6IP1	0.7081	0.5535	0.4106	0	1	0.8405	0.5009	0.7924	0.5046	0.6713	0.6089	C_21
ENSSSCG00000009782	ARL6IP4	0.0900	0.0000	0.1122	0.661	0.5337	0.9042	1	0.7217	0.653	0.9136	0.7222	C_5
ENSSSCG00000033154	ARL6IP5	0.0000	0.0835	0.0488	0.3373	0.6393	1	0.6444	0.5556	0.4274	0.6884	0.7023	C_20
ENSSSCG00000011535	ARL8B	1.0000	0.7999	0.6184	0.4715	0.3435	0.3437	0.4766	0.2466	0.0582	0.2911	0	C_11
ENSSSCG00000006220	ARMC1	1.0000	0.6396	0.4605	0.0226	0.1489	0.0807	0.2204	0	0.0177	0.1045	0.0648	C_2
ENSSSCG00000028444	ARMC10	0.1843	0.0684	0.0098	0	0.5134	0.9871	0.8484	0.6661	1	0.8128	0.7063	C_32
ENSSSCG00000001550	ARMC12	1.0000	0.2822	0	0.0184	0	0.0578	0.2957	0.118	0.57	0.4959	0.8528	C_10
ENSSSCG00000004388	ARMC2	1.0000	0.0000	0.0262	0.0742	0.3248	0.0454	0.3776	0.2742	0.2577	0.5614	0.2383	C_10
ENSSSCG00000011069	ARMC4	1.0000	0.6611	0.2105	0.0781	0	0.0138	0.1971	0.0602	0.0013	0.1973	0.0625	C_2
ENSSSCG00000049430	ARMC6	0.0371	0.0000	0.2189	0.2787	0.3418	1	0.9089	0.4138	0.5699	0.7244	0.7997	C_20
ENSSSCG00000036610	ARMC8	1.0000	0.6724	0.6099	0.1991	0.1174	0.4921	0.5974	0	0.5489	0.7553	0.4692	C_33
ENSSSCG00000023994	ARMC9	0.0064	0.0668	0	0.1748	0.1498	0.2383	0.1902	0.582	1	0.3443	0.6995	C_15
ENSSSCG00000005071	ARMH4	0.1985	0.1117	0	0.1848	0.3032	0.3459	0.3273	0.2702	0.4335	0.6656	1	C_22
ENSSSCG00000004088	ARMT1	0.0150	0.0000	0.0737	0.1158	0.9734	0.5503	1	0.4834	0.6254	0.699	0.317	C_31
ENSSSCG00000006646	ARNT	0.2509	0.2706	1	0.9648	0.3072	0	0.2176	0.1744	0.1437	0.0207	0.0595	C_18
ENSSSCG00000040288	ARNT2	0.1566	0.0000	0.1163	0	0.3938	0.5533	0.3391	0.2532	0.3189	0.7337	1	C_22
ENSSSCG00000013397	ARNTL	1.0000	0.5675	0.3184	0.1173	0.5114	0.5673	0.4345	0.1624	0	0.2153	0.0392	C_24
ENSSSCG00000000551	ARNTL2	0.4322	1.0000	0.2602	0	0.3411	0.4543	0.2852	0.3241	0.2375	0.2972	0.0187	C_7
ENSSSCG00000007625	ARPC1B	0.3297	0.5737	1	0.5388	0.2022	0.2322	0.1854	0	0.3461	0.455	0.4301	C_27
ENSSSCG00000016185	ARPC2	0.9421	1.0000	0.66	0.3951	0.2551	0.01	0.0763	0.2499	0.0519	0.2121	0	C_2
ENSSSCG00000009821	ARPC3	0.0000	0.7085	1	0.6237	0.5834	0.4954	0.5592	0.7476	0.6496	0.6481	0.56	C_35
ENSSSCG00000011552	ARPC4	0.2942	0.4250	0.4779	1	0	0.9196	0.6357	0.3648	0.8238	0.6396	0.3348	C_14
ENSSSCG00000015560	ARPC5	0.2354	0.6893	0.6911	0.1457	0.0313	1	0.5372	0.2829	0	0.903	0.8164	C_14
ENSSSCG00000005596	ARPC5L	0.1497	0.0000	0.2376	0.492	0.9536	0.9012	1	0.8125	0.656	0.9338	0.3928	C_5
ENSSSCG00000011238	ARPP21	1.0000	0.2230	0.269	0.124	0.3998	0	0.0286	0.2523	0.0845	0.1049	0.2225	C_6
ENSSSCG00000014852	ARRB1	0.4051	1.0000	0.3792	0.1477	0.6281	0.1188	0.1537	0.19	0	0.2059	0.4057	C_7
ENSSSCG00000017918	ARRB2	0.4537	0.0000	0.2113	0.0371	0.7983	0.5296	1	0.9809	0.9733	0.7792	0.9318	C_32
ENSSSCG00000013893	ARRDC2	1.0000	0.4811	0.2548	0	0.2948	0.1541	0.2911	0.2938	0.1325	0.2081	0.1919	C_10
ENSSSCG00000014156	ARRDC3	0.0000	0.1314	0.1076	0.1259	0.3058	0.3639	0.4296	0.3026	0.2611	0.4547	1	C_22
ENSSSCG00000038535	ARSB	0.1977	0.0000	0.0128	0.0383	0.1597	0.43	0.158	0.392	0.3398	0.4761	1	C_22
ENSSSCG00000017261	ARSG	0.1221	0.1062	0.0676	0.2201	0.5398	0	0.4222	1	0.329	0.5203	0.778	C_12
ENSSSCG00000008976	ART3	1.0000	0.9228	0.309	0.2638	0.2821	0.0069	0.0952	0	0.0605	0.2391	0.0107	C_2
ENSSSCG00000000607	ART4	0.7807	0.9997	0.2474	0.2487	0.9348	0.1083	0.7445	1	0.3441	0	0.1283	C_17
ENSSSCG00000010133	ARVCF	0.0000	0.2355	0.3546	0.5928	0.7202	1	0.6869	0.5555	0.3604	0.4969	0.9866	C_5
ENSSSCG00000006995	ASAH1	0.0000	0.0156	0.0766	0.1816	0.6129	0.5993	0.8928	0.3787	1	0.5926	0.1955	C_16
ENSSSCG00000010432	-	1.0000	0.0299	0	0	0	0	0	0	0	0.01	0	C_6
ENSSSCG00000028759	ASAP1	1.0000	0.6669	0.1601	0	0.0948	0.1012	0.1649	0.0752	0.2342	0.1799	0.3152	C_2
ENSSSCG00000008642	ASAP2	0.5351	0.7904	0	0.3084	0.7756	1	0.7936	0.3506	0.727	0.4969	0.7411	C_21
ENSSSCG00000028108	ASAP3	0.0214	0.0192	0	0.0217	0.499	0.6465	1	0.6091	0.7437	0.9086	0.6697	C_32
ENSSSCG00000016340	ASB1	0.8360	0.4482	0.0872	0	0.1475	1	0.3158	0.2979	0.3709	0.3832	0.4079	C_24
ENSSSCG00000011145	ASB13	0.0013	0.0000	0.0625	0.1312	0.149	0.951	1	0.4555	0.8345	0.8465	0.8251	C_32
ENSSSCG00000030395	ASB5	0.2941	0.0000	0.234	0.1135	0.2168	0.1726	0.0693	0.2063	0.4406	1	0.236	C_19
ENSSSCG00000021024	ASB8	1.0000	0.4022	0.4353	0	0.2579	0.2494	0.0761	0.0748	0.1376	0.2398	0.1839	C_2
ENSSSCG00000023130	ASCC1	0.1199	0.2860	0.1904	0.3989	0	1	0.7345	0.5631	0.683	0.8562	0.6683	C_20
ENSSSCG00000025186	ASCC2	1.0000	0.4550	0.3396	0.2826	0	0.0137	0.3204	0.2644	0.3634	0.5774	0.3921	C_34
ENSSSCG00000004358	ASCC3	0.3201	0.7368	0.2662	0.1972	0.0522	0.9998	0.2164	1	0.2501	0.4528	0	C_12
ENSSSCG00000033507	ASCL2	1.0000	0.2882	0	0.0872	0.1223	0	0.0216	0.0638	0	0.0352	0.0664	C_6
ENSSSCG00000041398	ASDURF	0.9482	0.7520	0.3036	0	0.5871	0.7052	0.7711	1	0.5985	0.6117	0.7246	C_21
ENSSSCG00000004247	ASF1A	0.5832	0.2097	0	0.7988	0.3845	0.8833	1	0.7388	0.8567	0.795	0.4465	C_5
ENSSSCG00000013772	ASF1B	0.5112	0.0000	0.6785	0.2415	0.6167	1	0.9556	0.1799	0.3699	0.7727	0.2275	C_14
ENSSSCG00000017932	ASGR2	1.0000	0.9057	0.9404	0.883	0.2596	0.0954	0.0696	0	0.049	0.0452	0.0529	C_11
ENSSSCG00000006508	ASH1L	1.0000	0.4832	0	0.0557	0.5054	0.887	0.3572	0.0765	0.3457	0.1052	0.3519	C_24
ENSSSCG00000027024	ASIC3	0.8434	1.0000	0.8665	0	0.5292	0.972	0.6065	0.1149	0.5146	0.557	0.3864	C_33
ENSSSCG00000015340	ASNS	0.3561	0.0000	0.089	0.5756	0.6282	0.6959	0.6501	1	0.6573	0.8018	0.4822	C_5
ENSSSCG00000003217	ASPDH	0.3024	0.5734	0.3062	0.4998	0	0.1546	0.5109	0.5994	0.4821	0.6751	1	C_35
ENSSSCG00000025087	ASPH	0.3062	0.4517	0	0.3724	0.8058	0.9946	0.9359	0.7684	0.7633	0.8038	1	C_5
ENSSSCG00000009959	ASPHD2	1.0000	0.1148	0	0.0792	0.1469	0	0.234	0.4257	0.3821	0.7924	0.3688	C_10
ENSSSCG00000010896	ASPM	1.0000	0.5977	0.1373	0	0.7666	0.8057	0.5838	0.5438	0.5087	0.56	0.8973	C_21
ENSSSCG00000033099	ASPRV1	0.4462	1.0000	0.0682	0.0273	0.114	0	0.4505	0.1745	0.1356	0.5031	0.9116	C_34
ENSSSCG00000040727	ASPSCR1	0.0000	0.3000	0.2272	0.1813	0.1564	1	0.9408	0.5153	0.7719	0.588	0.8734	C_20
ENSSSCG00000013065	ASRGL1	0.0000	0.1614	0.9007	0.3833	0.3569	0.8306	0.8225	0.5912	0.9808	0.969	1	C_4
ENSSSCG00000005701	ASS1	0.9090	1.0000	0.7231	0.7858	0.5956	0.6302	0.5576	0.0618	0.2265	0.0823	0	C_29
ENSSSCG00000015513	ASTN1	1.0000	0.0000	0.0207	0.2112	0.165	0.2628	0.43	0.137	0.5281	0.5503	0.4831	C_10
ENSSSCG00000005502	ASTN2	0.4670	0.2923	0.0859	0	0	1	0.0097	0.0212	0	0.1289	0.7545	C_9
ENSSSCG00000007248	ASXL1	1.0000	0.5859	0.184	0	0.4221	0.7912	0.5932	0.3453	0.3926	0.4794	0.536	C_28
ENSSSCG00000008575	ASXL2	0.9322	0.6461	0.2481	0.8187	0.6441	1	0.6	0	0.4774	0.1825	0.0008	C_3
ENSSSCG00000016627	ASZ1	0.6376	0.6681	1	0.6569	0.6571	0.2941	0.3214	0.0822	0.0182	0.0679	0	C_27
ENSSSCG00000010438	ATAD1	1.0000	0.7222	0.0133	0.1658	0	0.6813	0.316	0.1139	0.2473	0.159	0.0852	C_24
ENSSSCG00000005983	ATAD2	1.0000	0.8489	0.4661	0.2708	0.3418	0	0.1128	0.5362	0.2691	0.6616	0.9823	C_34
ENSSSCG00000008591	ATAD2B	1.0000	0.4281	0.1514	0.1444	0.2486	0.2975	0.0178	0.0191	0	0.0816	0.259	C_6
ENSSSCG00000003343	ATAD3A	1.0000	0.6474	0.2413	0.6157	0.0938	0.876	0.5396	0	0.4977	0.3146	0.1625	C_24
ENSSSCG00000035954	ATAD5	1.0000	0.5787	0.3695	0.0323	0.5361	0.6842	0.3364	0	0.2447	0.3252	0.1172	C_24
ENSSSCG00000024604	ATAT1	0.0000	0.0997	0.2636	0.1858	0.2318	0.8766	0.8251	0.6057	0.7148	0.9774	1	C_32
ENSSSCG00000016138	ATF1	1.0000	0.3652	0.0649	0	0.1872	0.2326	0.3217	0.1703	0.225	0.2806	0.0866	C_10
ENSSSCG00000038076	ATF2	0.2186	0.9628	0.9875	1	0.6721	0.1806	0.5776	0.9779	0.5	0.6023	0	C_25
ENSSSCG00000015595	ATF3	0.5549	0.3705	0.2381	0.2371	1	0.0268	0.3322	0.644	0	0.0726	0.459	C_8
ENSSSCG00000000084	ATF4	0.0000	0.2584	0.691	0.4479	1	0.1512	0.6134	0.7033	0.0279	0.5461	0.6096	C_35
ENSSSCG00000006346	ATF6	0.7653	0.3532	0.1973	0.4721	0.5514	1	0.1294	0.4822	0.1251	0	0.4877	C_24
ENSSSCG00000020675	ATF7IP2	0.4100	1.0000	0.3162	0.1581	0.4251	0	0.4592	0.4221	0.3073	0.3561	0.2303	C_7
ENSSSCG00000033687	ATG101	0.4839	0.0691	0.2336	0.2358	0.5792	0.6178	1	0.4548	0.2478	0.6738	0	C_16
ENSSSCG00000033912	ATG12	0.9264	0.9693	0.7088	0.4912	0	1	0.7498	0.5184	0.6144	0.6694	0.5922	C_33
ENSSSCG00000013257	ATG13	1.0000	0.8549	0.3439	0.2419	0.1176	0	0.2328	0.2809	0.2328	0.3556	0.4469	C_34
ENSSSCG00000005058	ATG14	1.0000	0.7929	0.0919	0.4161	0.9691	0.4958	0.8347	0.6459	0.6731	0.2772	0	C_3
ENSSSCG00000016300	ATG16L1	1.0000	0.4550	0.1342	0.1712	0.3793	0.1511	0.4094	0.176	0	0.2963	0.2537	C_10
ENSSSCG00000023890	ATG2A	1.0000	0.5620	0.1687	0	0.09	0.1332	0.0724	0.0788	0.001	0.0608	0.1124	C_2
ENSSSCG00000002502	ATG2B	0.7586	0.3251	0.2242	0	0.4995	1	0.2645	0.0243	0.2049	0.0719	0.1411	C_24
ENSSSCG00000011930	ATG3	0.8830	0.9252	1	0.4677	0.4514	0.5744	0.8046	0.3611	0.2977	0.5085	0	C_29
ENSSSCG00000003816	ATG4C	0.2443	1.0000	0.3622	0.3001	0.505	0.5737	0.3419	0	0.3012	0.2884	0.3901	C_7
ENSSSCG00000013645	ATG4D	1.0000	0.7019	0.4913	0.044	0.1061	0.4464	0.2658	0	0.1703	0.2312	0.0477	C_2
ENSSSCG00000011575	ATG7	1.0000	0.5392	0	0.2392	0.4379	0.657	0.4113	0.6224	0.0534	0.3762	0.8815	C_28
ENSSSCG00000016173	ATIC	0.1818	0.3861	0	0.3541	0.5567	0.9945	1	0.9485	0.9693	0.9998	0.8958	C_32
ENSSSCG00000008487	ATL2	0.6531	0.3395	0	0.7245	0.9463	1	0.6919	0.4061	0.5819	0.3837	0.3164	C_3
ENSSSCG00000013054	ATL3	0.7493	0.9444	0.5884	0	0.321	1	0.6469	0.4361	0.7455	0.7908	0.3288	C_33
ENSSSCG00000032216	ATMIN	1.0000	0.7617	0.5645	0.1424	0.2875	0	0.2442	0.2684	0.2639	0.2156	0.2456	C_2
ENSSSCG00000025117	ATN1	0.2486	1.0000	0.3166	0.4359	0.3841	0.4205	0	0.2519	0.6235	0.179	0.458	C_7
ENSSSCG00000008230	ATOH8	0.1976	0.0880	0	0.0618	0	0	0.0922	0.3413	0.0987	0.348	1	C_36
ENSSSCG00000008812	ATP10D	0.9805	0.2601	0	0	1	0.5704	0.2216	0.1563	0.1036	0.2222	0.2012	C_10
ENSSSCG00000037561	ATP11A	0.5151	1.0000	0	0.1546	0.5563	0.1941	0.0747	0.1232	0.2034	0.2232	0.6523	C_7
ENSSSCG00000011772	-	1.0000	0.6108	0.2106	0.0378	0.2059	0.4451	0.0757	0	0.1229	0.0334	0.0476	C_2
ENSSSCG00000022638	ATP12A	1.0000	0.2455	0.0409	0.0084	0.1222	0	0.0015	0.0567	0.038	0.0636	0.1078	C_6
ENSSSCG00000031082	ATP13A2	0.1507	1.0000	0.291	0.4651	0.1569	0.405	0.5068	0.1319	0	0.3387	0.1647	C_7
ENSSSCG00000011825	ATP13A3	1.0000	0.5957	0.1719	0.2444	0.222	0.1745	0.2438	0	0.3921	0.0527	0.2264	C_2
ENSSSCG00000006740	ATP1A1	1.0000	0.7919	0	0.6603	0.8064	0.6998	0.1371	0.2208	0.5681	0.2768	0.1272	C_3
ENSSSCG00000006296	ATP1B1	0.1562	0.0000	0.1042	0.0983	0.3609	0.5143	0.4801	0.5887	1	0.8703	0.6266	C_1
ENSSSCG00000011676	ATP1B3	0.3663	0.1537	0.5087	0.52	1	0.4536	0.3912	0.2974	0.2812	0.2471	0	C_8
ENSSSCG00000000453	ATP23	1.0000	0.3186	0.4281	0.1832	0	0.2036	0.4278	0.1856	0.2159	0.5434	0.3706	C_10
ENSSSCG00000034386	ATP2A2	1.0000	0.6794	0.1612	0	0.5055	0.4504	0.3982	0.4654	0.899	0.555	0.6295	C_26
ENSSSCG00000017874	ATP2A3	0.0499	0.0000	0	0.185	0.5675	1	0.6902	0.1387	0.2304	0.221	0.0318	C_30
ENSSSCG00000027898	ATP2B1	0.4234	0.4117	0.2061	0	0.4561	0.5454	0.5807	0.7241	0.477	0.7686	1	C_26
ENSSSCG00000015273	ATP2B4	0.4757	1.0000	0.4094	0.1655	0	0.3888	0.5083	0.5815	0.5365	0.6567	0.2823	C_33
ENSSSCG00000034086	ATP5F1C	0.4309	1.0000	0.5324	0.7923	0.6074	0.0769	0.0847	0.5618	0.317	0.2892	0	C_11
ENSSSCG00000035532	ATP5F1D	0.4771	0.6364	0.7951	1	0.6119	0.6351	0.6353	0.4992	0.3718	0.3234	0	C_25
ENSSSCG00000027072	ATP5IF1	0.0000	0.7391	0.6912	1	0.8471	0.3602	0.4005	0.8218	0.6565	0.4841	0.6135	C_35
ENSSSCG00000017544	ATP5MC1	0.0000	0.6977	0.7586	1	0.7947	0.5089	0.5734	0.7192	0.5785	0.4651	0.1424	C_25
ENSSSCG00000033368	ATP5MC2	0.0000	0.9441	0.7846	1	0.5812	0.3508	0.3689	0.9964	0.7274	0.7837	0.9068	C_35
ENSSSCG00000015973	ATP5MC3	0.2333	0.9433	1	0.9916	0.66	0.1749	0.5986	0.9546	0.5234	0.6319	0	C_25
ENSSSCG00000032165	ATP5MD	0.8207	1.0000	0.3605	0.8387	0.7432	0	0.0541	0.7652	0.6258	0.2696	0.597	C_17
ENSSSCG00000023903	ATP5ME	0.4085	0.9099	0.5585	1	0.6923	0	0.0591	0.7594	0.6904	0.1326	0.5621	C_17
ENSSSCG00000012042	ATP5PO	0.0000	1.0000	0.8247	0.8809	0.5832	0.1895	0.2095	0.4853	0.1114	0.3079	0.1049	C_27
ENSSSCG00000018081	ATP6	0.6804	0.4430	0.963	1	0.6441	0.0427	0.2486	0.4929	0.3251	0	0.0144	C_11
ENSSSCG00000017401	ATP6V0A1	1.0000	0.0000	0.156	0.4001	0.7865	0.7557	0.7686	0.2983	0.7858	0.3838	0.2778	C_3
ENSSSCG00000016516	ATP6V0A4	0.5157	1.0000	0.4525	0.0748	0.101	0	0.0149	0	0.048	0.0374	0.0212	C_7
ENSSSCG00000039267	ATP6V0B	0.4362	1.0000	0.8827	0.3783	0.6271	0.4518	0.365	0.2342	0.2668	0.3115	0	C_29
ENSSSCG00000002776	ATP6V0D1	0.1654	0.9125	1	0.4863	0.9456	0.6161	0.2879	0.6899	0	0.8024	0.3952	C_35
ENSSSCG00000006138	ATP6V0D2	0.9345	1.0000	0.3968	0.1817	0.1116	0.2909	0.3573	0.0194	0.1095	0.1075	0	C_2
ENSSSCG00000016990	ATP6V0E1	0.4860	1.0000	0.8762	0.1412	0.3495	0.3866	0.498	0.1215	0.3736	0.5135	0	C_29
ENSSSCG00000011916	ATP6V1A	1.0000	0.5132	0.3773	0.1467	0.1337	0.4228	0.4125	0	0.5074	0.2481	0.0004	C_24
ENSSSCG00000028694	ATP6V1B2	0.8339	1.0000	0.6387	0.9723	0.8555	0.6475	0.8064	0.3287	0.3952	0.4286	0	C_25
ENSSSCG00000006054	ATP6V1C1	0.4508	1.0000	0.3356	0.1455	0.0874	0.3865	0.1895	0	0.4057	0.3711	0.1198	C_7
ENSSSCG00000008634	ATP6V1C2	1.0000	0.5875	0.1869	0	0.4623	0.1026	0.2541	0.4355	0.2322	0.2475	0.3226	C_10
ENSSSCG00000033278	ATP6V1D	0.5135	0.7568	1	0.4236	0.2554	0.4287	0.819	0.2744	0	0.9072	0.4325	C_35
ENSSSCG00000000767	ATP6V1E1	1.0000	0.8603	0.5255	0.7171	0.5957	0.2283	0.3263	0.3828	0	0.2706	0.0045	C_11
ENSSSCG00000016577	ATP6V1F	0.6401	1.0000	0.9936	0.8812	0.6485	0.6467	0.3968	0.6859	0	0.482	0.3003	C_29
ENSSSCG00000032835	ATP6V1G1	0.0000	0.2815	0.3895	1	0.8608	0.7111	0.624	0.5843	0.3238	0.7428	0.7112	C_4
ENSSSCG00000001401	ATP6V1G2-DDX39B	0.0129	0.0000	0.0358	0.0267	0.1339	1	0.9883	0.4056	0.8018	0.6107	0.3129	C_16
ENSSSCG00000036270	ATP6V1G3	0.4734	1.0000	0.6158	0.397	0.5278	0.1296	0.1117	0	0.3275	0.0292	0.1814	C_27
ENSSSCG00000006263	ATP6V1H	0.9316	1.0000	0.5925	0.6141	0.4841	0.3754	0.0947	0.267	0	0.0777	0.2335	C_11
ENSSSCG00000018080	ATP8	0.8246	0.8338	0.6128	1	0.7714	0.1137	0	0.6317	0.6255	0.017	0.1937	C_11
ENSSSCG00000008803	ATP8A1	0.6232	1.0000	0.7691	0.1919	0.3198	0.8581	0.0314	0	0.4499	0.1044	0.4833	C_29
ENSSSCG00000035421	ATP8A2	1.0000	0.3092	0.0947	0	0.2049	0.2515	0.73	0.2968	0.5391	0.4824	0.2778	C_10
ENSSSCG00000004921	ATP8B1	0.1662	0.0744	0.0287	0.0467	1	0	0.7199	0.3629	0.5953	0.6758	0.8138	C_1
ENSSSCG00000006550	ATP8B2	1.0000	0.4415	0.0544	0.1711	0.1149	0.0736	0.0311	0.0994	0.2485	0.0068	0	C_6
ENSSSCG00000013440	ATP8B3	0.3491	0.3081	0.3211	1	0.4513	0	0.1376	0.0197	0.0835	0.0707	0.0715	C_18
ENSSSCG00000004857	ATP9B	0.6121	1.0000	0.0515	0.6038	0.874	0.6224	0.4935	0.5402	0.8584	0	0.3864	C_17
ENSSSCG00000038657	ATPAF1	0.8149	1.0000	0.0464	0.4891	0.3551	0.6193	0.6284	0	0.3207	0.1198	0.2577	C_24
ENSSSCG00000028712	ATPAF2	0.7417	1.0000	0.6183	0.2883	0.0862	0.7543	0.2702	0.259	0.1178	0.2447	0	C_29
ENSSSCG00000036387	ATPSCKMT	0.0828	0.3416	0.3044	0	0.5029	0.8013	1	0.0173	0.4187	0.2414	0.0885	C_30
ENSSSCG00000011679	ATR	0.9027	0.7561	0.3653	0.6297	0.3337	0.7813	0.7769	0	1	0.3541	0.4126	C_3
ENSSSCG00000010654	ATRNL1	0.0394	0.1325	0	0.3462	0.3495	1	0.93	0.2239	0.5207	0.1454	0.749	C_20
ENSSSCG00000001065	ATXN1	1.0000	0.2141	0	0.1137	0.5456	0.1089	0.6858	0.0257	0.0629	0.2617	0.418	C_10
ENSSSCG00000024864	ATXN10	0.0000	0.6088	0.4966	0.4678	0.5819	0.7868	0.9476	0.8909	0.7183	0.8696	1	C_4
ENSSSCG00000038917	ATXN1L	1.0000	0.3532	0.0716	0.0348	0	0.3165	0.1515	0.0477	0.1766	0.0681	0.0807	C_6
ENSSSCG00000009834	ATXN2	1.0000	0.7368	0.1397	0.1547	0.3556	0	0.3861	0.001	0.2715	0.1353	0.2113	C_2
ENSSSCG00000021845	ATXN2L	1.0000	0.6684	0	0.025	0.1485	0.4289	0.2934	0.1783	0.4894	0.2218	0.1779	C_10
ENSSSCG00000015432	ATXN7L1	1.0000	0.4871	0.013	0.3697	0.3177	0.2609	0.2012	0	0.2344	0.0651	0.0559	C_10
ENSSSCG00000017362	ATXN7L3	1.0000	0.4525	0.0612	0	0.0715	0.0422	0.3748	0.0034	0.2605	0.174	0.1998	C_10
ENSSSCG00000009591	AUH	0.8537	1.0000	0.8284	0.4059	0.4574	0.7834	0.5855	0.2977	0.0838	0.2791	0	C_29
ENSSSCG00000008268	AUP1	0.0000	0.0124	0.1302	0.5126	0.6332	1	0.815	0.7967	0.6909	0.7867	0.5169	C_5
ENSSSCG00000038474	AURKAIP1	0.7014	0.6987	0.4283	0.4909	0.3596	0.7004	0.6954	0.1516	1	0.7551	0	C_3
ENSSSCG00000028924	AURKB	0.5200	0.2790	0	0.1341	0.6158	0.9473	0.8872	1	0.8073	0.9931	0.9746	C_32
ENSSSCG00000034174	-	0.0000	0.0460	0.4497	0.533	0.4155	0.9945	1	0.0555	0.1182	0.6976	0.4084	C_14
ENSSSCG00000007727	AUTS2	0.8887	0.1105	0	0.2869	0.2957	0.6161	1	0.3092	0.4559	0.6987	0.7944	C_28
ENSSSCG00000029571	AVIL	1.0000	0.9650	0.3945	0.212	0.1053	0	0.0412	0.021	0.0052	0.0705	0.0439	C_2
ENSSSCG00000023445	AVL9	1.0000	0.8613	0.1609	0.5296	0.2673	0.2818	0.3475	0	0.2926	0.2135	0.033	C_2
ENSSSCG00000007163	AVP	0.0000	0.0000	0.0871	0.0943	0.7398	0.3925	1	0.6709	0.6991	0.7497	0.2118	C_16
ENSSSCG00000036824	AVPI1	0.0000	0.0073	0.023	0.4123	0.775	1	0.9621	0.9303	0.7088	0.9065	0.598	C_5
ENSSSCG00000015528	AXDND1	0.5607	0.5325	0.9043	0.3281	0	1	0.6495	0.1879	0.5251	0.6707	0.9574	C_33
ENSSSCG00000023204	AXIN1	1.0000	0.7076	0.1189	0	0.2221	0.4094	0.4645	0.0141	0.5654	0.2089	0.4939	C_24
ENSSSCG00000017265	AXIN2	0.7781	1.0000	0.381	0.6586	0.1803	0.2924	0.0888	0.0949	0.0569	0	0.4555	C_11
ENSSSCG00000038806	AXL	0.0000	0.0000	0.0609	0	0.1332	0.2824	0.9902	0.3696	0.8181	0.6403	1	C_1
ENSSSCG00000023873	AZIN1	1.0000	0.6476	0.3372	0.2079	0.1926	0.6583	0.463	0	0.5054	0.3987	0.3882	C_24
ENSSSCG00000003619	AZIN2	1.0000	0.0836	0	0.0733	0	0	0.0883	0.0476	0	0.358	0.2946	C_6
ENSSSCG00000004687	B2M	0.0699	0.0079	0.2359	0	0.283	0.4274	0.3604	1	0.3419	0.4615	0.4865	C_12
ENSSSCG00000021774	B3GALNT1	1.0000	0.6755	0.0421	0.0434	0.3137	0	0.4693	0.6516	0.5757	0.7053	0.4543	C_26
ENSSSCG00000001503	B3GALT4	0.7333	0.0000	0.3916	0.5859	0.4098	1	0.8487	0.3993	0.1771	0.6707	0.4977	C_30
ENSSSCG00000015259	B3GAT1	0.0000	0.0000	0	0	0	0	0.5054	0.1989	0.7137	1	0.4566	C_19
ENSSSCG00000026246	B3GAT2	0.9761	1.0000	0.1149	0	0.3253	0.4285	0.9004	0.3765	0.8005	0.5355	0.5394	C_33
ENSSSCG00000020809	B3GAT3	0.0000	0.1943	0.4163	0.0787	0.0553	0.096	0.2336	0.5985	0.2786	0.7899	1	C_22
ENSSSCG00000009335	B3GLCT	0.3700	0.5532	0.178	0	0.8481	0.5948	0.3223	1	0.8833	0.8805	0.7953	C_21
ENSSSCG00000008374	B3GNT2	0.9253	0.9071	1	0.9689	0.4049	0.6967	0.4836	0	0.1285	0.5085	0.488	C_29
ENSSSCG00000013886	B3GNT3	0.4980	1.0000	0.8361	0.4645	0.0827	0.1004	0.091	0	0.1343	0.0532	0.057	C_27
ENSSSCG00000009798	B3GNT4	1.0000	0.0851	0	0.0267	0.0114	0.0721	0.0736	0.0758	0	0.3194	0.1251	C_6
ENSSSCG00000024393	B3GNT5	0.5750	0.7228	0.0387	0.163	0.294	0	0.2597	0.554	0.7482	0.9059	1	C_26
ENSSSCG00000033015	B3GNT7	0.1003	0.0615	0	0.1748	0.8965	1	0.341	0.2339	0.4245	0.373	0.6266	C_31
ENSSSCG00000040139	B3GNT9	1.0000	0.4602	0.353	0.1418	0	0.413	0.1914	0.2439	0.1135	0.1179	0.2072	C_2
ENSSSCG00000027229	B3GNTL1	0.1299	0.3218	0.3933	0.5561	0	0.7327	1	0.2652	0.3767	0.2021	0.7841	C_14
ENSSSCG00000033412	B4GALNT3	0.1432	0.0305	0.1752	0	0.5724	0.8462	0.3605	0.3272	1	0.4135	0.4687	C_20
ENSSSCG00000033780	B4GALNT4	0.0000	0.0177	0.1009	0.0421	0.2651	0.6454	0.6569	0.3871	1	0.7706	0.7536	C_1
ENSSSCG00000035454	B4GALT1	0.0373	0.1810	0	0.3427	0.5549	0.146	0.1899	0.511	0.3005	0.8077	1	C_22
ENSSSCG00000026793	B4GALT2	0.0000	0.1829	0.1994	0.2456	0.1692	0.7172	0.6161	0.4609	0.4314	0.6766	1	C_20
ENSSSCG00000006360	B4GALT3	0.0000	0.3046	0.6654	0.3332	0.8316	1	0.5872	0.1494	0.2973	0.7585	0.6952	C_14
ENSSSCG00000011903	B4GALT4	0.0960	0.0000	0.0851	0.557	0.7463	1	0.7219	0.5911	0.5647	0.5319	0.5235	C_5
ENSSSCG00000007465	B4GALT5	0.9845	1.0000	0.6202	0.251	0.6664	0.9279	0.3902	0.07	0.265	0.2244	0	C_29
ENSSSCG00000025005	B4GALT6	0.1809	0.0000	0.0736	0.2454	1	0.8834	0.6916	0.2966	0.6847	0.2488	0.4764	C_31
ENSSSCG00000014035	B4GALT7	0.0128	0.0117	0.1687	0	0.2438	0.9684	1	0.4566	0.3018	0.9126	0.9526	C_20
ENSSSCG00000012940	B4GAT1	0.0764	0.0374	0	0.0463	0.2693	1	0.7251	0.3253	0.6374	0.733	0.7138	C_20
ENSSSCG00000039681	B9D1	0.6160	0.5558	0.2672	0.2078	0	0.7045	1	0.6536	0.7964	0.9704	0.6197	C_33
ENSSSCG00000003013	B9D2	0.0000	0.4921	0.8288	0.7817	0.3423	0.5469	0.9475	0.8603	0.7148	1	0.824	C_4
ENSSSCG00000031073	BABAM1	0.0000	0.1137	0.2832	0.4876	0.533	1	0.8996	0.6908	0.5657	0.7689	0.7576	C_5
ENSSSCG00000026465	BABAM2	0.0000	0.1186	0.5901	0.8136	0.374	0.6432	1	0.5497	0.6136	0.7956	0.6793	C_4
ENSSSCG00000015079	BACE1	0.1044	0.0565	0	0.0429	0.0877	1	0.5381	0.2062	0.5291	0.5226	0.4341	C_20
ENSSSCG00000012029	BACH1	0.0000	0.2470	0.4539	0.3945	1	0.3469	0.2255	0.9676	0.3678	0.5382	0.8571	C_35
ENSSSCG00000013033	BAD	0.9439	1.0000	0.9348	0.5002	0.0693	0.0945	0.1723	0.0619	0	0.0808	0.0721	C_27
ENSSSCG00000010996	BAG1	1.0000	0.8224	0.246	0	0.0727	0.2404	0.2165	0.1351	0.2336	0.1656	0.2482	C_2
ENSSSCG00000033526	BAG2	0.9324	0.6984	0.5364	0.7203	1	0.6013	0.5718	0.4349	0.6768	0.0926	0	C_3
ENSSSCG00000010686	BAG3	0.3773	0.3569	0.611	0.0032	1	0	0.3009	0.7725	0.1254	0.0696	0.2453	C_8
ENSSSCG00000034468	BAG4	0.3459	0.4029	0.392	0.3304	0.4157	1	0.7015	0	0.3421	0.3241	0.2383	C_30
ENSSSCG00000001410	BAG6	0.3400	1.0000	0.2312	0.2897	0.0323	0.4051	0.2187	0	0.0358	0.0961	0.2411	C_7
ENSSSCG00000004772	BAHD1	1.0000	0.2470	0	0.0484	0.4798	0.2321	0.4396	0.1022	0.4256	0.2712	0.2268	C_10
ENSSSCG00000017142	BAIAP2	1.0000	0.1444	0	0.0961	0.4357	0.0038	0.2244	0.2679	0.274	0.2112	0.5111	C_10
ENSSSCG00000007602	BAIAP2L1	1.0000	0.7238	0.2468	0.0961	0.8237	0.2888	0.4273	0.7375	0.5952	0.4696	0	C_28
ENSSSCG00000000111	BAIAP2L2	0.5805	0.2101	0.1894	0.0718	0	1	0.9866	0.4393	0.4083	0.177	0.0565	C_30
ENSSSCG00000008029	BAIAP3	0.9652	0.8333	0.5563	0.703	0.3687	1	0.5855	0.0466	0	0.384	0.2561	C_29
ENSSSCG00000011014	BAMBI	0.8856	0.3986	0.2532	0	0.3266	0.2106	0.5186	0.338	0.4958	0.6583	1	C_26
ENSSSCG00000012961	BANF1	0.0000	0.4775	0.284	0.6665	0.5829	0.2182	0.2908	1	0.6331	0.7253	0.8239	C_35
ENSSSCG00000011438	BAP1	1.0000	0.5283	0	0.0612	0.1316	0.4315	0.3668	0.2383	0.3321	0.3872	0.4966	C_10
ENSSSCG00000016170	BARD1	0.7209	1.0000	0.8423	0.5793	0.5118	0.6862	0.3819	0	0.0475	0.1465	0.2519	C_29
ENSSSCG00000008081	BARX1	1.0000	0.7010	0	0.0595	0	0	0.0899	0.0944	0.1746	0.1679	0.1246	C_2
ENSSSCG00000036157	BARX2	1.0000	0.0721	0	0	0.1502	0	0.0055	0.0523	0.0871	0.0867	0.4627	C_6
ENSSSCG00000026587	BATF3	0.2619	1.0000	0.2909	0	0.4761	0.2427	0.3678	0.299	0.2934	0.0991	0.4266	C_7
ENSSSCG00000001958	BAZ1A	1.0000	0.8058	0.8559	0.0583	0.3504	0.1636	0	0.3324	0.0813	0.3387	0.2751	C_2
ENSSSCG00000027342	BAZ1B	0.7706	0.3950	0.2799	0.2879	0.7324	1	0.45	0.0903	0.2321	0.0901	0	C_3
ENSSSCG00000000403	BAZ2A	1.0000	0.7408	0.453	0.2221	0.2807	0.4688	0.2139	0	0.3544	0.1687	0.2531	C_24
ENSSSCG00000015882	BAZ2B	0.4119	0.1497	0	0.0209	0.7189	1	0.6768	0.4853	0.7727	0.5535	0.7928	C_20
ENSSSCG00000025417	BBS2	0.5767	0.2636	0	0.2795	0.4878	0.5634	0.8845	0.4558	0.3507	0.6927	1	C_26
ENSSSCG00000011943	BBX	0.0036	0.3358	0.5555	0.7172	0.624	1	0.7501	0.135	0	0.1993	0.1807	C_13
ENSSSCG00000020657	BCAM	0.1165	0.1203	0	0.6423	0.283	0.3733	0.82	0.4376	1	0.547	0.5744	C_16
ENSSSCG00000006477	BCAN	1.0000	0.3980	0.1598	0	0.1459	0.1573	0.2416	0.3618	0.3913	0.0373	0.0273	C_10
ENSSSCG00000028878	BCAR1	0.3128	1.0000	0.2758	0	0.8426	0.8184	0.5033	0.4649	0.5572	0.0368	0.6095	C_17
ENSSSCG00000006893	BCAR3	1.0000	0.4452	0.024	0	0.5464	0.3202	0.1653	0.2519	0.222	0.2683	0.1537	C_10
ENSSSCG00000007485	BCAS1	1.0000	0.1754	0	0.0841	0.0778	0.2585	0.0405	0.0121	0	0.0556	0.0409	C_6
ENSSSCG00000017676	BCAS3	1.0000	0.8300	0.6996	0.2457	0.2161	0.1385	0.1037	0.0111	0	0.0074	0.1616	C_2
ENSSSCG00000007472	BCAS4	0.2747	0.0585	0.0528	0	0.1982	0.0473	0.5966	0.7387	0.604	1	0.9461	C_1
ENSSSCG00000029163	BCAT1	0.8149	1.0000	0.5491	0.6126	0.5532	0.8082	0.721	0.3981	0.6467	0.3428	0	C_3
ENSSSCG00000003139	BCAT2	0.0778	0.8280	1	0.1731	0.5816	0.6328	0.5723	0	0.1372	0.7347	0.3194	C_14
ENSSSCG00000010743	BCCIP	0.0000	0.2386	0.5063	0.4002	0.5401	0.8269	0.8597	0.6073	0.7425	1	0.7865	C_4
ENSSSCG00000040144	BCDIN3D	0.8892	0.6305	0.522	0.1777	0	1	0.3166	0.1947	0.2027	0.4067	0.0565	C_24
ENSSSCG00000004465	BCKDHB	0.0000	0.4510	0.4623	0.5264	0.6999	1	0.9536	0.548	0.6925	0.8001	0.8667	C_4
ENSSSCG00000007763	BCKDK	0.6572	0.4012	0.3442	0	0.1064	0.8943	1	0.5992	0.8516	0.8643	0.6273	C_33
ENSSSCG00000025691	BCL10	0.9942	1.0000	0.7083	0.2598	0.6779	0	0.5235	0.41	0.1741	0.3532	0.2558	C_11
ENSSSCG00000008392	BCL11A	0.3079	0.3131	0.9005	0	0.5838	0.5672	1	0.8836	0.6948	0.5251	0.0776	C_14
ENSSSCG00000035357	BCL2L1	1.0000	0.0000	0.1851	0.5096	0.1244	0.3811	0.2758	0.1192	0.0997	0.2953	0.3417	C_10
ENSSSCG00000003177	BCL2L12	0.0229	0.0000	0.2119	0.1328	0.3268	0.7473	1	0.3751	0.2542	0.6206	0.3041	C_30
ENSSSCG00000040373	BCL2L13	1.0000	0.4877	0.4847	0.3462	0.2832	0.6021	0.6661	0	0.1936	0.347	0.2802	C_24
ENSSSCG00000000623	BCL2L14	0.1756	0.4643	0.913	1	0.0966	0.013	0.053	0.0707	0	0.0477	0.1039	C_18
ENSSSCG00000038970	BCL2L15	0.3358	0.3079	1	0.2231	0.175	0	0.185	0.0397	0.0593	0.084	0.1633	C_27
ENSSSCG00000027426	BCL3	0.9021	1.0000	0.4665	0.2539	0	0.0157	0.2614	0.4755	0.2101	0.57	0.2037	C_34
ENSSSCG00000017927	BCL6B	1.0000	0.2265	0.064	0.0249	0	0	0.0738	0.1974	0.2277	0.0581	0.3007	C_6
ENSSSCG00000009801	BCL7A	0.0000	0.8038	0.0953	0.2159	0.0854	0.1111	0.2317	0.3184	0.7247	0.3346	1	C_22
ENSSSCG00000007776	BCL7C	0.5260	1.0000	0.3259	0.0981	0	0.1791	0.1121	0.1703	0.4109	0.29	0.6531	C_34
ENSSSCG00000006698	BCL9	0.3593	0.2048	0.0093	0	0.3299	0.2017	0.5611	0.5238	1	0.6442	0.8175	C_1
ENSSSCG00000015099	BCL9L	0.3957	0.3049	0.1302	0.4997	0.1725	1	0.4389	0	0.7315	0.2786	0.5418	C_30
ENSSSCG00000036572	BCO1	0.5154	0.0381	0.2241	0.069	0	0	0.2196	1	0.5542	0.853	0.1444	C_19
ENSSSCG00000015039	BCO2	0.0000	0.4356	0.7532	0.5391	0.7375	1	0.9531	0.8656	0.7964	0.9933	0.7923	C_4
ENSSSCG00000035775	BCS1L	0.0000	0.2936	0.5978	0.8466	0.6046	0.9476	1	0.394	0.3423	0.7961	0.0025	C_13
ENSSSCG00000024109	BDH1	0.4274	1.0000	0.7753	0.1457	0.0365	0	0.4013	0.0904	0.0262	0.2133	0.1615	C_27
ENSSSCG00000022282	BDH2	0.0000	0.1469	0.2925	0.7963	0.6946	0.7767	1	0.1633	0.5867	0.2953	0.3528	C_13
ENSSSCG00000013333	BDNF	0.0589	0.0165	0	0.778	0.8435	0.8368	1	0.3414	0.5018	0.1732	0.0075	C_13
ENSSSCG00000016968	BDP1	1.0000	0.6411	0.4848	0	0.328	0.8984	0.4889	0.1575	0.4743	0.5074	0.3112	C_24
ENSSSCG00000017386	BECN1	0.1417	0.2582	0.2141	0	0.2549	1	0.7222	0.7107	0.8146	0.9297	0.6755	C_32
ENSSSCG00000010868	BECN2	1.0000	0.0361	0	0	0.0193	0	0	0.0038	0	0.0012	0	C_6
ENSSSCG00000031159	-	0.7074	0.9632	0.5637	0.5734	0.4357	1	0.8855	0	0.9578	0.5829	0.2643	C_3
ENSSSCG00000008802	BEND4	0.1380	0.0000	0	0	0.3368	1	0.713	0.3075	0.2106	0.1697	0.0092	C_30
ENSSSCG00000013733	BEST2	0.9961	1.0000	0.7212	0.3326	0.4686	0.0922	0.068	0.1018	0	0.0032	0.017	C_11
ENSSSCG00000036385	BET1	1.0000	0.4356	0.3221	0	0.1147	0.0773	0.3153	0.4794	0.1298	0.3717	0.3906	C_10
ENSSSCG00000037673	BFAR	0.6721	0.2918	0	0.8555	0.2029	0.526	0.641	0.815	0.271	1	0.9346	C_26
ENSSSCG00000006493	BGLAP	0.0000	0.2086	0.2974	0.0372	0.7954	0.9998	0.8913	0.6524	0.2576	1	0.9142	C_32
ENSSSCG00000036136	BHLHE40	0.0107	0.0940	0.0987	0.0345	0.2705	0	0.1445	1	0.1869	0.319	0.6886	C_12
ENSSSCG00000028552	BHLHE41	0.2265	0.1243	0.0747	0	0	0	0.0109	0.6361	0	0.105	1	C_36
ENSSSCG00000010204	BICC1	1.0000	0.3670	0	0.1785	0.055	0.554	0.1485	0.1094	0.2187	0.1487	0.2058	C_10
ENSSSCG00000000531	BICD1	0.0000	0.0000	0.0094	0.1697	0.1282	0.9131	0.7423	0.9123	0.8457	1	0.5845	C_32
ENSSSCG00000027166	BICD2	1.0000	0.8836	0.0233	0.1162	0.2267	0.4911	0.2251	0	0.2847	0.1997	0.0678	C_24
ENSSSCG00000009896	BICDL1	0.6879	0.0595	0.2678	0	0.0441	0.3981	1	0.3861	0.1615	0.3344	0.0378	C_30
ENSSSCG00000015720	BIN1	0.9871	1.0000	0.1802	0	0.6361	0.9215	0.9467	0.8523	0.5117	0.8225	0.7698	C_21
ENSSSCG00000009629	BIN3	0.0729	0.0000	0.1384	0.2629	0.3568	1	0.696	0.1361	0.9716	0.6855	0.9705	C_20
ENSSSCG00000040486	BIRC5	0.0000	0.7785	0.3437	0.2466	0.1833	0.5768	0.6887	0.7096	0.3942	1	0.7771	C_14
ENSSSCG00000008513	BIRC6	0.4890	0.5075	0.2964	0.2617	0.5963	1	0.5713	0	0.5376	0.2051	0.3111	C_3
ENSSSCG00000001816	BLM	1.0000	0.7848	0	0.0021	0.6349	0.6281	0.6818	0.062	0.7803	0.5001	0.4803	C_28
ENSSSCG00000017796	BLMH	0.2442	0.0922	0	0.4007	0.6828	0.9755	1	0.7655	0.8228	0.9144	0.7561	C_5
ENSSSCG00000010551	BLOC1S2	0.8322	0.8387	1	0.6689	0.6078	0.3362	0.7418	0.39	0	0.4103	0.214	C_29
ENSSSCG00000035302	BLOC1S3	1.0000	0.0282	0	0	0	0	0.1151	0.028	0.0315	0.0296	0.0285	C_6
ENSSSCG00000040593	BLOC1S5	0.7563	0.6692	0.0569	0.0716	0.1022	0.0881	0.4294	0	0.5801	0.4306	1	C_34
ENSSSCG00000016756	BLVRA	0.0445	0.0000	0.0276	0.0415	0.4522	0.6263	0.7728	0.5433	0.542	1	0.9005	C_1
ENSSSCG00000021067	BLVRB	0.8664	1.0000	0.6281	0.3547	0.4696	0.4504	0.5866	0.2612	0.3152	0.2333	0	C_29
ENSSSCG00000032956	BMERB1	0.0799	0.0000	0.0743	0.015	0.2776	0.8561	1	0.5276	0.7282	0.7354	0.8003	C_32
ENSSSCG00000035284	BMF	0.1095	0.1146	0	0.2428	0.72	0.8748	0.7861	0.598	0.8233	0.8288	1	C_32
ENSSSCG00000011081	BMI1	0.3860	1.0000	0.0119	0.8376	0.8012	0.9649	0.7825	0	0.2523	0.3599	0.5233	C_3
ENSSSCG00000009620	BMP1	0.0000	0.0275	0.0378	0.2654	0.1433	0.2492	0.2208	0.2754	0.5319	0.7105	1	C_22
ENSSSCG00000039442	BMP2	0.1882	0.0000	0.2733	0.1382	0.7089	0.6316	0.1053	0.7581	0.4258	1	0.1811	C_19
ENSSSCG00000027722	BMP2K	1.0000	0.8043	0	0.0453	0.2466	0.1511	0.2679	0.1839	0.4498	0.223	0.4716	C_34
ENSSSCG00000005045	BMP4	0.3467	0.0634	0.0406	0.015	0.0414	0	0.0975	0.7639	0.293	0.7705	1	C_22
ENSSSCG00000001478	BMP5	0.0000	0.0149	0	0.0298	0	0.3423	0.0105	0.3204	0.0466	0.184	1	C_36
ENSSSCG00000001027	BMP6	0.4003	0.3734	0	0.1794	0.5168	0.4531	0.3207	0.5502	0.6112	0.584	1	C_26
ENSSSCG00000007501	BMP7	0.1882	0.3902	0	0.0201	0.6364	0.7958	0.305	1	0.4814	0.8588	0.4546	C_32
ENSSSCG00000016665	BMPER	0.5572	0.5385	0	0.5335	0.2425	0.4047	0.3923	0.7276	0.3356	1	0.4722	C_26
ENSSSCG00000029621	BMPR1B	1.0000	0.5967	0.0155	0.0521	0.1831	0	0.2289	0.1753	0.1239	0.443	0.4191	C_10
ENSSSCG00000010198	BMS1	1.0000	0.5309	0.2357	0	0.3845	0.6138	0.5557	0.3915	0.5703	0.6619	0.5611	C_28
ENSSSCG00000021466	BMT2	1.0000	0.1292	0.0476	0	0.4359	0.0794	0.241	0.6847	0.2691	0.143	0.4013	C_10
ENSSSCG00000001798	BNC1	1.0000	0.0000	0	0	0.3704	0	0.0667	0.069	0	0.0507	0.5519	C_6
ENSSSCG00000005180	BNC2	0.2888	0.0469	0	0	0.514	1	0.8822	0.0868	0.2551	0.0456	0.4924	C_30
ENSSSCG00000004582	BNIP2	0.7712	0.3519	0.1587	0	0.0272	1	0.4473	0.6609	0.2378	0.2047	0.2791	C_24
ENSSSCG00000024388	BNIP3	0.4549	0.5146	0.3191	0	0.2475	0.2975	0.273	1	0.0489	0.3776	0.7496	C_12
ENSSSCG00000009658	BNIP3L	0.2332	0.0378	0	0.4843	0.3189	0.5955	0.7021	0.7255	0.2498	0.8366	1	C_1
ENSSSCG00000006640	BNIPL	1.0000	0.4133	0.4591	0.336	0.2427	0.5016	0.2661	0.0521	0	0.0722	0.0092	C_2
ENSSSCG00000025826	BOC	0.3107	0.0086	0.0067	0	0.0679	0.0264	0.0555	0.0572	0.004	0.0974	1	C_36
ENSSSCG00000008735	BOD1L1	1.0000	0.6570	0	0.3353	0.5504	0.743	0.4414	0.1309	0.2546	0.0561	0.128	C_24
ENSSSCG00000032684	BOK	0.0000	0.0277	0.2687	0.3398	0.6406	0.719	1	0.6737	0.4312	0.4065	0.3764	C_31
ENSSSCG00000006667	BOLA1	0.3329	0.7025	0.8331	0.2024	0	0.8953	1	0.024	0.3291	0.7096	0.1848	C_14
ENSSSCG00000016082	BOLL	0.1995	0.7187	0	0.3543	1	0.6393	0.9038	0.5759	0.5793	0.1315	0.1543	C_31
ENSSSCG00000025120	BORA	0.8603	0.8239	0.5631	0	0.4259	1	0.753	0.6477	0.3444	0.8344	0.5394	C_33
ENSSSCG00000001008	BPHL	0.0000	0.0139	0.4237	0.1677	0.5385	0.6069	0.5879	0.4796	0.2625	0.4704	1	C_22
ENSSSCG00000010822	BPNT1	0.0000	0.1665	0.2029	0.3717	0.6652	0.7732	1	0.5048	0.5863	0.6644	0.2943	C_16
ENSSSCG00000033528	BPTF	0.9971	0.4728	0.0902	0	0.5032	0.9362	0.8172	0.3227	1	0.6337	0.6424	C_21
ENSSSCG00000007563	BRAT1	0.2985	0.0000	0.2379	0.0251	0.5375	0.5398	1	0.4909	0.579	0.7016	0.5609	C_16
ENSSSCG00000022101	BRCA1	0.0641	0.2121	0	0.6027	1	0.2456	0.5098	0.2959	0.7617	0.3825	0.4746	C_23
ENSSSCG00000032820	BRD1	1.0000	0.2423	0.4142	0	0.4443	0.6232	0.5806	0.3221	0.5494	0.4339	0.6902	C_28
ENSSSCG00000001471	BRD2	1.0000	0.6439	0.3256	0	0.6641	0.6319	0.7583	0.4414	0.5181	0.596	0.6511	C_28
ENSSSCG00000005749	BRD3	0.6368	0.6043	0.1608	0	0.2066	0.1698	0.2342	0.4406	0.4086	0.569	1	C_26
ENSSSCG00000022227	BRD4	1.0000	0.6189	0	0.1091	0.3584	0.3615	0.2581	0.1416	0.231	0.2729	0.3301	C_10
ENSSSCG00000021644	BRD7	1.0000	0.6679	0.13	0.4269	0.1802	0	0.4907	0.598	0.6654	0.4772	0.8214	C_26
ENSSSCG00000014327	BRD8	0.8509	0.7437	0.397	0	0.7621	0.4988	0.792	0.9857	0.9966	0.6255	1	C_21
ENSSSCG00000035118	BRD9	0.7563	0.5965	0	0.6707	0.7009	0.918	0.6561	0.8355	0.8016	0.4343	1	C_21
ENSSSCG00000023654	BRDT	1.0000	0.9313	0.7982	0.7955	0.5848	0.3212	0.1917	0.0134	0.0237	0.0262	0	C_11
ENSSSCG00000040833	BRF2	1.0000	0.3385	0.056	0.0628	0.3812	0.1417	0.2619	0	0.0066	0.1535	0.215	C_6
ENSSSCG00000037605	BRI3	0.6724	1.0000	0.6988	0.3385	0.5641	0.3173	0.3963	0	0.2391	0.0934	0.1216	C_29
ENSSSCG00000032831	BRI3BP	0.0277	0.0000	0.3775	0.4415	0.7086	1	0.9661	0.461	0.8295	0.7567	0.0393	C_5
ENSSSCG00000008045	BRICD5	0.0000	0.3757	0.2739	0.4145	0.7621	0.8981	1	0.6439	0.6763	0.8451	0.517	C_5
ENSSSCG00000005504	BRINP1	0.0339	0.0000	0.2884	0.0949	0.399	0.9914	0.9833	0.5704	1	0.7429	0.0319	C_16
ENSSSCG00000015515	BRINP2	0.8925	0.0160	0.0519	0	0.6849	1	0.9873	0.1157	0.5879	0.317	0.1738	C_3
ENSSSCG00000016827	BRIX1	1.0000	0.6172	0.7151	0	0.9552	0.5553	0.7354	0.6638	0.3582	0.6392	0.3896	C_33
ENSSSCG00000011565	BRK1	0.1530	0.4419	0.9009	0.3765	0	0.6854	0.8325	0.4697	0.4981	1	0.9027	C_14
ENSSSCG00000012939	BRMS1	0.4683	0.2032	0.2282	0.2333	0.424	1	0.8482	0.2576	0.4888	0.6052	0	C_30
ENSSSCG00000010836	BROX	1.0000	0.5485	0.3705	0	0.2917	0.8356	0.339	0.0118	0.3169	0.1182	0.2391	C_24
ENSSSCG00000011548	-	1.0000	0.6768	0.1582	0.1003	0.1973	0	0.4805	0.3619	0.3437	0.4833	0.5279	C_34
ENSSSCG00000020803	BRPF3	1.0000	0.7002	0.2078	0.1897	0.1456	0.0834	0	0.2505	0.0319	0.1156	0.1256	C_2
ENSSSCG00000020823	BSCL2	0.0000	0.3667	0.2841	0.0382	0.2396	0.6939	0.0828	0.1241	0.5177	1	0.7721	C_22
ENSSSCG00000026392	BSDC1	0.7064	0.5619	0	0.1938	0.4493	1	0.4955	0.1201	0.375	0.2236	0.4224	C_24
ENSSSCG00000003123	BSPH1	0.2561	0.2849	0.1094	1	0.1883	0	0.0162	0	0	0.0878	0.0516	C_18
ENSSSCG00000021173	BSPRY	0.1272	0.0000	0	0.3131	0.778	0.8414	1	0.2071	0.2819	0.4668	0.2524	C_31
ENSSSCG00000033453	BST2	0.0444	0.0000	0.0276	0.3313	0.9727	0.9723	0.7216	1	0.7583	0.7479	0.3095	C_5
ENSSSCG00000010467	BTAF1	1.0000	0.7955	0.2294	0	0.111	0.3206	0.4099	0.245	0.5939	0.415	0.1974	C_34
ENSSSCG00000013395	BTBD10	1.0000	0.9075	0.7085	0.4607	0.0716	0	0.1353	0.1078	0.042	0.1817	0.191	C_2
ENSSSCG00000000162	BTBD11	0.0746	0.0000	0.0017	0.0101	0.8611	1	0.9015	0.1431	0.4141	0.0919	0.0054	C_31
ENSSSCG00000013444	BTBD2	0.4138	0.4444	0.3572	0	0.3361	0.4456	0.4962	0.4565	0.5637	0.7016	1	C_26
ENSSSCG00000020853	BTBD3	0.8785	0.7644	0.1342	0	0.3854	0.7091	1	0.6636	0.8824	0.6451	0.7788	C_21
ENSSSCG00000002461	BTBD7	1.0000	0.4907	0.501	0	0.3636	0.4069	0.4446	0.4515	0.8405	0.5325	0.9313	C_26
ENSSSCG00000035196	BTBD8	0.8747	1.0000	0.7988	0.8525	0.2473	0	0.1969	0.121	0.2592	0.2671	0.3751	C_11
ENSSSCG00000037507	BTBD9	0.6586	0.1748	0	0.2065	0.5578	1	0.5789	0.3646	0.4405	0.6371	0.709	C_20
ENSSSCG00000035790	BTG1	1.0000	0.1265	0.1986	0.2451	0.1967	0.1039	0	0.1961	0.1026	0.0233	0.278	C_6
ENSSSCG00000012014	BTG3	1.0000	0.5922	0.0454	0.0763	0.5045	0.5602	0.346	0.8494	0	0.2687	0.1123	C_10
ENSSSCG00000015020	BTG4	1.0000	0.0341	0	0	0.0162	0	0.008	0.0157	0	0.616	0.1332	C_6
ENSSSCG00000010563	BTRC	0.7928	1.0000	0.6183	0.6084	0.4528	0.3728	0.2155	0	0.061	0.1175	0.028	C_11
ENSSSCG00000030469	BUB1	0.4153	0.6101	0	0.3585	0.2054	0.6184	0.6057	1	0.6583	0.7963	0.9304	C_26
ENSSSCG00000015065	BUD13	1.0000	0.6096	0.4653	0	0.0856	0.8767	0.6621	0.1002	0.5868	0.8406	0.4945	C_33
ENSSSCG00000007713	BUD23	0.1072	0.0000	0.4791	0.4063	0.3858	0.7276	1	0.7156	0.2838	0.885	0.6678	C_14
ENSSSCG00000007623	BUD31	0.0000	0.3884	1	0.1859	0.7123	0.6457	0.8929	0.4137	0.3956	0.6378	0.2287	C_14
ENSSSCG00000026752	BYSL	0.7113	0.5706	1	0.8479	0.648	0.9931	0.6846	0	0.2938	0.5265	0.2624	C_29
ENSSSCG00000016094	BZW1	0.0616	0.0000	0.209	0.2855	0.4497	0.3725	0.4263	0.8313	1	0.8625	0.749	C_1
ENSSSCG00000023118	BZW2	0.3822	0.6597	0.6219	0	0.155	0.5758	0.5358	0.7222	0.588	1	0.945	C_33
ENSSSCG00000040426	C10orf143	0.0000	0.5653	0.4315	0.7246	0.7192	0.4869	1	0.5233	0.7214	0.8029	0.7121	C_4
ENSSSCG00000010747	C10orf90	1.0000	0.0731	0.1093	0.1588	0.3006	0.2669	0.001	0.019	0	0.1363	0.1263	C_6
ENSSSCG00000015027	C11orf1	0.0000	0.3070	0.1116	0.2242	0.8786	0.9099	0.6769	0.7191	0.4959	0.8187	1	C_5
ENSSSCG00000013246	C11orf49	0.2822	0.0951	0	0.2065	0.0279	1	0.615	0.2105	0.2481	0.7042	0.7555	C_20
ENSSSCG00000015008	C11orf65	0.7960	0.8760	1	0.5375	0.3255	0	0.1443	0.1066	0.0169	0.2056	0.0651	C_27
ENSSSCG00000012966	C11orf68	0.3271	0.7038	0	0.1732	0.6049	0.8748	0.8282	0.6259	0.8364	1	0.8016	C_21
ENSSSCG00000029902	C11orf80	1.0000	0.5373	0.0781	0.117	0.1921	0.2985	0.5348	0.0759	0.1769	0.0158	0	C_10
ENSSSCG00000014957	C11orf97	0.0662	0.0000	0.0623	0.0837	0.1472	1	0.8217	0.4555	0.9386	0.9584	0.1063	C_16
ENSSSCG00000023323	C11orf98	1.0000	0.4020	0.3663	0.293	0	0.1767	0.3419	0.2896	0.6073	0.2335	0.0632	C_10
ENSSSCG00000000267	C12orf10	0.0000	0.4183	0.4226	0.433	0.3357	0.7543	0.8018	0.7851	0.7662	1	0.7157	C_4
ENSSSCG00000000723	C12orf4	0.9542	1.0000	0.367	0.0856	0.1642	0	0.1608	0.1125	0.1544	0.3301	0.3764	C_2
ENSSSCG00000000782	C12orf40	1.0000	0.6293	0.6271	0.1917	0.0304	0.0678	0.0074	0	0.004	0.0442	0.0179	C_2
ENSSSCG00000024329	C12orf43	0.0315	0.0000	0.0792	0.3118	0.3288	1	0.7973	0.302	0.6403	0.989	0.664	C_20
ENSSSCG00000035873	C12orf49	0.1986	0.2582	0	0.104	0.3526	0.8439	1	0.6688	0.4803	0.7738	0.3986	C_20
ENSSSCG00000040186	C12orf57	0.0000	0.1993	0.5159	0.5793	0.3296	0.5864	0.7703	0.4838	0.5312	0.6801	1	C_14
ENSSSCG00000009774	C12orf65	0.1523	0.3515	0.5073	0.0246	0.289	0.9672	1	0	0.5262	0.3816	0.1872	C_30
ENSSSCG00000039258	C12orf66	1.0000	0.4810	0.3998	0.2139	0.1357	0.1678	0.2087	0.1707	0	0.1645	0.3586	C_2
ENSSSCG00000032910	C12orf73	0.4364	0.1807	0	0.3006	0.2717	1	0.5676	0.5505	0.247	0.316	0.0025	C_30
ENSSSCG00000002035	C14orf119	0.5612	0.2133	0.4684	0	0.1619	1	0.7965	0.3313	0.3906	0.5699	0.4566	C_30
ENSSSCG00000030679	C14orf28	0.7245	1.0000	0.556	0.2488	0.2998	0	0.2076	0.2665	0.2557	0.1932	0.4103	C_34
ENSSSCG00000005085	C14orf39	1.0000	0.5133	0.0277	0	0	0	0.0123	0.0523	0.1143	0.0097	0.0278	C_6
ENSSSCG00000031452	C14orf93	0.0000	0.4972	0.747	0.6727	0.894	0.7909	0.8009	0.9682	0.8478	1	0.8968	C_4
ENSSSCG00000001885	C15orf39	1.0000	0.6323	0.2092	0.1506	0.1442	0	0.0767	0.1608	0.0014	0.0555	0.1549	C_2
ENSSSCG00000030131	C15orf40	1.0000	0.8343	0.3016	0.3934	0.2654	0	0.3487	0.27	0.5781	0.4359	0.5764	C_34
ENSSSCG00000026900	C15orf41	0.6651	0.4944	0.1991	0	0.0368	1	0.885	0.2904	0.5638	0.7989	0.8242	C_33
ENSSSCG00000004670	C15orf48	0.0431	0.0000	0.0489	0.6178	1	0.7441	0.703	0.6925	0.5425	0.305	0.0669	C_31
ENSSSCG00000004954	C15orf61	0.2047	0.0936	0	0.2929	0.6835	0.5456	1	0.7115	0.8618	0.379	0.5051	C_16
ENSSSCG00000007753	C16orf58	0.8052	1.0000	0.2324	0.1319	0.3613	0.9465	0.2598	0.5354	0	0.5078	0.5554	C_24
ENSSSCG00000040749	C16orf70	1.0000	0.5893	0.5529	0.1318	0	0.4844	0.3552	0.2269	0.2295	0.2763	0.25	C_24
ENSSSCG00000028454	C16orf72	1.0000	0.6995	0.0949	0.3329	0.1026	0.5093	0.2716	0.033	0.0774	0	0.0781	C_2
ENSSSCG00000022333	C16orf87	1.0000	0.4908	0.2047	0	0.219	0.7453	0.4908	0.3252	0.1751	0.4022	0.3885	C_24
ENSSSCG00000038882	C16orf91	0.2595	0.7720	0.5961	0.0111	0	1	0.9309	0.0022	0.2762	0.8814	0.2363	C_14
ENSSSCG00000017733	C17orf75	0.2798	0.4807	0	0.3288	0.6527	1	0.8303	0.41	0.9311	0.6641	0.7161	C_21
ENSSSCG00000017246	C17orf80	0.9019	0.3568	0.6847	0.4059	0.8262	0.5466	0.9525	0	1	0.739	0.8693	C_21
ENSSSCG00000037753	C17orf98	0.2913	1.0000	0	0	0.952	0.1913	0.2793	0.5241	0.129	0.3365	0.3999	C_8
ENSSSCG00000004500	C18orf25	0.8698	0.4846	0	0.3016	0.1673	1	0.6484	0.0645	0.3338	0.1119	0.0969	C_24
ENSSSCG00000004531	C18orf54	0.0000	0.0803	0.4825	0.2996	0.1698	0.6159	0.9852	0.6427	1	0.7315	0.6038	C_32
ENSSSCG00000004874	C18orf63	1.0000	0.5136	0.0845	0	0	0	0	0	0	0	0	C_6
ENSSSCG00000022265	C19orf25	0.5910	0.0671	0.1177	0.079	0.2132	0.8047	1	0	0.0781	0.4626	0.3611	C_30
ENSSSCG00000013632	C19orf38	1.0000	0.0000	0.0373	0	0	0	0.3617	0.0895	0	0.2531	0.1194	C_6
ENSSSCG00000013859	C19orf44	0.2151	0.0000	0.0518	0.068	0.1501	1	0.1787	0.0896	0.2178	0.164	0.3632	C_9
ENSSSCG00000027016	C19orf47	1.0000	0.1115	0.0682	0.1925	0.0413	0.0673	0.298	0	0.4961	0.2404	0.0661	C_6
ENSSSCG00000040533	C19orf54	0.4216	0.7168	0.1268	0.1691	0	1	0.671	0.2352	0.5546	0.659	0.5131	C_33
ENSSSCG00000044884	C19orf71	0.3804	0.3302	0	0.3217	0.5962	0.516	1	0.0699	0.4415	0.7481	0.6609	C_20
ENSSSCG00000031550	C1orf105	1.0000	0.0000	0	0	0.16	0	0.5581	0.1375	0	0.1176	0.0696	C_6
ENSSSCG00000039905	C1orf109	1.0000	0.5835	0.1898	0	0.3182	0.5534	0.449	0.1403	0.3204	0.1501	0.3026	C_24
ENSSSCG00000006284	C1orf112	0.7953	0.2086	0	0.0326	0.6004	0.6623	0.8154	0.2065	0.8754	0.9414	1	C_21
ENSSSCG00000027882	C1orf115	1.0000	0.5815	0.1388	0.2599	0.3081	0.2261	0.0994	0.1086	0.0396	0	0.0905	C_2
ENSSSCG00000032446	C1orf116	0.4582	0.5304	0.6643	0.6605	1	0.1077	0.1088	0.207	0.0811	0	0.0687	C_11
ENSSSCG00000010176	C1orf131	0.4723	0.3247	0.7068	0.8647	0	0.6198	0.793	0.1448	0.7581	1	0.2023	C_14
ENSSSCG00000042806	C1orf146	0.6396	0.9591	1	0.668	0.9452	0.0713	0.068	0.0059	0.0259	0.0208	0	C_11
ENSSSCG00000031102	C1orf174	0.0575	0.0000	0.0994	0.3271	0.013	0.7916	1	0.2741	0.2399	0.6573	0.5564	C_20
ENSSSCG00000033292	C1orf194	0.9921	0.7879	0.2564	0	0	0	0.2205	0.0767	0	0.3404	1	C_34
ENSSSCG00000010181	C1orf198	0.0000	0.1834	0.1462	0.2801	0.4041	0.559	0.8395	0.5928	0.9949	0.7018	1	C_32
ENSSSCG00000015565	C1orf21	0.2561	0.0000	0.1957	0.5878	0.7178	1	0.9898	0.5986	0.7794	0.7381	0.6653	C_5
ENSSSCG00000003951	C1orf210	0.0000	0.4039	0.7293	0.821	0.4056	1	0.7114	0.1504	0.6934	0.2683	0.2798	C_13
ENSSSCG00000013991	C1orf35	0.0000	0.0932	0.1343	0.3303	0.2279	1	0.7283	0.4059	0.5855	0.8859	0.807	C_20
ENSSSCG00000006554	C1orf43	0.5196	0.6826	0.3758	0	0.486	0.9432	0.845	0.8627	0.6806	0.9796	1	C_21
ENSSSCG00000032380	C1orf53	0.0000	0.1188	0.1286	0.102	0.6389	0.4847	1	0.5699	0.9492	0.7431	0.6555	C_32
ENSSSCG00000045950	C1orf54	0.3452	1.0000	0.548	0.374	0.131	0	0.1031	0.3086	0.2442	0.1851	0.0113	C_7
ENSSSCG00000006639	C1orf56	1.0000	0.6095	0.5935	0.2591	0.3603	0.2807	0.1655	0.1049	0	0.078	0.1048	C_2
ENSSSCG00000015613	C1orf74	0.0000	0.5988	0.5565	0.3488	1	0.8613	0.9624	0.584	0.5085	0.7652	0.6209	C_4
ENSSSCG00000003524	C1QA	0.0192	0.1343	1	0.1234	0.0055	0	0.0135	0.0176	0.0414	0.0728	0.0036	C_27
ENSSSCG00000003333	C1QTNF12	0.0000	0.0000	0.0701	0.0155	0.0409	0	1	0.2672	0.2563	0.3357	0.3701	C_16
ENSSSCG00000035993	C1QTNF2	1.0000	0.5092	0.0933	0	0.0107	0.0633	0.0735	0.0943	0.0344	0.1753	0.1463	C_6
ENSSSCG00000030325	C1QTNF6	1.0000	0.1537	0	0	0.0385	0.0789	0.1392	0.6263	0.4951	0.8097	0.4118	C_10
ENSSSCG00000007155	C20orf194	1.0000	0.3751	0.1315	0.087	0.4816	0.317	0.7373	0	0.2674	0.1195	0.0521	C_10
ENSSSCG00000035666	C20orf27	0.3494	0.3255	0.5769	0.8216	0	1	0.9853	0.5699	0.3674	0.969	0.6204	C_14
ENSSSCG00000007212	C20orf96	0.0343	0.0000	0.0307	0.8209	0.64	1	0.5819	0.1449	0.1876	0.1997	0.2821	C_13
ENSSSCG00000033025	C21orf91	0.8186	0.0000	0.0649	0.2226	0.5372	0.8647	0.9222	0.6956	0.5582	1	0.6646	C_21
ENSSSCG00000000570	C2CD5	0.7195	0.4291	0.175	0	0.2947	1	0.9273	0.287	0.4495	0.6973	0.8234	C_33
ENSSSCG00000016107	C2CD6	1.0000	0.3832	0.2682	0.0346	0.1825	0.2769	0.0786	0.0379	0	0.063	0.0152	C_6
ENSSSCG00000035390	C2orf49	1.0000	0.7356	0	0.1233	0.069	0.0741	0.1248	0.2921	0.6802	0.0348	0.1674	C_2
ENSSSCG00000028287	C2orf68	1.0000	0.2577	0.2844	0.1413	0.1171	0	0.0113	0.1302	0.0157	0.2281	0.4051	C_6
ENSSSCG00000016086	C2orf69	0.0000	0.3401	0.2841	0.4224	0.2277	1	0.904	0.1589	0.5145	0.4213	0.1493	C_30
ENSSSCG00000015718	C2orf76	0.0000	0.3216	0.4542	0.2246	0.1294	0.753	1	0.3495	0.9759	0.9768	0.5346	C_14
ENSSSCG00000011486	C3orf14	0.2628	0.1704	0	0.2546	0.0192	0.6978	1	0.3269	0.5597	0.7457	0.3805	C_16
ENSSSCG00000034645	C3orf38	1.0000	0.5868	0.5874	0.2747	0.2805	0.2471	0.538	0	0.063	0.2349	0.0997	C_2
ENSSSCG00000011490	C3orf49	1.0000	0.0316	0	0	0	0.0491	0	0.0932	0	0.7947	0.0797	C_6
ENSSSCG00000036636	C3orf62	0.2709	1.0000	0.2831	0.3213	0	0.7025	0.6078	0.331	0.6088	0.5865	0.6865	C_33
ENSSSCG00000038724	C3orf70	1.0000	0.4635	0.0332	0.6613	0.7918	0	0.2418	0.2676	0.1618	0.1663	0.2034	C_11
ENSSSCG00000035935	C3orf80	0.9345	1.0000	0.5508	0	0	0.6699	0.276	0.2368	0.1252	0.0967	0.0798	C_24
ENSSSCG00000009181	C4orf17	1.0000	0.1002	0.066	0.1905	0.1466	0	0.0896	0.0515	0.1665	0.1264	0.1292	C_6
ENSSSCG00000008771	C4orf19	0.0143	0.0000	0.0745	0.4434	0.636	0.6081	1	0.4762	0.7303	0.5556	0.2477	C_16
ENSSSCG00000028492	C4orf46	0.0000	0.0808	0.0202	0.0332	0.4648	0.6474	0.7363	0.5174	0.6051	0.7074	1	C_1
ENSSSCG00000029371	C5AR1	1.0000	0.3824	0	0.0221	0.0618	0.0749	0.0865	0.0361	0.6107	0.1469	0.1901	C_10
ENSSSCG00000032323	C5orf15	0.0000	0.4902	0.0752	0.4316	0.4037	0.782	0.7635	0.8318	0.7134	0.9894	1	C_32
ENSSSCG00000038779	C5orf30	0.3332	0.0730	0.055	0	0.5158	0.9157	1	0.6388	0.5483	0.7997	0.5247	C_32
ENSSSCG00000016876	C5orf34	0.6733	0.0000	0.1565	0.1537	0.1552	1	0.5133	0.4769	0.0915	0.2965	0.6593	C_30
ENSSSCG00000017098	C5orf49	0.3044	0.0000	0.2882	0.4312	0.754	0.977	0.8399	0.6984	0.7202	1	0.4165	C_5
ENSSSCG00000040855	C5orf51	0.8848	1.0000	0.9529	0.4599	0.4372	0.9164	0.6821	0	0.7876	0.3731	0.0632	C_29
ENSSSCG00000051265	C5orf58	0.8432	1.0000	0.8771	0.6012	0.8964	0.5592	0.4219	0.0857	0.0414	0.0489	0	C_29
ENSSSCG00000038931	C6orf120	0.5309	0.4962	0.0092	0.0116	0	1	0.6647	0.0901	0.6512	0.4248	0.1414	C_30
ENSSSCG00000036801	C6orf132	1.0000	0.6385	0.0231	0.2687	0.1519	0.0211	0.309	0	0.2701	0.1257	0.0427	C_2
ENSSSCG00000025943	C6orf136	0.5873	0.6652	0.8958	0.4819	0.1693	1	0.79	0.1823	0.6739	0.5111	0	C_25
ENSSSCG00000001040	C6orf52	1.0000	0.0000	0.0606	0.1378	0.6151	0.3895	0.5004	0.5979	0.6207	0.7026	0.014	C_28
ENSSSCG00000038752	C6orf62	0.6969	1.0000	0.6384	0.1388	0.4731	0.2412	0.1558	0	0.277	0.2818	0.2944	C_27
ENSSSCG00000030668	C7H6orf125	0.0000	1.0000	0.475	0.6749	0.1962	0.2709	0.4833	0.7964	0.8255	0.9249	0.8227	C_35
ENSSSCG00000016760	C7orf25	1.0000	0.1569	0.1486	0	0.0662	0.827	0.5384	0.4401	0.1614	0.3728	0.2603	C_28
ENSSSCG00000036192	C7orf26	1.0000	0.6595	0.4827	0.216	0.2996	0	0.2243	0.3619	0.3197	0.3047	0.4019	C_34
ENSSSCG00000038777	C7orf50	0.2380	0.3347	0.563	0.0123	0	0.4827	0.8945	0.492	0.3415	1	0.582	C_14
ENSSSCG00000033266	C7orf57	0.1629	0.0000	0	0.2407	0.1859	1	0.9276	0.5243	0.3029	0.2851	0.1558	C_30
ENSSSCG00000003834	C8B	1.0000	0.4486	0.4445	0.1307	0	0.1323	0.0701	0.0121	0	0.1019	0.1046	C_2
ENSSSCG00000005895	C8orf82	0.4235	0.3047	0.0173	0.2633	0	0.7537	0.8165	0.3133	1	0.4149	0.3318	C_16
ENSSSCG00000031382	C9orf40	0.8756	0.8788	0.5035	0.1078	0	1	0.4167	0.0347	0.192	0.2356	0.4062	C_24
ENSSSCG00000011010	C9orf72	1.0000	0.3727	0.0289	0	0.0784	0.2671	0.7317	0.236	0.1075	0.2275	0.0855	C_10
ENSSSCG00000030426	C9orf78	1.0000	0.6806	0.0921	0.2164	0.3482	0	0.4329	0.5501	0.1067	0.2985	0.0826	C_10
ENSSSCG00000040770	CA1	0.7628	1.0000	0	0	0	0	0	0.0381	0	0	0.0108	C_2
ENSSSCG00000023169	CA10	0.2483	0.0814	0.0217	0	0	0.4588	0.1537	0.0155	0.1119	0.0606	1	C_36
ENSSSCG00000003147	CA11	0.0117	0.0000	0.0769	0.2071	0.4332	1	0.8749	0.4083	0.7913	0.4729	0.4299	C_20
ENSSSCG00000027875	CA14	0.0296	0.0032	0	0	0	0.0075	0.1256	0.1877	0.2129	0.5363	1	C_36
ENSSSCG00000006140	CA2	0.8805	1.0000	0.21	0	0.5669	0.41	0.0334	0.1766	0.1556	0.0678	0.2502	C_2
ENSSSCG00000006141	CA3	1.0000	0.0592	0.0132	0	0.2059	0.0353	0.8942	0.6511	0	0.0786	0.3544	C_10
ENSSSCG00000023186	CA4	1.0000	0.8778	0.1521	0	0.222	0	0.1323	0.3746	0.0799	0.1469	0.1479	C_2
ENSSSCG00000006233	CA8	0.3948	0.4433	0	0.4859	1	0.3578	0.3966	0.2829	0.0317	0.0594	0.059	C_8
ENSSSCG00000016266	CAB39	1.0000	0.9390	0.298	0.2721	0.1453	0	0.1674	0.0234	0.2506	0.1438	0.1864	C_2
ENSSSCG00000009397	CAB39L	0.0775	0.0000	0.2058	1	0.3603	0.7912	0.437	0.2147	0.1417	0.1455	0.3665	C_13
ENSSSCG00000033268	CABCOCO1	0.1456	0.0205	0.0481	0.0883	0	0.0279	0.9083	0.3941	0.3459	1	0.7892	C_1
ENSSSCG00000007540	CABLES2	1.0000	0.4858	0	0.3755	0.5263	0.5956	0.5785	0.3586	0.464	0.5067	0.7966	C_28
ENSSSCG00000025869	CABP7	0.6754	0.4500	0.279	0.1141	0.13	1	0.7367	0.1212	0.1216	0.1008	0	C_24
ENSSSCG00000003711	CABYR	0.5161	0.1356	0	0.1177	0.2118	0.5528	0.7815	0.6969	1	0.5419	0.631	C_1
ENSSSCG00000040709	CACFD1	0.0847	0.0000	0.0411	0.0269	0.1861	0.3873	0.4787	0.2517	0.4519	0.3321	1	C_22
ENSSSCG00000004829	CACHD1	0.2679	0.0837	0	0.4832	0.9269	1	0.8695	0.7493	0.9368	0.9682	0.6825	C_5
ENSSSCG00000011455	CACNA1D	0.5469	0.3963	0	0.0745	0	0.1258	0.0664	0.1429	0.4285	0.1418	1	C_36
ENSSSCG00000034266	CACNA1H	1.0000	0.3514	0.3771	0.1122	0.059	0.0098	0.1773	0.2123	0.1495	0.3106	0	C_6
ENSSSCG00000015402	CACNA2D1	0.7669	0.2617	0	0.254	0.7328	1	0.7728	0.3257	0.4282	0.4301	0.1721	C_3
ENSSSCG00000011412	CACNA2D2	1.0000	0.1965	0	0.4032	0.6249	0.6803	0.3939	0.0999	0.217	0.1596	0.1828	C_24
ENSSSCG00000027019	CACNA2D3	0.0066	0.0138	0.0509	0.3367	0.7842	1	0.6804	0.1626	0.5342	0.1236	0	C_31
ENSSSCG00000017510	CACNB1	0.6619	0.0000	0.2152	0.0256	0.5288	1	0.523	0.1978	0.5094	0.3902	0.7779	C_20
ENSSSCG00000011040	CACNB2	0.2899	0.4009	1	0.7793	0.6892	0.6927	0.2532	0	0.0349	0.1272	0.0639	C_29
ENSSSCG00000032967	CACNB3	0.4691	0.3960	0.2511	0	0.0889	0.0656	0.1138	0.5903	0.4268	0.6984	1	C_22
ENSSSCG00000003257	CACNG6	0.3001	0.0000	0	0	0.1507	1	0.3348	0.07	0.9162	0.5103	0.3629	C_20
ENSSSCG00000003255	CACNG8	0.2008	0.0283	0	0.2532	0.0962	0.2528	0.5736	0.3227	1	0.3581	0.2794	C_15
ENSSSCG00000032085	CACTIN	1.0000	0.6049	0.0116	0	0.4454	0.7056	0.455	0.0624	0.2904	0.3153	0.3022	C_24
ENSSSCG00000038222	CACUL1	0.5437	0.4523	0.1498	0	0.5474	1	0.7209	0.6121	0.6615	0.6658	0.8009	C_21
ENSSSCG00000015504	CACYBP	0.0000	0.3745	0.5806	0.5988	1	0.49	0.6028	0.8764	0.5157	0.5891	0.3693	C_4
ENSSSCG00000028978	CAD	0.8711	0.2256	0	0.164	0.3351	1	0.6062	0.3734	0.52	0.6024	0.5685	C_28
ENSSSCG00000031831	CADM1	0.0711	0.0194	0	0.0156	0.2533	0.4319	0.2655	0.2356	0.4023	0.5385	1	C_22
ENSSSCG00000006415	CADM3	0.1771	0.0260	0	0	0.0363	0.1411	0.3641	0.7732	0.3817	0.9397	1	C_1
ENSSSCG00000003061	CADM4	0.2754	1.0000	0.1961	0.0704	0.0533	0	0.0315	0.0435	0.0861	0.2049	0.2113	C_7
ENSSSCG00000016611	CADPS2	1.0000	0.4259	0.0743	0.0238	0.0406	0	0.0901	0.0238	0.1015	0.19	0.0816	C_6
ENSSSCG00000006125	CALB1	0.2818	0.0539	0.1686	0.0397	0.2911	0.2545	0.9492	0.3513	1	0.1914	0	C_16
ENSSSCG00000002730	CALB2	0.2003	0.4567	0.6262	1	0.9135	0.5993	0.6439	0.331	0.3745	0.6997	0	C_25
ENSSSCG00000028481	CALCOCO1	1.0000	0.5555	0	0.1376	0.3676	0.3083	0.1796	0.2622	0.2669	0.6523	0.6396	C_34
ENSSSCG00000017543	CALCOCO2	0.2192	0.1152	0	1	0.4596	0.8175	0.808	0.5323	0.5594	0.5217	0.3089	C_13
ENSSSCG00000015320	CALCR	0.4059	0.0000	0	0.0398	1	0.0491	0.2184	0.7538	0.1137	0.105	0.0694	C_8
ENSSSCG00000016031	CALCRL	0.0367	0.0414	0.0248	0.03	0.3035	0	0.1707	0.1195	0.2174	0.0045	1	C_36
ENSSSCG00000016535	CALD1	0.0000	0.2785	0.2469	0.6189	0.8737	0.8318	0.7624	0.9904	0.8338	0.6753	1	C_5
ENSSSCG00000031898	CALHM5	0.2913	0.1510	0	0.0613	1	0.5141	0.1602	0.3218	0.0922	0.0953	0.1369	C_8
ENSSSCG00000036064	CALHM6	0.0186	0.0000	0	0.0335	0.3433	0.2	0.09	1	0.2055	0.0461	0.0668	C_12
ENSSSCG00000025768	CALM1	0.0000	0.3271	0.6661	0.901	0.9588	0.613	0.7821	1	0.7326	0.8316	0.7681	C_4
ENSSSCG00000022545	CALM3	0.0427	0.4459	1	0.9843	0.3659	0.117	0.186	0	0.1043	0.1475	0.1739	C_18
ENSSSCG00000026517	CALML4	0.8807	0.7593	0.2147	0.4146	0.4632	0	0.1935	0.1003	0.1124	0.3441	1	C_34
ENSSSCG00000013746	CALR	0.2156	0.3639	0.1245	0.7404	1	0.3814	0	0.7058	0.6964	0.3567	0.6936	C_17
ENSSSCG00000013858	CALR3	0.0084	0.1769	0.0566	0.2971	0.5067	0.6534	1	0.2605	0.6863	0	0.1006	C_16
ENSSSCG00000016581	CALU	0.6790	0.3429	0	0.1573	0.9097	0.8682	0.5623	0.7517	0.6463	0.602	1	C_21
ENSSSCG00000011550	CAMK1	0.7914	0.6777	0	0.0791	0.8966	1	0.8392	0.7822	0.7706	0.7056	0.4774	C_21
ENSSSCG00000014443	CAMK2A	1.0000	0.2542	0	0	0	0	0	0.0444	0	0	0.1614	C_6
ENSSSCG00000009123	CAMK2D	0.0714	0.5489	1	0.2747	0.2462	0.2035	0.0478	0	0.1567	0.0442	0.1219	C_27
ENSSSCG00000037019	CAMK4	0.2815	0.8160	0.4754	0.2455	0.2329	0	1	0.5666	0.4519	0.1697	0.1255	C_7
ENSSSCG00000025416	CAMKV	0.0530	0.0000	0.0483	0.4753	0.2445	1	0.866	0.2372	0.7498	0.4563	0.2259	C_30
ENSSSCG00000038955	CAMLG	0.5301	0.0000	0.2145	0.1884	0.623	1	0.8371	0.3722	0.0091	0.4859	0.1649	C_30
ENSSSCG00000013583	CAMSAP3	0.9230	1.0000	0.7305	0.206	0.3433	0.5697	0.46	0	0.3226	0.2256	0.0664	C_29
ENSSSCG00000036772	CAMTA1	0.0000	0.2352	0.401	0.4831	0.7907	0.9557	1	0.5988	0.5405	0.9455	0.7517	C_5
ENSSSCG00000017902	CAMTA2	0.0000	0.6883	0.7068	0.7981	0.3698	0.9822	0.9273	0.5505	0.6609	1	0.824	C_4
ENSSSCG00000028869	CAND1	1.0000	0.5664	0	0.3049	0.5258	0.6425	0.6721	0.3739	0.7805	0.7274	0.6262	C_28
ENSSSCG00000014020	CANX	0.5332	0.6408	0	0.3269	0.8438	0.2856	0.1426	0.9182	1	0.5294	0.3852	C_17
ENSSSCG00000003672	CAP1	0.2145	1.0000	0.3467	0.8641	0.5533	0.4312	0.2593	0.5056	0.0637	0.3267	0	C_23
ENSSSCG00000001068	CAP2	0.2464	0.0446	0	0	0.2037	0.4896	0.0599	0.0961	0.2392	0.0901	1	C_36
ENSSSCG00000008239	CAPG	0.0000	0.3132	0.4586	0.3721	0.7116	0.8893	1	0.8743	0.7352	0.9163	0.4934	C_5
ENSSSCG00000012999	CAPN1	1.0000	0.4647	0.6556	0	0.2742	0.4657	0.5581	0.1572	0.2029	0.6333	0.0858	C_24
ENSSSCG00000002967	CAPN12	1.0000	0.6392	0	0.3488	0.5084	0.8878	0.1371	0.2167	0.6497	0.0762	0.5603	C_24
ENSSSCG00000007993	CAPN15	1.0000	0.6661	0.4021	0	0.2524	0.5158	0.6129	0.3149	0.4951	0.23	0.4682	C_28
ENSSSCG00000029411	CAPN2	0.4135	0.1935	0	0.1707	0.3493	0.3532	0.2615	0.3317	0.2021	0.4753	1	C_22
ENSSSCG00000004728	CAPN3	1.0000	0.1809	0	0	0.1048	0	0.0524	0.0112	0.0457	0.0571	0.0444	C_6
ENSSSCG00000014875	CAPN5	1.0000	0.7381	0.0668	0.3154	0.0713	0.0298	0.0932	0.0294	0.0892	0	0.0687	C_2
ENSSSCG00000034746	CAPN8	0.3224	1.0000	0.9144	0.2549	0.1112	0.2627	0.0566	0.0831	0	0.2307	0.0733	C_27
ENSSSCG00000030149	CAPNS1	0.5463	1.0000	0.0253	0.4811	0.1255	0.6942	0.5272	0.4137	0.4356	0	0.2755	C_24
ENSSSCG00000013305	CAPRIN1	0.0000	0.7760	0.4739	0.6513	0.6052	0.8095	0.7927	0.8471	1	0.9278	0.9995	C_4
ENSSSCG00000022611	CAPRIN2	0.8263	0.2062	0	0.1194	0.5158	1	0.7502	0.6166	0.5912	0.3481	0.3992	C_28
ENSSSCG00000013532	CAPS	0.7075	0.4701	0	0.2007	0.3757	0.3011	0.7859	0.4431	0.9127	0.8249	1	C_26
ENSSSCG00000028113	CAPZA2	0.0000	0.4353	0.4299	0.3917	0.6813	0.9895	0.9106	0.6788	0.7207	1	0.6376	C_4
ENSSSCG00000003493	CAPZB	0.0000	0.3713	0.1087	0.3837	0.4374	1	0.2387	0.9107	0.7522	0.3721	0.375	C_20
ENSSSCG00000034390	CARD11	0.1579	0.0000	0	0	0.3786	0	0.8699	1	0.0581	0.5722	0.0116	C_12
ENSSSCG00000008077	CARD19	0.1478	0.5638	0.3254	0.7324	1	0.5942	0.6419	0.7187	0.0238	0.1133	0	C_23
ENSSSCG00000026710	CARHSP1	0.0000	0.1215	0.9846	0.9499	0.6763	0.8901	0.8139	0.7579	0.7485	0.9782	1	C_4
ENSSSCG00000013633	CARM1	1.0000	0.6204	0	0.0703	0.3091	0.8926	0.7655	0.6091	0.7717	0.882	0.8813	C_21
ENSSSCG00000001100	CARMIL1	0.5664	0.3296	0	0.2943	0.8733	1	0.768	0.4379	0.4911	0.3601	0.3363	C_31
ENSSSCG00000022722	CARMIL2	0.3791	0.5904	0.8672	0.5694	0	0.3538	0.7972	0.5291	0.605	1	0.5443	C_35
ENSSSCG00000005271	CARNMT1	0.5778	0.4459	0.1169	0.5371	0.6068	0.7364	1	0.4173	0.7593	0.6092	0	C_3
ENSSSCG00000012857	CARS	0.0389	0.0000	0.3661	0.8902	0.9801	0.7788	0.9777	1	0.2278	0.5892	0.4489	C_5
ENSSSCG00000031757	CARS2	0.4738	0.0580	0	0.0302	0.0215	0.9498	1	0.2051	0.2984	0.486	0.4194	C_30
ENSSSCG00000040550	CASC1	1.0000	0.2122	0.14	0.2302	0.1305	0	0.0759	0.1449	0	0.2186	0.2796	C_6
ENSSSCG00000017477	CASC3	1.0000	0.4995	0	0.2035	0.6257	0.3107	0.4496	0.1383	0.734	0.5414	0.5923	C_28
ENSSSCG00000023996	CASC4	0.0000	0.1029	0.0063	0.1454	0.847	1	0.7526	0.39	0.6425	0.2545	0.2515	C_31
ENSSSCG00000015327	CASD1	1.0000	0.2754	0.0652	0	0.4478	0.6161	0.3762	0.1252	0.5659	0.3239	0.3898	C_28
ENSSSCG00000026940	CASP10	0.0000	0.1174	0.3183	1	0.4551	0.0001	0.0627	0.201	0.0803	0.0332	0.011	C_18
ENSSSCG00000034012	CASP3	0.1948	0.8525	0	0.3011	0.5521	0.7568	0.7652	1	0.6803	0.8431	0.7692	C_32
ENSSSCG00000009140	CASP6	0.8714	0.2124	0.204	0	0.4462	0.8742	0.9367	0.6253	0.8165	1	0.2481	C_21
ENSSSCG00000032408	CASP7	0.0820	0.2266	0	0.0062	1	0.5609	0.3918	0.9017	0.4471	0.736	0.1579	C_31
ENSSSCG00000004331	CASP8AP2	1.0000	0.3094	0.5032	0.2416	0.7909	0.9066	0.767	0	0.381	0.5819	0.2433	C_3
ENSSSCG00000003460	CASP9	0.1167	0.7425	0.3823	0	0.3784	0.8087	1	0.391	0.5524	0.3298	0.007	C_30
ENSSSCG00000007495	CASS4	0.3335	0.0000	0.1126	0	1	0.1239	0.1589	0.9589	0.0941	0.1947	0	C_12
ENSSSCG00000014170	CAST	1.0000	0.4554	0.0999	0.2485	0.31	0	0.2199	0.1452	0.033	0.2192	0.446	C_10
ENSSSCG00000009998	CASTOR1	0.5507	0.2710	0	0.7466	0.8323	0.9305	1	0.6323	0.601	0.908	0.5394	C_5
ENSSSCG00000013302	CAT	0.0000	0.8083	0.2142	0.2754	0.6348	0.6377	1	0.4621	0.2235	0.9424	0.13	C_14
ENSSSCG00000012959	CATSPER1	0.0702	0.0000	0.0126	0.0318	0.1598	0.5466	1	0.1602	0.7444	0.307	0.0846	C_16
ENSSSCG00000002955	CATSPERG	0.4083	0.0000	0.1924	0.2031	0.7702	0.412	0.9406	1	0.8063	0.9493	0.8931	C_32
ENSSSCG00000016634	CAV1	0.0000	0.0000	0.0061	0	0.1502	0.1301	0.7142	0.3531	1	0.6369	0.0501	C_16
ENSSSCG00000016635	CAV2	0.0326	0.0024	0.0546	0	0.3206	0.8326	1	0.4559	0.9991	0.5717	0.1303	C_16
ENSSSCG00000035446	CAVIN1	0.0690	0.0000	0.0705	0.0954	0.4394	0.0243	0.11	1	0.3964	0.1461	0.3517	C_12
ENSSSCG00000014633	CAVIN3	0.0078	0.0000	0.0183	0.1034	0.1302	0.1105	0.3632	0.7715	0.262	0.343	1	C_22
ENSSSCG00000037954	CAVIN4	0.7557	0.5645	0.1177	0	0.3316	0.4014	0.3418	0.6396	0.1752	0.7879	1	C_26
ENSSSCG00000027410	CBFA2T2	0.6802	0.3263	0	1	0.3997	0.9656	0.6799	0.1697	0.4564	0.2846	0.352	C_13
ENSSSCG00000033811	CBFB	1.0000	0.6772	0.3315	0.0796	0.4143	0.0767	0	0.5665	0.1786	0.4554	0.9604	C_34
ENSSSCG00000015115	CBL	1.0000	0.5489	0	0.7931	0.4149	0.1563	0.4062	0.1445	0.38	0.229	0.2288	C_11
ENSSSCG00000022486	CBLB	0.5577	0.1440	0	0.0845	0.6427	0.481	0.9346	0.7859	0.6613	0.7296	1	C_21
ENSSSCG00000028585	CBLL1	1.0000	0.4147	0.023	0	0.2915	0.1378	0.2027	0.0711	0.3089	0.2033	0.0664	C_10
ENSSSCG00000040652	CBLN1	1.0000	0.5383	0.5283	0.0732	0	0	0.1876	0.2778	0.0146	0.0667	0	C_2
ENSSSCG00000007490	CBLN4	0.0116	0.0000	0	0	0	0.9177	0.708	0.7043	0.6388	1	0	C_16
ENSSSCG00000012053	CBR3	0.5250	0.0218	0	0.2122	0.894	1	0.6911	0.1144	0.0969	0.0305	0.0396	C_31
ENSSSCG00000009717	CBR4	0.2456	1.0000	0.7231	0.464	0	0.785	0.7613	0.2602	0.7898	0.3656	0.0828	C_25
ENSSSCG00000017529	CBX1	0.2740	0.1881	0.1116	1	0.5301	0	0.0363	0.2547	0.3006	0.2085	0.5979	C_18
ENSSSCG00000024261	CBX2	0.2453	0.1121	0	0.0305	0.7158	0.8439	1	0.36	0.7889	0.9542	0.8559	C_32
ENSSSCG00000017160	CBX4	1.0000	0.6203	0.1347	0.2388	0.1685	0.0319	0.0837	0.0544	0.0518	0	0.1409	C_2
ENSSSCG00000039191	CBX5	0.2990	0.7897	0.6621	0.1968	0	0.5935	0.5951	0.7879	1	0.8743	0.9129	C_33
ENSSSCG00000034146	CBX8	1.0000	0.4824	0.5649	0.7625	0.1741	0.6012	0.261	0.1386	0	0.0395	0.8418	C_11
ENSSSCG00000003862	CC2D1B	0.3268	1.0000	0.2612	0.0454	0	0.5654	0.6988	0.1951	0.23	0.1626	0.0268	C_7
ENSSSCG00000008738	CC2D2A	0.0213	0.0000	0.0361	0.0404	0.1352	0.1189	0.4321	0.4595	0.4301	0.8078	1	C_22
ENSSSCG00000009628	CCAR2	0.4068	0.2909	0	0.0984	0.2842	1	0.5796	0.2772	0.4987	0.569	0.64	C_20
ENSSSCG00000005313	CCDC107	0.0981	0.4367	0.4732	0.2817	0.3599	1	0.7429	0.27	0.1437	0.2293	0	C_30
ENSSSCG00000029866	CCDC112	0.1046	0.0666	0	0.0236	0.5968	0.1601	0.7188	1	0.3647	0.8391	0.3984	C_19
ENSSSCG00000035628	CCDC115	0.0863	0.0188	0.0297	0	0.4551	1	0.9408	0.4764	0.5553	0.8447	0.685	C_20
ENSSSCG00000032261	CCDC117	0.9447	1.0000	0.1838	0	0.5858	0.4017	0.5639	0.2437	0.4017	0.346	0.3118	C_24
ENSSSCG00000009426	CCDC122	1.0000	0.9339	0.3357	0.1473	0.8661	0.3905	0	0.7812	0.1942	0.0835	0.5125	C_17
ENSSSCG00000013891	CCDC124	0.3622	0.9255	0.8409	0.9914	0	0.9236	0.2827	0.5812	0.1514	1	0.8479	C_35
ENSSSCG00000029174	CCDC126	1.0000	0.5812	0	0.1795	0.2102	0.6403	0.3781	0.2594	0.1282	0.4474	0.4842	C_24
ENSSSCG00000013755	CCDC130	0.0433	0.0000	0.4141	0.1984	0.2246	0.4886	0.7053	0.8657	0.3137	0.9779	1	C_1
ENSSSCG00000035565	CCDC134	0.0000	0.1718	1	0.0635	0.7597	0.0533	0.2994	0.7157	0.1549	0.1136	0.1125	C_12
ENSSSCG00000025349	CCDC14	0.1213	0.0000	0.2463	0.2547	0.6215	0.7821	0.5072	0.7086	0.792	0.8181	1	C_32
ENSSSCG00000015206	CCDC15	1.0000	0.9409	0	0.0265	0.079	0.1177	0.2608	0.2484	0.1651	0.4594	0.6119	C_34
ENSSSCG00000016069	CCDC150	1.0000	0.3778	0.3304	0	0.4375	0.373	0.6342	0.5116	0.4417	0.9723	0.8694	C_26
ENSSSCG00000013625	CCDC151	0.3942	0.5589	0.3694	0.2696	0.2082	0	0.409	1	0.3306	0.6521	0.1949	C_12
ENSSSCG00000016867	CCDC152	0.0000	0.0468	0	0.1226	0.0625	0	0.0053	0	0.4127	0.1495	1	C_36
ENSSSCG00000015109	CCDC153	0.0000	0.0027	0.1099	0.4118	0.4285	0.2614	1	0.1842	0.4888	0.4396	0.4383	C_16
ENSSSCG00000045953	CCDC159	0.0000	0.0497	0.4761	0.2749	0.5477	0.2889	0.5321	0.4968	0.0083	1	0.3939	C_19
ENSSSCG00000036178	CCDC167	0.3798	0.8741	0.3858	0.2298	0	0.9765	0.6497	0.1393	0.5142	1	0.9269	C_33
ENSSSCG00000004087	CCDC170	0.0597	0.1087	0	0.0725	0	0	0.046	0.1073	0	0.0603	1	C_36
ENSSSCG00000005182	CCDC171	1.0000	0.3309	0.048	0	0.3457	0.2765	0.6712	0.3048	0.5595	0.5517	0.6137	C_28
ENSSSCG00000010656	CCDC172	1.0000	0.5390	0.4313	0.9237	0.3797	0.4155	0.4765	0.0216	0.2349	0	0.0064	C_11
ENSSSCG00000040702	CCDC174	1.0000	0.7752	0.2504	0.5194	0.1951	0	0.1777	0.1113	0.0933	0.0343	0.2633	C_2
ENSSSCG00000027678	CCDC175	0.1632	0.0711	0	0.2499	0	0	0.76	0.1541	0.681	0.5249	1	C_22
ENSSSCG00000049079	CCDC179	0.7846	0.4303	0	0.2986	1	0.5775	0.5706	0.1375	0.1317	0.0504	0.0489	C_8
ENSSSCG00000006897	CCDC18	1.0000	0.7715	0.1608	0.2781	0.2078	0.6349	0.6778	0.1883	0.4169	0	0.2058	C_24
ENSSSCG00000028804	CCDC181	0.0000	0.0032	0.049	0.1084	0.1672	0.5633	0.8096	0.492	1	0.58	0.6947	C_1
ENSSSCG00000010648	CCDC186	1.0000	0.6249	0.568	0.5573	0.4452	0.3718	0.3114	0.3077	0	0.1874	0.2288	C_11
ENSSSCG00000011913	CCDC191	0.0488	0.0000	0.2571	0.2201	0.0864	1	0.7029	0.3276	0.4092	0.5657	0.6763	C_20
ENSSSCG00000041467	CCDC194	0.0462	0.0000	0.0288	0.4031	0.7967	1	0.6423	0.9211	0.8061	0.6442	0.2654	C_5
ENSSSCG00000002284	CCDC196	0.3347	0.7803	1	0.7228	0.502	0	0.0248	0.0463	0	0.0157	0	C_27
ENSSSCG00000050056	CCDC201	1.0000	0.0000	0	0	0	0	0	0	0	0	0.058	C_6
ENSSSCG00000024972	CCDC25	1.0000	0.7316	0.3363	0.0811	0	0.4387	0.3021	0.2542	0.2715	0.7421	0.4416	C_34
ENSSSCG00000039233	-	1.0000	0.2548	0.0182	0.0957	0	0	0	0	0	0	0.0053	C_6
ENSSSCG00000004148	CCDC28A	1.0000	0.7959	0	0.3894	0.5786	0.1336	0.8316	0.6295	0.4195	0.7275	0.5063	C_26
ENSSSCG00000031514	CCDC28B	0.0000	0.0152	0.0496	0.4993	0.5851	1	0.7213	0.2718	0.461	0.3369	0.2524	C_31
ENSSSCG00000011110	CCDC3	1.0000	0.5410	0.0212	0	0.2823	0.2344	0.0766	0.0223	0	0.0833	0.1724	C_6
ENSSSCG00000038033	CCDC32	0.0000	0.3063	0.1992	0.2914	0.0109	0.804	1	0.4615	0.3895	0.9737	0.9102	C_20
ENSSSCG00000013336	CCDC34	0.1610	0.3260	0.0638	0	0.3629	0.6527	0.8579	1	0.7015	0.9506	0.6133	C_32
ENSSSCG00000000894	CCDC38	0.0000	0.4779	0.1126	0.3727	0.4626	0.083	0.3346	1	0.8268	0.5933	0.6539	C_1
ENSSSCG00000017158	CCDC40	0.1557	0.0000	0.0817	0.275	0.3349	0.8029	1	0.1184	0.2449	0.2749	0.1876	C_30
ENSSSCG00000017988	CCDC42	1.0000	0.8105	0	0.2968	0.1606	0.0386	0.4621	0.1082	0.107	0.0629	0.1956	C_2
ENSSSCG00000017352	CCDC43	0.0623	0.0000	0.0421	0.3757	0.3188	1	0.6882	0.2888	0.3805	0.5538	0.128	C_30
ENSSSCG00000028698	CCDC47	0.6917	0.5633	0.5955	0	0.6731	1	0.7156	0.2149	0.5722	0.3181	0.0757	C_3
ENSSSCG00000036423	CCDC50	0.2945	0.4951	0.06	0	0.2439	0.9735	0.6655	1	0.5838	0.6972	0.5341	C_32
ENSSSCG00000011350	CCDC51	1.0000	0.6231	0.5546	0.2619	0.5188	0.8517	0.7962	0	0.2634	0.521	0.2345	C_3
ENSSSCG00000025107	CCDC58	0.6934	1.0000	0.8116	0.6117	0.3514	0.2776	0.5205	0.5863	0.4763	0.5776	0	C_25
ENSSSCG00000010211	CCDC6	1.0000	0.3177	0	0.2531	0.3471	0.488	0.583	0.3345	0.6379	0.5112	0.4412	C_28
ENSSSCG00000009842	CCDC60	1.0000	0.5229	0.0447	0.0815	0	0	0.1294	0.0752	0.4786	0.1378	0.1878	C_6
ENSSSCG00000009787	CCDC62	0.4763	0.5724	0	0.0853	0.2408	0.8883	0.8305	0.6075	0.5201	1	0.7925	C_21
ENSSSCG00000000179	CCDC65	0.0000	0.3080	0.1703	0.5382	0.6729	0.3553	0.6042	1	0.8076	0.6072	0.4577	C_5
ENSSSCG00000021439	CCDC66	1.0000	0.4569	0.145	0.1034	0.2641	0.5617	0.3856	0.0026	0.1842	0.3754	0	C_24
ENSSSCG00000004534	CCDC68	0.8841	1.0000	0.1798	0.2148	0.9968	0.3154	0.0813	0.0254	0	0.0459	0.0907	C_11
ENSSSCG00000011378	CCDC71	0.2162	0.0237	0	0.2344	0.3847	1	0.7965	0.4661	0.4603	0.5953	0.4531	C_20
ENSSSCG00000050093	-	1.0000	0.7928	0.2599	0.0004	0	0.7785	0.6476	0.8435	0.9025	0.5527	0.6557	C_33
ENSSSCG00000050615	CCDC78	0.2530	0.3986	0	0.3491	0.4328	0.8414	1	0.3793	0.8022	0.4353	0.3334	C_16
ENSSSCG00000033830	CCDC8	0.0000	0.0000	0.0296	0	0.6169	0.964	1	0.0861	0.2281	0.4347	0.3759	C_30
ENSSSCG00000011928	CCDC80	0.0000	0.0349	0.0613	0.0215	0.0269	0.0405	0.1647	0.1453	0.188	0.4783	1	C_36
ENSSSCG00000014917	CCDC81	0.0000	0.8430	1	0.7573	0.5812	0.5046	0.7088	0.5897	0.495	0.9136	0.807	C_35
ENSSSCG00000014972	CCDC82	0.1940	0.1442	0	0.1682	0.3914	0.7379	1	0.5552	0.8433	0.4408	0.6754	C_16
ENSSSCG00000015102	CCDC84	0.4354	0.8386	0.4377	0.6909	0.7523	0	0.1862	1	0.5726	0.5172	0.6995	C_17
ENSSSCG00000008396	CCDC85A	1.0000	0.2067	0	0.0071	0.0359	0.0236	0.05	0.024	0.0755	0.3217	0.1446	C_6
ENSSSCG00000012968	CCDC85B	0.1280	0.0000	0.1796	0.188	0.5937	1	0.989	0.5381	0.6364	0.4373	0.328	C_31
ENSSSCG00000037284	CCDC85C	1.0000	0.3140	0	0.0424	0.1831	0.1325	0.1425	0.0077	0.4183	0.0208	0.2962	C_6
ENSSSCG00000008406	CCDC88A	0.9196	0.2505	0	0.2252	0.6302	1	0.88	0.6139	0.7377	0.6529	0.7684	C_21
ENSSSCG00000002440	CCDC88C	0.6168	0.0097	0	0.0059	0.3748	0.807	0.7834	0.5205	1	0.8069	0.9761	C_32
ENSSSCG00000014903	CCDC90B	0.6842	1.0000	0.6312	0	0.5001	0.8381	0.6958	0.4362	0.5762	0.5374	0.7355	C_33
ENSSSCG00000009764	CCDC92	0.0134	0.0000	0	0.0435	0	0	0.0599	0.5141	0.1398	0.2764	1	C_36
ENSSSCG00000003016	CCDC97	0.7639	1.0000	0.0982	0	0.1497	0.6808	0.3701	0.1833	0.2615	0.3727	0.4646	C_24
ENSSSCG00000047060	CCER2	0.2602	0.3022	0	0.3529	0.4078	0.6412	0.6505	0.8151	0.6285	1	0.5948	C_32
ENSSSCG00000011277	CCK	0.0365	0.2405	0.2128	0.4071	0.7853	0.7134	1	0.9129	0.5454	0.3953	0	C_31
ENSSSCG00000017720	CCL1	0.0000	0.0000	0	0	0.1548	0	0	1	0	0.051	0.0472	C_12
ENSSSCG00000023852	CCL17	1.0000	0.0000	0	0	0	0	0.0243	0.1161	0	0.1328	0.0181	C_6
ENSSSCG00000039874	CCL26	0.0000	0.0000	0	0.0072	0	0	0	0.0024	0	0.0116	1	C_36
ENSSSCG00000016734	CCM2	0.8310	0.5162	0	0.1635	0.2754	0.6874	0.714	0.4268	1	0.4608	0.6308	C_28
ENSSSCG00000006940	CCN1	0.2741	0.1410	0.0156	0	1	0.5938	0.8376	0.5418	0.2671	0.0761	0.7817	C_31
ENSSSCG00000004192	CCN2	0.9027	0.4429	0.2723	0	0.8324	0.6384	1	0.4898	0.5415	0.6234	0.5439	C_21
ENSSSCG00000006002	CCN3	0.0659	0.0905	0	0.1909	1	0.0855	0.422	0.4535	0.114	0.0506	0.1018	C_8
ENSSSCG00000005946	CCN4	0.0000	0.3695	1	0.4598	0.5215	0.0362	0.5636	0.54	0.3379	0.7386	0.837	C_35
ENSSSCG00000004422	CCN6	0.5833	0.0898	0.1769	0	0.6346	0.3965	0.7211	0.5316	0.4391	0.8102	1	C_26
ENSSSCG00000029326	CCNB1	1.0000	0.4885	0.6944	0.2118	0.3522	0.1939	0.1507	0.3284	0.1751	0.2186	0	C_2
ENSSSCG00000002144	CCNB1IP1	0.0000	0.3731	1	0.2863	0.8759	0.2945	0.7751	0.797	0.3884	0.3347	0.4647	C_35
ENSSSCG00000004353	CCNC	0.0000	0.1695	0.2993	0.1539	0.5262	1	0.8235	0.5896	0.6047	0.8485	0.4931	C_32
ENSSSCG00000037900	CCND1	0.1466	0.0000	0.0152	0.0002	0.4085	0.805	0.674	0.9971	0.769	1	0.7441	C_32
ENSSSCG00000038694	CCND2	0.2754	0.0000	0.0266	0.2019	0.4676	0.3304	0.6129	0.8498	0.8897	1	0.9092	C_1
ENSSSCG00000032284	CCND3	0.7097	0.5684	1	0.8194	0.6376	0.9707	0.6803	0	0.2765	0.5165	0.2572	C_29
ENSSSCG00000006095	CCNE2	0.9421	0.8724	0.3253	0	0.4471	0.5689	0.6861	1	0.8244	0.7177	0.9208	C_26
ENSSSCG00000026326	CCNF	1.0000	0.4563	0.002	0.0329	0	0.4214	0.1913	0.1478	0.2177	0.1171	0.2721	C_10
ENSSSCG00000017024	CCNG1	0.6860	1.0000	0.7461	0	0.1084	0.4704	0.3713	0.8317	0.2381	0.4888	0.6158	C_34
ENSSSCG00000008988	CCNG2	0.4688	0.2949	0	0.0846	0.6697	0.5789	0.7415	0.795	0.1792	0.4345	1	C_26
ENSSSCG00000008987	CCNI	0.3271	0.4697	0	0.0274	0.1611	0.5603	0.5575	0.5647	0.6299	0.6855	1	C_1
ENSSSCG00000010502	CCNJ	0.8162	0.3396	0	0.28	0.8808	0.9593	1	0.859	0.9578	0.962	0.9208	C_21
ENSSSCG00000017036	CCNJL	0.1009	0.0758	0	0.2504	0.4324	0.8852	0.794	0.4873	0.9974	0.606	1	C_32
ENSSSCG00000002509	CCNK	0.9959	1.0000	0.2437	0.2789	0.1842	0.1097	0.184	0	0.2353	0.1292	0.0271	C_2
ENSSSCG00000029352	CCNL1	0.8893	0.5883	0.5368	0.0379	0.5363	0.2475	0.4796	0.5468	0	0.6488	1	C_34
ENSSSCG00000003354	CCNL2	1.0000	0.8383	0.3266	0.3145	0.5702	0.2236	0.6381	0	0.3261	0.2232	0.747	C_34
ENSSSCG00000038181	CCNT1	1.0000	0.8635	0.0723	0.096	0.2286	0.4421	0.0845	0	0.1255	0.0894	0.0591	C_2
ENSSSCG00000015697	CCNT2	0.8731	0.3869	0	0.0066	0.4196	1	0.9188	0.18	0.8755	0.4572	0.8667	C_21
ENSSSCG00000011107	CCNY	1.0000	0.8477	0.0182	0.2848	0.3573	0	0.5262	0.5873	0.6566	0.7146	0.6555	C_26
ENSSSCG00000024696	CCNYL1	1.0000	0.6572	0	0.2672	0.5999	0.4211	0.3312	0.3036	0.5106	0.1305	0.0308	C_10
ENSSSCG00000023829	CCP110	0.7642	0.3421	0	0.6129	0.7892	0.9474	1	0.6035	0.9434	0.921	0.7719	C_21
ENSSSCG00000004610	CCPG1	1.0000	0.6008	0.2767	0.1148	0.378	0.2994	0.3123	0.003	0	0.1809	0.1012	C_2
ENSSSCG00000011322	CCR1	0.0187	1.0000	0.2134	0	0	0	0	0.0527	0	0.0087	0	C_7
ENSSSCG00000034660	CCR4	0.7346	0.3088	0.1494	0.408	0.8468	1	0.9237	0.2538	0.8362	0.147	0	C_3
ENSSSCG00000012934	CCS	0.0025	0.0000	0.0655	0.044	0.3185	0.6631	1	0.6279	0.6995	0.8464	0.7667	C_32
ENSSSCG00000023776	CCSAP	1.0000	0.5672	0	0.1962	0.4019	0.4091	0.1154	0.35	0.2133	0.3158	0.6741	C_10
ENSSSCG00000022986	CCSER1	1.0000	0.0511	0	0	0.226	0.0783	0.0764	0.1583	0.0438	0.442	0.1768	C_6
ENSSSCG00000010351	CCSER2	1.0000	0.8848	0.3329	0.1782	0.0802	0.4668	0.4532	0.0678	0	0.1739	0.2051	C_2
ENSSSCG00000000496	CCT2	0.0000	0.4378	0.389	0.6386	0.7402	0.1495	0.2811	1	0.8706	0.6928	0.5597	C_35
ENSSSCG00000024126	CCT5	0.0000	0.2334	0.48	0.6659	0.5529	0.6214	0.45	1	0.7018	0.7841	0.6257	C_4
ENSSSCG00000008303	CCT7	0.2957	0.2715	0	0.59	0.7005	0.6249	0.5734	1	0.7918	0.7767	0.6456	C_5
ENSSSCG00000026761	CCT8	0.0000	0.1616	0.6025	0.8445	0.8552	0.6807	0.5634	1	0.8116	0.7551	0.6074	C_4
ENSSSCG00000004485	CD109	0.1755	0.5066	0	0.0408	0.1498	0.116	0.2799	1	0.3739	0.4268	0.3663	C_12
ENSSSCG00000014369	CD14	0.6238	0.8846	0	0.1733	0.3586	0.1542	0.165	1	0.7788	0.2875	0.1129	C_17
ENSSSCG00000012840	CD151	0.0000	0.1801	0.199	0.1548	0.632	1	0.8488	0.5717	0.5841	0.6639	0.5945	C_20
ENSSSCG00000007807	CD19	0.0000	0.0432	0.0797	0.1315	0.067	1	0.8698	0.7617	0.5601	0.5379	0.5369	C_20
ENSSSCG00000006736	CD2	1.0000	0.0451	0	0.4018	0.611	0.4291	0.0695	0.1016	0.1674	0.0525	0.0668	C_10
ENSSSCG00000027820	CD200	0.0000	0.0063	0.0113	0.227	0.5905	1	0.9809	0.6043	0.6637	0.519	0.4224	C_20
ENSSSCG00000011925	CD200R1	0.7036	1.0000	0.9073	0	0.0774	0	0.0166	0.0329	0	0.0192	0.2159	C_27
ENSSSCG00000002893	CD22	1.0000	0.4383	0.0431	0.0524	0	0	0	0	0	0	0	C_6
ENSSSCG00000006309	CD247	0.0000	0.5473	0.0123	0.1683	0.5309	0.6294	0.9462	0.5818	1	0.658	0.4188	C_16
ENSSSCG00000005211	CD274	1.0000	0.9881	0.0192	0.0533	0.1815	0.055	0.7812	0.2299	0.0089	0.0516	0	C_2
ENSSSCG00000001917	CD276	0.0658	0.0000	0.0261	0.0629	0.2995	0.5356	0.7999	0.5818	0.8009	0.9037	1	C_1
ENSSSCG00000030197	CD2AP	0.8114	1.0000	0.6553	0.2085	0.3104	0.1834	0.442	0.2473	0.5329	0.2181	0	C_11
ENSSSCG00000007791	CD2BP2	0.8934	0.5877	0.1955	0.1305	0	1	0.8701	0.2027	0.8018	0.7538	0.5075	C_33
ENSSSCG00000036050	CD302	0.8891	0.5377	0	0.0866	1	0.8799	0.9804	0.5675	0.3259	0.516	0.8341	C_21
ENSSSCG00000032833	CD320	0.4807	0.5002	0	0.1845	0.5782	0.9789	1	0.8769	0.8943	0.9393	0.5057	C_21
ENSSSCG00000015405	CD36	1.0000	0.2333	0.0405	0.0712	0.0298	0	0.0439	0.0902	0.0202	0.1274	0.0775	C_6
ENSSSCG00000033849	CD37	0.6380	0.0000	0.0061	0.7604	0.7599	0.9843	0.9553	0.8928	1	0.7246	0.819	C_5
ENSSSCG00000008742	CD38	0.1893	0.0257	0.0125	1	0.0711	0	0.0517	0.2145	0.3639	0.0646	0.1176	C_18
ENSSSCG00000020754	CD3EAP	1.0000	0.0274	0	0.0305	0.0077	0.8716	0.7785	0.0425	0.2567	0.5826	0.0985	C_28
ENSSSCG00000015094	CD3G	0.9468	1.0000	0.6187	0	0.4558	0.5569	0.6245	0.442	0.8162	0.7035	0.6097	C_33
ENSSSCG00000035078	CD40	0.5739	0.1785	0	0	0.1339	0.0811	0.2843	1	0.6406	0.7775	0.5825	C_19
ENSSSCG00000013297	CD44	0.4276	0.3167	0	0.0688	0.5951	0.1324	0.4156	1	0.384	0.5039	0.2648	C_12
ENSSSCG00000038506	CD46	0.3299	1.0000	0.5228	0	0.1253	0.4875	0.3395	0.1839	0.3915	0.4371	0.4866	C_7
ENSSSCG00000011942	CD47	0.2267	1.0000	0.8518	0.4367	0.6027	0.16	0	0.0248	0.0002	0.2533	0.3072	C_27
ENSSSCG00000013115	CD5	1.0000	0.0000	0	0	0	0	0	0	0	0.1591	0.0246	C_6
ENSSSCG00000006800	CD53	1.0000	0.5653	0	0.219	0.0945	0	0.0159	0.0067	0	0.0057	0.015	C_6
ENSSSCG00000000361	CD63	0.0000	0.5664	0.8837	1	0.9226	0.7683	0.8138	0.9033	0.8488	0.9099	0.8513	C_4
ENSSSCG00000037364	CD7	0.3287	0.4869	0.2695	1	0.5828	0.5681	0.4012	0.6428	0.4538	0	0.1207	C_23
ENSSSCG00000031115	CD70	0.0079	0.0000	0.1233	0.023	0.4957	0.6457	1	0.7619	0.747	0.5094	0.3536	C_16
ENSSSCG00000033684	CD79A	0.0021	0.8035	0.6767	0.9304	0.7493	0	0.3433	0.4828	0.6382	0.8871	1	C_35
ENSSSCG00000017283	CD79B	0.0074	0.0000	0.0929	0.0449	0.5489	1	0.8811	0.5951	0.6816	0.7061	0.1686	C_16
ENSSSCG00000011899	CD80	0.6341	1.0000	0.2455	0.0353	0.3914	0.0149	0.1351	0	0.4772	0.0174	0.2631	C_7
ENSSSCG00000039243	CD81	0.9687	1.0000	0.2127	0.2685	0.2938	0.2329	0.1676	0.062	0.1432	0	0.1463	C_2
ENSSSCG00000011877	CD86	0.8777	1.0000	0.2783	0.1202	0.0304	0	0.0175	0	0	0.0064	0.0051	C_2
ENSSSCG00000022230	CD9	0.9730	1.0000	0.9572	0.8545	0.9325	0.9219	0.9023	0.4967	0.744	0.567	0	C_25
ENSSSCG00000007116	CD93	0.0000	0.0000	0	0.0508	0	0.8533	0.1901	0.1943	0	0.1518	1	C_36
ENSSSCG00000021259	CDA	0.3513	0.5634	1	0.7306	0.3541	0.4004	0.3217	0.0859	0.115	0.1881	0	C_27
ENSSSCG00000031598	CDADC1	0.3752	0.3475	0	0.2951	0.3333	0.7744	0.6436	0.2966	0.418	1	0.4663	C_20
ENSSSCG00000011112	CDC123	0.0971	0.0822	0	0.4996	0.0098	1	0.7353	0.546	0.6119	0.5863	0.4534	C_20
ENSSSCG00000003949	CDC20	0.4732	0.0000	0.3084	0.2874	0.5832	0.7836	0.8688	1	0.5115	0.9513	0.5533	C_32
ENSSSCG00000007151	CDC25B	1.0000	0.5927	0.0881	0.1859	0	0.0405	0.0523	0.0935	0.1005	0.0135	0.1543	C_2
ENSSSCG00000014329	CDC25C	0.5791	0.3080	0.1567	0.4794	0.5758	1	0.7532	0	0.4045	0.3641	0.1766	C_3
ENSSSCG00000033177	CDC26	0.7331	1.0000	0.585	0.4291	0	0.6633	0.615	0.401	0.4362	0.638	0.5242	C_33
ENSSSCG00000039640	CDC34	1.0000	0.7599	0.1478	0	0.219	0.3224	0.2906	0.1633	0.5111	0.2856	0.2179	C_10
ENSSSCG00000005219	CDC37L1	0.4098	0.3484	0.4452	0.0063	0.244	0.4541	1	0.7448	0.474	0.7142	0	C_16
ENSSSCG00000004403	CDC40	1.0000	0.7104	0.2518	0	0.3776	0.5407	0.5786	0.5213	0.3677	0.4548	0.3878	C_28
ENSSSCG00000010862	CDC42BPA	1.0000	0.4910	0.0179	0.0476	0	0.0699	0.1634	0.0324	0.3611	0.1095	0.2536	C_6
ENSSSCG00000013018	CDC42BPG	1.0000	0.1770	0.1935	0	0.0541	0.0281	0.0981	0.1356	0.1507	0.0469	0.0392	C_6
ENSSSCG00000026108	CDC42EP1	1.0000	0.8286	0.635	0.0802	0.1514	0.0007	0.0298	0.0759	0.0089	0	0.0856	C_2
ENSSSCG00000012996	CDC42EP2	0.4126	0.0000	0.405	0.8766	0.7268	1	0.3057	0.2046	0.2036	0.1313	0.0655	C_13
ENSSSCG00000021359	CDC42EP3	0.0976	0.0821	0.2808	0	0.8066	0.9458	1	0.7368	0.7692	0.5669	0.2212	C_31
ENSSSCG00000017245	CDC42EP4	0.7150	1.0000	0.7791	0.1971	0.0934	0.0159	0	0.2245	0.3066	0.6619	0.4141	C_34
ENSSSCG00000039922	CDC42EP5	0.0106	0.0000	0.0422	0.0769	0.3449	1	0.9681	0.7674	0.5984	0.6809	0.3598	C_32
ENSSSCG00000031881	CDC42SE1	0.3377	0.0000	0.5156	0.4681	0.3829	1	0.8654	0.6009	0.3891	0.7636	0.7578	C_14
ENSSSCG00000036686	CDC42SE2	0.9697	0.7316	0	0.0435	0.5532	1	0.7563	0.2119	0.3385	0.2994	0.2401	C_24
ENSSSCG00000010122	CDC45	0.0000	0.3763	0.362	0.5415	0.3435	0.9432	1	0.6882	0.6656	0.9512	0.8481	C_4
ENSSSCG00000001708	CDC5L	0.4321	0.6174	0.4345	0	0.0234	0.5251	0.5613	0.3341	0.3193	1	0.7077	C_33
ENSSSCG00000027251	CDC7	1.0000	0.7295	0.3801	0.1375	0	0.4902	0.2857	0.1856	0.1734	0.3606	0.4375	C_34
ENSSSCG00000010801	CDC73	0.4302	0.3966	0	0.0262	0.5402	1	0.6264	0.1087	0.3172	0.1311	0.1009	C_30
ENSSSCG00000009653	CDCA2	1.0000	0.5104	0.4519	0	0.3451	0.5226	0.4661	0.1079	0.0998	0.4875	0.2055	C_24
ENSSSCG00000015961	CDCA7	0.4205	0.0894	0	0.2623	0.4328	1	0.8601	0.4079	0.9828	0.654	0.2602	C_16
ENSSSCG00000015380	CDCA7L	0.3535	0.1328	0	0.0753	0.5759	1	0.8296	0.8569	0.873	0.8884	0.8409	C_32
ENSSSCG00000032909	CDCA8	1.0000	0.8857	0.168	0.0022	0.0937	0.3864	0	0.2153	0.1948	0.3107	0.2668	C_2
ENSSSCG00000011298	CDCP1	1.0000	0.4641	0.1532	0	0.5535	0.5002	0.8129	0.6107	0.7654	0.8814	0.2986	C_21
ENSSSCG00000025652	CDH1	0.9455	0.9396	0.439	0.7101	0.7351	1	0.9151	0.1779	0.9317	0.4653	0	C_3
ENSSSCG00000002795	CDH11	0.0000	0.0000	0.0398	0.0073	0.0659	0.1527	0.233	0.5801	0.3316	0.4986	1	C_22
ENSSSCG00000002684	CDH13	0.8634	1.0000	0.257	0.2065	0.3786	0.1758	0	0.3349	0.3222	0.5268	0.4559	C_34
ENSSSCG00000003722	CDH2	0.0100	0.0000	0.1769	0.1288	0.2659	0.4548	0.1509	0.8621	0.4054	0.8089	1	C_1
ENSSSCG00000004903	CDH20	0.0000	0.0157	0	0.3877	0.1881	1	0.2799	0.0129	0	0.0318	0.0161	C_9
ENSSSCG00000025784	CDH4	1.0000	0.0611	0.0574	0.0712	0.1463	0	0.4404	0.1949	0.2319	0.2659	0.0827	C_6
ENSSSCG00000035772	CDH5	0.0353	0.0000	0	0	0	0	0	0	0	0.0184	1	C_36
ENSSSCG00000032931	CDH6	0.4580	0.2677	0.0821	0	0.6873	1	0.9958	0.4966	0.4272	0.1605	0.9815	C_20
ENSSSCG00000004886	CDH7	1.0000	0.0755	0	0.3317	0.1493	0.999	0.3496	0.2772	0.4922	0.4081	0.6146	C_28
ENSSSCG00000020845	CDH9	0.0191	0.0000	0	0.0367	0.9246	0.6454	1	0.1932	0.2145	0.0775	0.0615	C_31
ENSSSCG00000014055	CDHR2	1.0000	0.0547	0	0.0854	0.0328	0.0528	0.1731	0.0396	0.3234	0.2404	0.3191	C_6
ENSSSCG00000011391	CDHR4	0.0354	0.0333	0.1735	0	0.1129	0	0.359	0.5341	0.2185	0.5668	1	C_22
ENSSSCG00000007941	CDIP1	0.9236	0.6769	0.1322	0.6459	0.1558	1	0.5657	0	0.438	0.498	0.65	C_24
ENSSSCG00000027629	CDIPT	0.9614	0.0705	0.5111	0.0336	0.9726	0.8195	1	0.648	0.728	0.4837	0	C_3
ENSSSCG00000025401	CDK10	0.0000	0.1254	0.1404	0.2205	0.3151	1	0.8761	0.4958	0.4832	0.8311	0.6637	C_20
ENSSSCG00000017504	CDK12	1.0000	0.5517	0.1369	0.1976	0.4162	0.4014	0.3337	0	0.5032	0.225	0.1916	C_10
ENSSSCG00000016769	CDK13	1.0000	0.6111	0.1023	0	0.1488	0.0825	0.3683	0.2015	0.373	0.3402	0.307	C_10
ENSSSCG00000015307	CDK14	0.7426	0.3419	0	0.1034	0.5647	0.4562	0.4352	0.0737	0.2686	0.3629	1	C_28
ENSSSCG00000028182	CDK17	0.9907	0.6635	0	0.136	1	0.781	0.7786	0.433	0.5901	0.5998	0.4578	C_21
ENSSSCG00000037597	CDK2	1.0000	0.6858	0	0.1199	0.3992	0.2264	0.4588	0.1773	0.3957	0.4235	0.4571	C_10
ENSSSCG00000009775	CDK2AP1	0.7738	0.7860	0	0.2537	0.3591	0.3969	0.7341	0.5994	1	0.8139	0.5003	C_26
ENSSSCG00000012902	CDK2AP2	0.7732	0.7727	0.5226	0.445	0.7191	0.4145	0.5533	1	0	0.6115	0.6146	C_35
ENSSSCG00000017194	CDK3	0.1317	0.9839	1	0.4369	0.1704	0	0.4976	0.1548	0.3019	0.2888	0.1713	C_27
ENSSSCG00000025092	CDK4	0.0000	0.3668	0.6529	0.7194	0.6164	0.8733	0.7691	0.905	0.7724	0.9651	1	C_4
ENSSSCG00000021584	CDK5R2	1.0000	0.1740	0	0	0	0.6549	0.0294	0.0153	0.0335	0.1143	0.1176	C_6
ENSSSCG00000028117	CDK5RAP2	1.0000	0.3605	0	0.0019	0.133	0.522	0.4475	0.2445	0.2675	0.5417	0.5486	C_28
ENSSSCG00000017524	CDK5RAP3	0.0509	0.3609	0.6997	0.5252	0.0828	0.3952	1	0.3954	0	0.7114	0.697	C_14
ENSSSCG00000040183	CDK6	0.1072	0.2037	0.0127	0	0.3219	0.9625	0.4682	0.6911	0.4893	0.4773	1	C_20
ENSSSCG00000016961	CDK7	1.0000	0.3307	0.1918	0	0.45	0.0346	0.5696	0.014	0.4309	0.3094	0.1222	C_10
ENSSSCG00000009298	CDK8	0.9594	0.5516	0	0.6252	0.482	1	0.4704	0.0799	0.5564	0.2707	0.2595	C_3
ENSSSCG00000005621	CDK9	1.0000	0.5537	0.2859	0.4753	0.1632	0.3242	0.3883	0	0.2151	0.2812	0.0494	C_2
ENSSSCG00000001080	CDKAL1	0.5988	0.7245	0.2382	0.1025	0.763	1	0.3045	0	0.1851	0.5239	0.9052	C_28
ENSSSCG00000008970	CDKL2	0.1995	0.0649	0	0.0877	0.2339	1	0.9005	0.2569	0.5966	0.1795	0.0586	C_30
ENSSSCG00000014302	CDKL3	1.0000	0.2166	0.0797	0.1453	0.3905	0	0.2566	0.1064	0.6237	0.2118	0.1543	C_10
ENSSSCG00000001565	CDKN1A	0.1336	0.0839	0.1386	0.0455	0.687	0	0.2141	1	0.0777	0.0369	0.0549	C_12
ENSSSCG00000037144	CDKN1B	1.0000	0.5668	0.3135	0	0.1025	0.1104	0.0423	0.2851	0.1097	0.1967	0.4379	C_2
ENSSSCG00000040461	CDKN1C	0.9872	0.9707	0.1046	0.5069	0.5518	0.0527	0.3776	0.5829	0	0.2957	1	C_34
ENSSSCG00000037127	CDKN2AIPNL	0.0000	0.3828	0.5395	0.5052	0.5346	0.7715	0.8286	0.8809	0.8311	1	0.7476	C_4
ENSSSCG00000034120	CDKN2B	1.0000	0.0334	0	0	0	0	0	0.0046	0	0.0716	0.0494	C_6
ENSSSCG00000005047	CDKN3	0.0000	0.3002	0.3716	0.1699	0.3432	0.7648	1	0.6281	0.7922	0.9459	0.5876	C_32
ENSSSCG00000022504	CDON	0.6951	1.0000	0.4107	0.1241	0.3037	0	0.0775	0.2576	0.2846	0.5087	0.3797	C_34
ENSSSCG00000000005	CDPF1	1.0000	0.5985	0.1974	0.0148	0.309	0.9146	0.646	0.3752	0.0703	0.5485	0	C_24
ENSSSCG00000017218	CDR2L	1.0000	0.3316	0	0.3885	0.6551	0.4187	0.3952	0.433	0.2064	0.2221	0.4168	C_10
ENSSSCG00000009231	CDS1	0.8006	1.0000	0.4997	0.4359	0.3193	0.0339	0.1182	0.0269	0.0867	0.0173	0	C_2
ENSSSCG00000030903	CDSN	0.4462	1.0000	0	0	0	0	0	0	0	0	0	C_7
ENSSSCG00000027294	CDV3	1.0000	0.8409	0.3179	0.1634	0.1437	0.017	0	0.0767	0.1733	0.0125	0.0908	C_2
ENSSSCG00000014445	CDX1	0.2348	0.1112	0.0508	0	0.6059	0.3878	0.1982	0.6522	0.3303	0.2906	1	C_22
ENSSSCG00000009317	CDX2	0.0490	0.0000	0.1024	0.2689	0.2159	0.2317	0.0292	0.1043	0.2458	0.1717	1	C_36
ENSSSCG00000000999	CDYL	1.0000	0.2740	0.0084	0	0.0659	0.0364	0.0981	0.0647	0.0358	0.0508	0.031	C_6
ENSSSCG00000038128	CDYL2	0.6220	1.0000	0.6295	0.0501	0.4808	0.0294	0.3813	0.1231	0	0.32	0.7616	C_34
ENSSSCG00000003081	CEACAM16	0.1066	0.0000	0	1	0	0.0704	0.0388	0.4638	0.0969	0	0.1639	C_18
ENSSSCG00000034207	CEBPB	1.0000	0.2769	0.3751	0.3655	0.9999	0	0.3887	0.4073	0.2653	0.106	0.1559	C_8
ENSSSCG00000032367	CEBPD	1.0000	0.5322	0.2321	0.008	0.1966	0.2478	0.0687	0	0.0833	0.0056	0.0509	C_2
ENSSSCG00000008493	CEBPZ	1.0000	0.8332	0.4462	0.2659	0.5262	0.5693	0.4064	0.3746	0.6582	0.3089	0	C_3
ENSSSCG00000000766	CECR2	0.4740	0.0000	0.0106	0.1389	0.7011	0.7824	1	0.122	0.9435	0.3833	0.304	C_16
ENSSSCG00000003459	CELA2A	0.1617	1.0000	0.7017	0.0997	0.2488	0.7368	0.8245	0.1037	0.2134	0	0.0058	C_29
ENSSSCG00000013233	CELF1	0.7383	0.4669	0.152	0.3287	0	0.3008	0.2374	0.4923	1	0.5513	0.717	C_26
ENSSSCG00000011121	-	0.8777	1.0000	0.288	0.2196	0.079	0	0.248	0.193	0.1598	0.31	0.421	C_34
ENSSSCG00000031361	CELSR1	0.7741	0.5242	0.2102	0.626	0.4449	0.8986	0.7132	0.643	1	0	0.964	C_17
ENSSSCG00000038929	CEMIP	0.7660	1.0000	0	0.0969	0	0	0.0877	0.1882	0.1259	0.0049	0.0331	C_2
ENSSSCG00000024257	CEMIP2	0.1763	0.0000	0.029	0.1142	0.5952	0.6823	0.7608	0.2124	1	0.6851	0.3453	C_16
ENSSSCG00000012845	CEND1	0.1495	0.0000	0.0326	0.1268	0.2701	0.8942	1	0.4527	0.7803	0.4546	0.2134	C_16
ENSSSCG00000038543	CENPA	1.0000	0.9698	0	0.0292	0.3652	0.4331	0.1786	0.3171	0.2766	0.5958	0.8692	C_34
ENSSSCG00000023296	CENPE	1.0000	0.6977	0.3327	0	0.3314	0.7617	0.263	0.3899	0.6489	0.5983	0.7624	C_33
ENSSSCG00000015581	CENPF	0.5962	0.4172	0.0185	0	0.3995	0.8421	0.4174	0.6607	0.6972	0.4694	1	C_26
ENSSSCG00000027147	CENPH	0.3491	0.8362	0.2123	1	0.1822	0	0.4882	0.5593	0.3435	0.6515	0.8803	C_35
ENSSSCG00000029393	CENPJ	1.0000	0.7320	0.2468	0	0.4578	0.742	0.5434	0.242	0.6108	0.478	0.4773	C_28
ENSSSCG00000016946	CENPK	0.5566	1.0000	0.4365	0	0.4073	0.6486	0.2956	0.5083	0.3494	0.5121	0.4702	C_33
ENSSSCG00000015496	CENPL	1.0000	0.6002	0.4813	0	0.4601	0.4592	0.4883	0.4667	0.4056	0.4643	0.4046	C_28
ENSSSCG00000035991	CENPM	0.0347	1.0000	0.8528	0.5474	0.1797	0.5431	0.7438	0	0.196	0.5755	0.4906	C_35
ENSSSCG00000008070	CENPP	0.2808	0.2282	1	0	0.2497	0.8043	0.7022	0.204	0.7365	0.2256	0.3808	C_14
ENSSSCG00000001731	CENPQ	1.0000	0.8045	0	0.7337	0.7484	0.2438	0.4158	0.3923	0.6102	0.2761	0.6837	C_17
ENSSSCG00000003403	CENPS	0.3142	0.8053	0.2032	1	0.1785	0.3249	0.6684	0	0.4965	0.7009	0.4258	C_35
ENSSSCG00000002768	CENPT	0.0189	0.0159	0.2747	1	0.2963	0.4919	0.5706	0.5345	0	0.6136	0.4581	C_13
ENSSSCG00000045632	CENPW	1.0000	0.6617	0.1214	0.2941	0.0287	0	0.4533	0.2467	0.3652	0.5331	0.3938	C_34
ENSSSCG00000003362	CEP104	1.0000	0.3933	0.2647	0.2903	0.4801	0	0.196	0.2725	0.1487	0.2619	0.1304	C_10
ENSSSCG00000023992	CEP112	1.0000	0.3125	0.0366	0.0289	0.3543	0	0.181	0.1799	0.1333	0.2346	0.7687	C_10
ENSSSCG00000014979	CEP126	0.0882	0.0572	0	0.1868	0.5879	0.5501	0.3854	0.3391	0.3173	0.5056	1	C_22
ENSSSCG00000002410	CEP128	1.0000	0.5418	0.5709	0	0.4241	0.7815	0.6705	0.2272	0.5175	0.3846	0.2609	C_28
ENSSSCG00000017143	CEP131	0.0000	0.2200	0.6339	0.0966	0.9442	0.7204	1	0.2922	0.4004	0.2398	0.2176	C_31
ENSSSCG00000004657	CEP152	1.0000	0.3733	0.1933	0	0.3562	0.921	0.6734	0.7406	0.6942	0.6844	0.321	C_28
ENSSSCG00000004289	CEP162	0.8250	0.2559	0	0.4652	0.721	1	0.4551	0.2473	0.3664	0.4559	0.3785	C_3
ENSSSCG00000015080	CEP164	0.1623	0.1029	0.3679	0	0.0375	0.953	0.7218	0.6093	0.8303	0.9124	1	C_32
ENSSSCG00000030502	CEP170	0.3799	0.1275	0	0.0722	0.7144	1	0.7537	0.5869	0.7666	0.6108	0.7855	C_32
ENSSSCG00000021918	CEP19	0.1052	0.2915	0	0.1036	0.1007	1	0.6114	0.1272	0.4853	0.4781	0.0817	C_30
ENSSSCG00000003673	CEP192	1.0000	0.6349	0.0089	0.2721	0.1688	0.802	0.6893	0	0.4843	0.2868	0.146	C_24
ENSSSCG00000000926	CEP290	0.5004	0.0000	0.3387	0.0656	0.321	1	0.8456	0.8786	0.7682	0.9609	0.8017	C_32
ENSSSCG00000016556	CEP41	0.1812	0.3045	0	0.2368	0.8672	0.6747	0.8455	0.4405	0.9275	0.6009	1	C_5
ENSSSCG00000010477	CEP55	1.0000	0.4929	0.3813	0	0.1326	0.228	0.4195	0.5887	0.3096	0.3977	0.5547	C_34
ENSSSCG00000031800	CEP72	0.2523	0.2040	0.2192	0	0.0903	0.0291	1	0.283	0.5265	0.6523	0.8058	C_1
ENSSSCG00000005286	CEP78	0.9606	0.5487	0	0.0516	0.078	0.4376	0.9905	0.7801	1	0.7495	0.6033	C_26
ENSSSCG00000026731	CEP85	1.0000	0.7613	0.3993	0.4495	0	0.7594	0.4372	0.3697	0.4666	0.5962	0.6013	C_33
ENSSSCG00000004249	CEP85L	1.0000	0.5547	0.0325	0	0.3639	0.1545	0.2524	0.1829	0.0425	0.1296	0.136	C_10
ENSSSCG00000028925	CEP95	1.0000	0.4401	0.1791	0	0.2739	0.3472	0.3939	0.2285	0.3677	0.4973	0.359	C_10
ENSSSCG00000029918	CEPT1	0.5284	0.7194	0.921	1	0.7772	0.5435	0.4098	0.122	0	0.2282	0.0627	C_29
ENSSSCG00000039169	CER1	0.0000	0.0000	0	0	0	0	0.0084	0.3483	0.477	1	0.1733	C_19
ENSSSCG00000038763	CERK	0.7870	0.0000	0	0.0089	0.0895	0.1736	0.13	0.2261	0.6154	0.3511	1	C_22
ENSSSCG00000016010	CERKL	0.8743	0.7074	0.0818	0.3503	0.1819	0.7121	0.6348	0.1375	1	0.2577	0	C_3
ENSSSCG00000006644	CERS2	0.9910	1.0000	0.5326	0	0.6891	0.7987	0.7222	0.6935	0.6534	0.7713	0.7359	C_33
ENSSSCG00000004819	CERS3	1.0000	0.6171	0.5956	0.1664	0	0.3174	0.0048	0.0247	0.0558	0.0615	0.0573	C_2
ENSSSCG00000013595	CERS4	0.2943	0.2125	0.0571	0	0.3121	0.5451	0.8972	0.5382	0.6003	1	0.7034	C_1
ENSSSCG00000024932	CERS5	0.4113	0.1507	0	0.1586	0.5653	1	0.7142	0.2499	0.4249	0.5357	0.2421	C_30
ENSSSCG00000032715	CERS6	0.5745	0.4752	0	0.1179	0.9462	0.9979	0.8377	0.366	1	0.4273	0.1025	C_3
ENSSSCG00000014081	CERT1	1.0000	0.2992	0	0.0281	0.5796	0.4809	0.5147	0.1229	0.4571	0.4565	0.0609	C_10
ENSSSCG00000014151	CETN3	0.0000	0.5104	0.4279	0.4678	0.5556	0.932	0.9455	0.8805	0.7096	1	0.9356	C_4
ENSSSCG00000001786	CFAP161	1.0000	0.0803	0.0423	0	0.2628	0.128	0.0406	0.0743	0.1076	0.0967	0.0476	C_6
ENSSSCG00000002805	CFAP20	0.0000	0.0493	0.5534	0.1065	0.9516	0.8781	1	0.187	0.5616	0.8927	0.545	C_14
ENSSSCG00000037723	CFAP299	0.0000	0.0391	0.0288	0.1605	0.5306	1	0.4755	0.0988	0.2531	0.2842	0.1429	C_9
ENSSSCG00000008400	CFAP36	0.8205	0.8380	0	0.1775	0.5269	0.2503	0.8107	0.7966	1	0.7179	0.6868	C_26
ENSSSCG00000024500	CFAP410	0.2183	0.0140	0.5061	0.7904	0.7652	1	0.948	0.5788	0.246	0.5452	0	C_13
ENSSSCG00000021271	CFAP44	1.0000	0.2230	0.2523	0.1973	0.0471	0	0.0222	0.0084	0.0313	0.198	0.0939	C_6
ENSSSCG00000006394	CFAP45	0.9944	1.0000	0.4936	0.2427	0.0544	0.1446	0.0569	0.2353	0	0.3661	0.5009	C_34
ENSSSCG00000017994	CFAP52	0.5401	1.0000	0.1542	0.2207	0.2874	0.569	0.0544	0	0.0276	0.0237	0.0552	C_7
ENSSSCG00000010614	CFAP58	1.0000	0.1478	0	0	0	0	0	0	0	0.1458	0.0238	C_6
ENSSSCG00000038858	CFAP61	0.9397	1.0000	0.666	0.276	0.25	0.1043	0.0748	0.0257	0	0.0155	0.1711	C_2
ENSSSCG00000015302	CFAP69	0.3188	0.0000	0.0103	0.6073	0.846	1	0.6009	0.0861	0.2294	0.1039	0.0329	C_13
ENSSSCG00000010298	CFAP70	0.6131	0.0772	0.0112	0.3114	0.6145	1	0.7055	0.6893	0.5723	0.4637	0	C_31
ENSSSCG00000009875	CFAP73	0.5325	0.4036	0.0916	0.1297	0.0652	1	0.7658	0	0.2595	0.9406	0.3022	C_30
ENSSSCG00000013418	CFD	0.0635	0.0735	0.3608	1	0.2898	0.1119	0.0577	0.0393	0	0.0383	0.054	C_18
ENSSSCG00000033842	CFDP1	0.8082	1.0000	0.1918	0.5087	0	0.0854	0.1228	0.7898	0.4085	0.4313	0.9704	C_34
ENSSSCG00000012974	CFL1	0.1162	0.8033	0	0.8925	0.546	0.5174	0.0939	0.6343	0.8465	0.1769	1	C_17
ENSSSCG00000001959	CFL2	0.1701	0.0432	0	0.1511	0.8197	0.6422	0.3036	1	0.381	0.8048	0.879	C_32
ENSSSCG00000016101	CFLAR	0.0831	0.5706	0.5612	1	0.5747	0.2644	0.3054	0.3789	0	0.4603	0.0415	C_18
ENSSSCG00000021383	CGAS	0.1988	0.3325	0.0482	0	1	0.024	0.3036	0.2355	0.1843	0.0871	0.1079	C_8
ENSSSCG00000035038	CGNL1	1.0000	0.6363	0.0361	0	0.2402	0.6434	0.4918	0.4153	0.29	0.3941	0.7599	C_28
ENSSSCG00000010449	CH25H	0.0000	0.0000	0.0127	0.1587	0.6566	0.4187	0.3682	0.2192	1	0.3816	0.212	C_15
ENSSSCG00000038521	CHAC1	0.1798	0.0152	0.0125	0.0732	1	0.1064	0.5433	0.98	0.0239	0.0218	0	C_12
ENSSSCG00000037577	CHAC2	0.0654	0.0000	0.2024	0.1956	0.3557	0.861	1	0.4223	0.5858	0.3617	0.2515	C_16
ENSSSCG00000013509	CHAF1A	1.0000	0.2737	0.1644	0	0.536	0.2788	0.6009	0.2753	0.3552	0.5371	0.2576	C_10
ENSSSCG00000012056	CHAF1B	0.3221	0.5126	0.6919	0	0	0.5329	0.2888	0.235	1	0.3262	0	C_15
ENSSSCG00000010308	CHCHD1	0.0215	1.0000	0.8398	0.3699	0.0736	0.7006	0.5732	0.2168	0.4608	0.7015	0	C_25
ENSSSCG00000010073	CHCHD10	0.7166	1.0000	0.9355	0.9802	0.7914	0.8247	0.9012	0.4914	0.7122	0.219	0	C_25
ENSSSCG00000016545	CHCHD3	0.6096	1.0000	0.4723	0.2446	0.3986	0.753	0.403	0.3613	0.0696	0.2008	0	C_29
ENSSSCG00000011604	CHCHD4	0.6527	0.4936	0.6729	0.256	0.5353	1	0.886	0.6232	0.712	0.7628	0	C_3
ENSSSCG00000008094	CHCHD5	0.0000	0.4920	0.2736	0.4087	0.2559	0.7773	1	0.8142	0.6208	0.9218	0.3563	C_14
ENSSSCG00000031557	CHCHD6	0.0000	0.4455	0.329	0.6318	0.5468	0.9556	1	0.4841	0.2954	0.6779	0.9235	C_14
ENSSSCG00000014177	CHD1	1.0000	0.3421	0.2893	0	0.4543	0.5892	0.3837	0.2735	0.3217	0.2949	0.3977	C_28
ENSSSCG00000006701	CHD1L	0.4848	0.6384	0	0.1495	0.148	0.4455	0.4253	0.356	0.764	0.7606	1	C_26
ENSSSCG00000021363	CHD3	1.0000	0.2749	0.0831	0	0.3431	0.8918	0.3494	0.1641	0.7134	0.1243	0.7345	C_28
ENSSSCG00000003366	CHD5	0.3257	0.0202	0	0.1146	0.2638	1	0.2395	0.1883	0.1958	0.0926	0.0909	C_9
ENSSSCG00000007360	CHD6	0.4685	0.4506	0.1839	0	0.3636	1	0.5381	0.4451	0.3753	0.6585	0.8566	C_20
ENSSSCG00000006231	CHD7	0.6052	0.3635	0	0.0963	0.5212	0.8136	0.7422	0.694	1	0.8602	0.9915	C_21
ENSSSCG00000002127	CHD8	0.6869	0.4554	0.2109	0.2461	0.6099	1	0.7726	0	0.6451	0.4444	0.3547	C_3
ENSSSCG00000033591	CHD9	0.0000	0.2582	0.1705	0.0787	0.4187	1	0.6105	0.2027	0.4827	0.2421	0.4079	C_30
ENSSSCG00000011456	CHDH	1.0000	0.3526	0.5189	0.5398	0.5763	0.8683	0.6586	0.0846	0	0.1445	0.2208	C_29
ENSSSCG00000034864	CHEK2	0.6304	0.0000	0.7313	0.7747	0.3531	1	0.7349	0.1402	0.1463	0.1083	0.1112	C_13
ENSSSCG00000013860	CHERP	1.0000	0.7058	0.103	0.1719	0.3638	0.7318	0.6175	0	0.4664	0.3665	0.1776	C_24
ENSSSCG00000009732	CHFR	0.6386	0.4427	0	0.9602	0.8522	1	0.9133	0.254	0.6974	0.3349	0.2337	C_3
ENSSSCG00000002456	CHGA	0.1380	0.0179	0.0428	0	0.81	1	0.9917	0.9062	0.8493	0.8246	0.6071	C_32
ENSSSCG00000032645	CHIC2	1.0000	0.5630	0	0.1523	0.8462	0.6074	0.6564	0.5506	0.0749	0.3321	0.3843	C_28
ENSSSCG00000012837	CHID1	0.1301	0.0000	0.1599	0.2137	0.2037	0.851	1	0.3112	0.2568	0.6368	0.5021	C_20
ENSSSCG00000012889	CHKA	0.0000	0.2238	0.1956	0.3545	0.6683	0.5552	1	0.635	0.4059	0.6433	0.6777	C_5
ENSSSCG00000011524	CHL1	0.7371	0.8043	0.228	0.3641	0.7286	0.7623	0.7716	0.901	1	0.9336	0	C_21
ENSSSCG00000023677	CHMP1A	0.7171	0.2605	0.056	0.0939	0	1	0.8939	0.2111	0.293	0.8032	0.4305	C_30
ENSSSCG00000029362	CHMP2A	0.0000	0.6437	0.8787	0.4744	0.6571	1	0.984	0.8886	0.5047	0.9308	0.7038	C_4
ENSSSCG00000007272	CHMP4B	0.7640	1.0000	0.234	0.232	0.3004	0.347	0.1262	0.0922	0.3656	0	0.1408	C_2
ENSSSCG00000010995	CHMP5	0.8925	1.0000	0.9377	0.348	0	0.6013	0.3973	0.1756	0.1197	0.6064	0.4649	C_29
ENSSSCG00000033113	CHMP7	1.0000	0.2790	0	0.0642	0.2347	0.2269	0.2208	0.0171	0.1969	0.2224	0.406	C_10
ENSSSCG00000022345	CHN1	0.0324	0.0289	0	0.0598	0.3374	0.8995	0.7025	0.3941	0.588	0.6058	1	C_20
ENSSSCG00000012018	CHODL	1.0000	0.0096	0	0.0756	0.0734	0.0822	0.0478	0.0239	0.0395	0.3603	0.1941	C_6
ENSSSCG00000021610	CHPF	0.5979	0.1571	0	0.1511	0.5483	1	0.8889	0.7389	0.8916	0.9862	0.9006	C_21
ENSSSCG00000016436	CHPF2	0.8158	0.2538	0	0.3348	0.392	1	0.9022	0.8271	0.9883	0.7444	0.79	C_21
ENSSSCG00000000864	CHPT1	1.0000	0.7484	0.3347	0.7503	0.8625	0.9567	0.6314	0.1237	0.2572	0.0842	0	C_3
ENSSSCG00000005933	CHRAC1	0.4979	0.8901	0.5616	0	0.0171	0.9687	1	0.6953	0.9432	0.7975	0.3552	C_33
ENSSSCG00000025270	CHRD	0.9489	0.7906	0.0438	0.0352	0.1643	0	0.0901	0.2104	0.6029	1	0.2243	C_34
ENSSSCG00000032532	CHRM2	1.0000	0.0651	0.0705	0.3624	0.2207	0	0.1636	0.078	0.0215	0.0672	0.7669	C_6
ENSSSCG00000013261	CHRM4	0.0000	0.2630	0.8295	1	0.8234	0.6411	0.6124	0.7997	0.6523	0.7022	0.8558	C_4
ENSSSCG00000009665	CHRNA2	0.0261	0.0000	0.3728	0.3777	1	0.2225	0.0331	0.5475	0.8983	0.5458	0.5046	C_15
ENSSSCG00000001752	CHRNA3	0.0896	0.0000	0.0775	0.8378	1	0.6811	0.7826	0.1893	0.2882	0.099	0.0761	C_13
ENSSSCG00000039677	CHRNA4	1.0000	0.4411	0.0741	0.0732	0.4625	0.7737	0.5166	0	0.3949	0.1194	0.0708	C_24
ENSSSCG00000023338	CHRNA6	0.3250	0.4026	0	0.5976	1	0	0.0439	0.0958	0.102	0.1215	0	C_8
ENSSSCG00000024428	CHRNA9	1.0000	0.2364	0.5023	0.5445	0	0	0.0973	0	0	0	0	C_6
ENSSSCG00000051794	CHRNB1	0.1882	0.0563	0	0.1608	0.5409	0.9605	1	0.6745	0.8769	0.5731	0.5306	C_32
ENSSSCG00000006545	CHRNB2	0.1415	0.0820	0	0	0	1	0.218	0.1176	0.0452	0.0709	0	C_9
ENSSSCG00000016287	CHRND	1.0000	0.8537	0	0.93	0.4559	0.4365	0.563	0.8033	0.3232	0.162	0.0772	C_11
ENSSSCG00000017909	CHRNE	1.0000	0.4003	0	0.4058	0.5068	0.6081	0.3372	0.1994	0.2491	0.3902	0.5532	C_28
ENSSSCG00000016288	CHRNG	1.0000	0.8537	0	0.93	0.4559	0.4365	0.563	0.8033	0.3232	0.162	0.0772	C_11
ENSSSCG00000008175	CHST10	0.1974	0.1110	0	0.069	0.6254	1	0.6906	0.684	0.5821	0.7203	0.7028	C_32
ENSSSCG00000000837	CHST11	0.4638	0.0000	0	0.0528	0.2326	1	0.322	0.3955	0.5787	0.3821	0.3387	C_30
ENSSSCG00000007567	CHST12	1.0000	0.8126	0	0.109	0.5687	0.1519	0.3897	0.3256	0.2989	0.1629	0.1209	C_10
ENSSSCG00000029482	CHST15	1.0000	0.5105	0.1491	0	0.8741	0.6319	0.3815	0.2116	0.3753	0.1611	0.1251	C_24
ENSSSCG00000023662	CHST3	1.0000	0.0000	0.0172	0.082	0.0491	0	0.2987	0.8129	0.7949	0.8725	0.6955	C_26
ENSSSCG00000004825	CHSY1	0.4234	0.3720	0	0.0132	0.4163	0.2627	0.2025	0.8812	1	0.6734	0.7036	C_26
ENSSSCG00000022107	CHTOP	0.9975	0.9084	1	0.6913	0.7264	0.8143	0.8523	0	0.3364	0.8776	0.7923	C_29
ENSSSCG00000022147	CHURC1	0.3580	0.9607	1	0.2084	0.035	0.0272	0.3087	0.0176	0	0.1714	0.5562	C_27
ENSSSCG00000008130	CIAO1	0.4117	0.1356	0.379	0.1666	0	0.6499	1	0.1539	0.7331	0.6007	0.2674	C_16
ENSSSCG00000034124	CIAO2A	0.0000	1.0000	0.9161	0.8014	0.4448	0.5905	0.79	0.633	0.6577	0.8238	0.7239	C_4
ENSSSCG00000029519	CIAPIN1	0.0000	0.4317	0.447	0.7581	0.5022	1	0.9606	0.6625	0.707	0.7215	0.5248	C_4
ENSSSCG00000038374	CIART	0.3481	0.7150	0.423	0.204	0.3539	0	0.1045	1	0.0882	0.1455	0.4054	C_12
ENSSSCG00000001858	CIB1	0.0000	0.5203	0.848	0.792	0.796	1	0.9452	0.8576	0.8039	0.947	0.5818	C_4
ENSSSCG00000001762	CIB2	0.0000	0.1180	0.0733	0.2095	0.1669	0.3445	1	0.488	0.9752	0.9599	0.6212	C_1
ENSSSCG00000001989	CIDEB	0.2513	0.1893	1	0.5253	0.4671	0.3086	0.1379	0.2447	0.0561	0.0197	0	C_27
ENSSSCG00000011557	CIDEC	1.0000	0.8036	0.241	0	0	0.0715	0.027	0.1016	0	0.0338	0.0627	C_2
ENSSSCG00000013934	CILP2	0.1644	0.0000	0	0	0.3361	0.8232	1	0.1723	0.0221	0.2168	0.0817	C_30
ENSSSCG00000033593	CIP2A	0.9797	0.5197	0.3942	0	0.4888	1	0.4217	0.5972	0.6065	0.8306	0.8624	C_33
ENSSSCG00000027516	CIR1	1.0000	0.6141	0.2433	0.2396	0.5639	0	0.2098	0.4274	0.4205	0.415	0.7147	C_34
ENSSSCG00000009164	CISD2	0.5239	0.6006	0.7667	0	0.6765	0.9658	0.9166	0.9846	0.959	1	0.6768	C_21
ENSSSCG00000009839	CIT	0.8552	0.6017	0	0.5157	0.4792	1	0.5124	0.1539	0.7077	0.7366	0.4985	C_3
ENSSSCG00000004142	CITED2	0.2570	0.3976	0.6724	0.4511	0.5152	0	0.5211	1	0.1885	0.5588	0.8143	C_35
ENSSSCG00000005640	CIZ1	0.0000	0.3634	0.4801	0.7688	0.8966	1	0.9342	0.7363	0.5845	0.9556	0.5649	C_4
ENSSSCG00000009378	CKAP2	0.8979	0.8427	0.526	0	0.3475	1	0.5683	0.578	0.5623	0.6921	0.6054	C_33
ENSSSCG00000008089	CKAP2L	0.9157	1.0000	0.6649	0.0269	0	0.7726	0.2553	0.4956	0.1927	0.2889	0.501	C_34
ENSSSCG00000036132	CKM	1.0000	0.4527	0.2561	0	0.2899	0.1581	0.286	0.3793	0.3556	0.5456	0.4934	C_10
ENSSSCG00000039157	CLASP1	0.5251	0.4570	0	0.2027	0.247	0.57	0.5559	0.3863	0.5178	0.685	1	C_26
ENSSSCG00000040264	CLASRP	0.6898	1.0000	0.2186	0	0.0743	0.8509	0.554	0.1764	0.0536	0.4424	0.417	C_24
ENSSSCG00000006841	CLCC1	0.8568	0.6380	0	1	0.9648	0.9403	0.6178	0.4086	0.4569	0.0881	0.4298	C_3
ENSSSCG00000021581	CLCN2	1.0000	0.9345	0.6494	0	0.3008	0.173	0.6383	0.3372	0.5248	0.7015	0.0973	C_34
ENSSSCG00000009713	CLCN3	1.0000	0.7210	0	0.3218	0.0764	0.5948	0.6418	0.1693	0.3737	0.734	0.7426	C_28
ENSSSCG00000003429	CLCN6	0.1165	0.1232	0	0.2084	0.4951	0.6686	0.7243	0.3439	0.6908	0.5676	1	C_20
ENSSSCG00000008024	CLCN7	1.0000	0.2987	0.2309	0	0.4613	0.5181	0.1664	0.093	0.2129	0.2069	0.3656	C_10
ENSSSCG00000040904	CLDN1	1.0000	0.5637	0.2781	0.0066	0.2083	0.1137	0.1093	0.0694	0	0.1186	0.0852	C_2
ENSSSCG00000009500	CLDN10	0.1376	0.0324	0.0542	0	0.2316	0.2661	0.5556	0.5933	0.6505	1	0.6017	C_1
ENSSSCG00000038901	CLDN15	0.0000	0.8666	1	0.8208	0.5419	0.8278	0.8376	0.3551	0.1807	0.6197	0.7081	C_25
ENSSSCG00000035928	CLDN3	0.0000	0.0000	0	0	0.4135	0.5271	0.5588	0.4187	0.9035	1	0.3057	C_16
ENSSSCG00000007718	CLDN4	0.5406	1.0000	0.6666	0.2872	0.9337	0.4029	0	0.0993	0.1985	0.1281	0.4409	C_11
ENSSSCG00000041667	CLDN5	0.0615	0.0769	0.0256	0.2135	0.7029	1	0.4409	0	0.0792	0.0153	0.0961	C_9
ENSSSCG00000023743	CLDN6	0.0314	0.1073	0	0.3084	1	0.9142	0.8601	0.8304	0.9071	0.8076	0.4359	C_5
ENSSSCG00000017934	CLDN7	0.8695	0.7899	0.8218	1	0.9637	0.8131	0.8249	0.3657	0.7497	0.5347	0	C_25
ENSSSCG00000012030	CLDN8	1.0000	0.7802	0.5803	0.2061	0.2367	0	0.0469	0.0051	0.0023	0.0493	0.146	C_2
ENSSSCG00000021536	CLDN9	0.2936	0.0000	0.0371	0.0341	0.2334	0.8446	1	0.1307	0.4855	0.2625	0.0756	C_30
ENSSSCG00000011980	CLDND1	0.7135	0.5089	0	0.0884	0.8982	0.8895	0.8085	0.8631	0.7313	0.8205	1	C_21
ENSSSCG00000036814	CLEC11A	0.0000	0.0789	0.1539	0.1604	0.1207	0.7606	1	0.504	0.8322	0.4173	0.2939	C_16
ENSSSCG00000011299	CLEC3B	0.7352	0.0586	0.3296	0.0822	0	0.257	0.5859	0.0331	0.5983	1	0.3591	C_28
ENSSSCG00000026360	CLGN	0.6650	0.1102	0	0.0713	0.0967	1	0.5323	0.3302	0.9191	0.5442	0.4118	C_20
ENSSSCG00000038994	CLIC4	0.7181	1.0000	0	0.3175	0.3423	0.8377	0.4815	0.2814	0.1923	0.325	0.1455	C_24
ENSSSCG00000028112	CLIC6	0.1841	0.3043	0.8342	1	0.8047	0.7739	0.5327	0.0472	0.6449	0.1475	0	C_13
ENSSSCG00000017047	CLINT1	0.8822	1.0000	0.563	0	0.5945	0.4176	0.4093	0.401	0.259	0.5157	0.2264	C_34
ENSSSCG00000009793	CLIP1	0.9401	1.0000	0.4554	0	0.1218	0.088	0.0418	0.0647	0.2104	0.132	0.3473	C_2
ENSSSCG00000002921	CLIP3	0.0000	0.0422	0.1816	0.2581	0.2521	0.5751	1	0.5179	0.82	0.8906	0.8994	C_32
ENSSSCG00000008535	CLIP4	1.0000	0.0761	0	0.06	0.062	0	0.0436	0.0057	0	0.0577	0.149	C_6
ENSSSCG00000016095	CLK1	0.7164	0.1729	0.9562	0.0951	1	0.5029	0.998	0	0.1824	0.5461	0.9171	C_14
ENSSSCG00000001904	CLK3	0.8960	0.5581	0.595	0	0.7518	0.3019	0.7102	1	0.2023	0.6808	0.588	C_26
ENSSSCG00000014028	CLK4	0.3610	0.5316	0.6247	0	0.8991	0.6275	1	0.4918	0.1705	0.9463	0.9071	C_14
ENSSSCG00000002494	CLMN	0.8818	0.7699	1	0.4459	0.4882	0	0.1647	0.5132	0.2415	0.2956	0.3391	C_11
ENSSSCG00000022961	CLMP	0.2814	0.4969	0.012	0.0092	0.2335	0	0.168	0.671	0.6944	0.7557	1	C_22
ENSSSCG00000004957	CLN6	0.5824	0.7662	0.2995	0.3435	0.8017	1	0.438	0.126	0.058	0.0909	0	C_29
ENSSSCG00000023155	CLN8	0.2538	0.6697	0.3505	0.6934	0.4976	1	0.4511	0.122	0.0781	0.083	0	C_13
ENSSSCG00000008909	CLOCK	1.0000	0.6368	0	0.0458	0.1591	0.5405	0.3197	0.181	0.5338	0.4364	0.4523	C_28
ENSSSCG00000031442	CLP1	0.8535	0.3710	0.3223	0.5277	0.7243	1	0.8682	0.3421	0.4636	0.5643	0	C_3
ENSSSCG00000036887	CLPB	0.3491	1.0000	0.4314	0.5924	0.1899	0.4002	0.3824	0.0292	0.1302	0.2835	0	C_7
ENSSSCG00000038079	CLPP	0.1937	0.6675	0.7089	0.7006	0.4271	0.9157	1	0.1982	0.478	0.5832	0	C_25
ENSSSCG00000017119	CLPTM1L	1.0000	0.7001	0	0.1775	0.4903	0.6369	0.3627	0.3255	0.3643	0.242	0.3443	C_24
ENSSSCG00000004927	CLPX	0.9420	1.0000	0.3958	0.4961	0	0.4033	0.5413	0.0395	0.3783	0.3797	0.2683	C_34
ENSSSCG00000010753	CLRN3	0.0000	0.0092	0.0397	1	0	0.0411	0.0021	0	0	0.0045	0.0407	C_18
ENSSSCG00000003628	CLSPN	1.0000	0.9014	0.6539	0	0.646	0.3481	0.5187	0.2958	0.3207	0.4339	0.096	C_29
ENSSSCG00000003396	CLSTN1	0.2533	0.2029	0	0.1529	0.1796	0.224	0.1892	0.2797	0.6487	0.4532	1	C_22
ENSSSCG00000022659	CLTC	0.3503	0.7246	0.8898	0.8123	0.766	0.8687	0.8817	0.5921	1	0.8926	0	C_25
ENSSSCG00000009668	CLU	0.0042	0.0000	0.0178	0.1155	1	0.2459	0.5	0.8169	0.5319	0.5394	0.4058	C_12
ENSSSCG00000017835	CLUH	1.0000	0.7364	0.3756	0.5686	0.3038	0.6029	0.3443	0.1209	0.4277	0.1471	0	C_11
ENSSSCG00000006230	CLVS1	0.2639	0.3581	0	0.2744	0.7867	0.7745	0.7773	0.4828	1	0.502	0.8223	C_5
ENSSSCG00000004232	CLVS2	1.0000	0.0000	0	0	0	0	0.434	0.0228	0.4575	0.5821	0.5318	C_10
ENSSSCG00000009519	CLYBL	0.0000	0.5258	0.525	0.4144	0.3	0.6364	0.3631	0.5143	0.6594	1	0.5176	C_14
ENSSSCG00000034733	CMAS	0.4324	0.0850	0.233	0	0.5241	0.5034	0.7737	1	0.4254	0.7955	0.3989	C_32
ENSSSCG00000039763	CMBL	0.0621	0.8515	0.6957	0	0.4028	0.1459	0.7673	0.7842	0.5919	1	0.3054	C_35
ENSSSCG00000041813	CMC1	0.8205	0.8888	0.4779	0.3797	0	0.3712	0.6844	0.9283	0.899	1	0.6827	C_33
ENSSSCG00000003885	CMPK1	0.0000	1.0000	0.5818	0.0988	0.0921	0.4054	0.6659	0.636	0.5101	0.618	0.4393	C_35
ENSSSCG00000011970	CMSS1	0.6805	0.4968	0.4204	0.4659	0	1	0.7874	0.5703	0.7299	0.9947	0.7673	C_33
ENSSSCG00000038151	CMTM3	0.0000	0.2100	0.6549	0.0713	0.6523	0.5518	0.82	1	0.4871	0.7163	0.9175	C_32
ENSSSCG00000032632	CMTM4	0.2556	0.2754	0	0.586	0.7003	0.946	1	0.5814	0.5613	0.6156	0.4275	C_5
ENSSSCG00000002028	CMTM5	0.0394	0.0000	0.0883	0.1715	0.2846	0.2152	0.4807	0.2176	0.3288	0.3206	1	C_22
ENSSSCG00000022618	CMTM8	1.0000	0.5341	0.2403	0	0.2883	0.4845	0.2707	0.0658	0.1926	0.0506	0.0871	C_24
ENSSSCG00000001578	CMTR1	0.5916	0.2690	0	0.3733	0.3896	1	0.758	0.4031	0.6509	0.7558	0.6677	C_20
ENSSSCG00000033156	CMTR2	0.7055	1.0000	0.8786	0.4648	0.3898	0.7036	0.4498	0	0.1732	0.2151	0.0596	C_29
ENSSSCG00000007313	CNBD2	1.0000	0.3095	0.0448	0.0707	0.302	0.0304	0.0938	0.0423	0	0.1899	0.0685	C_6
ENSSSCG00000004869	CNDP1	0.0420	0.5480	0.5905	1	0.305	0.0114	0.0036	0	0.2157	0.0216	0.0283	C_18
ENSSSCG00000004870	CNDP2	0.0000	0.2158	0.2465	1	0.3034	0.2307	0.1399	0.1114	0.084	0.0839	0.058	C_18
ENSSSCG00000036005	CNEP1R1	0.5705	0.5654	0.5563	0.8059	1	0.9692	0.6691	0.5797	0.3401	0.4354	0	C_25
ENSSSCG00000027022	CNFN	0.0000	0.0000	0.0444	0	0.0773	0.4325	1	0.4636	0.5125	0.3336	0.1987	C_16
ENSSSCG00000027113	CNGA3	1.0000	0.2668	0	0	0	0	0	0	0	0.0536	0	C_6
ENSSSCG00000027256	CNIH1	0.4983	0.5688	0.3468	0	0.8086	0.9986	0.8342	0.8151	1	0.8761	0.3457	C_21
ENSSSCG00000035034	CNIH4	0.0000	0.3354	0.5628	0.5626	1	0.9601	0.9991	0.6462	0.761	0.7794	0.6089	C_4
ENSSSCG00000028387	CNKSR1	1.0000	0.6408	0.2284	0.4921	0.1211	0.3173	0.3434	0.104	0.286	0.1846	0	C_2
ENSSSCG00000013614	CNN1	0.0000	0.0341	0.0891	0.1643	0.5026	1	0.521	0.6517	0.3592	0.182	0.4062	C_31
ENSSSCG00000039542	CNN2	0.3697	0.0000	0.1571	0.4934	0.6874	0.9624	1	0.9677	0.9063	0.9826	0.8985	C_5
ENSSSCG00000006887	CNN3	0.0000	0.2018	0.204	0.159	0.7819	0.5609	0.6836	0.863	0.5516	0.8708	1	C_32
ENSSSCG00000010536	CNNM1	1.0000	0.1834	0.0546	0	0	0	0.1082	0.1065	0.1623	0.1219	0.0921	C_6
ENSSSCG00000010593	CNNM2	1.0000	0.1461	0	0.0553	0.0224	0.2538	0.229	0.0196	0.1732	0.2599	0.1871	C_6
ENSSSCG00000008201	CNNM3	1.0000	0.6732	0	0.0735	0.6168	0.3521	0.4911	0.1674	0.5356	0.3731	0.6109	C_28
ENSSSCG00000008202	CNNM4	1.0000	0.9933	0.0497	0.0906	0.2903	0	0.0949	0.1544	0.3209	0.1862	0.3161	C_2
ENSSSCG00000002799	CNOT1	0.8211	1.0000	0.5259	0.8589	0.5864	0.3671	0.2384	0	0.3872	0.0527	0.2305	C_11
ENSSSCG00000032220	CNOT10	0.2540	0.6303	0.2905	0.1967	0.6468	0.9322	1	0.3188	0.7131	0.4583	0	C_3
ENSSSCG00000008167	CNOT11	1.0000	0.6366	0	0.3274	0.3059	0.431	0.6402	0.3132	0.4185	0.4233	0.3861	C_28
ENSSSCG00000003264	CNOT3	1.0000	0.9391	0.4599	0.5127	0.5202	0.4787	0.7035	0	0.2167	0.1863	0.2359	C_29
ENSSSCG00000021354	CNOT4	1.0000	0.5619	0.5056	0	0.6467	0.6021	0.5276	0.2042	0.181	0.5212	0.3418	C_28
ENSSSCG00000014009	CNOT6	1.0000	0.8734	0.1693	0	0.2636	0.6956	0.5706	0.0562	0.5086	0.5967	0.8935	C_33
ENSSSCG00000008989	CNOT6L	1.0000	0.6674	0.0948	0.4373	0.2531	0.3618	0.221	0	0.0418	0.0706	0.0874	C_2
ENSSSCG00000006983	CNOT7	1.0000	0.8721	0.4353	0	0.1546	0.336	0.5746	0.5163	0.5673	0.7645	0.5935	C_33
ENSSSCG00000017420	CNP	0.4395	0.2547	0	0.2879	0.5107	1	0.9063	0.7736	0.6154	0.9226	0.6894	C_32
ENSSSCG00000016206	CNPPD1	1.0000	0.3687	0	0.4522	0.1587	0.2818	0.1037	0.0092	0.1169	0.0718	0.1443	C_6
ENSSSCG00000001651	CNPY3	0.0000	0.1118	0.212	0.5454	0.7848	1	0.7807	0.5274	0.5971	0.7636	0.6023	C_5
ENSSSCG00000004309	CNR1	0.1006	0.3946	0	0.2583	0.4358	0.9078	1	0.3832	0.7838	0.4956	0.3708	C_16
ENSSSCG00000010882	CNST	0.9505	0.6835	0.3091	0.149	0.3299	1	0.4226	0	0.1619	0.1358	0.1402	C_24
ENSSSCG00000010974	CNTFR	0.5227	1.0000	0.1939	0	0.2688	0.2262	0.0083	0.0859	0.1922	0.0903	0.4095	C_7
ENSSSCG00000005178	CNTLN	0.7567	0.2727	0.065	0	0.1716	1	0.5462	0.3308	0.3694	0.5725	0.6534	C_28
ENSSSCG00000040824	CNTN2	0.4257	1.0000	0.6919	0.0319	0	0	0.1593	0.1213	0	0	0.0807	C_27
ENSSSCG00000011522	CNTN3	0.0000	0.0661	0.0177	0.0391	0.2161	1	0.8161	0.184	0.3359	0.4443	0.2299	C_30
ENSSSCG00000014975	CNTN5	0.4572	0.0846	0.0695	0.1163	0	1	0.0701	0	0.048	0.0741	0.0747	C_9
ENSSSCG00000017968	CNTROB	0.6363	0.2441	0.091	0.0353	0.284	0.9567	0.3533	0.2891	0	0.7397	1	C_20
ENSSSCG00000014830	COA4	0.0000	0.1449	0.3245	0.3418	0.4532	0.8662	1	0.2378	0.6704	0.7014	0.4673	C_14
ENSSSCG00000017398	COASY	0.0000	0.0639	0.3984	0.2737	0.7296	0.7356	0.4982	0.5364	0.2583	0.8851	1	C_5
ENSSSCG00000025598	COBLL1	0.6328	1.0000	0.8667	0	0.3617	0.4108	0.3762	0.1556	0.0706	0.2539	0.1587	C_27
ENSSSCG00000022679	COCH	1.0000	0.5950	0.0147	0	0.2369	0.0094	0.1704	0.2002	0.3152	0.1415	0.1276	C_2
ENSSSCG00000017248	COG1	0.9136	0.4878	0.5726	0	0.7765	0.8357	1	0.5248	0.488	0.9117	0.4308	C_21
ENSSSCG00000023738	COG3	0.5564	0.2103	0.2195	0.1741	0.8947	1	0.893	0.3594	0.7971	0.2587	0	C_31
ENSSSCG00000027973	COG4	0.7534	0.8745	0.4298	0	0.0746	1	0.6895	0.2189	0.7999	0.7791	0.8242	C_33
ENSSSCG00000037556	COG5	1.0000	0.3462	0	0.1244	0.7157	0.2776	0.4463	0.5109	0.2593	0.2873	0.4219	C_10
ENSSSCG00000010799	COG7	0.0000	0.2919	0.0913	0.3559	0.328	1	0.7109	0.4976	0.3581	0.8383	0.6749	C_20
ENSSSCG00000006857	COL11A1	0.2882	0.0208	0	0.1096	0.3219	0.9589	1	0.6851	0.7147	0.4235	0.6692	C_20
ENSSSCG00000004484	COL12A1	0.0952	0.2202	0.0303	0.1049	0.2184	0	0.0979	0.7267	0.2794	0.3237	1	C_22
ENSSSCG00000010256	COL13A1	0.0000	0.0681	0	0	0	0	0.0212	0.3728	0.4939	1	0.7382	C_19
ENSSSCG00000005997	COL14A1	1.0000	0.2217	0.1213	0.0314	0.3393	0	0.4364	0.4513	0.3735	0.3079	0.5597	C_10
ENSSSCG00000038089	COL18A1	0.0756	0.0000	0.0591	0.5111	0.9415	1	0.5171	0.5365	0.8316	0.6378	0.9274	C_5
ENSSSCG00000036135	COL1A1	0.0572	0.0162	0	0.0037	0.1409	0.0236	0.1142	0.4307	0.1424	0.3842	1	C_36
ENSSSCG00000015326	COL1A2	0.0113	0.0000	0.0122	0.0144	0.1175	0.077	0.1302	0.0812	0.0516	0.0625	1	C_36
ENSSSCG00000014029	COL23A1	0.0268	0.0170	0	0.2095	0.5751	1	0.13	0.1049	0.4911	0.1327	0.3259	C_9
ENSSSCG00000007678	COL26A1	0.0425	0.0000	0.0227	0.0491	0.1359	0.344	0.2687	0.4426	0.433	0.788	1	C_22
ENSSSCG00000005487	COL27A1	0.2620	0.0000	0	0.0817	0.5191	0.3336	0.3187	0.6703	0.6142	0.3472	1	C_22
ENSSSCG00000025523	COL2A1	0.0664	0.0092	0	0.0076	0.1062	0.0939	0.1207	0.115	0.2008	0.2126	1	C_36
ENSSSCG00000016034	COL3A1	0.0057	0.0000	0	0.0095	0.0695	0.0281	0.019	0.0061	0.03	0.0679	1	C_36
ENSSSCG00000009545	COL4A2	0.2503	0.0543	0	0.3219	0.8866	1	0.2278	0.2948	0.6448	0.3073	0.8098	C_31
ENSSSCG00000005751	COL5A1	0.0000	0.1248	0.0355	0.0189	0.0541	0.0511	0.2001	0.5387	0.4023	0.4789	1	C_22
ENSSSCG00000016035	COL5A2	0.0069	0.0456	0	0	0.0823	0.2162	0.1246	0.0511	0.1568	0.0891	1	C_36
ENSSSCG00000013667	COL5A3	0.0263	0.0499	0.4581	0	1	0	0.1131	0.3292	0.4362	0.008	0.1461	C_8
ENSSSCG00000004274	COL9A1	0.1839	0.1720	0.0188	0	0.3564	0.9691	0.9137	0.5751	0.9363	0.8751	1	C_32
ENSSSCG00000029324	COLEC10	0.0000	0.0000	0	0	0	0	0.0326	0.023	0	0.0809	1	C_36
ENSSSCG00000013883	COLGALT1	0.0565	0.3304	0.1347	0	0.4758	1	0.6725	0.4939	0.4816	0.8806	0.792	C_20
ENSSSCG00000030217	COLGALT2	1.0000	0.2214	0.0635	0.2736	0.3704	0.1686	0	0.0073	0.1112	0.0409	0.006	C_6
ENSSSCG00000008376	COMMD1	0.1621	0.8512	1	0.899	0.1641	0.6577	0.4192	0.0259	0	0.4944	0.5961	C_35
ENSSSCG00000011082	COMMD3	0.2078	0.7273	0.6284	1	0.8058	0.8229	0.3562	0	0.0182	0.7596	0.5615	C_25
ENSSSCG00000001884	COMMD4	0.0000	0.6654	0.9478	0.8699	0.5457	1	0.9983	0.7643	0.4992	0.9515	0.7144	C_4
ENSSSCG00000035123	COMMD5	0.1597	0.1770	0.4655	0.3181	0.1506	0.8864	1	0	0.6754	0.4624	0.0769	C_30
ENSSSCG00000013293	COMMD9	0.0000	0.3030	0.584	0.944	0.4817	1	0.876	0.4999	0.2867	0.8142	0.5394	C_14
ENSSSCG00000010132	COMT	0.0000	0.3354	0.5904	0.8603	0.6797	1	0.7428	0.7407	0.4785	0.7408	0.6899	C_4
ENSSSCG00000037237	COMTD1	0.0000	0.5113	0.5362	0.6188	0.5361	0.9324	1	0.5407	0.6682	0.5471	0.1572	C_14
ENSSSCG00000015509	COP1	1.0000	0.6160	0.1835	0.0863	0	0.2762	0.658	0.2715	0.6573	0.5834	0.6773	C_26
ENSSSCG00000006386	COPA	0.8642	1.0000	0	0.0731	0.1739	0.3028	0.1536	0.1826	0.3814	0.091	0.6809	C_34
ENSSSCG00000013392	COPB1	0.5070	1.0000	0.5431	0	0.5395	0.7036	0.2748	0.3581	0.6088	0.4951	0.5731	C_33
ENSSSCG00000011616	COPG1	0.2306	1.0000	0.4916	0	0.7336	0.8182	0.8115	0.7943	0.4827	0.7042	0.9139	C_33
ENSSSCG00000016553	COPG2	0.1714	0.0000	0.0124	0.1153	0.2958	0.0983	0.3578	0.2537	0.5711	0.3807	1	C_22
ENSSSCG00000004652	COPS2	1.0000	0.7550	0.2438	0	0.288	0.4385	0.4262	0.2938	0.2649	0.3992	0.2655	C_24
ENSSSCG00000018051	COPS3	0.0000	0.5089	0.5974	0.1768	0.2219	0.9408	0.9719	0.9572	0.4571	1	0.7797	C_14
ENSSSCG00000009241	COPS4	0.0000	0.6203	0.3216	0.2533	0.3793	0.9701	0.9138	0.867	0.5423	1	0.8667	C_32
ENSSSCG00000006203	COPS5	0.0000	0.1742	0.0919	0.2231	0.256	0.5072	1	0.7655	0.7559	0.7445	0.6297	C_32
ENSSSCG00000034893	COPS6	0.1334	0.0000	0.7061	0.4432	0.4414	0.7671	0.9086	0.6191	0.5749	1	0.7503	C_14
ENSSSCG00000000691	COPS7A	0.0000	0.1886	0.4741	0.9588	0.9057	1	0.9064	0.9864	0.8818	0.7676	0.6415	C_4
ENSSSCG00000016323	COPS8	0.7057	0.4063	0.336	0	0.3773	0.7163	0.9322	0.5183	0.776	1	0.91	C_21
ENSSSCG00000000290	COPZ1	0.0000	0.4343	0.3263	0.2011	0.5161	0.7596	0.8025	0.7929	0.6237	0.9923	1	C_32
ENSSSCG00000017526	COPZ2	0.0000	0.0000	0.1377	0.1044	0.3385	0.4866	0.1077	0.2699	0.0966	0.307	1	C_36
ENSSSCG00000025190	COQ10A	0.0855	0.0199	0	0.3863	0.0544	1	0.8387	0.724	0.5609	0.6178	0.7013	C_20
ENSSSCG00000016076	COQ10B	0.9871	0.4662	0.3302	0	0.6789	0.4895	0.7518	1	0.3969	0.6142	0.6305	C_21
ENSSSCG00000009238	COQ2	0.4186	1.0000	0.4713	0.0478	0.3696	0.3217	0.2755	0	0.3732	0.1301	0.2781	C_7
ENSSSCG00000005646	COQ4	0.0000	0.8107	0.7996	0.8268	0.2871	1	0.7542	0.4701	0.4152	0.5646	0.1298	C_25
ENSSSCG00000009903	COQ5	0.0000	0.5171	0.6393	0.7285	0.9983	0.984	1	0.595	0.6068	0.9506	0.8309	C_4
ENSSSCG00000002354	COQ6	0.0000	0.8064	0.4764	0.5576	0.5649	1	0.6498	0.0318	0.074	0.3249	0.1578	C_13
ENSSSCG00000034655	COQ7	0.0000	0.5569	0.7703	0.4265	0.7993	1	0.6953	0.6069	0.4898	0.7547	0.3955	C_14
ENSSSCG00000010861	COQ8A	1.0000	0.2829	0	0.2287	0.1873	0.4342	0.6577	0.5264	0.1277	0.6409	0.4034	C_28
ENSSSCG00000025284	COQ9	0.0000	1.0000	0.4838	0.176	0.1407	0.6443	0.608	0.4728	0.0399	0.7195	0.0951	C_14
ENSSSCG00000008813	CORIN	1.0000	0.0961	0	0	0.6124	0.0965	0.0857	0.1652	0	0.2122	0.0519	C_6
ENSSSCG00000038055	CORO1A	0.0000	0.0000	0.0352	0.0086	0.1576	0.8223	1	0.497	0.5381	0.4256	0.2028	C_16
ENSSSCG00000012920	CORO1B	0.0173	0.0000	0.2659	0.1827	0.4906	1	0.9511	0.4928	0.4842	0.5908	0.699	C_20
ENSSSCG00000009944	CORO1C	0.0700	0.3553	0	0.6206	0.8773	0.9733	1	0.6703	0.5646	0.7101	0.5377	C_5
ENSSSCG00000005375	CORO2A	0.1636	0.5017	0	0.2225	0.0716	0.5032	0.2391	0.415	0.4746	0.4279	1	C_22
ENSSSCG00000017792	CORO6	0.1133	0.0000	0.0488	1	0.2503	0.5451	0.1207	0.0272	0.0367	0.2303	0.1716	C_18
ENSSSCG00000018075	COX1	0.7576	0.5815	1	0.8909	0.6883	0.0707	0.2087	0.5075	0.4393	0.0312	0	C_11
ENSSSCG00000018023	COX10	0.7927	1.0000	0	0.1377	0.354	0.8454	0.5467	0.4529	0.9663	0.5982	0.256	C_33
ENSSSCG00000010541	COX15	0.8786	0.8683	0.9027	0.614	0.4951	1	0.792	0	0.4552	0.5962	0.3006	C_29
ENSSSCG00000002316	COX16	1.0000	0.8811	0.4124	0.2372	0.4798	0.4882	0.6759	0	0.3831	0.3916	0.1229	C_24
ENSSSCG00000011893	COX17	0.5808	1.0000	0.7987	0.8835	0.3277	0.0156	0	0.2163	0.418	0.0494	0.2807	C_11
ENSSSCG00000038964	COX19	1.0000	0.6761	0.1259	0.1403	0.2462	0.195	0.2233	0.3122	0.3088	0.2381	0	C_2
ENSSSCG00000018078	COX2	0.5528	0.4195	1	0.898	0.7395	0.4827	0.228	0	0.5308	0.1873	0.1316	C_29
ENSSSCG00000039618	COX20	0.0000	0.9086	0.5637	0.9549	0.7468	0.7369	0.9532	0.8668	1	0.8054	0.4618	C_4
ENSSSCG00000018082	COX3	0.7496	0.5991	0.9276	1	0.7445	0.1799	0.276	0.4929	0.4826	0	0.0813	C_11
ENSSSCG00000029034	COX4I1	0.7011	0.8320	0.8434	1	0.6148	0.2012	0.0513	0.4893	0.0837	0.1289	0	C_11
ENSSSCG00000024316	COX5A	0.4990	1.0000	0.8066	0.737	0.4744	0.1496	0.1252	0.4655	0.1689	0.0164	0	C_11
ENSSSCG00000036789	COX6A2	0.3931	0.3552	0.9205	0	0.2733	0.9074	1	0.6058	0.5541	0.7442	0.4575	C_14
ENSSSCG00000035612	COX6B2	0.0057	0.0000	0.12	0.0877	0.7878	0.708	0.98	1	0.9501	0.9441	0.6588	C_32
ENSSSCG00000037792	COX7A1	0.5385	1.0000	0.0281	0.4831	0.1293	0.6961	0.5284	0.4124	0.4344	0	0.2729	C_24
ENSSSCG00000008466	COX7A2L	0.6204	0.8968	0.1499	0.1099	0	0.4911	0.7259	0.8381	0.5066	0.895	1	C_26
ENSSSCG00000011700	CP	0.8671	0.5989	0.0204	1	0.2598	0.915	0.2075	0	0.5037	0.1393	0.4763	C_24
ENSSSCG00000016557	CPA1	0.0000	0.7628	0.0721	0.36	0.3011	0.3822	0.4044	0.0724	0.328	0.4815	1	C_22
ENSSSCG00000017799	CPD	1.0000	0.7143	0	0.2535	0.6956	0.4879	0.1925	0.4748	0.649	0.514	0.6966	C_17
ENSSSCG00000008854	CPE	0.0000	0.0129	0.1265	0.0326	0.5383	1	0.6829	0.5274	0.5686	0.3372	0.1981	C_31
ENSSSCG00000001808	CPEB1	1.0000	0.0258	0	0	0.2811	0.2249	0.2191	0.1911	0.0897	0.0744	0.0641	C_6
ENSSSCG00000038410	CPEB2	1.0000	0.5777	0.1023	0.0711	0.4487	0.1619	0	0.0939	0.1045	0.0181	0.0294	C_2
ENSSSCG00000010468	CPEB3	1.0000	0.6649	0.0259	0.1952	0.2338	0.4517	0.1056	0.0667	0.134	0	0.1811	C_2
ENSSSCG00000016981	CPEB4	1.0000	0.6300	0.3555	0	0.3022	0.0413	0.1135	0.2895	0.2635	0.2621	0.5237	C_34
ENSSSCG00000016618	CPED1	0.1544	0.3350	0	0.2196	0	0.5692	0.2118	0	0	0.2499	1	C_36
ENSSSCG00000016843	CPLANE1	1.0000	0.5750	0.0578	0	0.0894	0.1717	0.1661	0.2454	0.3132	0.5831	0.7703	C_34
ENSSSCG00000003473	CPLANE2	0.0963	0.0000	0.3651	0.1799	0	0.187	0.902	0.6201	0.5591	1	0.915	C_1
ENSSSCG00000037527	CPLX1	0.1870	0.0000	0.3467	0.1267	0.4186	0.6705	1	0.3172	0.7773	0.1062	0.0772	C_16
ENSSSCG00000023630	CPM	0.4463	0.3017	0.1154	0.5393	0.5208	0.2836	0.2974	0.519	0	0.3183	1	C_22
ENSSSCG00000010545	CPN1	0.1249	0.0000	0.6384	0.277	0.6584	1	0.1493	0.0156	0.3187	0.1073	0.867	C_9
ENSSSCG00000047420	CPNE1	0.4956	0.6419	0.4124	0.2981	0.1499	0.8001	0.5569	0	0.1109	0.4998	1	C_33
ENSSSCG00000021519	CPNE2	1.0000	0.4874	0.0466	0	0.0978	0.1659	0.1553	0.5172	0.3538	0.5819	0.394	C_10
ENSSSCG00000006135	CPNE3	0.3100	1.0000	0	0.3484	0.4493	0.6617	0.5588	0.3321	0.6005	0.6368	0.4846	C_33
ENSSSCG00000011178	CPNE4	0.0000	0.0285	0	0	0	0.0614	0.1864	0.5358	0.1572	1	0.3538	C_19
ENSSSCG00000000778	CPNE8	0.6875	1.0000	0.7459	0.2649	0	0.0915	0.3694	0.1232	0.3117	0.055	0.147	C_27
ENSSSCG00000011978	CPOX	0.7049	1.0000	0.1412	0.4213	0	0.2894	0.1845	0.1119	0.3735	0.1703	0.0819	C_7
ENSSSCG00000024206	CPPED1	0.7348	1.0000	0.9486	0.4903	0.3289	0.209	0.2249	0.1294	0	0.23	0.0531	C_27
ENSSSCG00000016159	CPS1	0.5849	1.0000	0.2331	0.2959	0.3349	0	0.0248	0.0365	0	0.0047	0.0212	C_7
ENSSSCG00000020799	CPSF3	0.0221	0.2807	0.3129	0.1022	0	0.8759	1	0.4284	0.5947	0.7572	0.7207	C_20
ENSSSCG00000026896	CPSF4	1.0000	0.7879	0.6682	0.799	0.3316	0.3363	0.6701	0	0.7197	0.5384	0.279	C_29
ENSSSCG00000038031	CPSF6	0.4312	0.0000	0.1193	0.1312	0.342	1	0.9072	0.1176	0.2973	0.693	0.4526	C_30
ENSSSCG00000012880	CPT1A	1.0000	0.5253	0.2759	0.2522	0.2952	0.2344	0.0304	0.0209	0.0796	0	0.027	C_2
ENSSSCG00000022364	CPT1B	0.0000	0.3043	0.5805	0.3522	0.6751	1	0.9964	0.5413	0.5285	0.6866	0.4927	C_14
ENSSSCG00000024872	CPT1C	0.0616	0.0368	0.0061	0	0.4899	1	0.814	0.2027	0.4577	0.2462	0.1698	C_30
ENSSSCG00000003851	CPT2	1.0000	0.8177	0.476	0	0.3199	0.7763	0.7304	0.2942	0.5464	0.6405	0.4346	C_33
ENSSSCG00000016688	CPVL	0.6057	0.2919	0.0982	0	0.2654	0.9633	1	0.4461	0.7105	0.6179	0.8688	C_21
ENSSSCG00000007170	CPXM1	0.0000	0.0577	0.2555	0.0213	0.3571	1	0.6926	0.4467	0.3162	0.3657	0.7791	C_20
ENSSSCG00000010728	CPXM2	0.2392	0.4768	0	0.1309	0.1464	1	0.7094	0.7539	0.8355	0.787	0.1157	C_16
ENSSSCG00000032151	CPZ	0.0621	0.0000	0.0524	0.1047	0.1098	0.2057	1	0.3634	0.1969	0.4625	0.5541	C_16
ENSSSCG00000021873	CRABP1	0.0000	0.0000	0.035	0.056	0.4097	0.3157	0.4638	0.6172	0.2744	0.2984	1	C_22
ENSSSCG00000006472	CRABP2	0.5731	0.6163	0.4773	0.4163	0.5957	0	0.6171	0.8863	0.6899	0.8451	1	C_26
ENSSSCG00000008903	KIAA1211	0.3384	0.7396	0.1365	0	0.1719	0.0581	0.1744	0.522	0.5208	0.6282	1	C_22
ENSSSCG00000000910	CRADD	0.3226	0.6707	0.2701	0.2517	0.1735	1	0.6686	0	0.4716	0.8423	0.6066	C_14
ENSSSCG00000008026	CRAMP1	1.0000	0.2461	0	0.3294	0.5336	0.3421	0.3946	0.2285	0.1452	0.1512	0.3783	C_10
ENSSSCG00000005671	CRAT	0.0464	0.1473	0	0.3272	0.6939	1	0.829	0.3767	0.6072	0.4904	0.361	C_31
ENSSSCG00000005584	CRB2	0.4511	0.2075	0.1016	0.0438	0	0.3008	0.2177	0.0953	0.3645	0.3439	1	C_22
ENSSSCG00000011530	CRBN	0.4333	0.6467	0.4597	0.9238	1	0.4418	0.84	0.3044	0.0832	0.2428	0	C_25
ENSSSCG00000034395	CREB1	0.4648	0.3342	0.0377	0	0.4357	0.5683	1	0.3222	0.5676	0.9394	0.6643	C_21
ENSSSCG00000005318	CREB3	0.0148	0.0000	0.2824	0.1118	0.6144	1	0.9658	0.7401	0.6893	0.6504	0.4518	C_32
ENSSSCG00000013263	CREB3L1	0.0216	0.0000	0	0.2469	0.0449	0	0.0631	0.2059	0.0295	0.1788	1	C_36
ENSSSCG00000016520	CREB3L2	0.0000	0.6844	0.0128	0.0262	0.4011	0.3801	0.2857	0.5944	0.281	0.2713	1	C_22
ENSSSCG00000013501	CREB3L3	1.0000	0.0771	0	0.0762	0	0	0	0.1208	0	0.2686	0.1731	C_6
ENSSSCG00000006560	CREB3L4	0.0000	0.0687	0.1907	0.2866	0.4068	1	0.9474	0.5793	0.3422	0.4302	0.4106	C_20
ENSSSCG00000016690	CREB5	0.4299	0.1558	0.0569	0.1593	1	0	0.0482	0.4641	0.1627	0.1726	0.5549	C_8
ENSSSCG00000007951	CREBBP	1.0000	0.8580	0.211	0	0.5257	0.2795	0.299	0.2249	0.3977	0.4226	0.4222	C_34
ENSSSCG00000034418	CREBL2	0.8470	1.0000	0.1464	0.3701	0.1652	0	0.0703	0.0407	0.1347	0.1495	0.3657	C_2
ENSSSCG00000016986	CREBRF	0.6530	0.8203	1	0.3849	0.5949	0.7916	0.8835	0	0.5814	0.8299	0.2844	C_25
ENSSSCG00000006308	CREG1	0.7510	1.0000	0.2324	0.1799	0.2819	0.0233	0.0298	0.4437	0.3061	0	0.1747	C_2
ENSSSCG00000011560	CRELD1	0.2137	0.0000	0.064	0.2406	0.7435	1	0.9454	0.5079	0.7498	0.7525	0.6685	C_5
ENSSSCG00000000981	CRELD2	0.0000	0.1424	0.059	0.3196	0.9585	1	0.8654	0.7529	0.3484	0.6162	0.4926	C_5
ENSSSCG00000011106	CREM	1.0000	0.4473	0.0851	0	0.4108	0.2994	0.3905	0.6454	0.0064	0.34	0.222	C_10
ENSSSCG00000001672	CRIP3	0.2353	0.1227	0	0.3139	0.5219	0.721	0.9487	0.3675	0.9815	1	0.6242	C_32
ENSSSCG00000006171	CRISPLD1	0.0228	0.0232	0	0.0211	0.3732	0.1898	0.7652	0.2927	0.3295	0.5323	1	C_22
ENSSSCG00000038989	CRK	0.8593	1.0000	0.3749	0.7156	0.7181	0	0.076	0.796	0.696	0.431	0.7186	C_17
ENSSSCG00000010095	CRKL	1.0000	0.4770	0	0.0579	0.2705	0.3022	0.3613	0.0397	0.2045	0.0458	0.0779	C_10
ENSSSCG00000022896	CRMP1	0.0352	0.0000	0.0083	0.0073	0.2521	0.7416	0.7414	0.3751	1	0.8543	0.9844	C_1
ENSSSCG00000006604	CRNN	0.1979	0.3157	0	0.3823	0.4812	0.6982	0.1421	1	0.2004	0.1965	0.2516	C_12
ENSSSCG00000003478	CROCC	0.0000	0.1414	0.1934	0.3262	1	0.8012	0.934	0.5692	0.5136	0.5484	0.3825	C_31
ENSSSCG00000015391	CROT	1.0000	0.2924	0	0.1258	0.0696	0.0224	0.2666	0.2814	0.2477	0.3677	0.3429	C_10
ENSSSCG00000006403	CRP	0.1642	1.0000	0.4367	0.5535	0.0525	0	0.0757	0.0278	0.204	0.0541	0.0469	C_7
ENSSSCG00000015358	CRPPA	0.7365	0.2155	0.1267	0	0.3004	1	0.5885	0.2426	0.1911	0.1797	0.6877	C_28
ENSSSCG00000039054	CRTAP	0.2036	0.0000	0.2208	0.7098	0.6477	1	0.7305	0.8967	0.5629	0.5916	0.7903	C_5
ENSSSCG00000034090	CRTC3	0.3239	0.2429	0	0.1749	0.8999	1	0.5074	0.148	0.3816	0.1413	0.1173	C_31
ENSSSCG00000036724	CRYAB	0.0100	0.0153	0.0776	0.0029	0.7443	0.0463	0.1796	1	0	0.0626	0.1703	C_12
ENSSSCG00000009268	CRYL1	0.4693	0.1311	0.0262	0	0.1666	0.445	1	0.6033	0.4245	0.6033	0.522	C_16
ENSSSCG00000007849	CRYM	0.2818	0.0000	0.1698	0.2839	0.8866	0.4534	0.7489	1	0.3893	0.7568	0.454	C_5
ENSSSCG00000003780	CRYZ	0.0000	0.4049	1	0.5714	0.6344	0.9389	0.7039	0.2983	0.3635	0.3784	0.4543	C_14
ENSSSCG00000035686	CS	1.0000	0.9391	0.8031	0.9494	0.1078	0.0903	0.0966	0	0.1003	0.0224	0.0516	C_11
ENSSSCG00000000062	CSDC2	0.7853	1.0000	0.9541	0.74	0.1016	0.1059	0.1478	0.0587	0.0409	0.0181	0	C_27
ENSSSCG00000006752	CSDE1	0.5080	0.6434	0	0.1402	0.1865	0.3336	0.3558	0.4597	0.673	0.5423	1	C_26
ENSSSCG00000025534	CSE1L	0.0000	0.3153	0.4852	0.483	0.5603	1	0.8602	0.6883	0.8777	0.8104	0.8518	C_4
ENSSSCG00000037449	CSF1	0.1980	0.0000	0	0.0392	0	0	0.0303	1	0	0.0598	0.4944	C_12
ENSSSCG00000010200	CSGALNACT2	1.0000	0.6137	0.1355	0.449	0.7755	0.3776	0.3375	0.1249	0.11	0	0.0982	C_11
ENSSSCG00000001900	CSK	1.0000	0.6133	0.3489	0.1783	0	0.2539	0.5757	0.5283	0.7303	0.8054	0.5938	C_26
ENSSSCG00000027847	CSKMT	0.6715	0.3246	0	0.7154	0.2221	0.3583	0.5957	1	0.9334	0.2603	0.2875	C_17
ENSSSCG00000031031	CSMD3	1.0000	0.0880	0	0	0.3353	0.5159	0.4085	0.0589	0.0185	0.2593	0.0791	C_10
ENSSSCG00000014435	CSNK1A1	1.0000	0.4902	0.1802	0.1779	0.3842	0.3271	0.2644	0	0.0988	0.1483	0.2164	C_10
ENSSSCG00000035852	CSNK1D	1.0000	0.7468	0.1419	0	0.7462	0.0561	0.5141	0.3007	0.0972	0.1029	0.3655	C_10
ENSSSCG00000004558	CSNK1G1	1.0000	0.4803	0.1296	0	0.3871	0.9504	0.6341	0.7456	0.5473	0.6818	0.5705	C_21
ENSSSCG00000013445	CSNK1G2	1.0000	0.7410	0.3184	0	0.1766	0.0506	0.4364	0.3456	0.5039	0.518	0.6251	C_34
ENSSSCG00000014240	CSNK1G3	1.0000	0.4025	0	0.0037	0.4132	0.7156	0.6251	0.3883	0.6074	0.6559	0.6024	C_28
ENSSSCG00000002804	CSNK2A2	1.0000	0.6399	0	0.0317	0.1453	0.1395	0.3966	0.2536	0.5404	0.3685	0.2336	C_10
ENSSSCG00000039224	CSPG5	0.5537	0.9089	0.3251	0	0.0327	0.6028	0.7548	0.659	0.9478	0.9492	1	C_33
ENSSSCG00000006202	CSPP1	1.0000	0.4263	0.0768	0.3704	0	0.633	0.5826	0.2729	0.5347	0.3246	0.4971	C_28
ENSSSCG00000011264	CSRNP1	1.0000	0.5628	0.5005	0.4487	0.5915	0.0981	0.1988	0.2484	0	0.1069	0.1439	C_11
ENSSSCG00000020976	CSRP1	0.8542	1.0000	0.0345	0.1515	0.13	0.2923	0	0.5249	0.167	0.3275	0.4164	C_34
ENSSSCG00000000951	CSRP2	0.1101	0.0466	0.1073	0	0.8099	0.5046	0.8441	0.8278	0.5677	0.9024	1	C_32
ENSSSCG00000037360	CST3	0.0000	0.1771	0.3807	0.3443	0.3838	0.2304	0.2637	0.2843	0.0492	0.56	1	C_22
ENSSSCG00000012960	CST6	0.2335	0.9917	0.7418	0.1655	0.8991	0.0265	0.1083	0	0.3567	0.2629	1	C_35
ENSSSCG00000028871	CSTA	0.2285	0.2068	0.0267	0.1416	0.0512	0	0.075	0.0044	0.1951	0.1075	1	C_36
ENSSSCG00000027357	CSTB	0.0000	0.7468	1	0.6588	0.7108	0.309	0.3029	0.5141	0.0631	0.3526	0.3909	C_35
ENSSSCG00000007494	CSTF1	1.0000	0.7156	0.2488	0.4873	0.4893	0.9387	0.903	0.0311	0.5181	0.5655	0	C_3
ENSSSCG00000010430	CSTF2T	1.0000	0.7868	0	0.4876	0.3361	0.6451	0.786	0.3458	0.9097	0.4127	0.6297	C_28
ENSSSCG00000040954	CSTF3	0.4512	0.3395	0.6128	0.0748	0.214	0.705	1	0	0.4665	0.5694	0.4127	C_14
ENSSSCG00000031302	CTBP1	0.6434	0.6945	0	0.0899	0.4241	0.5058	0.6822	0.4653	0.9001	0.7989	1	C_26
ENSSSCG00000010739	CTBP2	0.3575	0.1500	0.1744	0.8077	0.8401	1	0.8551	0.2748	0.711	0.4648	0	C_13
ENSSSCG00000003758	CTBS	0.5815	0.1547	0	0.4746	0.0958	0.0745	0.0284	0.0128	0.7546	0.449	1	C_22
ENSSSCG00000024253	CTCF	1.0000	0.4979	0.33	0.0552	0.3746	0.5178	0.6114	0	0.845	0.4491	0.489	C_28
ENSSSCG00000017935	CTDNEP1	1.0000	0.5036	0.1122	0	0.0669	0.3001	0.2188	0.3043	0.4147	0.3357	0.352	C_10
ENSSSCG00000005787	CTDP1	1.0000	0.2358	0	0.0263	0.239	0.3866	0.3393	0.252	0.3539	0.1844	0.3135	C_10
ENSSSCG00000036938	CTDSP1	1.0000	0.5682	0	0.3407	0.0866	0.0683	0.0041	0.0977	0.3556	0.1835	0.7445	C_34
ENSSSCG00000031707	CTDSP2	0.6712	0.4974	0.1501	0	0.3305	0.3317	0.475	0.2807	0.6034	0.6731	1	C_26
ENSSSCG00000035827	CTDSPL2	0.7958	0.3499	0.076	0	0.6223	0.4904	0.4759	0.6388	0.6268	0.4943	1	C_26
ENSSSCG00000003789	CTH	0.0000	0.4404	0.4761	1	0.5301	0.718	0.65	0.3889	0.2812	0.4708	0.4277	C_13
ENSSSCG00000006051	CTHRC1	0.0101	0.0273	0	0.0005	0.1386	0.2796	0.4708	0.5255	0.367	0.3253	1	C_22
ENSSSCG00000036480	CTNNA3	0.3149	0.3724	1	0.0153	0	0	0.0122	0.1599	0.05	0.1006	0.0611	C_27
ENSSSCG00000011274	CTNNB1	0.3249	0.4103	0.2181	0	0.3047	0.628	0.681	0.817	0.8123	0.941	1	C_1
ENSSSCG00000036868	CTNNBIP1	0.0528	0.0000	0.1268	0.274	0.4304	0.2036	1	0.5803	0.481	0.7671	0.5509	C_1
ENSSSCG00000013174	CTNND1	1.0000	0.8009	0.2774	0.507	0.5873	0.359	0.3896	0	0.3228	0.2495	0.1476	C_11
ENSSSCG00000016780	CTNND2	0.0256	0.0978	0	0.4571	0.347	1	0.4679	0.1922	0.424	0.4065	0.5815	C_20
ENSSSCG00000003973	CTPS1	1.0000	0.4606	0.5668	0.1653	0.1973	0.9079	0.6652	0.1361	0.5026	0.4342	0	C_24
ENSSSCG00000003458	CTRC	0.3460	0.5685	0.6949	0.247	0.6719	0	0.6457	0.149	0.7454	0.6458	1	C_35
ENSSSCG00000007431	CTSA	0.0000	0.2804	0.6437	0.6243	0.4181	1	0.3176	0.0297	0.5381	0.3816	0.2986	C_13
ENSSSCG00000023666	CTSB	0.1259	0.0000	0.1777	0.5296	0.9833	0.9643	0.7969	0.6263	0.6186	0.8263	1	C_5
ENSSSCG00000014924	CTSC	0.1609	0.3002	0.8195	1	0.8394	0.9916	0.9167	0.3975	0.5222	0.21	0	C_13
ENSSSCG00000040793	CTSD	0.3642	1.0000	0.839	0.5293	0.5546	0.4551	0.2674	0.0232	0	0.189	0.1882	C_27
ENSSSCG00000038918	CTSF	0.2690	0.1317	0.0603	0	0.0005	0.6458	0.6357	0.6191	0.4046	1	0.8286	C_1
ENSSSCG00000001770	CTSH	0.0000	0.6663	0.3691	0.0712	1	0.3421	0.9497	0.822	0.827	0.9934	0.5818	C_32
ENSSSCG00000010948	CTSL	0.1902	0.6329	1	0.8149	0.5514	0	0.2548	0.7123	0.5376	0.7392	0.7734	C_35
ENSSSCG00000008867	CTSO	0.0000	0.0251	0.0067	0	0.1229	0.2946	0.572	0.5878	0.8473	1	0.8196	C_1
ENSSSCG00000006648	CTSS	0.2051	0.0000	1	0.3251	0.4785	0.1459	0.4045	0.1248	0.0185	0.2652	0.1106	C_27
ENSSSCG00000011171	CTSV	0.3930	0.7852	0.0504	0	0.5643	0.4259	0.4968	0.804	0.7918	0.7707	1	C_26
ENSSSCG00000012970	CTSW	0.1633	0.2210	0.0579	0.2532	1	0.0479	0.2506	0.1887	0.2407	0.4663	0	C_8
ENSSSCG00000007522	CTSZ	1.0000	0.3247	0.0279	0.4224	0.6516	0.203	0.6144	0	0.6048	0.1047	0.0741	C_10
ENSSSCG00000031769	CTTN	0.8375	1.0000	0.3528	0	0.1864	0.8124	0.7954	0.2218	0.4747	0.4475	0.3408	C_33
ENSSSCG00000016625	CTTNBP2	0.2349	0.1327	0.1467	0.0643	0.3777	0.5744	0.7397	0	0.5878	1	0.676	C_20
ENSSSCG00000033920	CTU2	0.4915	0.1128	0	0.2033	0.4616	1	0.7746	0.0538	0.3151	0.4214	0.0861	C_30
ENSSSCG00000011030	-	1.0000	0.3647	0.2797	0	0.4115	0	0.0897	0.1614	0.0724	0.0671	0.1763	C_6
ENSSSCG00000017624	CUEDC1	0.0249	0.0682	0	0.045	0.2116	0.0847	0.0094	0.2733	0.6357	0.2956	1	C_22
ENSSSCG00000033359	CUEDC2	0.0000	0.1603	0.4058	0.499	0.4963	0.9951	1	0.8683	0.6715	0.9617	0.9875	C_4
ENSSSCG00000015455	CUL1	0.5696	0.6190	1	0.6461	0.292	0.1533	0.229	0	0.202	0.1602	0.1746	C_27
ENSSSCG00000011104	CUL2	1.0000	0.7541	0.2044	0	0.0784	0.7704	0.4208	0.2414	0.2232	0.3357	0.4744	C_24
ENSSSCG00000016234	CUL3	1.0000	0.9434	0	0.2313	0.6809	0.1565	0.6387	0.3194	0.6209	0.3718	0.3894	C_34
ENSSSCG00000009556	CUL4A	1.0000	0.6429	0.2089	0	0.5527	0.0922	0.4174	0.3017	0.6537	0.3581	0.6113	C_34
ENSSSCG00000029198	CUL5	0.6356	0.6873	0.3294	0.1437	0.1891	0.8438	1	0.3657	0.221	0.6283	0	C_3
ENSSSCG00000001657	CUL7	0.1197	0.0356	0.0578	0.0069	0	0.2028	0.4081	0.3123	0.2794	0.5457	1	C_22
ENSSSCG00000030196	CUL9	0.0000	0.0980	0.2883	0.6956	0.4315	0.9146	0.8305	0.8866	0.8277	0.8635	1	C_5
ENSSSCG00000001512	CUTA	0.2683	0.6403	1	0.6048	0	0.217	0.4802	0.457	0.4132	0.757	0.3434	C_35
ENSSSCG00000007681	CUX1	0.2341	0.2938	0	0.6459	0.7138	0.6875	0.2621	0.3542	1	0.6231	0.8634	C_5
ENSSSCG00000009831	CUX2	1.0000	0.1882	0.2123	0.0274	0.2681	0.1523	0.0455	0.0816	0.2096	0.35	0	C_6
ENSSSCG00000016008	CWC22	1.0000	0.5512	0.1035	0	0.4034	0.3628	0.6794	0.5206	0.6596	0.5329	0.627	C_28
ENSSSCG00000021478	CWC25	1.0000	0.6202	0.2122	0	0.5141	0.5241	0.5676	0.0829	0.3975	0.7743	0.3944	C_28
ENSSSCG00000016942	CWC27	0.6068	0.4355	0	0.2959	0.5851	0.5506	0.8662	0.6573	0.9169	1	0.9921	C_21
ENSSSCG00000010550	CWF19L1	1.0000	0.7250	0.2868	0.9708	0.5383	0.3419	0	0.2413	0.7384	0.3972	0.8732	C_17
ENSSSCG00000028201	CWF19L2	1.0000	0.9402	0	0.9482	0.6596	0.6786	0.4181	0.6089	0.5634	0.2497	0.8878	C_17
ENSSSCG00000032702	-	0.2160	0.0000	0.0501	0.9249	0.768	1	0.8773	0.5621	0.5494	0.7688	0.6827	C_5
ENSSSCG00000034973	CXCL12	0.0477	0.0000	0	0	0.0602	0.1305	0.2747	0.1741	0.2579	0.5307	1	C_22
ENSSSCG00000014310	CXCL14	0.1363	0.2528	0.1754	0.0987	0.2784	0.1751	0.0181	0.0655	0	0.3745	1	C_36
ENSSSCG00000008953	CXCL8	0.0000	0.0000	0	0.0157	1	0	0.1601	0.0752	0.0475	0.0523	0	C_8
ENSSSCG00000039416	CXCR4	1.0000	0.8689	0.8567	0.5589	0.4321	0	0.3809	0.8608	0.154	0.7307	0.999	C_35
ENSSSCG00000015098	CXCR5	0.5488	0.2555	0	0.4344	0.0788	0.1797	0.2179	0.1001	0.4279	0.1557	1	C_22
ENSSSCG00000004517	CXXC1	0.5482	0.0690	0.0681	0	0.4516	1	0.744	0.0175	0.3509	0.5878	0.5826	C_20
ENSSSCG00000025621	CXXC4	0.0440	0.0375	0	0	1	0	0.2894	0.0984	0.3719	0.414	0.7547	C_8
ENSSSCG00000037898	CXXC5	0.0335	0.1615	0.1334	0	0.7908	1	0.9559	0.3527	0.8709	0.8509	0.6869	C_32
ENSSSCG00000017297	CYB561	0.1399	0.0000	0.1152	0.064	0.5964	1	0.9818	0.26	0.5772	0.3272	0.1236	C_31
ENSSSCG00000006827	CYB561D1	1.0000	0.6488	0.5767	0.1521	0.3954	0.3459	0.3611	0.0699	0.1668	0.3231	0	C_2
ENSSSCG00000011410	CYB561D2	0.0000	0.3857	0.4994	0.3609	0.5698	1	0.9531	0.2779	0.6863	0.6684	0.4239	C_14
ENSSSCG00000004875	CYB5A	0.0000	0.8770	0.2371	0.1434	0.6062	0.9401	1	0.4004	0.6501	0.473	0.5902	C_14
ENSSSCG00000033944	CYB5B	0.2374	0.0000	0.4085	1	0.8009	0.5761	0.8983	0.297	0.2375	0.6615	0.4578	C_13
ENSSSCG00000000038	CYB5R3	0.8127	0.7063	0	0.6688	0.6207	0.6618	0.5858	0.6811	0.9626	0.5966	1	C_17
ENSSSCG00000022994	CYB5R4	1.0000	0.8160	0.169	0.1263	0	0.4083	0.3661	0.3924	0.2369	0.4721	0.4957	C_34
ENSSSCG00000031493	CYBA	0.0049	0.0000	0.0848	0.0115	0.4003	0.8976	1	0.8231	0.8483	0.9798	0.7789	C_32
ENSSSCG00000017127	CYBC1	0.5428	0.0899	0.1871	0	0.4131	0.4771	1	0.849	0.3903	0.8328	0.9023	C_1
ENSSSCG00000025049	CYBRD1	0.2758	0.5540	0.3704	0.6965	1	0.7316	0.172	0.1051	0.3512	0.0737	0	C_23
ENSSSCG00000031918	CYC1	0.2987	1.0000	0.8747	0.8109	0.6157	0.5815	0.487	0.5637	0.5305	0.299	0	C_25
ENSSSCG00000016714	CYCS	0.8457	1.0000	0.9186	0.8417	0.6077	0.1565	0.1646	0.6715	0.3977	0.2332	0	C_11
ENSSSCG00000017054	CYFIP2	0.1497	0.0094	0	0.0039	0.4829	1	0.5325	0.2333	0.5275	0.4573	0.2202	C_30
ENSSSCG00000027076	CYHR1	0.1631	0.0481	0	0.1741	0.3158	1	0.7402	0.3006	0.399	0.6086	0.3993	C_20
ENSSSCG00000040286	CYLD	0.5290	1.0000	0.1495	0.5905	0.555	0	0.2966	0.508	0.104	0.1897	0.1527	C_11
ENSSSCG00000025273	CYP11A1	0.0113	0.0148	0	0.1588	1	0.3559	0.049	0.0646	0.9896	0.2292	0.117	C_15
ENSSSCG00000010591	CYP17A1	0.0000	0.0000	0	0.0497	0.2865	0.1124	0.5161	0.1532	0.7311	0.0559	1	C_22
ENSSSCG00000030168	CYP19A1	0.0000	0.0678	0.0024	0.0235	0.2576	0.0715	0.2885	0.0764	0.2532	0.0343	1	C_36
ENSSSCG00000001906	CYP1A1	0.0000	0.0092	0	0	1	0	0.0487	0.1057	0	0	0.0139	C_8
ENSSSCG00000016118	CYP20A1	0.2865	0.3061	0.0421	0	0.6621	1	0.7298	0.4801	0.3592	0.5646	0.3927	C_31
ENSSSCG00000010475	CYP26A1	0.3000	0.0459	0	0.1387	0.0487	0.0587	0.0042	1	0.286	0.4538	0.5819	C_12
ENSSSCG00000008311	CYP26B1	1.0000	0.4339	0.0989	0.1202	0	0.0622	0.0298	0.2327	0.1733	0.0312	0.101	C_6
ENSSSCG00000035347	CYP2C42	0.3647	0.4012	0.4148	1	0.2491	0.2082	0.1084	0.0425	0.0456	0.1662	0	C_18
ENSSSCG00000000046	CYP2D25	0.1420	0.9719	0.9554	1	0.4824	0.5726	0.9991	0.1642	0.1349	0.2147	0	C_25
ENSSSCG00000010780	CYP2E1	0.1697	0.3173	0.8257	1	0.5432	0.7763	0.8871	0.0472	0	0.4334	0.3226	C_13
ENSSSCG00000003825	CYP2J34	0.3106	0.1221	0	0.5548	0.5574	0.2243	0.6601	0.7741	0.5063	1	0.4662	C_1
ENSSSCG00000013389	CYP2R1	0.3794	0.8688	0.9809	0.6664	0.3336	1	0.6879	0.0028	0.1671	0	0.1754	C_29
ENSSSCG00000032803	CYP2S1	0.0250	0.5475	0.3522	1	0.9687	0.5185	0.5474	0.1464	0.303	0.1952	0	C_13
ENSSSCG00000023320	CYP3A29	1.0000	0.1609	0.0162	0	0.1598	0.1738	0.0172	0.3844	0.092	0.1946	0.355	C_6
ENSSSCG00000003894	CYP4B1	0.0245	0.0519	0.1783	1	0.2259	0	0.0266	0	0.1156	0.0085	0.0041	C_18
ENSSSCG00000023607	CYP4F22	1.0000	0.1110	0.3829	0.1356	0.117	0	0.0312	0.0954	0.0949	0	0	C_6
ENSSSCG00000015311	CYP51A1	0.0285	0.0000	0.0311	0.1812	0.4825	0.5916	1	0.8331	0.7499	0.8923	0.9226	C_32
ENSSSCG00000022092	CYP7B1	0.0000	0.3360	0.416	0.0656	0.6414	0.8621	0.8708	1	0.7162	0.8359	0.7887	C_32
ENSSSCG00000018094	CYTB	0.7423	0.5643	1	0.9528	0.6908	0.2152	0.191	0.3795	0.3627	0	0.1052	C_11
ENSSSCG00000003136	-	0.2715	0.3569	0.1418	0.114	0.5231	1	0.7084	0.6267	0	0.4391	0.5752	C_20
ENSSSCG00000034768	CYTH3	0.6749	0.6446	0	0.2165	1	0.5411	0.4964	0.7214	0.268	0.1301	0.5449	C_17
ENSSSCG00000037935	CYYR1	0.0000	0.0000	0	0.0093	0.0626	0.1769	0.3049	0.3506	0.377	0.8455	1	C_22
ENSSSCG00000003850	CZIB	0.0000	0.4333	0.6644	0.7728	0.37	0.4913	0.8148	0.7242	0.3058	0.8856	1	C_35
ENSSSCG00000005078	DAAM1	1.0000	0.1156	0	0.3889	0.1639	0.3592	0.513	0.7848	0.4588	0.6291	0.5961	C_26
ENSSSCG00000003833	DAB1	0.0773	0.0000	0.0234	0.0992	0.1765	1	0.5819	0.1742	0.1916	0.1931	0.2031	C_9
ENSSSCG00000016857	DAB2	0.5298	1.0000	0.5388	0.2906	0.4776	0	0.037	0.3567	0.276	0.1591	0.5347	C_7
ENSSSCG00000005524	DAB2IP	1.0000	0.1844	0	0.163	0.6523	0.4371	0.3409	0.2844	0.3459	0.2996	0.3974	C_10
ENSSSCG00000009457	DACH1	0.0000	0.0000	0	0.0067	0	0.4803	0.5763	0.3171	0.4356	0.4173	1	C_22
ENSSSCG00000031856	DACT1	0.2763	0.0000	0.0353	0.1301	0.4645	0.3013	0.479	0.7425	0.6394	1	0.8113	C_1
ENSSSCG00000031703	DACT2	0.0342	0.0000	0	0.2776	0.2194	0.2527	0.1181	0.249	0.445	0.3618	1	C_22
ENSSSCG00000022280	DACT3	0.0566	0.0604	0	0.1354	0.8563	0.213	0.9338	0.2692	0.7583	0.5756	1	C_1
ENSSSCG00000002050	DAD1	0.0000	0.3322	0.8075	0.9156	0.7453	0.8228	0.8308	0.4771	0.8336	1	0.7766	C_4
ENSSSCG00000034357	DAG1	1.0000	0.9663	0	0.2354	0.6486	0.6736	0.7144	0.3331	0.7505	0.6475	0.8355	C_21
ENSSSCG00000011370	DALRD3	0.0000	0.1522	0.243	0.4395	0.5771	1	0.9329	0.4976	0.8012	0.951	0.8003	C_5
ENSSSCG00000006507	DAP3	0.0000	0.2491	0.4419	0.5658	0.4955	1	0.9473	0.2968	0.3172	0.5189	0.0559	C_13
ENSSSCG00000010949	DAPK1	0.0780	0.0985	0.0754	0	0.5066	0.3959	0.4485	0.5958	0.5569	0.6095	1	C_1
ENSSSCG00000032170	DAPK3	0.9422	0.5758	0.0824	0.0541	1	0.43	0.1495	0.2656	0.0068	0	0.6316	C_10
ENSSSCG00000015879	DAPL1	0.9026	0.4011	0.2117	0.2659	0.1186	0	0	0.7914	0	1	0.4612	C_19
ENSSSCG00000039327	DAPP1	0.5827	1.0000	0.074	0	0.1375	0	0.1087	0.0338	0.1951	0.4369	0.1997	C_7
ENSSSCG00000015689	DARS	0.3859	1.0000	0.5629	0.3342	0.1297	0.2701	0.1066	0.2596	0	0.3514	0.192	C_7
ENSSSCG00000015492	DARS2	0.0000	1.0000	0.6899	0.0943	0.7786	0.364	0.4865	0.128	0.1927	0.1426	0.0455	C_27
ENSSSCG00000001509	DAXX	1.0000	0.4082	0.3359	0.154	0.3504	0	0.4507	0.2253	0.4154	0.3993	0.4293	C_10
ENSSSCG00000013427	DAZAP1	0.4951	0.4439	0	0.1489	0.2448	0.939	0.8437	0.3928	0.6731	0.9701	1	C_21
ENSSSCG00000005742	DBH	0.0442	0.0000	0	0	0	0	0.0543	0	0.311	0.0722	1	C_36
ENSSSCG00000032213	DBI	0.0000	0.5761	0.7613	0.5371	0.6133	0.3565	0.6326	1	0.8719	0.8386	0.7658	C_4
ENSSSCG00000040706	DBN1	0.5640	0.2275	0	0.5764	0.7695	1	0.9595	0.7045	0.9366	0.9451	0.9149	C_5
ENSSSCG00000033586	DBNDD2	0.0814	0.1035	0.4722	0	0.6587	0.7916	1	0.2975	0.3106	0.3928	0.1819	C_31
ENSSSCG00000016721	DBNL	0.0000	0.3693	0.2337	0.5569	0.1942	0.8929	1	0.522	0.8019	0.8522	0.2162	C_14
ENSSSCG00000003148	DBP	0.4835	0.3599	0	0.0494	0.4242	0.3198	1	0.3828	0.3674	0.51	0.3588	C_16
ENSSSCG00000013350	DBX1	0.6452	0.0000	0.0499	0	1	0	0.5518	0.1524	0.2075	0.0851	0	C_8
ENSSSCG00000011417	DCAF1	1.0000	0.8312	0.0916	0.3249	0	0.6174	0.2972	0.099	0.6796	0.2353	0.476	C_24
ENSSSCG00000005356	DCAF10	0.3225	1.0000	0.228	0	0.7775	0.9792	0.8999	0.6737	0.7106	0.7574	0.9465	C_21
ENSSSCG00000024384	DCAF12	1.0000	0.4791	0.0508	0	0.4152	0.2725	0.4153	0.8028	0.4202	0.7096	0.7314	C_26
ENSSSCG00000006048	DCAF13	1.0000	0.5496	0.0401	0	0.1865	0.1548	0.6692	0.3032	0.1533	0.4926	0.1925	C_10
ENSSSCG00000039701	DCAF5	1.0000	0.3124	0.1605	0	0.3465	0.1988	0.115	0.0014	0.025	0.0452	0.2572	C_6
ENSSSCG00000006303	DCAF6	0.4464	0.0000	0.4606	0.1714	0.5647	1	0.737	0.3414	0.2137	0.344	0.342	C_30
ENSSSCG00000006388	DCAF8	0.2655	0.3938	0.2377	0	0.1996	1	0.8662	0.2352	0.349	0.859	0.5494	C_20
ENSSSCG00000017340	DCAKD	0.0438	0.3769	0.2333	0.0123	0.3137	0	0.3867	0.3046	0.3725	0.7417	1	C_22
ENSSSCG00000004254	DCBLD1	1.0000	0.4187	0	0.0538	0.5622	0.3887	0.1446	0.0892	0.3001	0.4147	0.3538	C_10
ENSSSCG00000011977	DCBLD2	0.2335	0.0255	0	0.3137	0.6489	0.7655	0.8781	1	0.9175	0.9157	0.9408	C_32
ENSSSCG00000040836	DCC	1.0000	0.1825	0	0	0	0	0.0062	0	0.0401	0.0889	0.154	C_6
ENSSSCG00000001085	DCDC2	1.0000	0.4898	0	0	0	0	0.0239	0.0204	0.0375	0	0.0079	C_6
ENSSSCG00000029189	DCHS1	0.1068	0.0113	0.025	0	0.1884	0.178	0.1483	0.2874	0.1101	0.3288	1	C_36
ENSSSCG00000033919	DCLK1	1.0000	0.1873	0.0053	0	0.4906	0.3209	0.351	0.9808	0.9456	0.8478	0.7429	C_26
ENSSSCG00000009023	DCLK2	1.0000	0.0656	0.0221	0.0572	0.1101	0	0.0706	0.0857	0.1133	0.3102	0.4338	C_6
ENSSSCG00000011241	DCLK3	1.0000	0.9540	0	0	0	0	0.1467	0.1263	0	0.0114	0	C_2
ENSSSCG00000006761	DCLRE1B	1.0000	0.5273	0	0.2478	0.4473	0.3642	0.2325	0.295	0.1203	0.1603	0.2695	C_10
ENSSSCG00000000915	DCN	0.0417	0.0132	0.0571	0.0241	0.1209	0	0.0979	0.0602	0.0182	0.0972	1	C_36
ENSSSCG00000022616	DCP1A	0.7684	0.6175	0.6257	0	0.7384	1	0.7417	0.6023	0.4855	0.7541	0.6436	C_33
ENSSSCG00000015231	DCPS	0.0000	0.3117	0.363	0.4127	0.531	0.8429	0.9221	0.7396	0.6775	1	0.83	C_32
ENSSSCG00000009490	DCT	0.2980	0.0000	0.0214	0.0095	0.1527	1	0.9213	0.1294	0.4127	0.3203	0.5132	C_30
ENSSSCG00000000444	DCTN2	0.0000	0.5368	0.1881	0.4629	0.0401	1	0.9013	0.701	0.5423	0.9212	0.8725	C_14
ENSSSCG00000010972	DCTN3	0.1330	0.6509	0.3503	0.1977	0	0.7697	0.9463	0.8718	0.6488	1	0.935	C_32
ENSSSCG00000038895	DCTN6	0.0751	0.3212	0	0.4261	0.6649	1	0.9386	0.4844	0.5007	0.8918	0.587	C_5
ENSSSCG00000007795	DCTPP1	0.0000	0.0281	0.3488	0.4619	0.3218	0.9296	1	0.8509	0.9399	0.9457	0.617	C_32
ENSSSCG00000007854	DCUN1D3	1.0000	0.4634	0.377	0.2837	0.4397	0.1404	0.2671	0.095	0.3175	0	0.0735	C_2
ENSSSCG00000008831	DCUN1D4	1.0000	0.3676	0	0.4725	0.4221	0.8164	0.9088	0.3424	0.5648	0.7224	0.7398	C_21
ENSSSCG00000014989	DCUN1D5	0.7885	0.0628	0	0.3169	0.8925	0.9585	1	0.6937	0.7092	0.8342	0.4375	C_21
ENSSSCG00000039873	DCXR	0.0000	0.1228	0.6179	0.6613	0.5186	0.9756	0.7433	0.6201	1	0.636	0.83	C_4
ENSSSCG00000031251	DDA1	1.0000	0.4692	0.2161	0	0.5389	0.8967	0.6468	0.5066	0.3124	0.6401	0.3319	C_28
ENSSSCG00000040735	DDAH1	0.4506	0.0000	0	0	0	0	0.2597	0.1894	0.4371	0.4601	1	C_22
ENSSSCG00000038514	DDAH2	0.0048	0.0684	0	0.1606	0.1868	0.3728	0.3407	0.4189	0.2872	0.4903	1	C_22
ENSSSCG00000013094	DDB1	1.0000	0.2763	0	0.3761	0.3473	0.7203	0.5237	0.6082	0.7662	0.4289	0.83	C_28
ENSSSCG00000013243	DDB2	0.3096	0.0998	0	0.2655	0.4651	1	0.9875	0.9488	0.7572	0.9576	0.8707	C_32
ENSSSCG00000022009	DDC	0.0371	0.8536	0.6788	0.1472	0.8292	0	0.0257	0.479	0.2951	0.0983	1	C_35
ENSSSCG00000005043	DDHD1	1.0000	0.7066	0	0.2146	0.4926	0.3784	0.5688	0.4128	0.4539	0.4094	0.2484	C_28
ENSSSCG00000014898	DDIAS	0.9736	0.4845	0.2426	0.3717	0.9578	1	0.7018	0.5555	0.3658	0.3318	0	C_3
ENSSSCG00000044553	DDIT3	0.0528	0.1985	0.5341	0.2606	1	0.3929	0.5086	0.5126	0	0.1916	0.3829	C_8
ENSSSCG00000031888	DDIT4	0.0000	0.2197	0.0879	0.2954	0.688	0.3592	0.6329	0.8857	0.147	0.7476	1	C_1
ENSSSCG00000003505	DDOST	0.0000	0.3402	0.5401	0.5042	0.8682	0.7887	0.7835	1	0.8348	0.9116	0.8713	C_4
ENSSSCG00000001382	DDR1	0.2156	0.2052	0.0435	0	0.3394	0.0196	0.5828	0.7073	1	0.8885	0.9111	C_1
ENSSSCG00000006338	DDR2	0.0000	0.0325	0.0274	0.2297	0.6038	1	0.5511	0.9197	0.18	0.3949	0.8831	C_20
ENSSSCG00000007160	DDRGK1	0.0000	0.4871	0.7042	0.7894	0.6696	1	0.9637	0.7587	0.8213	0.7821	0.4297	C_4
ENSSSCG00000008619	DDX1	0.9667	0.3206	0	0.7526	0.7932	0.5355	0.7186	0.9166	1	0.5001	0.7262	C_17
ENSSSCG00000000104	DDX17	1.0000	0.8800	0.1995	0.3413	0.4553	0.5228	0.243	0	0.6424	0.5578	0.7923	C_34
ENSSSCG00000015712	DDX18	0.7310	0.5394	0.5321	0.5942	0.7244	0.5528	0.6002	0.4398	1	0.6144	0	C_3
ENSSSCG00000002722	DDX19B	1.0000	0.8190	0	0.3577	0.6511	0.5227	0.2222	0.0305	0.5173	0.3267	0.3953	C_24
ENSSSCG00000010247	DDX21	0.5060	0.2782	0	0.2862	0.6519	0.396	0.389	0.743	1	0.3913	0.1074	C_15
ENSSSCG00000000176	DDX23	0.7697	0.7326	0.5458	0	0.6474	0.9546	1	0.4465	0.8594	0.9982	0.8899	C_33
ENSSSCG00000002470	DDX24	0.2463	0.2497	0	0.1139	0.7181	0.6537	0.8567	0.8379	1	0.9381	0.6942	C_32
ENSSSCG00000022915	DDX27	1.0000	0.5369	0	0.0331	0.0315	0.0531	0.2207	0.2832	0.1193	0.2294	0.008	C_6
ENSSSCG00000005729	DDX31	1.0000	0.4960	0.3282	0.2342	0	0.9465	0.6626	0.172	0.6886	0.4765	0.4643	C_28
ENSSSCG00000013776	DDX39A	0.0000	0.2637	0.5463	0.5392	0.6935	0.753	0.818	1	0.8441	0.9294	0.6705	C_4
ENSSSCG00000001400	DDX39B	0.0000	0.3246	0.8771	0.6644	1	0.8532	0.734	0.8757	0.8526	0.9074	0.9743	C_4
ENSSSCG00000016913	DDX4	0.3098	0.1018	0.0049	0.4265	1	0.8819	0.4009	0.0147	0.0183	0.0021	0	C_8
ENSSSCG00000032642	DDX41	0.4618	0.3694	0	0.4029	0.3521	1	0.6932	0.3961	0.5105	0.5911	0.439	C_20
ENSSSCG00000026644	DDX46	0.2250	0.6311	0.2117	0.0107	0	0.7526	0.4297	0.864	0.3715	1	0.839	C_1
ENSSSCG00000033149	DDX47	0.0227	0.0884	0	0.1277	0.4149	0.8764	1	0.5051	0.7905	0.7937	0.6602	C_32
ENSSSCG00000028735	DDX51	1.0000	0.5617	0.1604	0	0.3213	0.0589	0.4759	0.2025	0.3984	0.3929	0.3244	C_10
ENSSSCG00000021275	DDX52	1.0000	0.5143	0	0.4576	0.6537	0.1594	0.3209	0.3274	0.7152	0.227	0.1118	C_10
ENSSSCG00000009876	DDX54	0.9521	0.5238	0.0648	0.1466	0	1	0.5799	0.4486	0.6147	0.6021	0.4292	C_28
ENSSSCG00000016745	DDX56	0.8572	0.0000	0.5047	0.473	0.3706	0.6237	1	0.1273	0.394	0.5642	0.2119	C_3
ENSSSCG00000030408	DDX58	0.4227	0.2910	0.1588	0	0.6035	0.4841	0.8562	1	0.7587	0.9445	0.9258	C_32
ENSSSCG00000015097	DDX6	0.0000	0.5377	0.0749	0.0319	0.5485	1	0.9336	0.2937	0.8369	0.7677	0.8596	C_20
ENSSSCG00000009720	DDX60	1.0000	0.1423	0	0	0	0	0	0.0272	0.1317	0.0773	0.2277	C_6
ENSSSCG00000012850	DEAF1	0.4626	0.2152	0.1827	0	0.2983	1	0.9788	0.3933	0.7258	0.4622	0.3847	C_30
ENSSSCG00000006365	DEDD	0.4687	0.4141	0	0.0854	0.3183	0.847	1	0.6993	0.4998	0.844	0.5089	C_21
ENSSSCG00000001538	DEF6	0.1604	0.0000	0.0834	0.1149	0.0793	1	0.937	0.4816	0.291	0.5783	0.6868	C_20
ENSSSCG00000027555	DEFB1	0.0000	0.0482	0	0.0209	1	0	0.0243	0.8799	0	0	0.0723	C_8
ENSSSCG00000007226	DEFB123	1.0000	0.2821	0	0	0	0	0.0152	0.0659	0	0	0.0115	C_6
ENSSSCG00000024484	DEGS1	0.8782	1.0000	0.8053	0.6811	0.5043	0	0.0986	0.6602	0.3124	0.6097	0.7341	C_35
ENSSSCG00000002512	DEGS2	1.0000	0.5823	0.2882	0.6358	0.208	0.1949	0.1999	0.1471	0	0.065	0.1019	C_11
ENSSSCG00000001075	DEK	0.1526	0.1665	0.2838	0	0.3484	0.2869	0.4511	0.941	0.8767	0.8753	1	C_1
ENSSSCG00000014396	DELE1	0.2407	0.0902	0.1267	0	0.1262	0.7992	0.8369	0.6006	0.6672	0.9607	1	C_32
ENSSSCG00000010680	DENND10	0.6555	1.0000	0.7946	0.5466	0.5333	0.6998	0.7158	0.4516	0.3087	0.4851	0	C_29
ENSSSCG00000016491	DENND11	1.0000	0.2654	0.0681	0.0363	0.0733	0	0.1463	0.0374	0.1838	0.1485	0.1291	C_6
ENSSSCG00000005585	DENND1A	0.5461	0.4025	0.1678	0.0568	0	0.3135	0.3361	0.1504	0.4825	0.4412	1	C_22
ENSSSCG00000010900	DENND1B	1.0000	0.5479	0.2398	0.0334	0.4432	0	0.1335	0.0293	0.0091	0.1519	0.1398	C_2
ENSSSCG00000016497	DENND2A	0.0830	0.0000	0.0059	0.4383	0.0118	0.0737	0.3211	0.2874	0.8551	0.4754	1	C_22
ENSSSCG00000006755	DENND2C	0.7398	0.6598	0.8108	0	1	0.6211	0.9191	0.7314	0.0594	0.5224	0.1258	C_29
ENSSSCG00000025704	DENND2D	0.0506	0.8974	0.5044	1	0.9008	0.3709	0.0687	0.1278	0	0.0183	0.0004	C_23
ENSSSCG00000030831	DENND3	0.8767	1.0000	0.1581	0	0.4805	0.4011	0.2227	0.1163	0.0931	0.0586	0.0342	C_2
ENSSSCG00000004938	DENND4A	1.0000	0.8888	0.135	0.0791	0.2618	0.0616	0	0.1755	0.162	0.104	0.2525	C_2
ENSSSCG00000005170	DENND4C	0.9297	1.0000	0.8473	0.3514	0.1604	0.6176	0.2866	0	0.2844	0.3189	0.5744	C_29
ENSSSCG00000014578	DENND5A	0.9642	0.7296	0	0.2541	0.3795	0.4124	0.4973	0.7098	0.4906	0.5857	1	C_26
ENSSSCG00000022636	DENND5B	0.8431	0.8985	0.2271	0.1473	0.3179	0.3628	0	0.3277	0.3806	0.3881	1	C_34
ENSSSCG00000034272	DENND6B	0.4824	0.7564	0.315	0.2665	0	0.8874	0.2151	0.1771	0.3912	0.3769	1	C_33
ENSSSCG00000035012	DEPDC1B	0.9617	0.8951	0.3129	0	0.4269	1	0.8321	0.6342	0.8742	0.8149	0.5504	C_33
ENSSSCG00000036721	DEPDC4	0.2001	0.7005	0.383	0.4632	0.1314	0.9146	1	0	0.3258	0.4219	0.453	C_14
ENSSSCG00000042341	DEPDC7	1.0000	0.9948	0.3285	0.3879	0.7642	0	0.4943	0.5991	0.1883	0.2646	0.0891	C_11
ENSSSCG00000022256	DEPP1	0.0662	0.7500	0.2103	0.1526	0	0	0.1139	0.2221	0.0536	0.2029	1	C_36
ENSSSCG00000049630	DEPTOR	0.6403	1.0000	0.2843	0	0.125	0.3104	0.0393	0.0314	0.1093	0.1853	0.1028	C_7
ENSSSCG00000000599	DERA	0.0000	0.4234	0.8671	0.5304	0.509	0.9531	0.9106	0.8295	0.6296	1	0.8509	C_4
ENSSSCG00000033690	DERL1	1.0000	0.8376	0.6223	0.949	0.5244	0.7401	0.6342	0	0.1818	0.4254	0.0654	C_29
ENSSSCG00000031530	DERL2	0.7351	0.4647	0.5066	0.0236	0.4488	1	0.5038	0.4683	0.0582	0.5998	0	C_24
ENSSSCG00000039626	DERL3	0.0000	0.3376	0.3594	0.4212	0.3045	0.8899	0.9735	0.8188	0.7589	0.999	1	C_32
ENSSSCG00000034165	DERPC	1.0000	0.4424	0	0.5262	0.3874	0.9081	0.6339	0.2484	0.8725	0.618	0.5844	C_28
ENSSSCG00000020785	DES	0.0000	0.0327	0.0454	0.2615	0.1413	0.1611	0.8709	0.6678	0.8074	0.994	1	C_1
ENSSSCG00000034265	DESI1	1.0000	0.5579	0.1172	0.218	0.4314	0.0298	0.0845	0	0.1562	0.1791	0.2181	C_2
ENSSSCG00000010876	DESI2	0.9697	1.0000	0	0.1866	0.5801	0.4677	0.4665	0.7835	0.6762	0.5462	0.5058	C_17
ENSSSCG00000014943	DEUP1	1.0000	0.3637	0.0562	0	0.0625	0	0.0506	0.2455	0.1725	0.2712	0.192	C_6
ENSSSCG00000003404	DFFA	0.0000	0.5874	0.6049	0.2529	0.5299	0.7864	1	0.5281	0.5364	0.7418	0.6578	C_14
ENSSSCG00000005918	DGAT1	0.5233	0.5433	0	0.2152	0.4947	0.6927	1	0.3655	0.5757	0.2975	0.0868	C_3
ENSSSCG00000015355	DGKB	0.0757	0.0124	0.0117	0	0.285	1	0.5668	0.1454	0.5043	0.1849	0.0372	C_9
[truncated: 9,116 more rows]

## Sheet: Table S3c
Table S3: Clustering Based on Expression Tendency
c Functional enrichment of the genes for the clusters relevant with three pluripotent states. Related to Fig. 1f and Supplementary information, Fig. S2b.
Type	GroupID	Category	Term	Description	LogP	Log(q-value)	InTerm_InList	Symbols
naïve	1_Summary	GO Biological Processes	GO:0043161	proteasome-mediated ubiquitin-dependent protein catabolic process	-16.8811	-12.8775	71/426	CCNB1,CCNF,CDC34,CDK2,PLK3,CSNK1A1,CSNK1D,CSNK1E,FHIT,GNA12,GSK3A,GSK3B,MAN1A1,PRKN,PCBP2,PPP2CB,MAPK9,PSEN1,RAD23B,FBXW4,SIAH1,AURKA,STYX,UBE2G2,UBE2H,XPO1,USP7,CUL4A,CUL3,CUL1,PTTG1,AREL1,TRIM2,RYBP,WWTR1,FBXL3,FBXL4,UBE2S,DESI1,NOP53,WAC,SIRT6,NUB1,KCTD5,SGTB,YOD1,RNF126,TRIM39,UBQLN4,SMURF1,PELI1,RMND5A,GID4,TMUB2,FBXO31,SPSB1,KCTD10,SPSB2,ZNRF1,FBXL20,TMEM129,UBE2J2,SOCS4,RNF19B,TRIM71,FBXO3…
naïve	1_Member	GO Biological Processes	GO:0043161	proteasome-mediated ubiquitin-dependent protein catabolic process	-16.8811	-12.8775	71/426	CCNB1,CCNF,CDC34,CDK2,PLK3,CSNK1A1,CSNK1D,CSNK1E,FHIT,GNA12,GSK3A,GSK3B,MAN1A1,PRKN,PCBP2,PPP2CB,MAPK9,PSEN1,RAD23B,FBXW4,SIAH1,AURKA,STYX,UBE2G2,UBE2H,XPO1,USP7,CUL4A,CUL3,CUL1,PTTG1,AREL1,TRIM2,RYBP,WWTR1,FBXL3,FBXL4,UBE2S,DESI1,NOP53,WAC,SIRT6,NUB1,KCTD5,SGTB,YOD1,RNF126,TRIM39,UBQLN4,SMURF1,PELI1,RMND5A,GID4,TMUB2,FBXO31,SPSB1,KCTD10,SPSB2,ZNRF1,FBXL20,TMEM129,UBE2J2,SOCS4,RNF19B,TRIM71,FBXO3…
naïve	1_Member	GO Biological Processes	GO:0010498	proteasomal protein catabolic process	-16.5743	-12.8775	76/483	CCNB1,CCNF,CDC34,CDK2,PLK3,CSNK1A1,CSNK1D,CSNK1E,FHIT,GNA12,GSK3A,GSK3B,MAN1A1,PRKN,PCBP2,PPP2CB,MAPK9,PSEN1,RAD23B,FBXW4,SIAH1,AURKA,STYX,UBE2G2,UBE2H,XPO1,USP7,CUL4A,CUL3,CUL1,PTTG1,RNF40,AREL1,GABARAPL2,TRIM2,RYBP,WWTR1,FBXL3,FBXL4,UBE2S,DESI1,NOP53,WAC,SIRT6,NUB1,KCTD5,SGTB,YOD1,RNF126,TRIM39,UBQLN4,SMURF1,PELI1,RMND5A,PINK1,GID4,TMUB2,FBXO31,SPSB1,KCTD10,SPSB2,ZNRF1,FBXL20,TMEM259,TMEM129,UB…
naïve	1_Member	GO Biological Processes	GO:0044257	cellular protein catabolic process	-16.4708	-12.8775	104/797	CCNB1,CCNF,CD81,CDC34,CDK2,PLK3,CSNK1A1,CSNK1D,CSNK1E,CSNK2A2,CTSS,CTSZ,EFNA1,FHIT,GNA12,GSK3A,GSK3B,MAN1A1,PRKN,PCBP2,PPP2CB,MAPK9,PSEN1,RAD23B,FBXW4,SIAH1,AURKA,STYX,UBE2G2,UBE2H,XPO1,USP7,BAP1,CUL4A,CUL3,CUL1,RIPK1,LATS1,PTTG1,TRIP12,VPS4B,UBE3C,RNF40,AREL1,CLPX,GABARAPL2,DENND3,TRIM2,USP24,RYBP,WWTR1,FBXL3,FBXL4,FBXO8,UBE2S,DESI1,NOP53,WAC,SIRT6,NUB1,KCTD5,SGTB,UBE2R2,VPS37C,USP40,YOD1,RNF126…
naïve	1_Member	GO Biological Processes	GO:0006511	ubiquitin-dependent protein catabolic process	-16.2386	-12.7422	90/642	CCNB1,CCNF,CDC34,CDK2,PLK3,CSNK1A1,CSNK1D,CSNK1E,CSNK2A2,FHIT,GNA12,GSK3A,GSK3B,MAN1A1,PRKN,PCBP2,PPP2CB,MAPK9,PSEN1,RAD23B,FBXW4,SIAH1,AURKA,STYX,UBE2G2,UBE2H,XPO1,USP7,BAP1,CUL4A,CUL3,CUL1,LATS1,PTTG1,TRIP12,VPS4B,UBE3C,RNF40,AREL1,TRIM2,USP24,RYBP,WWTR1,FBXL3,FBXL4,FBXO8,UBE2S,DESI1,NOP53,WAC,SIRT6,NUB1,KCTD5,SGTB,UBE2R2,VPS37C,USP40,YOD1,RNF126,TRIM39,UBQLN4,FEM1C,SMURF1,PELI1,RMND5A,USP46,PI…
naïve	1_Member	GO Biological Processes	GO:0051603	proteolysis involved in cellular protein catabolic process	-16.085	-12.6678	98/737	CCNB1,CCNF,CDC34,CDK2,PLK3,CSNK1A1,CSNK1D,CSNK1E,CSNK2A2,CTSS,CTSZ,EFNA1,FHIT,GNA12,GSK3A,GSK3B,MAN1A1,PRKN,PCBP2,PPP2CB,MAPK9,PSEN1,RAD23B,FBXW4,SIAH1,AURKA,STYX,UBE2G2,UBE2H,XPO1,USP7,BAP1,CUL4A,CUL3,CUL1,LATS1,PTTG1,TRIP12,VPS4B,UBE3C,RNF40,AREL1,CLPX,GABARAPL2,TRIM2,USP24,RYBP,WWTR1,FBXL3,FBXL4,FBXO8,UBE2S,DESI1,NOP53,WAC,SIRT6,NUB1,KCTD5,SGTB,UBE2R2,VPS37C,USP40,YOD1,RNF126,TRIM39,UBQLN4,FEM…
naïve	1_Member	GO Biological Processes	GO:0019941	modification-dependent protein catabolic process	-15.9829	-12.6326	90/648	CCNB1,CCNF,CDC34,CDK2,PLK3,CSNK1A1,CSNK1D,CSNK1E,CSNK2A2,FHIT,GNA12,GSK3A,GSK3B,MAN1A1,PRKN,PCBP2,PPP2CB,MAPK9,PSEN1,RAD23B,FBXW4,SIAH1,AURKA,STYX,UBE2G2,UBE2H,XPO1,USP7,BAP1,CUL4A,CUL3,CUL1,LATS1,PTTG1,TRIP12,VPS4B,UBE3C,RNF40,AREL1,TRIM2,USP24,RYBP,WWTR1,FBXL3,FBXL4,FBXO8,UBE2S,DESI1,NOP53,WAC,SIRT6,NUB1,KCTD5,SGTB,UBE2R2,VPS37C,USP40,YOD1,RNF126,TRIM39,UBQLN4,FEM1C,SMURF1,PELI1,RMND5A,USP46,PI…
naïve	1_Member	GO Biological Processes	GO:0043632	modification-dependent macromolecule catabolic process	-15.5242	-12.283	90/659	CCNB1,CCNF,CDC34,CDK2,PLK3,CSNK1A1,CSNK1D,CSNK1E,CSNK2A2,FHIT,GNA12,GSK3A,GSK3B,MAN1A1,PRKN,PCBP2,PPP2CB,MAPK9,PSEN1,RAD23B,FBXW4,SIAH1,AURKA,STYX,UBE2G2,UBE2H,XPO1,USP7,BAP1,CUL4A,CUL3,CUL1,LATS1,PTTG1,TRIP12,VPS4B,UBE3C,RNF40,AREL1,TRIM2,USP24,RYBP,WWTR1,FBXL3,FBXL4,FBXO8,UBE2S,DESI1,NOP53,WAC,SIRT6,NUB1,KCTD5,SGTB,UBE2R2,VPS37C,USP40,YOD1,RNF126,TRIM39,UBQLN4,FEM1C,SMURF1,PELI1,RMND5A,USP46,PI…
naïve	1_Member	GO Biological Processes	GO:1903050	regulation of proteolysis involved in cellular protein catabolic process	-9.34297	-6.74966	38/228	PLK3,CSNK1A1,CSNK1D,CSNK1E,CSNK2A2,EFNA1,FHIT,GNA12,GSK3A,GSK3B,PRKN,MAPK9,PSEN1,RAD23B,AURKA,STYX,UBE2G2,XPO1,USP7,LATS1,RNF40,GABARAPL2,RYBP,DESI1,NOP53,WAC,SIRT6,NUB1,YOD1,TRIM39,UBQLN4,SMURF1,PINK1,TMEM259,SOCS4,RNF19B,DAB2IP,RNF144B
naïve	1_Member	GO Biological Processes	GO:0061136	regulation of proteasomal protein catabolic process	-9.01842	-6.49885	34/194	PLK3,CSNK1A1,CSNK1D,CSNK1E,FHIT,GNA12,GSK3A,GSK3B,PRKN,MAPK9,PSEN1,RAD23B,AURKA,STYX,UBE2G2,XPO1,USP7,RNF40,GABARAPL2,RYBP,DESI1,NOP53,WAC,SIRT6,NUB1,YOD1,TRIM39,UBQLN4,PINK1,TMEM259,SOCS4,RNF19B,DAB2IP,RNF144B
naïve	1_Member	GO Biological Processes	GO:0032434	regulation of proteasomal ubiquitin-dependent protein catabolic process	-8.7333	-6.31297	27/133	PLK3,CSNK1A1,CSNK1D,CSNK1E,FHIT,GNA12,GSK3A,GSK3B,PRKN,MAPK9,PSEN1,RAD23B,AURKA,STYX,XPO1,USP7,RYBP,DESI1,NOP53,WAC,SIRT6,NUB1,TRIM39,UBQLN4,SOCS4,RNF19B,RNF144B
naïve	1_Member	GO Biological Processes	GO:1903362	regulation of cellular protein catabolic process	-8.59141	-6.19537	40/263	CD81,PLK3,CSNK1A1,CSNK1D,CSNK1E,CSNK2A2,EFNA1,FHIT,GNA12,GSK3A,GSK3B,PRKN,MAPK9,PSEN1,RAD23B,AURKA,STYX,UBE2G2,XPO1,USP7,LATS1,RNF40,GABARAPL2,RYBP,DESI1,NOP53,WAC,SIRT6,NUB1,YOD1,TRIM39,UBQLN4,SMURF1,RIC1,PINK1,TMEM259,SOCS4,RNF19B,DAB2IP,RNF144B
naïve	1_Member	GO Biological Processes	GO:2000058	regulation of ubiquitin-dependent protein catabolic process	-8.55547	-6.17301	30/163	PLK3,CSNK1A1,CSNK1D,CSNK1E,CSNK2A2,FHIT,GNA12,GSK3A,GSK3B,PRKN,MAPK9,PSEN1,RAD23B,AURKA,STYX,XPO1,USP7,LATS1,RYBP,DESI1,NOP53,WAC,SIRT6,NUB1,TRIM39,UBQLN4,SMURF1,SOCS4,RNF19B,RNF144B
naïve	1_Member	GO Biological Processes	GO:0031331	positive regulation of cellular catabolic process	-8.54374	-6.16791	52/398	AKT2,BAD,CD81,PLK3,CPT1A,CSNK1A1,CSNK1D,CSNK1E,ESRRB,GPLD1,GSK3A,GSK3B,HK2,PRKN,PIK3C2A,PRKCD,MAPK9,PSEN1,AURKA,SUPT5H,TNFRSF1B,TFEB,ULK1,ROCK2,RNF40,CPEB3,RAB3GAP1,TARDBP,NNT,NOP53,SH3GLB1,WAC,SIRT6,NUB1,VPS13D,AMBRA1,EIF4ENIF1,SMURF1,PINK1,FYCO1,ZC3H12A,TRIM8,TMEM259,TP53INP1,SOCS4,RNF19B,TRIM71,SMCR8,DAB2IP,C9orf72,CNOT6L,RNF144B
naïve	1_Member	GO Biological Processes	GO:0009896	positive regulation of catabolic process	-8.40492	-6.04205	57/461	AKT2,BAD,CD81,CDKN1B,PLK3,CPT1A,CSNK1A1,CSNK1D,CSNK1E,ESRRB,GPLD1,GSK3A,GSK3B,HK2,PRKN,PIK3C2A,PRKCD,MAPK9,PSEN1,SNX1,AURKA,SUPT5H,TNFRSF1B,TFEB,ULK1,TNFSF12,ROCK2,RNF40,AREL1,CPEB3,RAB3GAP1,TARDBP,NNT,GGA1,NOP53,SH3GLB1,WAC,SIRT6,NUB1,VPS13D,AMBRA1,EIF4ENIF1,SMURF1,PINK1,FYCO1,ZC3H12A,TRIM8,TMEM259,TP53INP1,SOCS4,RNF19B,TRIM71,SMCR8,DAB2IP,C9orf72,CNOT6L,RNF144B
naïve	1_Member	GO Biological Processes	GO:0042176	regulation of protein catabolic process	-7.78565	-5.52979	50/395	CD81,CDKN1B,PLK3,CSNK1A1,CSNK1D,CSNK1E,CSNK2A2,EFNA1,FHIT,GNA12,GPLD1,GSK3A,GSK3B,SMAD3,MDM4,ODC1,PRKN,MAPK9,PSEN1,RAD23B,SNX1,AURKA,STYX,TNFRSF1B,UBE2G2,XPO1,USP7,TNFSF12,LATS1,RNF40,AREL1,GABARAPL2,RYBP,GGA1,DESI1,NOP53,WAC,SIRT6,NUB1,YOD1,TRIM39,UBQLN4,SMURF1,RIC1,PINK1,TMEM259,SOCS4,RNF19B,DAB2IP,RNF144B
naïve	1_Member	GO Biological Processes	GO:0000209	protein polyubiquitination	-5.58428	-3.66307	40/339	CBFB,CCNF,CDC34,LNPEP,PRKN,FBXW4,SIAH1,UBE2G2,UBE2H,CUL3,CUL1,TRIP12,NPEPPS,UBE3C,RNF40,AREL1,TRIM2,FBXL3,FBXL4,UBE2S,MARCHF5,UBE2R2,UBE2Q1,RNF126,SMURF1,PELI1,RMND5A,FBXO31,SPSB1,TNKS2,ZFP91,ZNRF1,FBXL20,TMEM129,FBXO32,UBE2J2,RNF19B,TRIM71,MARCHF8,RNF144B
naïve	1_Member	GO Biological Processes	GO:1901800	positive regulation of proteasomal protein catabolic process	-5.12243	-3.28689	19/112	PLK3,CSNK1A1,CSNK1D,CSNK1E,GSK3A,GSK3B,PRKN,MAPK9,PSEN1,AURKA,RNF40,NOP53,SIRT6,NUB1,TMEM259,SOCS4,RNF19B,DAB2IP,RNF144B
naïve	1_Member	GO Biological Processes	GO:0032436	positive regulation of proteasomal ubiquitin-dependent protein catabolic process	-4.73638	-2.97154	16/89	PLK3,CSNK1A1,CSNK1D,CSNK1E,GSK3A,GSK3B,PRKN,MAPK9,PSEN1,AURKA,NOP53,SIRT6,NUB1,SOCS4,RNF19B,RNF144B
naïve	1_Member	GO Biological Processes	GO:1903052	positive regulation of proteolysis involved in cellular protein catabolic process	-4.65469	-2.90336	20/131	PLK3,CSNK1A1,CSNK1D,CSNK1E,GSK3A,GSK3B,PRKN,MAPK9,PSEN1,AURKA,RNF40,NOP53,SIRT6,NUB1,SMURF1,TMEM259,SOCS4,RNF19B,DAB2IP,RNF144B
naïve	1_Member	GO Biological Processes	GO:0045732	positive regulation of protein catabolic process	-4.38004	-2.68622	28/229	CD81,CDKN1B,PLK3,CSNK1A1,CSNK1D,CSNK1E,GPLD1,GSK3A,GSK3B,PRKN,MAPK9,PSEN1,SNX1,AURKA,TNFRSF1B,TNFSF12,RNF40,AREL1,GGA1,NOP53,SIRT6,NUB1,SMURF1,TMEM259,SOCS4,RNF19B,DAB2IP,RNF144B
naïve	1_Member	GO Biological Processes	GO:2000060	positive regulation of ubiquitin-dependent protein catabolic process	-4.32598	-2.63846	17/106	PLK3,CSNK1A1,CSNK1D,CSNK1E,GSK3A,GSK3B,PRKN,MAPK9,PSEN1,AURKA,NOP53,SIRT6,NUB1,SMURF1,SOCS4,RNF19B,RNF144B
naïve	1_Member	GO Biological Processes	GO:1903364	positive regulation of cellular protein catabolic process	-4.11143	-2.46506	21/154	CD81,PLK3,CSNK1A1,CSNK1D,CSNK1E,GSK3A,GSK3B,PRKN,MAPK9,PSEN1,AURKA,RNF40,NOP53,SIRT6,NUB1,SMURF1,TMEM259,SOCS4,RNF19B,DAB2IP,RNF144B
naïve	2_Summary	GO Biological Processes	GO:0051301	cell division	-16.6217	-12.8775	87/600	RHOB,BCL2L1,CCNB1,CCNE1,CCNF,CCNG1,CCNT1,SEPTIN7,CDC25B,CDK2,CDK3,CDK7,CENPA,PLK3,CSNK1A1,ECT2,ESRRB,INCENP,KIT,LIG1,MLLT3,NEDD9,YBX1,RAD21,RB1,AURKA,SVIL,TEAD3,WNT7A,NCOA3,CDC7,MAD1L1,CUL3,RAB11A,CCNK,PRC1,LATS1,SMC3,CTDP1,PTTG1,KIF3B,ROCK2,VPS4B,ESPL1,WASHC5,ACTR2,STAG1,SYCP2,TACC3,STAMBP,RAB35,WAPL,MAU2,AHCTF1,WWTR1,LATS2,UBE2S,SH3GLB1,TTC19,TIPIN,ZWILCH,CDCA8,CEP55,SEPTIN11,PDGFC,PARD3,SPIRE1…
naïve	2_Member	GO Biological Processes	GO:0051301	cell division	-16.6217	-12.8775	87/600	RHOB,BCL2L1,CCNB1,CCNE1,CCNF,CCNG1,CCNT1,SEPTIN7,CDC25B,CDK2,CDK3,CDK7,CENPA,PLK3,CSNK1A1,ECT2,ESRRB,INCENP,KIT,LIG1,MLLT3,NEDD9,YBX1,RAD21,RB1,AURKA,SVIL,TEAD3,WNT7A,NCOA3,CDC7,MAD1L1,CUL3,RAB11A,CCNK,PRC1,LATS1,SMC3,CTDP1,PTTG1,KIF3B,ROCK2,VPS4B,ESPL1,WASHC5,ACTR2,STAG1,SYCP2,TACC3,STAMBP,RAB35,WAPL,MAU2,AHCTF1,WWTR1,LATS2,UBE2S,SH3GLB1,TTC19,TIPIN,ZWILCH,CDCA8,CEP55,SEPTIN11,PDGFC,PARD3,SPIRE1…
naïve	2_Member	GO Biological Processes	GO:0048285	organelle fission	-10.1569	-7.40871	62/472	CCNB1,CCNE1,CDC25B,DAPK3,DUSP1,IK,INCENP,MYBL1,PRKN,RAD21,RB1,STAT2,AURKA,TTK,MAD1L1,CUL3,CDK13,RAB11A,PRC1,SMC3,CTDP1,PTTG1,KIF3B,VPS4B,MACROH2A1,MTFR1,MARF1,ESPL1,WASHC5,ACTR2,STAG1,SYCP2,TACC3,TENT4A,WAPL,MAU2,RAD54B,CATSPERZ,SH2B1,UBE2S,MARCHF5,PINX1,CDCA8,CEP55,SMPD3,NDC1,SPIRE1,PINK1,C11orf80,DSN1,ANKRD53,ABRAXAS1,PPP1R9B,SLC25A46,BOD1,CHMP7,CCSAP,CHMP4B,ASZ1,C11orf65,MEIOC,MEIKIN
naïve	2_Member	GO Biological Processes	GO:0000280	nuclear division	-8.88329	-6.41555	55/424	CCNB1,CCNE1,CDC25B,DAPK3,DUSP1,IK,INCENP,MYBL1,RAD21,RB1,AURKA,TTK,MAD1L1,CUL3,CDK13,RAB11A,PRC1,SMC3,CTDP1,PTTG1,KIF3B,VPS4B,MACROH2A1,MARF1,ESPL1,WASHC5,ACTR2,STAG1,SYCP2,TACC3,TENT4A,WAPL,MAU2,RAD54B,CATSPERZ,SH2B1,UBE2S,PINX1,CDCA8,CEP55,SMPD3,NDC1,SPIRE1,C11orf80,DSN1,ANKRD53,ABRAXAS1,PPP1R9B,BOD1,CHMP7,CCSAP,CHMP4B,ASZ1,MEIOC,MEIKIN
naïve	2_Member	GO Biological Processes	GO:0000819	sister chromatid segregation	-7.98325	-5.68817	33/202	CCNB1,DUSP1,IK,INCENP,RAD21,RB1,SFPQ,TTK,MAD1L1,CUL3,RAB11A,PRC1,LATS1,SMC3,PTTG1,VPS4B,MACROH2A1,ESPL1,STAG1,TACC3,TENT4A,WAPL,MAU2,PINX1,CDCA8,CEP55,DSN1,ANKRD53,BOD1,CHMP7,RMI2,CHMP4B,MEIKIN
naïve	2_Member	GO Biological Processes	GO:0098813	nuclear chromosome segregation	-7.98045	-5.68817	40/276	CCNB1,CCNE1,DUSP1,ECT2,IK,INCENP,RAD21,RB1,SFPQ,TTK,MAD1L1,CUL3,RAB11A,PRC1,LATS1,SMC3,PTTG1,VPS4B,MACROH2A1,ESPL1,ACTR2,STAG1,SYCP2,TACC3,TENT4A,WAPL,MAU2,PINX1,CDCA8,CEP55,NDC1,DSN1,ANKRD53,ABRAXAS1,BOD1,CHMP7,RMI2,CHMP4B,MEIOC,MEIKIN
naïve	2_Member	GO Biological Processes	GO:0140014	mitotic nuclear division	-7.2367	-5.04133	39/282	CCNB1,DAPK3,DUSP1,IK,INCENP,RAD21,RB1,AURKA,TTK,MAD1L1,CUL3,CDK13,RAB11A,PRC1,SMC3,CTDP1,PTTG1,KIF3B,VPS4B,MACROH2A1,ESPL1,STAG1,TACC3,TENT4A,MAU2,SH2B1,UBE2S,PINX1,CDCA8,CEP55,SMPD3,DSN1,ANKRD53,ABRAXAS1,PPP1R9B,BOD1,CHMP7,CCSAP,CHMP4B
naïve	2_Member	GO Biological Processes	GO:0007059	chromosome segregation	-6.77961	-4.68115	43/340	CCNB1,CCNE1,CSNK2A2,DUSP1,ECT2,IK,INCENP,RAD21,RB1,SFPQ,TTK,MAD1L1,CUL3,RAB11A,PRC1,LATS1,SMC3,PTTG1,VPS4B,MACROH2A1,ESPL1,ACTR2,STAG1,SYCP2,TACC3,TENT4A,WAPL,MAU2,PINX1,CDCA8,CEP55,NDC1,DSN1,ANKRD53,ABRAXAS1,BOD1,CHMP7,RMI2,CHMP4B,SKA1,MEIOC,CENPW,MEIKIN
naïve	2_Member	GO Biological Processes	GO:0000070	mitotic sister chromatid segregation	-6.02087	-4.04822	26/167	CCNB1,DUSP1,IK,INCENP,RAD21,RB1,TTK,MAD1L1,CUL3,RAB11A,PRC1,PTTG1,VPS4B,MACROH2A1,ESPL1,TACC3,TENT4A,MAU2,PINX1,CDCA8,CEP55,DSN1,ANKRD53,BOD1,CHMP7,CHMP4B
naïve	2_Member	GO Biological Processes	GO:0051310	metaphase plate congression	-4.9926	-3.17924	14/67	CCNB1,INCENP,MAD1L1,CUL3,RAB11A,VPS4B,PINX1,CDCA8,CEP55,ANKRD53,BOD1,CHMP7,CHMP4B,MEIOC
naïve	2_Member	GO Biological Processes	GO:0007080	mitotic metaphase plate congression	-4.73555	-2.97154	12/53	CCNB1,MAD1L1,CUL3,RAB11A,VPS4B,PINX1,CDCA8,CEP55,ANKRD53,BOD1,CHMP7,CHMP4B
naïve	2_Member	GO Biological Processes	GO:0051303	establishment of chromosome localization	-4.57138	-2.83237	15/82	CCNB1,INCENP,MAD1L1,CUL3,RAB11A,VPS4B,ACTR2,PINX1,CDCA8,CEP55,ANKRD53,BOD1,CHMP7,CHMP4B,MEIOC
naïve	2_Member	GO Biological Processes	GO:0050000	chromosome localization	-4.44304	-2.73054	15/84	CCNB1,INCENP,MAD1L1,CUL3,RAB11A,VPS4B,ACTR2,PINX1,CDCA8,CEP55,ANKRD53,BOD1,CHMP7,CHMP4B,MEIOC
naïve	2_Member	GO Biological Processes	GO:0033045	regulation of sister chromatid segregation	-4.19936	-2.54055	15/88	CCNB1,DUSP1,IK,RAD21,RB1,SFPQ,TTK,MAD1L1,CUL3,PTTG1,MACROH2A1,ESPL1,TACC3,WAPL,RMI2
naïve	2_Member	GO Biological Processes	GO:0007062	sister chromatid cohesion	-4.02097	-2.39614	12/62	RAD21,RB1,SFPQ,SMC3,MACROH2A1,ESPL1,STAG1,TENT4A,WAPL,MAU2,BOD1,MEIKIN
naïve	2_Member	GO Biological Processes	GO:0051983	regulation of chromosome segregation	-4.0178	-2.39414	17/112	CCNB1,CSNK2A2,DUSP1,ECT2,IK,RAD21,RB1,SFPQ,TTK,MAD1L1,CUL3,PTTG1,MACROH2A1,ESPL1,TACC3,WAPL,RMI2
naïve	2_Member	GO Biological Processes	GO:0007088	regulation of mitotic nuclear division	-3.64543	-2.10451	21/166	CCNB1,DAPK3,DUSP1,IK,RAD21,RB1,AURKA,TTK,MAD1L1,CUL3,CDK13,PTTG1,VPS4B,MACROH2A1,ESPL1,TACC3,SH2B1,SMPD3,PPP1R9B,CCSAP,CHMP4B
naïve	2_Member	GO Biological Processes	GO:1905818	regulation of chromosome separation	-3.44118	-1.936	12/71	CCNB1,CSNK2A2,DUSP1,IK,RAD21,RB1,TTK,MAD1L1,CUL3,PTTG1,ESPL1,TACC3
naïve	2_Member	GO Biological Processes	GO:0010965	regulation of mitotic sister chromatid separation	-3.26514	-1.80296	11/64	CCNB1,DUSP1,IK,RAD21,RB1,TTK,MAD1L1,CUL3,PTTG1,ESPL1,TACC3
naïve	2_Member	GO Biological Processes	GO:0033047	regulation of mitotic sister chromatid segregation	-3.21699	-1.76495	12/75	CCNB1,DUSP1,IK,RAD21,RB1,TTK,MAD1L1,CUL3,PTTG1,MACROH2A1,ESPL1,TACC3
naïve	2_Member	GO Biological Processes	GO:0051306	mitotic sister chromatid separation	-3.14791	-1.71296	11/66	CCNB1,DUSP1,IK,RAD21,RB1,TTK,MAD1L1,CUL3,PTTG1,ESPL1,TACC3
naïve	2_Member	GO Biological Processes	GO:0033046	negative regulation of sister chromatid segregation	-3.11801	-1.68681	9/47	CCNB1,DUSP1,IK,RAD21,TTK,MAD1L1,PTTG1,ESPL1,WAPL
naïve	2_Member	GO Biological Processes	GO:0007063	regulation of sister chromatid cohesion	-3.08072	-1.65493	6/22	RAD21,RB1,SFPQ,MACROH2A1,ESPL1,WAPL
naïve	2_Member	GO Biological Processes	GO:0051985	negative regulation of chromosome segregation	-2.98142	-1.58054	9/49	CCNB1,DUSP1,IK,RAD21,TTK,MAD1L1,PTTG1,ESPL1,WAPL
naïve	2_Member	GO Biological Processes	GO:0007091	metaphase/anaphase transition of mitotic cell cycle	-2.85429	-1.48097	10/61	CCNB1,DUSP1,IK,RAD21,RB1,TTK,MAD1L1,CUL3,ESPL1,TACC3
naïve	2_Member	GO Biological Processes	GO:0051783	regulation of nuclear division	-2.78204	-1.4299	21/193	CCNB1,DAPK3,DUSP1,IK,RAD21,RB1,AURKA,TTK,MAD1L1,CUL3,CDK13,PTTG1,VPS4B,MACROH2A1,ESPL1,TACC3,SH2B1,SMPD3,PPP1R9B,CCSAP,CHMP4B
naïve	2_Member	GO Biological Processes	GO:0044784	metaphase/anaphase transition of cell cycle	-2.69202	-1.36529	10/64	CCNB1,DUSP1,IK,RAD21,RB1,TTK,MAD1L1,CUL3,ESPL1,TACC3
naïve	2_Member	GO Biological Processes	GO:0051984	positive regulation of chromosome segregation	-2.65045	-1.3376	7/35	CCNB1,RAD21,RB1,SFPQ,CUL3,MACROH2A1,ESPL1
naïve	2_Member	GO Biological Processes	GO:0030071	regulation of mitotic metaphase/anaphase transition	-2.40272	-1.16591	9/59	CCNB1,DUSP1,IK,RAD21,RB1,TTK,MAD1L1,CUL3,ESPL1
naïve	2_Member	GO Biological Processes	GO:1902099	regulation of metaphase/anaphase transition of cell cycle	-2.25673	-1.07081	9/62	CCNB1,DUSP1,IK,RAD21,RB1,TTK,MAD1L1,CUL3,ESPL1
naïve	2_Member	GO Biological Processes	GO:0051304	chromosome separation	-2.24865	-1.06443	12/97	CCNB1,CSNK2A2,DUSP1,IK,RAD21,RB1,TTK,MAD1L1,CUL3,PTTG1,ESPL1,TACC3
naïve	2_Member	GO Biological Processes	GO:2000816	negative regulation of mitotic sister chromatid separation	-2.18844	-1.01499	7/42	CCNB1,DUSP1,IK,RAD21,TTK,MAD1L1,PTTG1
naïve	2_Member	GO Biological Processes	GO:1905819	negative regulation of chromosome separation	-2.07622	-0.940405	7/44	CCNB1,DUSP1,IK,RAD21,TTK,MAD1L1,PTTG1
naïve	2_Member	GO Biological Processes	GO:0033048	negative regulation of mitotic sister chromatid segregation	-2.02285	-0.903755	7/45	CCNB1,DUSP1,IK,RAD21,TTK,MAD1L1,PTTG1
naïve	3_Summary	GO Biological Processes	GO:0007264	small GTPase mediated signal transduction	-15.6229	-12.3306	76/502	ABL2,RHOB,RND3,ARHGDIB,CDH13,CDK2,CRKL,MAPK14,DNMT1,DOCK3,ECT2,LPAR1,F2R,GNA12,RAPGEF1,ARHGAP35,JAK2,KRAS,LIMK1,NRAS,PPP2CB,RALGDS,RAP1A,RB1,SOS2,TIAM1,ARHGEF5,BCAR3,CUL3,ARHGEF7,KALRN,DIRAS3,ADGRG1,ROCK2,GARRE1,ARHGAP11A,SPRY2,CNKSR1,DENND4A,NET1,VAV3,ARFGEF1,STAMBP,GNA13,NCKAP1,RAB35,CDC42EP1,RRAS2,DENND3,SIPA1L3,RGL1,DOCK9,PSD3,RHOQ,CDC42EP4,FBXO8,ARHGEF3,CDON,FAM13B,RHOT1,ARFGAP1,PLEKHG5,SRGA…
naïve	3_Member	GO Biological Processes	GO:0007264	small GTPase mediated signal transduction	-15.6229	-12.3306	76/502	ABL2,RHOB,RND3,ARHGDIB,CDH13,CDK2,CRKL,MAPK14,DNMT1,DOCK3,ECT2,LPAR1,F2R,GNA12,RAPGEF1,ARHGAP35,JAK2,KRAS,LIMK1,NRAS,PPP2CB,RALGDS,RAP1A,RB1,SOS2,TIAM1,ARHGEF5,BCAR3,CUL3,ARHGEF7,KALRN,DIRAS3,ADGRG1,ROCK2,GARRE1,ARHGAP11A,SPRY2,CNKSR1,DENND4A,NET1,VAV3,ARFGEF1,STAMBP,GNA13,NCKAP1,RAB35,CDC42EP1,RRAS2,DENND3,SIPA1L3,RGL1,DOCK9,PSD3,RHOQ,CDC42EP4,FBXO8,ARHGEF3,CDON,FAM13B,RHOT1,ARFGAP1,PLEKHG5,SRGA…
naïve	3_Member	GO Biological Processes	GO:0007265	Ras protein signal transduction	-11.1055	-8.2526	52/339	ABL2,RHOB,ARHGDIB,CDH13,CDK2,CRKL,MAPK14,DNMT1,LPAR1,F2R,GNA12,RAPGEF1,ARHGAP35,JAK2,KRAS,LIMK1,NRAS,PPP2CB,RALGDS,RAP1A,RB1,TIAM1,CUL3,ADGRG1,ROCK2,GARRE1,SPRY2,CNKSR1,DENND4A,NET1,ARFGEF1,STAMBP,GNA13,NCKAP1,RAB35,CDC42EP1,RRAS2,DENND3,PSD3,CDC42EP4,FBXO8,ARHGEF3,ARFGAP1,PLEKHG5,RTN4R,PHACTR4,KCTD10,IQGAP3,DAB2IP,RHOV,KCTD13,RAB15
naïve	3_Member	GO Biological Processes	GO:0051056	regulation of small GTPase mediated signal transduction	-9.45307	-6.8259	47/320	ABL2,RHOB,ARHGDIB,CRKL,ECT2,LPAR1,F2R,RAPGEF1,ARHGAP35,JAK2,KRAS,PPP2CB,SOS2,TIAM1,ARHGEF5,CUL3,ARHGEF7,KALRN,ADGRG1,ARHGAP11A,SPRY2,DENND4A,NET1,VAV3,ARFGEF1,STAMBP,GNA13,DENND3,SIPA1L3,PSD3,RHOQ,FBXO8,ARHGEF3,CDON,FAM13B,RHOT1,ARFGAP1,PLEKHG5,SRGAP1,ARHGAP21,ARHGAP22,RTN4R,ARHGAP10,KCTD10,DAB2IP,RHOV,KCTD13
naïve	3_Member	GO Biological Processes	GO:0007266	Rho protein signal transduction	-6.68759	-4.60948	24/135	ABL2,RHOB,ARHGDIB,CDH13,LPAR1,F2R,GNA12,ARHGAP35,LIMK1,CUL3,ADGRG1,ROCK2,CNKSR1,NET1,GNA13,CDC42EP1,CDC42EP4,ARHGEF3,PLEKHG5,RTN4R,PHACTR4,KCTD10,RHOV,KCTD13
naïve	3_Member	GO Biological Processes	GO:0046578	regulation of Ras protein signal transduction	-4.92416	-3.12149	26/191	ABL2,ARHGDIB,CRKL,LPAR1,F2R,RAPGEF1,ARHGAP35,JAK2,KRAS,PPP2CB,CUL3,ADGRG1,SPRY2,DENND4A,NET1,ARFGEF1,STAMBP,DENND3,PSD3,FBXO8,ARHGEF3,ARFGAP1,RTN4R,KCTD10,DAB2IP,KCTD13
naïve	3_Member	GO Biological Processes	GO:0051057	positive regulation of small GTPase mediated signal transduction	-3.1115	-1.68179	12/77	CRKL,LPAR1,F2R,RAPGEF1,JAK2,KRAS,SOS2,ADGRG1,NET1,ARHGEF3,CDON,RTN4R
naïve	3_Member	GO Biological Processes	GO:0035023	regulation of Rho protein signal transduction	-2.72807	-1.3904	12/85	ABL2,ARHGDIB,LPAR1,F2R,ARHGAP35,CUL3,ADGRG1,NET1,ARHGEF3,RTN4R,KCTD10,KCTD13
naïve	3_Member	GO Biological Processes	GO:0046579	positive regulation of Ras protein signal transduction	-2.35442	-1.13032	10/71	CRKL,LPAR1,F2R,RAPGEF1,JAK2,KRAS,ADGRG1,NET1,ARHGEF3,RTN4R
naïve	3_Member	GO Biological Processes	GO:0035025	positive regulation of Rho protein signal transduction	-2.12772	-0.979231	6/33	LPAR1,F2R,ADGRG1,NET1,ARHGEF3,RTN4R
naïve	4_Summary	GO Biological Processes	GO:0010638	positive regulation of organelle organization	-13.9992	-10.8039	84/628	AKT2,BAD,BAK1,CCNB1,CD47,SEPTIN7,CDK9,CSNK2A2,DNMT1,LPAR1,FER,ARHGAP35,GSK3A,GSK3B,HK2,ISL1,LIMK1,SMAD3,PRKN,PPP3R1,MAPK9,MAP2K7,RAD21,RB1,RP1,CLIP1,SDC1,SFPQ,AURKA,TAC1,TEK,TERF2,ARHGEF5,BAP1,ULK1,CUL3,SYNJ1,HAP1,ROCK2,NPEPPS,VPS4B,MACROH2A1,ESPL1,ATG13,RNF40,WASHC5,ARPC1B,ACTR2,ARPC2,BAIAP2,NCKAP1,WASF3,CDC42EP1,SYNPO,RAB3GAP1,ATMIN,BRD4,WBP2,CDC42EP4,SIN3A,SH2B1,CIDEB,PYCARD,ASAP1,ZBTB7B,SH3GL…
naïve	4_Member	GO Biological Processes	GO:0010638	positive regulation of organelle organization	-13.9992	-10.8039	84/628	AKT2,BAD,BAK1,CCNB1,CD47,SEPTIN7,CDK9,CSNK2A2,DNMT1,LPAR1,FER,ARHGAP35,GSK3A,GSK3B,HK2,ISL1,LIMK1,SMAD3,PRKN,PPP3R1,MAPK9,MAP2K7,RAD21,RB1,RP1,CLIP1,SDC1,SFPQ,AURKA,TAC1,TEK,TERF2,ARHGEF5,BAP1,ULK1,CUL3,SYNJ1,HAP1,ROCK2,NPEPPS,VPS4B,MACROH2A1,ESPL1,ATG13,RNF40,WASHC5,ARPC1B,ACTR2,ARPC2,BAIAP2,NCKAP1,WASF3,CDC42EP1,SYNPO,RAB3GAP1,ATMIN,BRD4,WBP2,CDC42EP4,SIN3A,SH2B1,CIDEB,PYCARD,ASAP1,ZBTB7B,SH3GL…
naïve	4_Member	GO Biological Processes	GO:0044089	positive regulation of cellular component biogenesis	-9.6624	-6.9985	68/557	BAK1,CBLN1,CD47,SEPTIN7,CDC34,LPAR1,EPHB3,FER,ARHGAP35,GSK3B,KIT,LIMK1,SMAD3,MITF,NTRK2,PIK3CA,PIK3R1,MED1,MAPK9,RP1,CLIP1,SDC1,TAC1,TEK,TFRC,WNT7A,ARHGEF5,ULK1,CUL4A,HAP1,CLDN1,ROCK2,VPS4B,PLEKHM1,WASHC5,MED13,ARPC1B,ACTR2,ARPC2,BAIAP2,AVIL,NCKAP1,WASF3,CDC42EP1,SYNPO,RAB3GAP1,ATMIN,RHOQ,CDC42EP4,PLEK2,PYCARD,ASAP1,SH3GLB1,NIN,SIRT6,BCAS3,SMPD3,SPIRE1,MARK4,PINK1,ANKRD53,MED25,PHLDB2,TIRAP,WHAMM…
naïve	4_Member	GO Biological Processes	GO:0051493	regulation of cytoskeleton organization	-8.8805	-6.41555	65/544	ABL2,RHOB,RND3,ARHGDIB,CCNF,CD47,DAPK3,ECT2,LPAR1,FER,ARHGAP35,GSK3B,LIMK1,SMAD3,NUBP1,PRKN,PDGFRA,PIK3CA,PIK3R1,PRKCD,CLIP1,S100A9,STIL,SLC9A1,AURKA,SVIL,TAC1,TEK,ARHGEF5,PPFIA1,LATS1,ROCK2,VPS4B,WASHC5,ARPC1B,ACTR2,ARPC2,BAIAP2,TACC3,ARFGEF1,AVIL,NCKAP1,WASF3,CDC42EP1,SYNPO,RHOQ,CDC42EP4,SENP6,PYCARD,NIN,BCAS3,PPP1R9A,SPIRE1,SPTBN4,MARK4,PRUNE1,MCPH1,ANKRD53,PHLDB2,WHAMM,CCSAP,IQGAP3,CHMP4B,C9o…
naïve	4_Member	GO Biological Processes	GO:0097435	supramolecular fiber organization	-8.73019	-6.31297	78/713	RHOB,RND3,DST,CD47,PLK3,CSNK1D,CSRP1,LPAR1,FER,ARHGAP35,IAPP,JAK2,LIMK1,SMAD3,MFAP4,NEDD9,NEFL,PRKN,PDGFRA,PGM5,PIK3CA,PIK3R1,PRKCD,PSEN1,RB1,CLIP1,SLC9A1,SVIL,TAC1,COL14A1,ARHGEF5,CUL3,SORBS2,PPFIA1,GAS7,RIPK1,RAB11A,LATS1,ROCK2,VPS4B,WASHC5,RANBP9,ARPC1B,ACTR2,ARPC2,TRDN,BAIAP2,PFDN6,ARFGEF1,SORBS1,AVIL,NCKAP1,WASF3,CDC42EP1,SYNPO,RUFY3,MPRIP,CDC42EP4,PYCARD,CTNNA3,HOOK2,NIN,KLHL24,PPP1R9A,ENAH…
naïve	4_Member	GO Biological Processes	GO:0030036	actin cytoskeleton organization	-8.1344	-5.80235	75/696	ABL2,RHOB,RND3,ARHGDIB,FMNL1,CD47,CSRP1,DAPK3,ECT2,LPAR1,FER,GAB1,ARHGAP35,JAK2,KIT,KRAS,LIMK1,SMAD3,NEDD9,PRKN,PDGFRA,PGM5,PIK3CA,PIK3R1,PRKCD,SMTN,SLC9A1,SVIL,TAC1,TEK,ARHGEF5,PIP5K1A,CUL3,SORBS2,PPFIA1,GAS7,LATS1,ROCK2,WASHC5,ARPC1B,ACTR2,ARPC2,TESK2,BAIAP2,ARFGEF1,SORBS1,AVIL,NCKAP1,WASF3,CDC42EP1,SYNPO,RUFY3,MPRIP,RHOQ,CDC42EP4,PLEK2,PYCARD,CTNNA3,BCAS3,PPP1R9A,ENAH,TTC17,SPIRE1,SPTBN4,PHACT…
naïve	4_Member	GO Biological Processes	GO:0032956	regulation of actin cytoskeleton organization	-8.04732	-5.73844	47/353	ABL2,RHOB,RND3,ARHGDIB,CD47,DAPK3,ECT2,LPAR1,FER,ARHGAP35,LIMK1,SMAD3,PRKN,PDGFRA,PIK3CA,PIK3R1,PRKCD,SLC9A1,SVIL,TAC1,TEK,ARHGEF5,PPFIA1,LATS1,ROCK2,WASHC5,ARPC1B,ACTR2,ARPC2,BAIAP2,ARFGEF1,AVIL,NCKAP1,WASF3,CDC42EP1,SYNPO,RHOQ,CDC42EP4,PYCARD,BCAS3,PPP1R9A,SPIRE1,SPTBN4,PHLDB2,WHAMM,IQGAP3,C9orf72
naïve	4_Member	GO Biological Processes	GO:0032970	regulation of actin filament-based process	-7.78565	-5.52979	50/395	ABL2,RHOB,RND3,ARHGDIB,CAMK2D,CD47,DAPK3,ECT2,LPAR1,FER,ARHGAP35,LIMK1,SMAD3,MYBPC3,PRKN,PDGFRA,PIK3CA,PIK3R1,PRKCD,SLC9A1,SVIL,TAC1,TEK,ARHGEF5,PPFIA1,LATS1,ROCK2,WASHC5,ARPC1B,ACTR2,ARPC2,BAIAP2,ARFGEF1,AVIL,NCKAP1,WASF3,CDC42EP1,SYNPO,RHOQ,CDC42EP4,PYCARD,CTNNA3,BCAS3,PPP1R9A,SPIRE1,SPTBN4,PHLDB2,WHAMM,IQGAP3,C9orf72
naïve	4_Member	GO Biological Processes	GO:0007015	actin filament organization	-7.20948	-5.02207	52/436	RHOB,RND3,CD47,LPAR1,FER,ARHGAP35,JAK2,LIMK1,SMAD3,NEDD9,PRKN,PIK3CA,PIK3R1,PRKCD,SLC9A1,SVIL,TAC1,ARHGEF5,CUL3,SORBS2,PPFIA1,GAS7,LATS1,ROCK2,WASHC5,ARPC1B,ACTR2,ARPC2,BAIAP2,ARFGEF1,SORBS1,AVIL,NCKAP1,WASF3,CDC42EP1,SYNPO,RUFY3,MPRIP,CDC42EP4,PYCARD,CTNNA3,PPP1R9A,ENAH,TTC17,SPIRE1,SPTBN4,AIF1L,PPP1R9B,PHLDB2,WHAMM,C9orf72,KCTD13
naïve	4_Member	GO Biological Processes	GO:0030029	actin filament-based process	-6.83627	-4.72368	78/789	ABL2,RHOB,RND3,ARHGDIB,FMNL1,CAMK2D,CD47,CSRP1,DAPK3,ECT2,LPAR1,FER,GAB1,ARHGAP35,JAK2,KIT,KRAS,LIMK1,SMAD3,MYBPC3,NEDD9,PRKN,PDGFRA,PGM5,PIK3CA,PIK3R1,PRKCD,SMTN,SLC9A1,SVIL,TAC1,TEK,TNNC2,ARHGEF5,PIP5K1A,CUL3,SORBS2,PPFIA1,GAS7,LATS1,ROCK2,WASHC5,ARPC1B,ACTR2,ARPC2,TESK2,BAIAP2,ARFGEF1,SORBS1,AVIL,NCKAP1,WASF3,CDC42EP1,SYNPO,RUFY3,MPRIP,RHOQ,CDC42EP4,PLEK2,PYCARD,CTNNA3,BCAS3,PPP1R9A,ENAH,TTC17…
[truncated: 847 more rows]
