# Supplementary material for: Generation and characterization of stable pig pregastrulation epiblast stem cell lines
Source: Cell Res. 2021 Nov 30;32(4):383–400. doi: 10.1038/s41422-021-00592-9 (PMC8976023; doi:10.1038/s41422-021-00592-9)
Supplement: Supplementary file 17 — Supplementary information, Table S4 [file 41422_2021_592_MOESM17_ESM.xlsx]

## Sheet: Table S4a
Table S4: Transcriptome Features Derived from Bulk RNA-seq of pgEpiSC And Public PSCs
a DEGs identified by pair-wise comparison in epiblast linage and relevant with differentiation and regulating pluripotency. Related to Figs. 4c, d.
Ensemble_ID	Symbol	Functional Terms
ENSSSCG00000005706	ABL1	epithelial cell differentiation
ENSSSCG00000010447	ACTA2	epithelial cell differentiation
ENSSSCG00000005267	ANXA1	epithelial cell differentiation
ENSSSCG00000008336	ANXA4	epithelial cell differentiation
ENSSSCG00000010299	ANXA7	epithelial cell differentiation
ENSSSCG00000035454	B4GALT1	epithelial cell differentiation
ENSSSCG00000022282	BDH2	epithelial cell differentiation
ENSSSCG00000039442	BMP2	epithelial cell differentiation
ENSSSCG00000005045	BMP4	epithelial cell differentiation
ENSSSCG00000001478	BMP5	epithelial cell differentiation
ENSSSCG00000007501	BMP7	epithelial cell differentiation
ENSSSCG00000034012	CASP3	epithelial cell differentiation
ENSSSCG00000009140	CASP6	epithelial cell differentiation
ENSSSCG00000004485	CD109	epithelial cell differentiation
ENSSSCG00000041667	CLDN5	epithelial cell differentiation
ENSSSCG00000028871	CSTA	epithelial cell differentiation
ENSSSCG00000011274	CTNNB1	epithelial cell differentiation
ENSSSCG00000026568	DNPH1	epithelial cell differentiation
ENSSSCG00000026719	-	epithelial cell differentiation
ENSSSCG00000003471	EPHA2	epithelial cell differentiation
ENSSSCG00000028840	EZH2	epithelial cell differentiation
ENSSSCG00000006369	F11R	epithelial cell differentiation
ENSSSCG00000014091	F2RL1	epithelial cell differentiation
ENSSSCG00000010698	FGFR2	epithelial cell differentiation
ENSSSCG00000037634	FOXA1	epithelial cell differentiation
ENSSSCG00000016018	FRZB	epithelial cell differentiation
ENSSSCG00000011125	GATA3	epithelial cell differentiation
ENSSSCG00000022383	GATA4	epithelial cell differentiation
ENSSSCG00000007538	GATA5	epithelial cell differentiation
ENSSSCG00000003702	GATA6	epithelial cell differentiation
ENSSSCG00000004241	GJA1	epithelial cell differentiation
ENSSSCG00000006478	HAPLN2	epithelial cell differentiation
ENSSSCG00000007371	HNF4A	epithelial cell differentiation
ENSSSCG00000016703	HOXA5	epithelial cell differentiation
ENSSSCG00000017540	HOXB5	epithelial cell differentiation
ENSSSCG00000037016	ID1	epithelial cell differentiation
ENSSSCG00000008645	ID2	epithelial cell differentiation
ENSSSCG00000015612	IRF6	epithelial cell differentiation
ENSSSCG00000007067	JAG1	epithelial cell differentiation
ENSSSCG00000003567	KDF1	epithelial cell differentiation
ENSSSCG00000009148	LEF1	epithelial cell differentiation
ENSSSCG00000014307	H2AFY	epithelial cell differentiation
ENSSSCG00000014149	MEF2C	epithelial cell differentiation
ENSSSCG00000001847	MESP1	epithelial cell differentiation
ENSSSCG00000004587	MYO1E	epithelial cell differentiation
ENSSSCG00000002254	NR2F2	epithelial cell differentiation
ENSSSCG00000014802	NUMA1	epithelial cell differentiation
ENSSSCG00000002009	PCK2	epithelial cell differentiation
ENSSSCG00000003169	PIH1D1	epithelial cell differentiation
ENSSSCG00000008745	PROM1	epithelial cell differentiation
ENSSSCG00000010281	PSAP	epithelial cell differentiation
ENSSSCG00000027312	PTCH1	epithelial cell differentiation
ENSSSCG00000001660	PTK7	epithelial cell differentiation
ENSSSCG00000039186	RAB25	epithelial cell differentiation
ENSSSCG00000009778	RILPL2	epithelial cell differentiation
ENSSSCG00000002836	SALL1	epithelial cell differentiation
ENSSSCG00000005087	SIX1	epithelial cell differentiation
ENSSSCG00000017232	SLC9A3R1	epithelial cell differentiation
ENSSSCG00000004952	SMAD3	epithelial cell differentiation
ENSSSCG00000021355	SOD1	epithelial cell differentiation
ENSSSCG00000008649	SOX11	epithelial cell differentiation
ENSSSCG00000017251	SOX9	epithelial cell differentiation
ENSSSCG00000002954	SPINT2	epithelial cell differentiation
ENSSSCG00000015246	ST14	epithelial cell differentiation
ENSSSCG00000017406	STAT5B	epithelial cell differentiation
ENSSSCG00000009642	STC1	epithelial cell differentiation
ENSSSCG00000036081	TBC1D20	epithelial cell differentiation
ENSSSCG00000009865	TBX3	epithelial cell differentiation
ENSSSCG00000031262	TXNIP	epithelial cell differentiation
ENSSSCG00000011567	-	epithelial cell differentiation
ENSSSCG00000011033	VIM	epithelial cell differentiation
ENSSSCG00000039010	WNT7A	epithelial cell differentiation
ENSSSCG00000028304	ZFP36L1	epithelial cell differentiation
ENSSSCG00000015874	ACVR1	Signaling pathways regulating pluripotency of stem cells
ENSSSCG00000005045	BMP4	Signaling pathways regulating pluripotency of stem cells
ENSSSCG00000013900	-	Signaling pathways regulating pluripotency of stem cells
ENSSSCG00000010698	FGFR2	Signaling pathways regulating pluripotency of stem cells
ENSSSCG00000030827	FGFR3	Signaling pathways regulating pluripotency of stem cells
ENSSSCG00000014047	FGFR4	Signaling pathways regulating pluripotency of stem cells
ENSSSCG00000016140	FZD5	Signaling pathways regulating pluripotency of stem cells
ENSSSCG00000016111	FZD7	Signaling pathways regulating pluripotency of stem cells
ENSSSCG00000031080	HAND1	Signaling pathways regulating pluripotency of stem cells
ENSSSCG00000021207	HESX1	Signaling pathways regulating pluripotency of stem cells
ENSSSCG00000016707	HOXA1	Signaling pathways regulating pluripotency of stem cells
ENSSSCG00000015986	HOXD1	Signaling pathways regulating pluripotency of stem cells
ENSSSCG00000037016	ID1	Signaling pathways regulating pluripotency of stem cells
ENSSSCG00000008645	ID2	Signaling pathways regulating pluripotency of stem cells
ENSSSCG00000039514	ID3	Signaling pathways regulating pluripotency of stem cells
ENSSSCG00000030560	IGF1R	Signaling pathways regulating pluripotency of stem cells
ENSSSCG00000016883	ISL1	Signaling pathways regulating pluripotency of stem cells
ENSSSCG00000013888	JAK3	Signaling pathways regulating pluripotency of stem cells
ENSSSCG00000001061	JARID2	Signaling pathways regulating pluripotency of stem cells
ENSSSCG00000005437	KLF4	Signaling pathways regulating pluripotency of stem cells
ENSSSCG00000005965	MYC	Signaling pathways regulating pluripotency of stem cells
ENSSSCG00000040403	NANOG	Signaling pathways regulating pluripotency of stem cells
ENSSSCG00000032477	NRAS	Signaling pathways regulating pluripotency of stem cells
ENSSSCG00000013320	PAX6	Signaling pathways regulating pluripotency of stem cells
ENSSSCG00000020954	PCGF6	Signaling pathways regulating pluripotency of stem cells
ENSSSCG00000021203	PIK3CB	Signaling pathways regulating pluripotency of stem cells
ENSSSCG00000016958	PIK3R1	Signaling pathways regulating pluripotency of stem cells
ENSSSCG00000016395	RIF1	Signaling pathways regulating pluripotency of stem cells
ENSSSCG00000014319	SMAD5	Signaling pathways regulating pluripotency of stem cells
ENSSSCG00000009865	TBX3	Signaling pathways regulating pluripotency of stem cells
ENSSSCG00000022347	WNT11	Signaling pathways regulating pluripotency of stem cells
ENSSSCG00000035859	WNT5A	Signaling pathways regulating pluripotency of stem cells
ENSSSCG00000000759	WNT5B	Signaling pathways regulating pluripotency of stem cells
ENSSSCG00000023647	WNT8A	Signaling pathways regulating pluripotency of stem cells

## Sheet: Table S4b
Table S4: Transcriptome Features Derived from Bulk RNA-seq of pgEpiSC And Public PSCs
b Specifically expressed genes identified by multiple pair-wise comparisons in naïve, formative and conventional PSCs in human. Related to Supplementary information, Fig. S5h.
PSC_type	Trend	Human_Ensemble_ID	Symbol	Pig_Ensemble_ID
human_ESC	up	ENSG00000168765	GSTM4	ENSSSCG00000037808
human_ESC	up	ENSG00000139178	C1RL	ENSSSCG00000033913
human_ESC	up	ENSG00000168765	GSTM4	ENSSSCG00000011944
human_ESC	up	ENSG00000156411	ATP5MPL	ENSSSCG00000016791
human_ESC	up	ENSG00000132763	MMACHC	ENSSSCG00000037354
human_ESC	up	ENSG00000065154	OAT	ENSSSCG00000032766
human_ESC	up	ENSG00000158828	PINK1	ENSSSCG00000003506
human_ESC	up	ENSG00000283496	ZNF511-PRAP1	ENSSSCG00000010792
human_ESC	up	ENSG00000187772	LIN28B	ENSSSCG00000037612
human_ESC	up	ENSG00000197417	SHPK	ENSSSCG00000017864
human_ESC	up	ENSG00000262304	AC027796.3	ENSSSCG00000017864
human_ESC	up	ENSG00000107562	CXCL12	ENSSSCG00000034973
human_ESC	up	ENSG00000182022	CHST15	ENSSSCG00000029482
human_ESC	up	ENSG00000171105	INSR	ENSSSCG00000013566
human_ESC	up	ENSG00000111266	DUSP16	ENSSSCG00000032097
human_ESC	up	ENSG00000105409	ATP1A3	ENSSSCG00000003045
human_ESC	up	ENSG00000060656	PTPRU	ENSSSCG00000003590
human_ESC	up	ENSG00000196689	TRPV1	ENSSSCG00000017863
human_ESC	up	ENSG00000073849	ST6GAL1	ENSSSCG00000025770
human_ESC	up	ENSG00000184428	TOP1MT	ENSSSCG00000006958
human_ESC	up	ENSG00000055609	KMT2C	ENSSSCG00000020663
human_ESC	up	ENSG00000108679	LGALS3BP	ENSSSCG00000036383
human_ESC	up	ENSG00000160460	SPTBN4	ENSSSCG00000037494
human_ESC	up	ENSG00000165113	GKAP1	ENSSSCG00000026087
human_ESC	up	ENSG00000013364	MVP	ENSSSCG00000027946
human_ESC	up	ENSG00000187210	GCNT1	ENSSSCG00000005277
human_ESC	up	ENSG00000166111	SVOP	ENSSSCG00000009941
human_ESC	up	ENSG00000145087	STXBP5L	ENSSSCG00000039888
human_ESC	up	ENSG00000108771	DHX58	ENSSSCG00000017416
human_ESC	up	ENSG00000063241	ISOC2	ENSSSCG00000003289
human_ESC	up	ENSG00000163435	ELF3	ENSSSCG00000010922
human_ESC	up	ENSG00000164251	F2RL1	ENSSSCG00000014091
human_ESC	up	ENSG00000165288	BRWD3	ENSSSCG00000025156
human_ESC	up	ENSG00000129691	ASH2L	ENSSSCG00000021898
human_ESC	up	ENSG00000162636	FAM102B	ENSSSCG00000006850
human_ESC	up	ENSG00000118515	SGK1	ENSSSCG00000021443
human_ESC	up	ENSG00000184160	ADRA2C	ENSSSCG00000008703
human_ESC	up	ENSG00000110076	NRXN2	ENSSSCG00000033229
human_ESC	up	ENSG00000221968	FADS3	ENSSSCG00000013073
human_ESC	up	ENSG00000158769	F11R	ENSSSCG00000006369
human_ESC	up	ENSG00000111269	CREBL2	ENSSSCG00000034418
human_ESC	up	ENSG00000136205	TNS3	ENSSSCG00000016725
human_ESC	up	ENSG00000050405	LIMA1	ENSSSCG00000032269
human_ESC	up	ENSG00000061337	LZTS1	ENSSSCG00000028559
human_ESC	up	ENSG00000138756	BMP2K	ENSSSCG00000027722
human_ESC	up	ENSG00000110497	AMBRA1	ENSSSCG00000013262
human_ESC	up	ENSG00000188883	KLRG2	ENSSSCG00000016506
human_ESC	up	ENSG00000115112	TFCP2L1	ENSSSCG00000015732
human_ESC	up	ENSG00000162688	AGL	ENSSSCG00000006872
human_ESC	up	ENSG00000059378	PARP12	ENSSSCG00000016502
human_ESC	up	ENSG00000085433	WDR47	ENSSSCG00000006840
human_ESC	up	ENSG00000112343	TRIM38	ENSSSCG00000035153
human_ESC	up	ENSG00000198759	EGFL6	ENSSSCG00000012121
human_ESC	up	ENSG00000174485	DENND4A	ENSSSCG00000004938
human_ESC	up	ENSG00000123983	ACSL3	ENSSSCG00000016223
human_ESC	up	ENSG00000159224	GIP	ENSSSCG00000026330
human_ESC	up	ENSG00000124875	CXCL6	ENSSSCG00000008957
human_ESC	up	ENSG00000141384	TAF4B	ENSSSCG00000003718
human_ESC	up	ENSG00000114648	KLHL18	ENSSSCG00000024513
human_ESC	up	ENSG00000139998	RAB15	ENSSSCG00000002280
human_ESC	up	ENSG00000124151	NCOA3	ENSSSCG00000007458
human_ESC	up	ENSG00000079385	CEACAM1	ENSSSCG00000051733
human_ESC	up	ENSG00000101255	TRIB3	ENSSSCG00000039862
human_ESC	up	ENSG00000135605	TEC	ENSSSCG00000008820
human_ESC	up	ENSG00000179044	EXOC3L1	ENSSSCG00000002788
human_ESC	up	ENSG00000075388	FGF4	ENSSSCG00000012870
human_ESC	up	ENSG00000100285	NEFH	ENSSSCG00000009979
human_ESC	up	ENSG00000110723	EXPH5	ENSSSCG00000015010
human_ESC	up	ENSG00000173214	MFSD4B	ENSSSCG00000041409
human_ESC	up	ENSG00000171812	COL8A2	ENSSSCG00000033641
human_ESC	up	ENSG00000181826	RELL1	ENSSSCG00000008772
human_ESC	up	ENSG00000100596	SPTLC2	ENSSSCG00000002404
human_ESC	up	ENSG00000107872	FBXL15	ENSSSCG00000038504
human_ESC	up	ENSG00000105639	JAK3	ENSSSCG00000013888
human_ESC	up	ENSG00000072682	P4HA2	ENSSSCG00000020915
human_ESC	up	ENSG00000047457	CP	ENSSSCG00000011700
human_ESC	up	ENSG00000213928	IRF9	ENSSSCG00000002002
human_ESC	up	ENSG00000104213	PDGFRL	ENSSSCG00000006988
human_ESC	up	ENSG00000099917	MED15	ENSSSCG00000010107
human_ESC	up	ENSG00000079308	TNS1	ENSSSCG00000027669
human_ESC	up	ENSG00000166473	PKD1L2	ENSSSCG00000039200
human_ESC	up	ENSG00000169635	HIC2	ENSSSCG00000036472
human_ESC	up	ENSG00000058056	USP13	ENSSSCG00000011765
human_ESC	up	ENSG00000119820	YIPF4	ENSSSCG00000035747
human_ESC	up	ENSG00000171055	FEZ2	ENSSSCG00000008503
human_ESC	up	ENSG00000162639	HENMT1	ENSSSCG00000006846
human_ESC	up	ENSG00000163596	ICA1L	ENSSSCG00000016115
human_ESC	up	ENSG00000104611	SH2D4A	ENSSSCG00000033750
human_ESC	up	ENSG00000165029	ABCA1	ENSSSCG00000005423
human_ESC	up	ENSG00000153246	PLA2R1	ENSSSCG00000015885
human_ESC	up	ENSG00000176974	SHMT1	ENSSSCG00000036208
human_ESC	up	ENSG00000124608	AARS2	ENSSSCG00000001706
human_ESC	up	ENSG00000084093	REST	ENSSSCG00000023357
human_ESC	up	ENSG00000143515	ATP8B2	ENSSSCG00000006550
human_ESC	up	ENSG00000169738	DCXR	ENSSSCG00000039873
human_ESC	up	ENSG00000109705	NKX3-2	ENSSSCG00000034181
human_ESC	up	ENSG00000165406	2021-03-08	ENSSSCG00000010403
human_ESC	up	ENSG00000197444	OGDHL	ENSSSCG00000010394
human_ESC	up	ENSG00000162039	MEIOB	ENSSSCG00000025711
human_ESC	up	ENSG00000036054	TBC1D23	ENSSSCG00000030486
human_ESC	up	ENSG00000161533	ACOX1	ENSSSCG00000017198
human_ESC	up	ENSG00000120675	DNAJC15	ENSSSCG00000038251
human_ESC	up	ENSG00000135917	SLC19A3	ENSSSCG00000021968
human_ESC	up	ENSG00000158825	CDA	ENSSSCG00000021259
human_ESC	up	ENSG00000167759	KLK13	ENSSSCG00000035586
human_ESC	up	ENSG00000183347	GBP6	ENSSSCG00000030801
human_ESC	up	ENSG00000255071	SAA2-SAA4	ENSSSCG00000046269
human_ESC	up	ENSG00000148965	SAA4	ENSSSCG00000046269
human_ESC	up	ENSG00000203737	GPR52	ENSSSCG00000040789
human_ESC	up	ENSG00000017427	IGF1	ENSSSCG00000000857
human_ESC	up	ENSG00000106809	OGN	ENSSSCG00000034607
human_ESC	up	ENSG00000163631	ALB	ENSSSCG00000008948
human_ESC	up	ENSG00000112319	EYA4	ENSSSCG00000034139
human_ESC	up	ENSG00000180210	F2	ENSSSCG00000013252
human_ESC	up	ENSG00000142609	CFAP74	ENSSSCG00000030513
human_ESC	up	ENSG00000162391	FAM151A	ENSSSCG00000036649
human_ESC	up	ENSG00000162390	ACOT11	ENSSSCG00000037559
human_ESC	up	ENSG00000123496	IL13RA2	ENSSSCG00000012594
human_ESC	up	ENSG00000127954	STEAP4	ENSSSCG00000015299
human_ESC	up	ENSG00000204403	CASP12	ENSSSCG00000014996
human_ESC	up	ENSG00000143196	DPT	ENSSSCG00000035937
human_ESC	up	ENSG00000283844	MIR214	ENSSSCG00000018758
human_ESC	up	ENSG00000141338	ABCA8	ENSSSCG00000026473
human_ESC	up	ENSG00000172901	LVRN	ENSSSCG00000014221
human_ESC	up	ENSG00000135355	GJA10	ENSSSCG00000004330
human_ESC	up	ENSG00000042832	TG	ENSSSCG00000005948
human_ESC	up	ENSG00000196954	CASP4	ENSSSCG00000014997
human_ESC	up	ENSG00000070190	DAPP1	ENSSSCG00000039327
human_ESC	up	ENSG00000178342	KCNG2	ENSSSCG00000005780
human_ESC	up	ENSG00000164744	SUN3	ENSSSCG00000022557
human_ESC	up	ENSG00000088320	REM1	ENSSSCG00000028529
human_ESC	up	ENSG00000187288	CIDEC	ENSSSCG00000011557
human_ESC	up	ENSG00000166592	RRAD	ENSSSCG00000036060
human_ESC	up	ENSG00000102760	RGCC	ENSSSCG00000009434
human_ESC	up	ENSG00000007350	TKTL1	ENSSSCG00000029443
human_ESC	up	ENSG00000169245	CXCL10	ENSSSCG00000032474
human_ESC	up	ENSG00000127951	FGL2	ENSSSCG00000015413
human_ESC	up	ENSG00000135114	OASL	ENSSSCG00000009921
human_ESC	up	ENSG00000173432	SAA1	ENSSSCG00000013369
human_ESC	up	ENSG00000188822	CNR2	ENSSSCG00000027849
human_ESC	up	ENSG00000189058	APOD	ENSSSCG00000011831
human_ESC	up	ENSG00000134321	RSAD2	ENSSSCG00000008648
human_ESC	up	ENSG00000106004	HOXA5	ENSSSCG00000016703
human_ESC	up	ENSG00000106302	HYAL4	ENSSSCG00000016603
human_ESC	up	ENSG00000185860	CCDC190	ENSSSCG00000006336
human_ESC	up	ENSG00000163563	MNDA	ENSSSCG00000037532
human_ESC	up	ENSG00000064205	CCN5	ENSSSCG00000031648
human_ESC	up	ENSG00000089127	OAS1	ENSSSCG00000046640
human_ESC	up	ENSG00000196136	SERPINA3	ENSSSCG00000002483
human_ESC	up	ENSG00000196136	SERPINA3	ENSSSCG00000030371
human_ESC	up	ENSG00000172995	ARPP21	ENSSSCG00000011238
human_ESC	up	ENSG00000137965	IFI44	ENSSSCG00000003763
human_ESC	up	ENSG00000166211	SPIC	ENSSSCG00000000867
human_ESC	up	ENSG00000163440	PDCL2	ENSSSCG00000008908
human_ESC	up	ENSG00000185792	NLRP9	ENSSSCG00000003307
human_ESC	up	ENSG00000252186	RNU6-781P	ENSSSCG00000020603
human_ESC	up	ENSG00000132972	RNF17	ENSSSCG00000009572
human_ESC	up	ENSG00000134339	SAA2	ENSSSCG00000013369
human_ESC	up	ENSG00000112299	VNN1	ENSSSCG00000004181
human_ESC	up	ENSG00000108381	ASPA	ENSSSCG00000017861
human_ESC	up	ENSG00000174175	SELP	ENSSSCG00000006288
human_ESC	up	ENSG00000132915	PDE6A	ENSSSCG00000014438
human_ESC	up	ENSG00000151655	ITIH2	ENSSSCG00000011128
human_ESC	up	ENSG00000140798	ABCC12	ENSSSCG00000022813
human_ESC	up	ENSG00000130592	LSP1	ENSSSCG00000031487
human_ESC	up	ENSG00000049249	TNFRSF9	ENSSSCG00000003386
human_ESC	up	ENSG00000139515	PDX1	ENSSSCG00000035817
human_ESC	up	ENSG00000163145	C1QTNF7	ENSSSCG00000008737
human_ESC	up	ENSG00000168497	CAVIN2	ENSSSCG00000026618
human_ESC	up	ENSG00000166391	MOGAT2	ENSSSCG00000014861
human_ESC	up	ENSG00000205413	SAMD9	ENSSSCG00000027372
human_ESC	up	ENSG00000154997	SEPTIN14	ENSSSCG00000007751
human_ESC	up	ENSG00000100665	SERPINA4	ENSSSCG00000039378
human_ESC	up	ENSG00000161944	ASGR2	ENSSSCG00000017932
human_ESC	up	ENSG00000184984	CHRM5	ENSSSCG00000036662
human_ESC	up	ENSG00000154175	ABI3BP	ENSSSCG00000011959
human_ESC	up	ENSG00000143867	OSR1	ENSSSCG00000008606
human_ESC	up	ENSG00000154258	ABCA9	ENSSSCG00000017257
human_ESC	up	ENSG00000175544	CABP4	ENSSSCG00000012906
human_ESC	up	ENSG00000129009	ISLR	ENSSSCG00000001910
human_ESC	up	ENSG00000122121	XPNPEP2	ENSSSCG00000012651
human_ESC	up	ENSG00000257008	GPR142	ENSSSCG00000027923
human_ESC	up	ENSG00000184226	PCDH9	ENSSSCG00000038842
human_ESC	up	ENSG00000153029	MR1	ENSSSCG00000015540
human_ESC	up	ENSG00000113389	NPR3	ENSSSCG00000036201
human_ESC	up	ENSG00000147655	RSPO2	ENSSSCG00000006034
human_ESC	up	ENSG00000078596	ITM2A	ENSSSCG00000012448
human_ESC	up	ENSG00000144290	SLC4A10	ENSSSCG00000015893
human_ESC	up	ENSG00000142511	GPR32	ENSSSCG00000028145
human_ESC	up	ENSG00000170255	MRGPRX1	ENSSSCG00000037504
human_ESC	up	ENSG00000137869	CYP19A1	ENSSSCG00000030168
human_ESC	up	ENSG00000102243	VGLL1	ENSSSCG00000025438
human_ESC	up	ENSG00000135346	CGA	ENSSSCG00000025434
human_ESC	up	ENSG00000169550	MUC15	ENSSSCG00000013340
human_ESC	up	ENSG00000106952	TNFSF8	ENSSSCG00000036457
human_ESC	up	ENSG00000101280	ANGPT4	ENSSSCG00000007198
human_ESC	up	ENSG00000164299	SPZ1	ENSSSCG00000014122
human_ESC	up	ENSG00000106031	HOXA13	ENSSSCG00000029666
human_ESC	up	ENSG00000159184	HOXB13	ENSSSCG00000017541
human_ESC	up	ENSG00000174358	SLC6A19	ENSSSCG00000017120
human_ESC	up	ENSG00000184313	MROH7	ENSSSCG00000003845
human_ESC	up	ENSG00000125810	CD93	ENSSSCG00000007116
human_ESC	up	ENSG00000126785	RHOJ	ENSSSCG00000022804
human_ESC	up	ENSG00000165197	VEGFD	ENSSSCG00000012135
human_ESC	up	ENSG00000186487	MYT1L	ENSSSCG00000029334
human_ESC	up	ENSG00000133048	CHI3L1	ENSSSCG00000015476
human_ESC	up	ENSG00000010932	FMO1	ENSSSCG00000015268
human_ESC	up	ENSG00000103241	FOXF1	ENSSSCG00000038460
human_ESC	up	ENSG00000105997	HOXA3	ENSSSCG00000016705
human_ESC	up	ENSG00000185189	NRBP2	ENSSSCG00000038025
human_ESC	up	ENSG00000013588	GPRC5A	ENSSSCG00000029592
human_ESC	up	ENSG00000165272	AQP3	ENSSSCG00000040513
human_ESC	up	ENSG00000067177	PHKA1	ENSSSCG00000012411
human_ESC	up	ENSG00000196821	ILRUN	ENSSSCG00000001527
human_ESC	up	ENSG00000134317	GRHL1	ENSSSCG00000026068
human_ESC	up	ENSG00000131979	GCH1	ENSSSCG00000035715
human_ESC	up	ENSG00000144339	TMEFF2	ENSSSCG00000016064
human_ESC	up	ENSG00000140092	FBLN5	ENSSSCG00000002444
human_ESC	up	ENSG00000128573	FOXP2	ENSSSCG00000016639
human_ESC	up	ENSG00000155629	PIK3AP1	ENSSSCG00000010509
human_ESC	up	ENSG00000130429	ARPC1B	ENSSSCG00000007625
human_ESC	up	ENSG00000176153	GPX2	ENSSSCG00000002279
human_ESC	up	ENSG00000100994	PYGB	ENSSSCG00000022815
human_ESC	up	ENSG00000065613	SLK	ENSSSCG00000010606
human_ESC	up	ENSG00000069702	TGFBR3	ENSSSCG00000006911
human_ESC	up	ENSG00000175348	TMEM9B	ENSSSCG00000014577
human_ESC	up	ENSG00000143119	CD53	ENSSSCG00000006800
human_ESC	up	ENSG00000167792	NDUFV1	ENSSSCG00000012896
human_ESC	up	ENSG00000144848	ATG3	ENSSSCG00000011930
human_ESC	up	ENSG00000115267	IFIH1	ENSSSCG00000015897
human_ESC	up	ENSG00000108001	EBF3	ENSSSCG00000010757
human_ESC	up	ENSG00000136235	GPNMB	ENSSSCG00000032241
human_ESC	up	ENSG00000198133	TMEM229B	ENSSSCG00000023791
human_ESC	up	ENSG00000119922	IFIT2	ENSSSCG00000010451
human_ESC	up	ENSG00000122912	SLC25A16	ENSSSCG00000022303
human_ESC	up	ENSG00000142182	DNMT3L	ENSSSCG00000028741
human_ESC	up	ENSG00000137948	BRDT	ENSSSCG00000023654
human_ESC	up	ENSG00000253293	HOXA10	ENSSSCG00000021204
human_ESC	up	ENSG00000113722	CDX1	ENSSSCG00000014445
human_ESC	up	ENSG00000078399	HOXA9	ENSSSCG00000028997
human_ESC	up	ENSG00000182742	HOXB4	ENSSSCG00000017535
human_ESC	up	ENSG00000156269	NAA11	ENSSSCG00000009258
human_ESC	up	ENSG00000175879	HOXD8	ENSSSCG00000040349
human_ESC	up	ENSG00000260027	HOXB7	ENSSSCG00000017538
human_ESC	up	ENSG00000078098	FAP	ENSSSCG00000015896
human_ESC	up	ENSG00000002933	TMEM176A	ENSSSCG00000016443
human_ESC	up	ENSG00000074966	TXK	ENSSSCG00000008819
human_ESC	up	ENSG00000242950	ERVW-1	ENSSSCG00000025631
human_ESC	up	ENSG00000242950	ERVW-1	ENSSSCG00000020695
human_ESC	up	ENSG00000242950	ERVW-1	ENSSSCG00000038557
human_ESC	up	ENSG00000128709	HOXD9	ENSSSCG00000015982
human_ESC	up	ENSG00000234602	MCIDAS	ENSSSCG00000036183
human_ESC	up	ENSG00000116035	VAX2	ENSSSCG00000008318
human_ESC	up	ENSG00000116039	ATP6V1B1	ENSSSCG00000008314
human_ESC	up	ENSG00000070526	ST6GALNAC1	ENSSSCG00000017172
human_ESC	up	ENSG00000086548	CEACAM6	ENSSSCG00000051733
human_ESC	up	ENSG00000150201	FXYD4	ENSSSCG00000044108
human_ESC	up	ENSG00000082074	FYB1	ENSSSCG00000016855
human_ESC	up	ENSG00000143452	HORMAD1	ENSSSCG00000006649
human_ESC	up	ENSG00000203857	HSD3B1	ENSSSCG00000006719
human_ESC	up	ENSG00000137270	GCM1	ENSSSCG00000032538
human_ESC	up	ENSG00000179776	CDH5	ENSSSCG00000035772
human_ESC	up	ENSG00000128714	HOXD13	ENSSSCG00000015979
human_ESC	up	ENSG00000168907	PLA2G4F	ENSSSCG00000004732
human_ESC	up	ENSG00000125089	SH3TC1	ENSSSCG00000008722
human_ESC	up	ENSG00000165685	TMEM52B	ENSSSCG00000032431
human_ESC	up	ENSG00000070915	SLC12A3	ENSSSCG00000032643
human_ESC	up	ENSG00000152463	OLAH	ENSSSCG00000025759
human_ESC	up	ENSG00000174502	SLC26A9	ENSSSCG00000040720
human_ESC	up	ENSG00000085741	WNT11	ENSSSCG00000022347
human_ESC	up	ENSG00000204767	INSYN2B	ENSSSCG00000017010
human_ESC	up	ENSG00000100593	ISM2	ENSSSCG00000002405
human_ESC	up	ENSG00000197859	ADAMTSL2	ENSSSCG00000026425
human_ESC	up	ENSG00000143217	NECTIN4	ENSSSCG00000026861
human_ESC	up	ENSG00000132854	KANK4	ENSSSCG00000003821
human_ESC	up	ENSG00000249481	SPATS1	ENSSSCG00000039903
human_ESC	up	ENSG00000068615	REEP1	ENSSSCG00000023710
human_ESC	up	ENSG00000180209	MYLPF	ENSSSCG00000007799
human_ESC	up	ENSG00000099399	MAGEB2	ENSSSCG00000012197
human_ESC	up	ENSG00000150048	CLEC1A	ENSSSCG00000000649
human_ESC	up	ENSG00000111452	ADGRD1	ENSSSCG00000009745
human_ESC	up	ENSG00000163283	ALPP	ENSSSCG00000016284
human_ESC	up	ENSG00000179934	CCR8	ENSSSCG00000025846
human_ESC	up	ENSG00000137648	TMPRSS4	ENSSSCG00000015086
human_ESC	up	ENSG00000136940	PDCL	ENSSSCG00000038554
human_ESC	up	ENSG00000181652	ATG9B	ENSSSCG00000024431
human_ESC	up	ENSG00000010671	BTK	ENSSSCG00000026742
human_ESC	up	ENSG00000198223	CSF2RA	ENSSSCG00000032135
human_ESC	up	ENSG00000075673	ATP12A	ENSSSCG00000022638
human_ESC	up	ENSG00000163898	LIPH	ENSSSCG00000011793
human_ESC	up	ENSG00000165828	PRAP1	ENSSSCG00000010792
human_ESC	up	ENSG00000188783	PRELP	ENSSSCG00000015271
human_ESC	up	ENSG00000089060	SLC8B1	ENSSSCG00000009880
human_ESC	up	ENSG00000004848	ARX	ENSSSCG00000020801
human_ESC	up	ENSG00000134324	LPIN1	ENSSSCG00000008624
human_ESC	up	ENSG00000105717	PBX4	ENSSSCG00000013933
human_ESC	up	ENSG00000115163	CENPA	ENSSSCG00000038543
human_ESC	up	ENSG00000165140	FBP1	ENSSSCG00000031174
human_ESC	up	ENSG00000226742	HSBP1L1	ENSSSCG00000005778
human_ESC	up	ENSG00000035681	NSMAF	ENSSSCG00000006236
human_ESC	up	ENSG00000189051	RNF222	ENSSSCG00000017985
human_ESC	up	ENSG00000273238	TMEM271	ENSSSCG00000043358
human_ESC	up	ENSG00000105173	CCNE1	ENSSSCG00000002855
human_ESC	up	ENSG00000129422	MTUS1	ENSSSCG00000040013
human_ESC	up	ENSG00000147642	SYBU	ENSSSCG00000006023
human_ESC	up	ENSG00000120217	CD274	ENSSSCG00000005211
human_ESC	up	ENSG00000239732	TLR9	ENSSSCG00000011436
human_ESC	up	ENSG00000162645	GBP2	ENSSSCG00000024973
human_ESC	up	ENSG00000205683	DPF3	ENSSSCG00000002333
human_ESC	up	ENSG00000235718	MFRP	ENSSSCG00000015119
human_ESC	up	ENSG00000184060	ADAP2	ENSSSCG00000017738
human_ESC	up	ENSG00000102362	SYTL4	ENSSSCG00000012484
human_ESC	up	ENSG00000139567	ACVRL1	ENSSSCG00000000232
human_ESC	up	ENSG00000102854	MSLN	ENSSSCG00000008001
human_ESC	up	ENSG00000139173	TMEM117	ENSSSCG00000000801
human_ESC	up	ENSG00000180245	RRH	ENSSSCG00000009136
human_ESC	up	ENSG00000146839	ZAN	ENSSSCG00000007674
human_ESC	up	ENSG00000158014	SLC30A2	ENSSSCG00000026386
human_ESC	up	ENSG00000102878	HSF4	ENSSSCG00000002792
human_ESC	up	ENSG00000115762	PLEKHB2	ENSSSCG00000028679
human_ESC	up	ENSG00000104833	TUBB4A	ENSSSCG00000013545
human_ESC	up	ENSG00000106266	SNX8	ENSSSCG00000040977
human_ESC	up	ENSG00000004779	NDUFAB1	ENSSSCG00000010795
human_ESC	up	ENSG00000197780	TAF13	ENSSSCG00000020842
human_ESC	up	ENSG00000099338	CATSPERG	ENSSSCG00000002955
human_ESC	up	ENSG00000162843	WDR64	ENSSSCG00000034164
human_ESC	up	ENSG00000244255	AL645922.1	ENSSSCG00000024914
human_ESC	up	ENSG00000243649	CFB	ENSSSCG00000024914
human_ESC	up	ENSG00000182179	UBA7	ENSSSCG00000011393
human_ESC	up	ENSG00000111335	OAS2	ENSSSCG00000009881
human_ESC	up	ENSG00000132622	HSPA12B	ENSSSCG00000007147
human_ESC	up	ENSG00000159199	ATP5MC1	ENSSSCG00000017544
human_ESC	up	ENSG00000177465	ACOT4	ENSSSCG00000002349
human_ESC	up	ENSG00000261701	HPR	ENSSSCG00000002749
human_ESC	up	ENSG00000129204	USP6	ENSSSCG00000039473
human_ESC	up	ENSG00000134121	CHL1	ENSSSCG00000011524
human_ESC	up	ENSG00000144908	ALDH1L1	ENSSSCG00000030626
human_ESC	up	ENSG00000078814	MYH7B	ENSSSCG00000007288
human_ESC	up	ENSG00000148120	AOPEP	ENSSSCG00000010943
human_ESC	up	ENSG00000197168	NEK5	ENSSSCG00000009380
human_ESC	up	ENSG00000150630	VEGFC	ENSSSCG00000015770
human_ESC	up	ENSG00000132517	SLC52A1	ENSSSCG00000005908
human_ESC	up	ENSG00000242950	ERVW-1	ENSSSCG00000041731
human_ESC	up	ENSG00000153714	LURAP1L	ENSSSCG00000036360
human_ESC	up	ENSG00000162645	GBP2	ENSSSCG00000006923
human_ESC	up	ENSG00000173432	SAA1	ENSSSCG00000037358
human_ESC	up	ENSG00000167080	B4GALNT2	ENSSSCG00000030269
human_ESC	up	ENSG00000167080	B4GALNT2	ENSSSCG00000040942
human_ESC	up	ENSG00000144837	PLA1A	ENSSSCG00000011895
human_ESC	up	ENSG00000125726	CD70	ENSSSCG00000031115
human_ESC	up	ENSG00000099998	GGT5	ENSSSCG00000010055
human_ESC	up	ENSG00000176046	NUPR1	ENSSSCG00000040162
human_ESC	up	ENSG00000099960	SLC7A4	ENSSSCG00000010102
human_ESC	up	ENSG00000203724	C1orf53	ENSSSCG00000032380
human_ESC	up	ENSG00000006747	SCIN	ENSSSCG00000015353
human_ESC	up	ENSG00000123191	ATP7B	ENSSSCG00000033570
human_ESC	up	ENSG00000164932	CTHRC1	ENSSSCG00000006051
human_ESC	up	ENSG00000146250	PRSS35	ENSSSCG00000004452
human_ESC	up	ENSG00000165794	SLC39A2	ENSSSCG00000029754
human_ESC	up	ENSG00000171819	ANGPTL7	ENSSSCG00000003414
human_ESC	up	ENSG00000121064	SCPEP1	ENSSSCG00000017617
human_ESC	up	ENSG00000167778	SPRYD3	ENSSSCG00000000262
human_ESC	up	ENSG00000168938	PPIC	ENSSSCG00000031128
human_ESC	up	ENSG00000109320	NFKB1	ENSSSCG00000030957
human_ESC	up	ENSG00000164733	CTSB	ENSSSCG00000023666
human_ESC	up	ENSG00000105643	ARRDC2	ENSSSCG00000013893
human_ESC	up	ENSG00000123146	ADGRE5	ENSSSCG00000013775
human_ESC	up	ENSG00000105339	DENND3	ENSSSCG00000030831
human_ESC	up	ENSG00000155465	SLC7A7	ENSSSCG00000002041
human_ESC	up	ENSG00000146648	EGFR	ENSSSCG00000022126
human_ESC	up	ENSG00000118855	MFSD1	ENSSSCG00000026018
human_ESC	up	ENSG00000106367	AP1S1	ENSSSCG00000021145
human_ESC	up	ENSG00000141582	CBX4	ENSSSCG00000017160
human_ESC	up	ENSG00000168993	CPLX1	ENSSSCG00000037527
human_ESC	up	ENSG00000125657	TNFSF9	ENSSSCG00000022370
human_ESC	up	ENSG00000179163	FUCA1	ENSSSCG00000027659
human_ESC	up	ENSG00000167775	CD320	ENSSSCG00000032833
human_ESC	up	ENSG00000128626	MRPS12	ENSSSCG00000031860
human_ESC	up	ENSG00000163956	LRPAP1	ENSSSCG00000008701
human_ESC	up	ENSG00000197150	ABCB8	ENSSSCG00000027986
human_ESC	up	ENSG00000171227	TMEM37	ENSSSCG00000035189
human_ESC	up	ENSG00000054793	ATP9A	ENSSSCG00000007478
human_ESC	up	ENSG00000122642	FKBP9	ENSSSCG00000021250
human_ESC	up	ENSG00000167114	SLC27A4	ENSSSCG00000005648
human_ESC	up	ENSG00000093217	XYLB	ENSSSCG00000011254
human_ESC	up	ENSG00000149218	ENDOD1	ENSSSCG00000014965
human_ESC	up	ENSG00000099795	NDUFB7	ENSSSCG00000013778
human_ESC	up	ENSG00000164081	TEX264	ENSSSCG00000011424
human_ESC	up	ENSG00000112576	CCND3	ENSSSCG00000032284
human_ESC	up	ENSG00000173153	ESRRA	ENSSSCG00000013028
human_ESC	up	ENSG00000136286	MYO1G	ENSSSCG00000016742
human_ESC	up	ENSG00000125827	TMX4	ENSSSCG00000021353
human_ESC	up	ENSG00000163541	SUCLG1	ENSSSCG00000008247
human_ESC	up	ENSG00000100412	ACO2	ENSSSCG00000000064
human_ESC	up	ENSG00000197535	MYO5A	ENSSSCG00000004620
human_ESC	up	ENSG00000137842	TMEM62	ENSSSCG00000004716
human_ESC	up	ENSG00000114520	SNX4	ENSSSCG00000036828
human_ESC	up	ENSG00000120784	ZFP30	ENSSSCG00000029408
human_ESC	up	ENSG00000138617	PARP16	ENSSSCG00000004929
human_ESC	up	ENSG00000164124	TMEM144	ENSSSCG00000008874
human_ESC	up	ENSG00000165240	ATP7A	ENSSSCG00000012437
human_ESC	up	ENSG00000137573	SULF1	ENSSSCG00000006197
human_ESC	up	ENSG00000137809	ITGA11	ENSSSCG00000004961
human_ESC	up	ENSG00000213614	HEXA	ENSSSCG00000001927
human_ESC	up	ENSG00000189045	ANKDD1B	ENSSSCG00000014083
human_ESC	up	ENSG00000165678	GHITM	ENSSSCG00000010345
human_ESC	up	ENSG00000065154	OAT	ENSSSCG00000010734
human_ESC	up	ENSG00000127838	PNKD	ENSSSCG00000029002
human_ESC	up	ENSG00000081923	ATP8B1	ENSSSCG00000004921
human_ESC	up	ENSG00000181610	MRPS23	ENSSSCG00000035193
human_ESC	up	ENSG00000089050	RBBP9	ENSSSCG00000029494
human_ESC	up	ENSG00000140986	RPL3L	ENSSSCG00000032657
human_ESC	up	ENSG00000128274	A4GALT	ENSSSCG00000026962
human_ESC	up	ENSG00000126524	SBDS	ENSSSCG00000007732
human_ESC	up	ENSG00000164099	PRSS12	ENSSSCG00000009114
human_ESC	up	ENSG00000168961	LGALS9	ENSSSCG00000017754
human_ESC	up	ENSG00000112992	NNT	ENSSSCG00000016877
human_ESC	up	ENSG00000112851	ERBIN	ENSSSCG00000016954
human_ESC	up	ENSG00000115840	SLC25A12	ENSSSCG00000015949
human_ESC	up	ENSG00000171132	PRKCE	ENSSSCG00000008444
human_ESC	up	ENSG00000100906	NFKBIA	ENSSSCG00000001952
human_ESC	up	ENSG00000167157	PRRX2	ENSSSCG00000005680
human_ESC	up	ENSG00000185129	PURA	ENSSSCG00000050498
human_ESC	up	ENSG00000033327	GAB2	ENSSSCG00000014891
human_ESC	up	ENSG00000183876	ARSI	ENSSSCG00000014448
human_ESC	up	ENSG00000013288	MAN2B2	ENSSSCG00000027178
human_ESC	up	ENSG00000186340	THBS2	ENSSSCG00000004012
human_ESC	up	ENSG00000158125	XDH	ENSSSCG00000008522
human_ESC	up	ENSG00000167723	TRPV3	ENSSSCG00000017862
human_ESC	up	ENSG00000165124	SVEP1	ENSSSCG00000005455
human_ESC	up	ENSG00000244486	SCARF2	ENSSSCG00000010109
human_ESC	up	ENSG00000101230	ISM1	ENSSSCG00000007073
human_ESC	up	ENSG00000114166	KAT2B	ENSSSCG00000024621
human_ESC	up	ENSG00000073008	PVR	ENSSSCG00000003079
human_ESC	up	ENSG00000003402	CFLAR	ENSSSCG00000016101
human_ESC	up	ENSG00000113140	SPARC	ENSSSCG00000017082
human_ESC	up	ENSG00000136048	DRAM1	ENSSSCG00000023972
human_ESC	up	ENSG00000162302	RPS6KA4	ENSSSCG00000028806
human_ESC	up	ENSG00000121310	ECHDC2	ENSSSCG00000003854
human_ESC	up	ENSG00000155906	RMND1	ENSSSCG00000004089
human_ESC	up	ENSG00000163286	ALPG	ENSSSCG00000016284
human_ESC	up	ENSG00000188060	RAB42	ENSSSCG00000030432
human_ESC	up	ENSG00000139351	SYCP3	ENSSSCG00000000863
human_ESC	up	ENSG00000163904	SENP2	ENSSSCG00000011794
human_ESC	up	ENSG00000197769	MAP1LC3C	ENSSSCG00000034838
human_ESC	up	ENSG00000173762	CD7	ENSSSCG00000037364
human_ESC	up	ENSG00000115468	EFHD1	ENSSSCG00000016290
human_ESC	up	ENSG00000141564	RPTOR	ENSSSCG00000017139
human_ESC	up	ENSG00000104805	NUCB1	ENSSSCG00000003150
human_ESC	up	ENSG00000188603	CLN3	ENSSSCG00000036603
human_ESC	up	ENSG00000261832	AC138894.1	ENSSSCG00000036603
human_ESC	up	ENSG00000179403	VWA1	ENSSSCG00000003344
human_ESC	up	ENSG00000121057	AKAP1	ENSSSCG00000034994
human_ESC	up	ENSG00000157978	LDLRAP1	ENSSSCG00000003549
human_ESC	up	ENSG00000181938	GINS3	ENSSSCG00000002802
human_ESC	up	ENSG00000007376	RPUSD1	ENSSSCG00000008000
human_ESC	up	ENSG00000043143	JADE2	ENSSSCG00000014303
human_ESC	up	ENSG00000130779	CLIP1	ENSSSCG00000009793
human_ESC	up	ENSG00000246922	UBAP1L	ENSSSCG00000035506
human_ESC	up	ENSG00000198026	ZNF335	ENSSSCG00000007432
human_ESC	up	ENSG00000158286	RNF207	ENSSSCG00000003368
human_ESC	up	ENSG00000088727	KIF9	ENSSSCG00000040510
human_ESC	up	ENSG00000160785	SLC25A44	ENSSSCG00000006494
human_ESC	up	ENSG00000166471	TMEM41B	ENSSSCG00000014579
human_ESC	up	ENSG00000117643	MAN1C1	ENSSSCG00000023235
human_ESC	up	ENSG00000146476	ARMT1	ENSSSCG00000004088
human_ESC	up	ENSG00000135047	CTSL	ENSSSCG00000010948
human_ESC	up	ENSG00000172594	SMPDL3A	ENSSSCG00000004233
human_ESC	up	ENSG00000148600	CDHR1	ENSSSCG00000010348
human_ESC	up	ENSG00000111816	FRK	ENSSSCG00000004434
human_ESC	up	ENSG00000148154	UGCG	ENSSSCG00000022780
human_ESC	up	ENSG00000007237	GAS7	ENSSSCG00000039056
human_ESC	up	ENSG00000174004	NRROS	ENSSSCG00000023527
human_ESC	up	ENSG00000135090	TAOK3	ENSSSCG00000009850
human_ESC	up	ENSG00000173930	SLCO4C1	ENSSSCG00000014182
human_ESC	up	ENSG00000064601	CTSA	ENSSSCG00000007431
human_ESC	up	ENSG00000110422	HIPK3	ENSSSCG00000013312
human_ESC	up	ENSG00000213699	SLC35F6	ENSSSCG00000008562
human_ESC	up	ENSG00000085978	ATG16L1	ENSSSCG00000016300
human_ESC	up	ENSG00000103245	CIAO3	ENSSSCG00000008002
human_ESC	up	ENSG00000177076	ACER2	ENSSSCG00000034213
human_ESC	up	ENSG00000187730	GABRD	ENSSSCG00000035018
human_ESC	up	ENSG00000175356	SCUBE2	ENSSSCG00000014575
human_ESC	up	ENSG00000129988	LBP	ENSSSCG00000028758
human_ESC	up	ENSG00000186575	NF2	ENSSSCG00000028707
human_ESC	up	ENSG00000139445	FOXN4	ENSSSCG00000009936
human_ESC	up	ENSG00000126351	THRA	ENSSSCG00000035969
human_ESC	up	ENSG00000105641	SLC5A5	ENSSSCG00000013890
human_ESC	up	ENSG00000142733	MAP3K6	ENSSSCG00000003573
human_ESC	up	ENSG00000175426	PCSK1	ENSSSCG00000014169
human_ESC	up	ENSG00000102802	MEDAG	ENSSSCG00000009331
human_ESC	up	ENSG00000164342	TLR3	ENSSSCG00000015801
human_ESC	up	ENSG00000144119	C1QL2	ENSSSCG00000015717
human_ESC	up	ENSG00000112561	TFEB	ENSSSCG00000001621
human_ESC	up	ENSG00000165025	SYK	ENSSSCG00000009589
human_ESC	up	ENSG00000205189	ZBTB10	ENSSSCG00000006155
human_ESC	up	ENSG00000138376	BARD1	ENSSSCG00000016170
human_ESC	up	ENSG00000138002	IFT172	ENSSSCG00000026367
human_ESC	up	ENSG00000177084	POLE	ENSSSCG00000033051
human_ESC	up	ENSG00000100503	NIN	ENSSSCG00000005022
human_ESC	up	ENSG00000007968	E2F2	ENSSSCG00000032710
human_ESC	up	ENSG00000084710	EFR3B	ENSSSCG00000022933
human_ESC	up	ENSG00000125772	GPCPD1	ENSSSCG00000007043
human_ESC	up	ENSG00000269897	COMMD3-BMI1	ENSSSCG00000011081
human_ESC	up	ENSG00000168283	BMI1	ENSSSCG00000011081
human_ESC	up	ENSG00000131981	LGALS3	ENSSSCG00000005055
human_ESC	up	ENSG00000152601	MBNL1	ENSSSCG00000011720
human_ESC	up	ENSG00000171729	TMEM51	ENSSSCG00000021026
human_ESC	up	ENSG00000101577	LPIN2	ENSSSCG00000038494
human_ESC	up	ENSG00000175920	DOK7	ENSSSCG00000008702
human_ESC	up	ENSG00000168769	TET2	ENSSSCG00000009157
human_ESC	up	ENSG00000162616	DNAJB4	ENSSSCG00000003766
human_ESC	up	ENSG00000143458	GABPB2	ENSSSCG00000006636
human_ESC	up	ENSG00000111727	HCFC2	ENSSSCG00000000846
human_ESC	up	ENSG00000125676	THOC2	ENSSSCG00000012639
human_ESC	up	ENSG00000187068	C3orf70	ENSSSCG00000038724
human_ESC	up	ENSG00000104804	TULP2	ENSSSCG00000003149
human_ESC	up	ENSG00000219435	CATSPERZ	ENSSSCG00000013027
human_ESC	up	ENSG00000171596	NMUR1	ENSSSCG00000016277
human_ESC	up	ENSG00000155744	FAM126B	ENSSSCG00000036339
human_ESC	up	ENSG00000114698	PLSCR4	ENSSSCG00000011690
human_ESC	up	ENSG00000151151	IPMK	ENSSSCG00000040863
human_ESC	up	ENSG00000122490	SLC66A2	ENSSSCG00000023171
human_ESC	up	ENSG00000119599	DCAF4	ENSSSCG00000028159
human_ESC	up	ENSG00000159348	CYB5R1	ENSSSCG00000010929
human_ESC	up	ENSG00000162129	CLPB	ENSSSCG00000036887
human_ESC	up	ENSG00000157601	MX1	ENSSSCG00000012077
human_ESC	up	ENSG00000140853	NLRC5	ENSSSCG00000039751
human_ESC	up	ENSG00000089057	SLC23A2	ENSSSCG00000026466
human_ESC	up	ENSG00000088387	DOCK9	ENSSSCG00000022112
human_ESC	up	ENSG00000189337	KAZN	ENSSSCG00000037676
human_ESC	up	ENSG00000155846	PPARGC1B	ENSSSCG00000014437
human_ESC	up	ENSG00000101057	MYBL2	ENSSSCG00000007366
human_ESC	up	ENSG00000141556	TBCD	ENSSSCG00000017136
human_ESC	up	ENSG00000162542	TMCO4	ENSSSCG00000027489
human_ESC	up	ENSG00000052850	ALX4	ENSSSCG00000040329
human_ESC	up	ENSG00000140836	ZFHX3	ENSSSCG00000002752
human_ESC	up	ENSG00000173442	EHBP1L1	ENSSSCG00000012988
human_ESC	up	ENSG00000153982	GDPD1	ENSSSCG00000030262
human_ESC	up	ENSG00000078699	CBFA2T2	ENSSSCG00000027410
human_ESC	up	ENSG00000196092	PAX5	ENSSSCG00000036086
human_ESC	up	ENSG00000185761	ADAMTSL5	ENSSSCG00000013433
human_ESC	up	ENSG00000136144	RCBTB1	ENSSSCG00000021060
human_ESC	up	ENSG00000186283	TOR3A	ENSSSCG00000015525
human_ESC	up	ENSG00000077150	NFKB2	ENSSSCG00000010580
human_ESC	up	ENSG00000143816	WNT9A	ENSSSCG00000024671
human_ESC	up	ENSG00000284292	AC004922.1	ENSSSCG00000007609
human_ESC	up	ENSG00000137507	LRRC32	ENSSSCG00000014869
human_ESC	up	ENSG00000071553	ATP6AP1	ENSSSCG00000037310
human_ESC	up	ENSG00000141570	CBX8	ENSSSCG00000034146
human_ESC	up	ENSG00000162174	ASRGL1	ENSSSCG00000013065
human_ESC	up	ENSG00000120278	PLEKHG1	ENSSSCG00000032778
human_ESC	up	ENSG00000166855	CLPX	ENSSSCG00000004927
human_ESC	up	ENSG00000178982	EIF3K	ENSSSCG00000002963
human_ESC	up	ENSG00000196083	IL1RAP	ENSSSCG00000021206
human_ESC	up	ENSG00000152049	KCNE4	ENSSSCG00000038149
human_ESC	up	ENSG00000166741	NNMT	ENSSSCG00000015054
human_ESC	up	ENSG00000104415	CCN4	ENSSSCG00000005946
human_ESC	up	ENSG00000092607	TBX15	ENSSSCG00000006725
human_ESC	up	ENSG00000109099	PMP22	ENSSSCG00000037832
human_ESC	up	ENSG00000115380	EFEMP1	ENSSSCG00000008397
human_ESC	up	ENSG00000100055	CYTH4	ENSSSCG00000000130
human_ESC	up	ENSG00000164330	EBF1	ENSSSCG00000017046
human_ESC	up	ENSG00000178226	PRSS36	ENSSSCG00000007760
human_ESC	up	ENSG00000142920	AZIN2	ENSSSCG00000003619
human_ESC	up	ENSG00000116514	RNF19B	ENSSSCG00000025206
human_ESC	up	ENSG00000152977	ZIC1	ENSSSCG00000011692
human_ESC	up	ENSG00000154645	CHODL	ENSSSCG00000012018
human_ESC	up	ENSG00000154127	UBASH3B	ENSSSCG00000015136
human_ESC	up	ENSG00000125730	C3	ENSSSCG00000013551
human_ESC	up	ENSG00000167123	CERCAM	ENSSSCG00000005650
human_ESC	up	ENSG00000100417	PMM1	ENSSSCG00000000061
human_ESC	up	ENSG00000119138	KLF9	ENSSSCG00000021646
human_ESC	up	ENSG00000112964	GHR	ENSSSCG00000016866
human_ESC	up	ENSG00000101846	STS	ENSSSCG00000026520
human_ESC	up	ENSG00000101846	STS	ENSSSCG00000036122
human_ESC	up	ENSG00000007174	DNAH9	ENSSSCG00000018015
human_ESC	up	ENSG00000071073	MGAT4A	ENSSSCG00000008188
human_ESC	up	ENSG00000137960	GIPC2	ENSSSCG00000035582
human_ESC	up	ENSG00000135617	PRADC1	ENSSSCG00000008304
human_ESC	up	ENSG00000174348	PODN	ENSSSCG00000027114
human_ESC	up	ENSG00000155265	GOLGA7B	ENSSSCG00000040359
human_ESC	up	ENSG00000117481	NSUN4	ENSSSCG00000038280
human_ESC	up	ENSG00000130783	CCDC62	ENSSSCG00000009787
human_ESC	up	ENSG00000160883	HK3	ENSSSCG00000014048
human_ESC	up	ENSG00000179172	HNRNPCL1	ENSSSCG00000038947
human_ESC	up	ENSG00000276380	UBE2NL	ENSSSCG00000000908
human_ESC	up	ENSG00000152380	FAM151B	ENSSSCG00000014123
human_ESC	up	ENSG00000134339	SAA2	ENSSSCG00000037358
human_ESC	up	ENSG00000266826	AC011195.2	ENSSSCG00000012382
human_ESC	up	ENSG00000023445	BIRC3	ENSSSCG00000027529
human_FSC	up	ENSG00000008988	RPS20	ENSSSCG00000006973
human_FSC	up	ENSG00000167476	JSRP1	ENSSSCG00000031899
human_FSC	up	ENSG00000286070	GGT1	ENSSSCG00000010056
human_FSC	up	ENSG00000205581	HMGN1	ENSSSCG00000033644
human_FSC	up	ENSG00000197958	RPL12	ENSSSCG00000009848
human_FSC	up	ENSG00000116030	SUMO1	ENSSSCG00000037998
human_FSC	up	ENSG00000280571	AC006059.2	ENSSSCG00000050245
human_FSC	up	ENSG00000135070	ISCA1	ENSSSCG00000017077
human_FSC	up	ENSG00000087086	FTL	ENSSSCG00000011758
human_FSC	up	ENSG00000087086	FTL	ENSSSCG00000016649
human_FSC	up	ENSG00000163705	FANCD2OS	ENSSSCG00000034155
human_FSC	up	ENSG00000277957	SENP3-EIF4A1	ENSSSCG00000032469
human_FSC	up	ENSG00000206199	ANKUB1	ENSSSCG00000011706
human_FSC	up	ENSG00000241186	TDGF1	ENSSSCG00000023395
human_FSC	up	ENSG00000213719	CLIC1	ENSSSCG00000034785
human_FSC	up	ENSG00000255508	AP002990.1	ENSSSCG00000013063
human_FSC	up	ENSG00000167995	BEST1	ENSSSCG00000023090
human_FSC	up	ENSG00000186446	ZNF501	ENSSSCG00000034696
human_FSC	up	ENSG00000132522	GPS2	ENSSSCG00000017940
human_FSC	up	ENSG00000254870	ATP6V1G2-DDX39B	ENSSSCG00000001401
human_FSC	up	ENSG00000109686	SH3D19	ENSSSCG00000009018
human_FSC	up	ENSG00000122376	SHLD2	ENSSSCG00000027767
human_FSC	up	ENSG00000182774	RPS17	ENSSSCG00000031140
human_FSC	up	ENSG00000260836	AC245033.1	ENSSSCG00000001808
human_FSC	up	ENSG00000173207	CKS1B	ENSSSCG00000037359
human_FSC	up	ENSG00000140993	TIGD7	ENSSSCG00000037309
human_FSC	up	ENSG00000106153	CHCHD2	ENSSSCG00000007743
human_FSC	up	ENSG00000129048	ACKR4	ENSSSCG00000011630
human_FSC	up	ENSG00000171466	ZNF562	ENSSSCG00000033232
human_FSC	up	ENSG00000111669	TPI1	ENSSSCG00000000685
human_FSC	up	ENSG00000182378	PLCXD1	ENSSSCG00000031398
human_FSC	up	ENSG00000108448	TRIM16L	ENSSSCG00000034049
human_FSC	up	ENSG00000145425	RPS3A	ENSSSCG00000009458
human_FSC	up	ENSG00000198814	GK	ENSSSCG00000016224
human_FSC	up	ENSG00000215375	MYL5	ENSSSCG00000027502
human_FSC	up	ENSG00000255526	NEDD8-MDP1	ENSSSCG00000033006
human_FSC	up	ENSG00000157653	C9orf43	ENSSSCG00000005479
human_FSC	up	ENSG00000152348	ATG10	ENSSSCG00000025210
human_FSC	up	ENSG00000172803	SNX32	ENSSSCG00000012975
human_FSC	up	ENSG00000161929	SCIMP	ENSSSCG00000017896
human_FSC	up	ENSG00000270011	ZNF559-ZNF177	ENSSSCG00000040763
human_FSC	up	ENSG00000090612	ZNF268	ENSSSCG00000035148
human_FSC	up	ENSG00000234127	TRIM26	ENSSSCG00000001233
human_FSC	up	ENSG00000204516	MICB	ENSSSCG00000001394
human_FSC	up	ENSG00000204516	MICB	ENSSSCG00000001395
human_FSC	up	ENSG00000286261	AC022137.3	ENSSSCG00000050878
human_FSC	up	ENSG00000286261	AC022137.3	ENSSSCG00000008849
human_FSC	up	ENSG00000286261	AC022137.3	ENSSSCG00000044698
human_FSC	up	ENSG00000213889	PPM1N	ENSSSCG00000037001
human_FSC	up	ENSG00000145794	MEGF10	ENSSSCG00000032877
human_FSC	up	ENSG00000180626	ZNF594	ENSSSCG00000017897
human_FSC	up	ENSG00000166535	A2ML1	ENSSSCG00000000664
human_FSC	up	ENSG00000161888	SPC24	ENSSSCG00000033444
human_FSC	up	ENSG00000175097	RAG2	ENSSSCG00000034285
human_FSC	up	ENSG00000106714	CNTNAP3	ENSSSCG00000033204
human_FSC	up	ENSG00000274386	TMEM269	ENSSSCG00000039678
human_FSC	up	ENSG00000272897	AL109827.1	ENSSSCG00000007307
human_FSC	up	ENSG00000285827	AP001267.5	ENSSSCG00000023324
human_FSC	up	ENSG00000166164	BRD7	ENSSSCG00000021644
human_FSC	up	ENSG00000263715	LINC02210-CRHR1	ENSSSCG00000017313
human_FSC	up	ENSG00000118689	FOXO3	ENSSSCG00000004387
human_FSC	up	ENSG00000158483	FAM86C1	ENSSSCG00000007920
human_FSC	up	ENSG00000187607	ZNF286A	ENSSSCG00000018029
human_FSC	up	ENSG00000255104	AC005324.4	ENSSSCG00000018029
human_FSC	up	ENSG00000198003	CCDC151	ENSSSCG00000013625
human_FSC	up	ENSG00000133460	SLC2A11	ENSSSCG00000010068
human_FSC	up	ENSG00000241370	RPP21	ENSSSCG00000021130
human_FSC	up	ENSG00000111640	GAPDH	ENSSSCG00000000694
human_FSC	up	ENSG00000165702	GFI1B	ENSSSCG00000005737
human_FSC	up	ENSG00000166317	SYNPO2L	ENSSSCG00000010303
human_FSC	up	ENSG00000050327	ARHGEF5	ENSSSCG00000022525
human_FSC	up	ENSG00000267041	ZNF850	ENSSSCG00000038009
human_FSC	up	ENSG00000163827	LRRC2	ENSSSCG00000026945
human_FSC	up	ENSG00000160229	ZNF66	ENSSSCG00000050878
human_FSC	up	ENSG00000160229	ZNF66	ENSSSCG00000008849
human_FSC	up	ENSG00000160229	ZNF66	ENSSSCG00000044698
human_FSC	up	ENSG00000011590	ZBTB32	ENSSSCG00000002908
human_FSC	up	ENSG00000231887	PRH1	ENSSSCG00000049579
human_FSC	up	ENSG00000256825	AC026786.1	ENSSSCG00000033616
human_FSC	up	ENSG00000168421	RHOH	ENSSSCG00000008794
human_FSC	up	ENSG00000269404	SPIB	ENSSSCG00000034211
human_FSC	up	ENSG00000141750	STAC2	ENSSSCG00000017508
human_FSC	up	ENSG00000156097	GPR61	ENSSSCG00000006825
human_FSC	up	ENSG00000158473	CD1D	ENSSSCG00000006452
human_FSC	up	ENSG00000184489	PTP4A3	ENSSSCG00000036569
human_FSC	up	ENSG00000122512	PMS2	ENSSSCG00000007590
human_FSC	up	ENSG00000013573	DDX11	ENSSSCG00000000745
human_FSC	up	ENSG00000186523	FAM86B1	ENSSSCG00000007920
human_FSC	up	ENSG00000160200	CBS	ENSSSCG00000040779
human_FSC	up	ENSG00000147687	TATDN1	ENSSSCG00000030603
human_FSC	up	ENSG00000157881	PANK4	ENSSSCG00000027299
human_FSC	up	ENSG00000198690	FAN1	ENSSSCG00000004845
human_FSC	up	ENSG00000188610	FAM72B	ENSSSCG00000039370
human_FSC	up	ENSG00000169519	METTL15	ENSSSCG00000013331
human_FSC	up	ENSG00000103222	ABCC1	ENSSSCG00000007874
human_FSC	up	ENSG00000268133	AC003002.1	ENSSSCG00000037257
human_FSC	up	ENSG00000112514	CUTA	ENSSSCG00000001512
human_FSC	up	ENSG00000161267	BDH1	ENSSSCG00000024109
human_FSC	up	ENSG00000167034	NKX3-1	ENSSSCG00000031924
human_FSC	up	ENSG00000187105	HEATR4	ENSSSCG00000021676
human_FSC	up	ENSG00000006071	ABCC8	ENSSSCG00000013378
human_FSC	up	ENSG00000153395	LPCAT1	ENSSSCG00000017116
human_FSC	up	ENSG00000204385	SLC44A4	ENSSSCG00000001419
human_FSC	up	ENSG00000157423	HYDIN	ENSSSCG00000040973
human_FSC	up	ENSG00000180938	ZNF572	ENSSSCG00000005971
human_FSC	up	ENSG00000278540	ACACA	ENSSSCG00000017694
human_FSC	up	ENSG00000153107	ANAPC1	ENSSSCG00000008105
human_FSC	up	ENSG00000001630	CYP51A1	ENSSSCG00000015311
human_FSC	up	ENSG00000184860	SDR42E1	ENSSSCG00000035182
human_FSC	up	ENSG00000197020	ZNF100	ENSSSCG00000050878
human_FSC	up	ENSG00000197020	ZNF100	ENSSSCG00000008849
human_FSC	up	ENSG00000197020	ZNF100	ENSSSCG00000044698
human_FSC	up	ENSG00000238597	SNORD4B	ENSSSCG00000027915
human_FSC	up	ENSG00000206602	SNORD58A	ENSSSCG00000024372
human_FSC	up	ENSG00000146223	RPL7L1	ENSSSCG00000026472
human_FSC	up	ENSG00000202093	SNORD58C	ENSSSCG00000030194
human_FSC	up	ENSG00000145734	BDP1	ENSSSCG00000016968
human_FSC	up	ENSG00000278771	RN7SL3	ENSSSCG00000032708
human_FSC	up	ENSG00000277791	PSMB3	ENSSSCG00000037606
human_FSC	up	ENSG00000174373	RALGAPA1	ENSSSCG00000032377
human_FSC	up	ENSG00000187735	TCEA1	ENSSSCG00000006261
human_FSC	up	ENSG00000151239	TWF1	ENSSSCG00000000798
human_FSC	up	ENSG00000106028	SSBP1	ENSSSCG00000016488
human_FSC	up	ENSG00000201403	SNORD14B	ENSSSCG00000018117
human_FSC	up	ENSG00000277108	SNORD49B	ENSSSCG00000038146
human_FSC	up	ENSG00000048544	MRPS10	ENSSSCG00000001638
human_FSC	up	ENSG00000204536	CCHCR1	ENSSSCG00000001391
human_FSC	up	ENSG00000155093	PTPRN2	ENSSSCG00000026661
human_FSC	up	ENSG00000151208	DLG5	ENSSSCG00000026268
human_FSC	up	ENSG00000180900	SCRIB	ENSSSCG00000039466
human_FSC	up	ENSG00000200169	RNU5D-1	ENSSSCG00000028965
human_FSC	up	ENSG00000200169	RNU5D-1	ENSSSCG00000037200
human_FSC	up	ENSG00000218739	CEBPZOS	ENSSSCG00000039004
human_FSC	up	ENSG00000204444	APOM	ENSSSCG00000001411
human_FSC	up	ENSG00000285625	AC117378.1	ENSSSCG00000026055
human_FSC	up	ENSG00000199914	SNORD114-16	ENSSSCG00000031490
human_FSC	up	ENSG00000204209	DAXX	ENSSSCG00000001509
human_FSC	up	ENSG00000263020	AL662899.2	ENSSSCG00000001414
human_FSC	up	ENSG00000142541	RPL13A	ENSSSCG00000034448
human_FSC	up	ENSG00000254772	EEF1G	ENSSSCG00000013064
human_FSC	up	ENSG00000204351	SKIV2L	ENSSSCG00000001424
human_FSC	up	ENSG00000174231	PRPF8	ENSSSCG00000017817
human_FSC	up	ENSG00000201772	SNORA5C	ENSSSCG00000019629
human_FSC	up	ENSG00000212464	SNORA12	ENSSSCG00000018383
human_FSC	up	ENSG00000201592	AL732366.1	ENSSSCG00000018303
human_FSC	up	ENSG00000108515	ENO3	ENSSSCG00000017904
human_FSC	up	ENSG00000087995	METTL2A	ENSSSCG00000033421
human_FSC	up	ENSG00000112031	MTRF1L	ENSSSCG00000004076
human_FSC	up	ENSG00000181163	NPM1	ENSSSCG00000016998
human_FSC	up	ENSG00000143702	CEP170	ENSSSCG00000030502
human_FSC	up	ENSG00000171314	PGAM1	ENSSSCG00000010517
human_FSC	up	ENSG00000204560	DHX16	ENSSSCG00000001376
human_FSC	up	ENSG00000100380	ST13	ENSSSCG00000000071
human_FSC	up	ENSG00000103429	BFAR	ENSSSCG00000037673
human_FSC	up	ENSG00000063046	EIF4B	ENSSSCG00000032028
human_FSC	up	ENSG00000106615	RHEB	ENSSSCG00000016434
human_FSC	up	ENSG00000146143	PRIM2	ENSSSCG00000001493
human_FSC	up	ENSG00000198563	DDX39B	ENSSSCG00000001400
human_FSC	up	ENSG00000180228	PRKRA	ENSSSCG00000038254
human_FSC	up	ENSG00000115042	FAHD2A	ENSSSCG00000034715
human_FSC	up	ENSG00000115042	FAHD2A	ENSSSCG00000039523
human_FSC	up	ENSG00000198814	GK	ENSSSCG00000012202
human_FSC	up	ENSG00000172239	PAIP1	ENSSSCG00000016874
human_FSC	up	ENSG00000109536	FRG1	ENSSSCG00000006996
human_FSC	up	ENSG00000184983	NDUFA6	ENSSSCG00000000045
human_FSC	up	ENSG00000278311	GGNBP2	ENSSSCG00000017688
human_FSC	up	ENSG00000179889	PDXDC1	ENSSSCG00000039119
human_FSC	up	ENSG00000101353	MROH8	ENSSSCG00000035214
human_FSC	up	ENSG00000119720	NRDE2	ENSSSCG00000002434
human_FSC	up	ENSG00000164404	GDF9	ENSSSCG00000014288
human_FSC	up	ENSG00000111780	AL021546.1	ENSSSCG00000032747
human_FSC	up	ENSG00000273611	ZNHIT3	ENSSSCG00000023373
human_FSC	up	ENSG00000145736	GTF2H2	ENSSSCG00000028786
human_FSC	up	ENSG00000146574	CCZ1B	ENSSSCG00000025940
human_FSC	up	ENSG00000122674	CCZ1	ENSSSCG00000025940
human_FSC	up	ENSG00000119979	DENND10	ENSSSCG00000010680
human_FSC	up	ENSG00000154839	SKA1	ENSSSCG00000004518
human_FSC	up	ENSG00000275835	TUBGCP5	ENSSSCG00000027105
human_FSC	up	ENSG00000123416	TUBA1B	ENSSSCG00000000190
human_FSC	up	ENSG00000104067	TJP1	ENSSSCG00000004854
human_FSC	up	ENSG00000103512	NOMO1	ENSSSCG00000025565
human_FSC	up	ENSG00000065978	YBX1	ENSSSCG00000028485
human_FSC	up	ENSG00000204356	NELFE	ENSSSCG00000001423
human_FSC	up	ENSG00000270249	AC093668.1	ENSSSCG00000027890
human_FSC	up	ENSG00000153406	NMRAL1	ENSSSCG00000007943
human_FSC	up	ENSG00000100764	PSMC1	ENSSSCG00000002433
human_FSC	up	ENSG00000204438	GPANK1	ENSSSCG00000001413
human_FSC	up	ENSG00000170906	NDUFA3	ENSSSCG00000003261
human_FSC	up	ENSG00000108106	UBE2S	ENSSSCG00000035344
human_FSC	up	ENSG00000140988	RPS2	ENSSSCG00000033697
human_FSC	up	ENSG00000134058	CDK7	ENSSSCG00000016961
human_FSC	up	ENSG00000204531	POU5F1	ENSSSCG00000001393
human_FSC	up	ENSG00000163041	H3F3A	ENSSSCG00000023971
human_FSC	up	ENSG00000176386	CDC26	ENSSSCG00000033177
human_FSC	up	ENSG00000177954	RPS27	ENSSSCG00000031838
human_FSC	up	ENSG00000156508	EEF1A1	ENSSSCG00000004489
human_FSC	up	ENSG00000183474	GTF2H2C	ENSSSCG00000028786
human_FSC	up	ENSG00000152942	RAD17	ENSSSCG00000016960
human_FSC	up	ENSG00000164687	FABP5	ENSSSCG00000006153
human_FSC	up	ENSG00000051596	THOC3	ENSSSCG00000014061
human_FSC	up	ENSG00000187514	PTMA	ENSSSCG00000037274
human_FSC	up	ENSG00000133393	FOPNL	ENSSSCG00000033377
human_FSC	up	ENSG00000163444	TMEM183A	ENSSSCG00000015473
human_FSC	up	ENSG00000127314	RAP1B	ENSSSCG00000032595
human_FSC	up	ENSG00000131876	SNRPA1	ENSSSCG00000005786
human_FSC	up	ENSG00000135486	HNRNPA1	ENSSSCG00000000288
human_FSC	up	ENSG00000085231	AK6	ENSSSCG00000037053
human_FSC	up	ENSG00000174444	RPL4	ENSSSCG00000004945
human_FSC	up	ENSG00000257529	RPL36A-HNRNPH2	ENSSSCG00000039046
human_FSC	up	ENSG00000163682	RPL9	ENSSSCG00000012427
human_FSC	up	ENSG00000204469	PRRC2A	ENSSSCG00000001409
human_FSC	up	ENSG00000204463	BAG6	ENSSSCG00000001410
human_FSC	up	ENSG00000137337	MDC1	ENSSSCG00000001362
human_FSC	up	ENSG00000137404	NRM	ENSSSCG00000023639
human_FSC	up	ENSG00000204392	LSM2	ENSSSCG00000039021
human_FSC	up	ENSG00000185880	TRIM69	ENSSSCG00000004681
human_FSC	up	ENSG00000011677	GABRA3	ENSSSCG00000025708
human_FSC	up	ENSG00000204472	AIF1	ENSSSCG00000032341
human_FSC	up	ENSG00000196767	POU3F4	ENSSSCG00000012454
human_FSC	up	ENSG00000154529	CNTNAP3B	ENSSSCG00000033204
human_FSC	up	ENSG00000277203	F8A1	ENSSSCG00000031635
human_FSC	up	ENSG00000277203	F8A1	ENSSSCG00000040321
human_FSC	up	ENSG00000267368	UPK3BL1	ENSSSCG00000007695
human_FSC	up	ENSG00000205236	AC105052.1	ENSSSCG00000007695
human_FSC	up	ENSG00000202337	RNU6-8	ENSSSCG00000031363
human_FSC	up	ENSG00000202337	RNU6-8	ENSSSCG00000037876
human_FSC	up	ENSG00000175344	CHRNA7	ENSSSCG00000004839
human_FSC	up	ENSG00000204257	HLA-DMA	ENSSSCG00000001470
human_FSC	up	ENSG00000284981	UPK3BL2	ENSSSCG00000007695
human_FSC	up	ENSG00000213265	TSGA13	ENSSSCG00000016551
human_FSC	up	ENSG00000165182	CXorf58	ENSSSCG00000012175
human_FSC	up	ENSG00000171954	CYP4F22	ENSSSCG00000023607
human_FSC	up	ENSG00000104728	ARHGEF10	ENSSSCG00000023419
human_FSC	up	ENSG00000169314	C22orf15	ENSSSCG00000010074
human_FSC	up	ENSG00000204252	HLA-DOA	ENSSSCG00000001472
human_FSC	up	ENSG00000169918	OTUD7A	ENSSSCG00000004840
human_FSC	up	ENSG00000238083	LRRC37A2	ENSSSCG00000017577
human_FSC	up	ENSG00000238083	LRRC37A2	ENSSSCG00000028962
human_FSC	up	ENSG00000179520	SLC17A8	ENSSSCG00000038946
human_FSC	up	ENSG00000159648	TEPP	ENSSSCG00000002809
human_FSC	up	ENSG00000214575	CPEB1	ENSSSCG00000001808
human_FSC	up	ENSG00000151577	DRD3	ENSSSCG00000011911
human_FSC	up	ENSG00000087086	FTL	ENSSSCG00000003153
human_FSC	up	ENSG00000003056	M6PR	ENSSSCG00000040743
human_FSC	up	ENSG00000113790	EHHADH	ENSSSCG00000040296
human_FSC	up	ENSG00000204264	PSMB8	ENSSSCG00000026951
human_FSC	up	ENSG00000175390	EIF3F	ENSSSCG00000039647
human_FSC	up	ENSG00000221803	SNORD23	ENSSSCG00000020791
human_FSC	up	ENSG00000167705	RILP	ENSSSCG00000050487
human_FSC	up	ENSG00000054282	SDCCAG8	ENSSSCG00000035136
human_FSC	up	ENSG00000283809	AC007326.4	ENSSSCG00000032073
human_FSC	up	ENSG00000183955	KMT5A	ENSSSCG00000009777
human_FSC	up	ENSG00000010539	ZNF200	ENSSSCG00000007965
human_FSC	up	ENSG00000264324	AC006030.1	ENSSSCG00000008274
human_FSC	up	ENSG00000168447	SCNN1B	ENSSSCG00000028923
human_FSC	up	ENSG00000184571	PIWIL3	ENSSSCG00000009950
human_FSC	up	ENSG00000146707	POMZP3	ENSSSCG00000007691
human_FSC	up	ENSG00000168939	SPRY3	ENSSSCG00000034345
human_FSC	up	ENSG00000105122	RASAL3	ENSSSCG00000013839
human_FSC	up	ENSG00000110619	CARS	ENSSSCG00000012857
human_FSC	up	ENSG00000169627	BOLA2B	ENSSSCG00000033744
human_FSC	up	ENSG00000280433	FP565260.6	ENSSSCG00000039085
human_FSC	up	ENSG00000188037	CLCN1	ENSSSCG00000016464
human_FSC	up	ENSG00000161270	NPHS1	ENSSSCG00000029284
human_FSC	up	ENSG00000160201	U2AF1	ENSSSCG00000033653
human_FSC	up	ENSG00000233954	UQCRHL	ENSSSCG00000003903
human_FSC	up	ENSG00000207406	SNORA41	ENSSSCG00000019687
human_FSC	up	ENSG00000112306	RPS12	ENSSSCG00000004177
human_FSC	up	ENSG00000134056	MRPS36	ENSSSCG00000037463
human_FSC	up	ENSG00000162298	SYVN1	ENSSSCG00000027057
human_FSC	up	ENSG00000215126	CBWD6	ENSSSCG00000005241
human_FSC	up	ENSG00000188649	CC2D2B	ENSSSCG00000046471
human_FSC	up	ENSG00000271425	NBPF10	ENSSSCG00000006704
human_FSC	up	ENSG00000270629	NBPF14	ENSSSCG00000006704
human_FSC	up	ENSG00000196873	CBWD3	ENSSSCG00000005241
human_FSC	up	ENSG00000276023	DUSP14	ENSSSCG00000029874
human_FSC	up	ENSG00000167193	CRK	ENSSSCG00000038989
human_FSC	up	ENSG00000204576	PRR3	ENSSSCG00000025892
human_FSC	up	ENSG00000104524	PYCR3	ENSSSCG00000032763
human_FSC	up	ENSG00000100604	CHGA	ENSSSCG00000002456
human_FSC	up	ENSG00000153485	TMEM251	ENSSSCG00000002458
human_FSC	up	ENSG00000198169	ZNF251	ENSSSCG00000022161
human_FSC	up	ENSG00000146112	PPP1R18	ENSSSCG00000031492
human_FSC	up	ENSG00000139193	CD27	ENSSSCG00000000705
human_FSC	up	ENSG00000196369	SRGAP2B	ENSSSCG00000015645
human_FSC	up	ENSG00000136267	DGKB	ENSSSCG00000015355
human_FSC	up	ENSG00000099958	DERL3	ENSSSCG00000039626
human_FSC	up	ENSG00000204267	TAP2	ENSSSCG00000025593
human_FSC	up	ENSG00000250264	AL669918.1	ENSSSCG00000025593
human_FSC	up	ENSG00000037241	RPL26L1	ENSSSCG00000016989
human_FSC	up	ENSG00000143977	SNRPG	ENSSSCG00000024776
human_FSC	up	ENSG00000183336	BOLA2	ENSSSCG00000033744
human_FSC	up	ENSG00000267173	AC245748.1	ENSSSCG00000003077
human_FSC	up	ENSG00000217930	PAM16	ENSSSCG00000007947
human_FSC	up	ENSG00000147996	CBWD5	ENSSSCG00000005241
human_FSC	up	ENSG00000276612	FP565260.2	ENSSSCG00000025525
human_FSC	up	ENSG00000205531	NAP1L4	ENSSSCG00000012856
human_FSC	up	ENSG00000223501	VPS52	ENSSSCG00000001501
human_FSC	up	ENSG00000205571	SMN2	ENSSSCG00000016970
human_FSC	up	ENSG00000163285	GABRG1	ENSSSCG00000008809
human_FSC	up	ENSG00000232040	ZBED9	ENSSSCG00000001216
human_FSC	up	ENSG00000263513	FAM72C	ENSSSCG00000039370
human_FSC	up	ENSG00000163630	SYNPR	ENSSSCG00000027617
human_FSC	up	ENSG00000276087	AC008073.3	ENSSSCG00000008584
human_FSC	up	ENSG00000104518	GSDMD	ENSSSCG00000006955
human_FSC	up	ENSG00000012963	UBR7	ENSSSCG00000002460
human_FSC	up	ENSG00000261130	AC140504.1	ENSSSCG00000032056
human_FSC	up	ENSG00000268163	AC004076.1	ENSSSCG00000033232
human_FSC	up	ENSG00000171943	SRGAP2C	ENSSSCG00000015645
human_FSC	up	ENSG00000238083	LRRC37A2	ENSSSCG00000039259
human_FSC	up	ENSG00000103226	NOMO3	ENSSSCG00000025565
human_FSC	up	ENSG00000275004	ZNF280B	ENSSSCG00000033879
human_FSC	up	ENSG00000268107	AC003005.1	ENSSSCG00000033232
human_FSC	up	ENSG00000100207	TCF20	ENSSSCG00000032171
human_FSC	up	ENSG00000117262	GPR89A	ENSSSCG00000006694
human_FSC	up	ENSG00000105619	TFPT	ENSSSCG00000003262
human_FSC	up	ENSG00000104951	IL4I1	ENSSSCG00000003192
human_FSC	up	ENSG00000070047	PHRF1	ENSSSCG00000029723
human_FSC	up	ENSG00000167716	WDR81	ENSSSCG00000040732
human_FSC	up	ENSG00000174775	HRAS	ENSSSCG00000031513
human_FSC	up	ENSG00000105617	LENG1	ENSSSCG00000003265
human_FSC	up	ENSG00000185164	NOMO2	ENSSSCG00000025565
human_FSC	up	ENSG00000177628	GBA	ENSSSCG00000006522
human_FSC	up	ENSG00000286169	AHRR	ENSSSCG00000032843
human_FSC	up	ENSG00000204227	RING1	ENSSSCG00000001477
human_FSC	up	ENSG00000204564	C6orf136	ENSSSCG00000025943
human_FSC	up	ENSG00000118363	SPCS2	ENSSSCG00000014850
human_FSC	up	ENSG00000257103	LSM14A	ENSSSCG00000002869
human_FSC	up	ENSG00000143554	SLC27A3	ENSSSCG00000006569
human_FSC	up	ENSG00000100605	ITPK1	ENSSSCG00000002457
human_FSC	up	ENSG00000130023	ERMARD	ENSSSCG00000004010
human_FSC	up	ENSG00000120071	KANSL1	ENSSSCG00000017310
human_FSC	up	ENSG00000128731	HERC2	ENSSSCG00000015853
human_FSC	up	ENSG00000166912	MTMR10	ENSSSCG00000004844
human_FSC	up	ENSG00000156968	MPV17L	ENSSSCG00000032056
human_FSC	up	ENSG00000273559	CWC25	ENSSSCG00000021478
human_FSC	up	ENSG00000227057	WDR46	ENSSSCG00000001504
human_FSC	up	ENSG00000184110	EIF3C	ENSSSCG00000034927
human_FSC	up	ENSG00000166896	ATP23	ENSSSCG00000000453
human_FSC	up	ENSG00000242612	DECR2	ENSSSCG00000007987
human_FSC	up	ENSG00000273136	NBPF26	ENSSSCG00000006704
human_FSC	up	ENSG00000162959	MEMO1	ENSSSCG00000008515
human_FSC	up	ENSG00000232112	TMA7	ENSSSCG00000011351
human_FSC	up	ENSG00000118181	RPS25	ENSSSCG00000036296
human_FSC	up	ENSG00000082153	BZW1	ENSSSCG00000016094
human_FSC	up	ENSG00000181315	ZNF322	ENSSSCG00000001156
human_FSC	up	ENSG00000205581	HMGN1	ENSSSCG00000033733
human_FSC	up	ENSG00000099953	MMP11	ENSSSCG00000010071
human_FSC	up	ENSG00000276234	TADA2A	ENSSSCG00000025775
human_FSC	up	ENSG00000011114	BTBD7	ENSSSCG00000002461
human_FSC	up	ENSG00000166783	MARF1	ENSSSCG00000029168
human_FSC	up	ENSG00000196132	MYT1	ENSSSCG00000039212
human_FSC	up	ENSG00000259066	AL110118.2	ENSSSCG00000002460
human_FSC	up	ENSG00000268133	AC003002.1	ENSSSCG00000038327
human_FSC	up	ENSG00000170632	ARMC10	ENSSSCG00000028444
human_FSC	up	ENSG00000183977	PP2D1	ENSSSCG00000027327
human_FSC	up	ENSG00000181404	WASHC1	ENSSSCG00000000746
human_FSC	up	ENSG00000188092	GPR89B	ENSSSCG00000006694
human_FSC	up	ENSG00000104522	TSTA3	ENSSSCG00000031698
human_FSC	up	ENSG00000159314	ARHGAP27	ENSSSCG00000017328
human_FSC	up	ENSG00000169230	PRELID1	ENSSSCG00000031182
human_FSC	up	ENSG00000182372	CLN8	ENSSSCG00000023155
human_FSC	up	ENSG00000204348	DXO	ENSSSCG00000001425
human_FSC	up	ENSG00000099849	RASSF7	ENSSSCG00000012854
human_FSC	up	ENSG00000117020	AKT3	ENSSSCG00000010872
human_FSC	up	ENSG00000280071	GATD3B	ENSSSCG00000025525
human_FSC	up	ENSG00000072864	NDE1	ENSSSCG00000040479
human_FSC	up	ENSG00000152939	MARVELD2	ENSSSCG00000016959
human_FSC	up	ENSG00000156384	SFR1	ENSSSCG00000010608
human_FSC	up	ENSG00000182004	SNRPE	ENSSSCG00000023562
human_FSC	up	ENSG00000164182	NDUFAF2	ENSSSCG00000027763
human_FSC	up	ENSG00000134419	RPS15A	ENSSSCG00000035768
human_FSC	up	ENSG00000082146	STRADB	ENSSSCG00000031271
human_FSC	up	ENSG00000151247	EIF4E	ENSSSCG00000028420
human_FSC	up	ENSG00000178096	BOLA1	ENSSSCG00000006667
human_FSC	up	ENSG00000265808	SEC22B	ENSSSCG00000020964
human_FSC	up	ENSG00000169609	C15orf40	ENSSSCG00000030131
human_FSC	up	ENSG00000169612	RAMAC	ENSSSCG00000038630
human_FSC	up	ENSG00000204619	PPP1R11	ENSSSCG00000024259
human_FSC	up	ENSG00000125977	EIF2S2	ENSSSCG00000026617
human_FSC	up	ENSG00000207280	SNORD20	ENSSSCG00000018293
human_FSC	up	ENSG00000256453	DND1	ENSSSCG00000014374
human_FSC	up	ENSG00000212309	SNORD70B	ENSSSCG00000018574
human_FSC	up	ENSG00000204344	STK19	ENSSSCG00000001426
human_FSC	up	ENSG00000213719	CLIC1	ENSSSCG00000039071
human_FSC	up	ENSG00000204590	GNL1	ENSSSCG00000001372
human_FSC	up	ENSG00000170892	TSEN34	ENSSSCG00000003268
human_FSC	up	ENSG00000204569	PPP1R10	ENSSSCG00000001347
human_FSC	up	ENSG00000073969	NSF	ENSSSCG00000017316
human_FSC	up	ENSG00000275464	FP565260.1	ENSSSCG00000029627
human_FSC	up	ENSG00000272296	SNORD96A	ENSSSCG00000023739
human_FSC	up	ENSG00000165929	TC2N	ENSSSCG00000002443
human_FSC	up	ENSG00000115268	RPS15	ENSSSCG00000033169
human_FSC	up	ENSG00000104529	EEF1D	ENSSSCG00000006954
human_FSC	up	ENSG00000111775	COX6A1	ENSSSCG00000039265
human_FSC	up	ENSG00000204220	PFDN6	ENSSSCG00000001505
human_FSC	up	ENSG00000238862	SNORD19B	ENSSSCG00000019159
human_FSC	up	ENSG00000208797	SNORD73A	ENSSSCG00000018727
human_FSC	up	ENSG00000228144	AC078927.1	ENSSSCG00000000473
human_FSC	up	ENSG00000139233	LLPH	ENSSSCG00000031580
human_FSC	up	ENSG00000271383	NBPF19	ENSSSCG00000006704
human_FSC	up	ENSG00000286185	AC242842.3	ENSSSCG00000006704
human_FSC	up	ENSG00000199673	SNORD16	ENSSSCG00000019093
human_FSC	up	ENSG00000199753	SNORD104	ENSSSCG00000019194
human_FSC	up	ENSG00000105618	PRPF31	ENSSSCG00000003263
human_FSC	up	ENSG00000212498	SNORD86	ENSSSCG00000018372
human_FSC	up	ENSG00000090565	RAB11FIP3	ENSSSCG00000035854
human_FSC	up	ENSG00000209482	SNORD83A	ENSSSCG00000018184
human_FSC	up	ENSG00000160256	FAM207A	ENSSSCG00000028571
human_FSC	up	ENSG00000137310	TCF19	ENSSSCG00000001392
human_FSC	up	ENSG00000146872	TLK2	ENSSSCG00000017301
human_FSC	up	ENSG00000139372	TDG	ENSSSCG00000000847
human_FSC	up	ENSG00000277972	CISD3	ENSSSCG00000022187
human_FSC	up	ENSG00000175334	BANF1	ENSSSCG00000012961
human_FSC	up	ENSG00000173674	EIF1AX	ENSSSCG00000032223
human_FSC	up	ENSG00000229833	PET100	ENSSSCG00000034876
human_FSC	up	ENSG00000085721	RRN3	ENSSSCG00000033356
human_FSC	up	ENSG00000198826	ARHGAP11A	ENSSSCG00000004806
human_FSC	up	ENSG00000066379	ZNRD1	ENSSSCG00000001245
human_FSC	up	ENSG00000196230	TUBB	ENSSSCG00000001379
human_FSC	up	ENSG00000189266	PNRC2	ENSSSCG00000023326
human_FSC	up	ENSG00000089737	DDX24	ENSSSCG00000002470
human_FSC	up	ENSG00000103415	HMOX2	ENSSSCG00000007942
human_FSC	up	ENSG00000179950	PUF60	ENSSSCG00000038800
human_FSC	up	ENSG00000142188	TMEM50B	ENSSSCG00000034624
human_FSC	up	ENSG00000221792	MIR1282	ENSSSCG00000018734
human_FSC	up	ENSG00000214026	MRPL23	ENSSSCG00000038364
human_FSC	up	ENSG00000129968	ABHD17A	ENSSSCG00000013442
human_FSC	up	ENSG00000237649	KIFC1	ENSSSCG00000001510
human_FSC	up	ENSG00000106682	EIF4H	ENSSSCG00000025966
human_FSC	up	ENSG00000142864	SERBP1	ENSSSCG00000003798
human_FSC	up	ENSG00000185787	MORF4L1	ENSSSCG00000001769
human_FSC	up	ENSG00000186468	RPS23	ENSSSCG00000014133
human_FSC	up	ENSG00000164924	YWHAZ	ENSSSCG00000006062
human_FSC	up	ENSG00000165637	VDAC2	ENSSSCG00000010320
human_FSC	up	ENSG00000273841	TAF9	ENSSSCG00000038615
human_FSC	up	ENSG00000204231	RXRB	ENSSSCG00000001474
human_FSC	up	ENSG00000215784	FAM72D	ENSSSCG00000039370
human_FSC	up	ENSG00000170889	RPS9	ENSSSCG00000029785
human_FSC	up	ENSG00000172062	SMN1	ENSSSCG00000016970
human_FSC	up	ENSG00000231500	RPS18	ENSSSCG00000001502
human_FSC	up	ENSG00000122026	RPL21	ENSSSCG00000009303
human_FSC	up	ENSG00000270800	RPS10-NUDT3	ENSSSCG00000031593
human_FSC	up	ENSG00000188612	SUMO2	ENSSSCG00000017212
human_FSC	up	ENSG00000182774	RPS17	ENSSSCG00000027358
human_FSC	up	ENSG00000089009	RPL6	ENSSSCG00000039130
human_FSC	up	ENSG00000215472	RPL17-C18orf32	ENSSSCG00000035007
human_FSC	up	ENSG00000148303	RPL7A	ENSSSCG00000035904
human_FSC	up	ENSG00000114942	EEF1B2	ENSSSCG00000016128
human_FSC	up	ENSG00000225190	PLEKHM1	ENSSSCG00000017325
human_FSC	up	ENSG00000204574	ABCF1	ENSSSCG00000001346
human_FSC	up	ENSG00000204599	TRIM39	ENSSSCG00000001342
human_FSC	up	ENSG00000176444	CLK2	ENSSSCG00000006519
human_FSC	up	ENSG00000204256	BRD2	ENSSSCG00000001471
human_FSC	up	ENSG00000099956	SMARCB1	ENSSSCG00000010070
human_FSC	up	ENSG00000278053	DDX52	ENSSSCG00000021275
human_FSC	up	ENSG00000234545	FAM133B	ENSSSCG00000045005
human_FSC	up	ENSG00000274211	SOCS7	ENSSSCG00000018057
human_FSC	up	ENSG00000153207	AHCTF1	ENSSSCG00000010863
human_FSC	up	ENSG00000182552	RWDD4	ENSSSCG00000015776
human_FSC	up	ENSG00000198242	RPL23A	ENSSSCG00000035080
human_FSC	up	ENSG00000278845	MRPL45	ENSSSCG00000023263
human_FSC	up	ENSG00000275700	AATF	ENSSSCG00000017693
human_FSC	up	ENSG00000083896	YTHDC1	ENSSSCG00000035505
human_FSC	up	ENSG00000276293	PIP4K2B	ENSSSCG00000033291
human_FSC	up	ENSG00000168477	TNXB	ENSSSCG00000023611
human_FSC	up	ENSG00000119632	IFI27L2	ENSSSCG00000035297
human_FSC	up	ENSG00000174428	GTF2IRD2B	ENSSSCG00000028635
human_FSC	up	ENSG00000152253	SPC25	ENSSSCG00000015924
human_FSC	up	ENSG00000275066	SYNRG	ENSSSCG00000026596
human_EpiSC	up	ENSG00000132274	TRIM22	ENSSSCG00000014670
human_EpiSC	up	ENSG00000125845	BMP2	ENSSSCG00000039442
human_EpiSC	up	ENSG00000064042	LIMCH1	ENSSSCG00000008799
human_EpiSC	up	ENSG00000107099	DOCK8	ENSSSCG00000005240
human_EpiSC	up	ENSG00000173218	VANGL1	ENSSSCG00000006746
human_EpiSC	up	ENSG00000170955	CAVIN3	ENSSSCG00000014633
human_EpiSC	up	ENSG00000112186	CAP2	ENSSSCG00000001068
human_EpiSC	up	ENSG00000147257	GPC3	ENSSSCG00000012680
human_EpiSC	up	ENSG00000170525	PFKFB3	ENSSSCG00000011133
human_EpiSC	up	ENSG00000185532	PRKG1	ENSSSCG00000010429
human_EpiSC	up	ENSG00000173638	SLC19A1	ENSSSCG00000030696
human_EpiSC	up	ENSG00000129474	AJUBA	ENSSSCG00000029201
human_EpiSC	up	ENSG00000168306	ACOX2	ENSSSCG00000011477
human_EpiSC	up	ENSG00000011422	PLAUR	ENSSSCG00000032434
human_EpiSC	up	ENSG00000140557	ST8SIA2	ENSSSCG00000039271
human_EpiSC	up	ENSG00000065621	GSTO2	ENSSSCG00000030271
human_EpiSC	up	ENSG00000170961	HAS2	ENSSSCG00000005992
human_EpiSC	up	ENSG00000122786	CALD1	ENSSSCG00000016535
human_EpiSC	up	ENSG00000174672	BRSK2	ENSSSCG00000037337
human_EpiSC	up	ENSG00000183486	MX2	ENSSSCG00000012076
human_EpiSC	up	ENSG00000026103	FAS	ENSSSCG00000010448
human_EpiSC	up	ENSG00000134871	COL4A2	ENSSSCG00000009545
human_EpiSC	up	ENSG00000101335	MYL9	ENSSSCG00000036402
human_EpiSC	up	ENSG00000168672	LRATD2	ENSSSCG00000005967
human_EpiSC	up	ENSG00000102265	TIMP1	ENSSSCG00000012277
human_EpiSC	up	ENSG00000148926	ADM	ENSSSCG00000013408
human_EpiSC	up	ENSG00000122861	PLAU	ENSSSCG00000010312
human_EpiSC	up	ENSG00000095739	BAMBI	ENSSSCG00000011014
human_EpiSC	up	ENSG00000175793	SFN	ENSSSCG00000036416
human_EpiSC	up	ENSG00000069482	GAL	ENSSSCG00000012883
human_EpiSC	up	ENSG00000161638	ITGA5	ENSSSCG00000000293
human_EpiSC	up	ENSG00000184254	ALDH1A3	ENSSSCG00000004822
human_EpiSC	up	ENSG00000115414	FN1	ENSSSCG00000016174
human_EpiSC	up	ENSG00000075461	CACNG4	ENSSSCG00000037202
human_EpiSC	up	ENSG00000134363	FST	ENSSSCG00000016892
human_EpiSC	up	ENSG00000128591	FLNC	ENSSSCG00000016578
human_EpiSC	up	ENSG00000077238	IL4R	ENSSSCG00000007817
human_EpiSC	up	ENSG00000276644	DACH1	ENSSSCG00000009457
human_EpiSC	up	ENSG00000061492	WNT8A	ENSSSCG00000023647
human_EpiSC	up	ENSG00000196104	SPOCK3	ENSSSCG00000009722
human_EpiSC	up	ENSG00000149201	CCDC81	ENSSSCG00000014917
human_EpiSC	up	ENSG00000133937	GSC	ENSSSCG00000002490
human_EpiSC	up	ENSG00000163508	EOMES	ENSSSCG00000040057
human_EpiSC	up	ENSG00000158815	FGF17	ENSSSCG00000009609
human_EpiSC	up	ENSG00000125798	FOXA2	ENSSSCG00000007114
human_EpiSC	up	ENSG00000118137	APOA1	ENSSSCG00000030921
human_EpiSC	up	ENSG00000124491	F13A1	ENSSSCG00000024310
human_EpiSC	up	ENSG00000164690	SHH	ENSSSCG00000016416
human_EpiSC	up	ENSG00000187957	DNER	ENSSSCG00000016258
human_EpiSC	up	ENSG00000109736	MFSD10	ENSSSCG00000008695
human_EpiSC	up	ENSG00000087253	LPCAT2	ENSSSCG00000002828
human_EpiSC	up	ENSG00000159733	ZFYVE28	ENSSSCG00000008689
human_EpiSC	up	ENSG00000117586	TNFSF4	ENSSSCG00000015488
human_EpiSC	up	ENSG00000166347	CYB5A	ENSSSCG00000004875
human_EpiSC	up	ENSG00000165443	PHYHIPL	ENSSSCG00000039215
human_EpiSC	up	ENSG00000180881	CAPS2	ENSSSCG00000000517
human_EpiSC	up	ENSG00000135750	KCNK1	ENSSSCG00000010163
human_EpiSC	up	ENSG00000139211	AMIGO2	ENSSSCG00000000810
human_EpiSC	up	ENSG00000100146	SOX10	ENSSSCG00000039315
human_EpiSC	up	ENSG00000115738	ID2	ENSSSCG00000008645
human_EpiSC	up	ENSG00000078401	EDN1	ENSSSCG00000035598
human_EpiSC	up	ENSG00000007372	PAX6	ENSSSCG00000013320
human_EpiSC	up	ENSG00000171617	ENC1	ENSSSCG00000014072
human_EpiSC	up	ENSG00000155090	KLF10	ENSSSCG00000027480
human_EpiSC	up	ENSG00000175592	FOSL1	ENSSSCG00000012967
human_EpiSC	up	ENSG00000146242	TPBG	ENSSSCG00000004458
human_EpiSC	up	ENSG00000183691	NOG	ENSSSCG00000036437
human_EpiSC	up	ENSG00000184216	IRAK1	ENSSSCG00000012795
human_EpiSC	up	ENSG00000157110	RBPMS	ENSSSCG00000015846
human_EpiSC	up	ENSG00000142102	PGGHG	ENSSSCG00000025023
human_EpiSC	up	ENSG00000167925	GHDC	ENSSSCG00000017407
human_EpiSC	up	ENSG00000112541	PDE10A	ENSSSCG00000004027
human_EpiSC	up	ENSG00000137834	SMAD6	ENSSSCG00000004948
human_EpiSC	up	ENSG00000109625	CPZ	ENSSSCG00000032151
human_EpiSC	up	ENSG00000166450	PRTG	ENSSSCG00000035798
human_EpiSC	up	ENSG00000148468	FAM171A1	ENSSSCG00000011047
human_EpiSC	up	ENSG00000197632	SERPINB2	ENSSSCG00000004890
human_EpiSC	up	ENSG00000135625	EGR4	ENSSSCG00000036364
human_EpiSC	up	ENSG00000122877	EGR2	ENSSSCG00000010224
human_EpiSC	up	ENSG00000179388	EGR3	ENSSSCG00000009630
human_EpiSC	up	ENSG00000087494	PTHLH	ENSSSCG00000036893
human_EpiSC	up	ENSG00000112175	BMP5	ENSSSCG00000001478
human_EpiSC	up	ENSG00000242550	SERPINB10	ENSSSCG00000004889
human_EpiSC	up	ENSG00000204612	FOXB2	ENSSSCG00000005279
human_EpiSC	up	ENSG00000171560	FGA	ENSSSCG00000008998
human_EpiSC	up	ENSG00000197487	GALP	ENSSSCG00000003318
human_EpiSC	up	ENSG00000115507	OTX1	ENSSSCG00000037564
human_EpiSC	up	ENSG00000135903	PAX3	ENSSSCG00000028418
human_EpiSC	up	ENSG00000174576	NPAS4	ENSSSCG00000012942
human_EpiSC	up	ENSG00000100095	SEZ6L	ENSSSCG00000009958
human_EpiSC	up	ENSG00000108231	LGI1	ENSSSCG00000010481
human_EpiSC	up	ENSG00000138083	SIX3	ENSSSCG00000039283
human_EpiSC	up	ENSG00000134438	RAX	ENSSSCG00000004910
human_EpiSC	up	ENSG00000135919	SERPINE2	ENSSSCG00000016233
human_EpiSC	up	ENSG00000159251	ACTC1	ENSSSCG00000004803
human_EpiSC	up	ENSG00000138448	ITGAV	ENSSSCG00000016027
human_EpiSC	up	ENSG00000114854	TNNC1	ENSSSCG00000011441
human_EpiSC	up	ENSG00000139292	LGR5	ENSSSCG00000030511
human_EpiSC	up	ENSG00000174640	SLCO2A1	ENSSSCG00000011641
human_EpiSC	up	ENSG00000136574	GATA4	ENSSSCG00000022383
human_EpiSC	up	ENSG00000160886	LY6K	ENSSSCG00000033594
human_EpiSC	up	ENSG00000180347	ITPRID1	ENSSSCG00000016671
human_EpiSC	up	ENSG00000135218	CD36	ENSSSCG00000015405
human_EpiSC	up	ENSG00000204936	CD177	ENSSSCG00000003051
human_EpiSC	up	ENSG00000171587	DSCAM	ENSSSCG00000012072
human_EpiSC	up	ENSG00000141096	DPEP3	ENSSSCG00000023514
human_EpiSC	up	ENSG00000123901	GPR83	ENSSSCG00000022490
human_EpiSC	up	ENSG00000095303	PTGS1	ENSSSCG00000005533
human_EpiSC	up	ENSG00000138435	CHRNA1	ENSSSCG00000015969
human_EpiSC	up	ENSG00000117834	SLC5A9	ENSSSCG00000003882
human_EpiSC	up	ENSG00000105246	EBI3	ENSSSCG00000013498
human_EpiSC	up	ENSG00000169297	NR0B1	ENSSSCG00000012199
human_EpiSC	up	ENSG00000173401	GLIPR1L1	ENSSSCG00000022055
human_EpiSC	up	ENSG00000164736	SOX17	ENSSSCG00000006256
human_EpiSC	up	ENSG00000164379	FOXQ1	ENSSSCG00000000991
human_EpiSC	up	ENSG00000183654	2021-03-11	ENSSSCG00000031525
human_EpiSC	up	ENSG00000129514	FOXA1	ENSSSCG00000037634
human_EpiSC	up	ENSG00000168875	SOX14	ENSSSCG00000031721
human_EpiSC	up	ENSG00000128683	GAD1	ENSSSCG00000022233
human_EpiSC	up	ENSG00000153822	KCNJ16	ENSSSCG00000034358
human_EpiSC	up	ENSG00000158874	APOA2	ENSSSCG00000006355
human_EpiSC	up	ENSG00000107984	DKK1	ENSSSCG00000010428
human_EpiSC	up	ENSG00000154319	FAM167A	ENSSSCG00000032852
human_EpiSC	up	ENSG00000196782	MAML3	ENSSSCG00000009060
human_EpiSC	up	ENSG00000122733	PHF24	ENSSSCG00000005296
human_EpiSC	up	ENSG00000130234	ACE2	ENSSSCG00000012138
human_EpiSC	up	ENSG00000166707	ZCCHC18	ENSSSCG00000012541
human_EpiSC	up	ENSG00000095596	CYP26A1	ENSSSCG00000010475
human_EpiSC	up	ENSG00000162998	FRZB	ENSSSCG00000016018
human_EpiSC	up	ENSG00000135248	FAM71F1	ENSSSCG00000016582
human_EpiSC	up	ENSG00000178764	ZHX2	ENSSSCG00000021586
human_EpiSC	up	ENSG00000085871	MGST2	ENSSSCG00000031736
human_EpiSC	up	ENSG00000112183	RBM24	ENSSSCG00000038455
human_EpiSC	up	ENSG00000088756	ARHGAP28	ENSSSCG00000021612
human_EpiSC	up	ENSG00000128655	PDE11A	ENSSSCG00000038903
human_EpiSC	up	ENSG00000111879	FAM184A	ENSSSCG00000004245
human_EpiSC	up	ENSG00000176641	RNF152	ENSSSCG00000004902
human_EpiSC	up	ENSG00000117318	ID3	ENSSSCG00000039514
human_EpiSC	up	ENSG00000172602	RND1	ENSSSCG00000038562
human_EpiSC	up	ENSG00000078114	NEBL	ENSSSCG00000011090
human_EpiSC	up	ENSG00000139880	CDH24	ENSSSCG00000002037
human_EpiSC	up	ENSG00000163945	UVSSA	ENSSSCG00000037035
human_EpiSC	up	ENSG00000171456	ASXL1	ENSSSCG00000007248
human_EpiSC	up	ENSG00000151474	FRMD4A	ENSSSCG00000011056
human_EpiSC	up	ENSG00000170382	LRRN2	ENSSSCG00000015285
human_EpiSC	up	ENSG00000101282	RSPO4	ENSSSCG00000007197
human_EpiSC	up	ENSG00000187553	CYP26C1	ENSSSCG00000010474
human_EpiSC	up	ENSG00000036530	CYP46A1	ENSSSCG00000002510
human_EpiSC	up	ENSG00000110881	ASIC1	ENSSSCG00000000216
human_EpiSC	up	ENSG00000160097	FNDC5	ENSSSCG00000025834
human_EpiSC	up	ENSG00000144331	ZNF385B	ENSSSCG00000023181
human_EpiSC	up	ENSG00000042980	ADAM28	ENSSSCG00000009644
human_EpiSC	up	ENSG00000241489	AC244197.3	ENSSSCG00000012731
human_EpiSC	up	ENSG00000010404	IDS	ENSSSCG00000012731
human_EpiSC	up	ENSG00000124126	PREX1	ENSSSCG00000031118
human_EpiSC	up	ENSG00000213015	ZNF580	ENSSSCG00000031349
human_EpiSC	up	ENSG00000185950	IRS2	ENSSSCG00000034763
human_EpiSC	up	ENSG00000185453	ZSWIM9	ENSSSCG00000003129
human_EpiSC	up	ENSG00000188488	SERPINA5	ENSSSCG00000002481
human_EpiSC	up	ENSG00000103005	USB1	ENSSSCG00000002807
human_EpiSC	up	ENSG00000134532	SOX5	ENSSSCG00000000567
human_EpiSC	up	ENSG00000110900	TSPAN11	ENSSSCG00000000734
human_EpiSC	up	ENSG00000203952	CCDC160	ENSSSCG00000031011
human_EpiSC	up	ENSG00000100842	EFS	ENSSSCG00000002026
human_EpiSC	up	ENSG00000179431	FJX1	ENSSSCG00000025588
human_EpiSC	up	ENSG00000181790	ADGRB1	ENSSSCG00000035891
human_EpiSC	up	ENSG00000006606	CCL26	ENSSSCG00000039874
human_EpiSC	up	ENSG00000170891	CYTL1	ENSSSCG00000008725
human_EpiSC	up	ENSG00000135929	CYP27A1	ENSSSCG00000016199
human_EpiSC	up	ENSG00000170775	GPR37	ENSSSCG00000016599
human_EpiSC	up	ENSG00000138650	PCDH10	ENSSSCG00000036125
human_EpiSC	up	ENSG00000171951	SCG2	ENSSSCG00000023032
human_EpiSC	up	ENSG00000148680	HTR7	ENSSSCG00000010459
human_EpiSC	up	ENSG00000130590	SAMD10	ENSSSCG00000034186
human_EpiSC	up	ENSG00000150281	CTF1	ENSSSCG00000007774
human_EpiSC	up	ENSG00000136158	SPRY2	ENSSSCG00000009482
human_EpiSC	up	ENSG00000180767	CHST13	ENSSSCG00000011625
human_EpiSC	up	ENSG00000196581	AJAP1	ENSSSCG00000031344
human_EpiSC	up	ENSG00000163378	EOGT	ENSSSCG00000011504
human_EpiSC	up	ENSG00000119547	ONECUT2	ENSSSCG00000004540
human_EpiSC	up	ENSG00000169570	DTWD2	ENSSSCG00000014225
human_EpiSC	up	ENSG00000160613	PCSK7	ENSSSCG00000015072
human_EpiSC	up	ENSG00000145012	LPP	ENSSSCG00000011811
human_EpiSC	up	ENSG00000085491	SLC25A24	ENSSSCG00000006848
human_EpiSC	up	ENSG00000137094	DNAJB5	ENSSSCG00000005297
human_EpiSC	up	ENSG00000115648	MLPH	ENSSSCG00000032849
human_EpiSC	up	ENSG00000182732	RGS6	ENSSSCG00000033093
human_EpiSC	up	ENSG00000163171	CDC42EP3	ENSSSCG00000021359
human_EpiSC	up	ENSG00000166025	AMOTL1	ENSSSCG00000014960
human_EpiSC	up	ENSG00000165996	HACD1	ENSSSCG00000038007
human_EpiSC	up	ENSG00000164292	RHOBTB3	ENSSSCG00000029805
human_EpiSC	up	ENSG00000071575	TRIB2	ENSSSCG00000039080
human_EpiSC	up	ENSG00000145284	SCD5	ENSSSCG00000009245
human_EpiSC	up	ENSG00000167772	ANGPTL4	ENSSSCG00000013599
human_EpiSC	up	ENSG00000169071	ROR2	ENSSSCG00000009593
human_EpiSC	up	ENSG00000151892	GFRA1	ENSSSCG00000010655
human_EpiSC	up	ENSG00000114115	RBP1	ENSSSCG00000011664
human_EpiSC	up	ENSG00000105971	CAV2	ENSSSCG00000016635
human_EpiSC	up	ENSG00000178966	RMI1	ENSSSCG00000039950
human_EpiSC	up	ENSG00000120948	TARDBP	ENSSSCG00000023126
human_EpiSC	up	ENSG00000082497	SERTAD4	ENSSSCG00000026404
human_EpiSC	up	ENSG00000113070	HBEGF	ENSSSCG00000014362
human_EpiSC	up	ENSG00000172469	MANEA	ENSSSCG00000035648
human_EpiSC	up	ENSG00000173535	TNFRSF10C	ENSSSCG00000041954
human_EpiSC	up	ENSG00000074211	PPP2R2C	ENSSSCG00000008712
human_EpiSC	up	ENSG00000116871	MAP7D1	ENSSSCG00000003637
human_EpiSC	up	ENSG00000101439	CST3	ENSSSCG00000037360
human_EpiSC	up	ENSG00000196923	PDLIM7	ENSSSCG00000040507
human_EpiSC	up	ENSG00000164683	HEY1	ENSSSCG00000006159
human_EpiSC	up	ENSG00000096746	HNRNPH3	ENSSSCG00000010238
human_EpiSC	up	ENSG00000167619	TMEM145	ENSSSCG00000003022
human_EpiSC	up	ENSG00000122756	CNTFR	ENSSSCG00000010974
human_EpiSC	up	ENSG00000183248	PRR36	ENSSSCG00000013584
human_EpiSC	up	ENSG00000162975	KCNF1	ENSSSCG00000033463
human_EpiSC	up	ENSG00000196440	ARMCX4	ENSSSCG00000034821
human_EpiSC	up	ENSG00000185101	ANO9	ENSSSCG00000024569
human_EpiSC	up	ENSG00000099625	CBARP	ENSSSCG00000034339
human_EpiSC	up	ENSG00000106003	LFNG	ENSSSCG00000007572
human_EpiSC	up	ENSG00000128564	VGF	ENSSSCG00000039053
human_EpiSC	up	ENSG00000143195	ILDR2	ENSSSCG00000035124
human_EpiSC	up	ENSG00000182871	COL18A1	ENSSSCG00000038089
human_EpiSC	up	ENSG00000056487	PHF21B	ENSSSCG00000000020
human_EpiSC	up	ENSG00000128805	ARHGAP22	ENSSSCG00000010381
human_EpiSC	up	ENSG00000072401	UBE2D1	ENSSSCG00000033323
human_EpiSC	up	ENSG00000142627	EPHA2	ENSSSCG00000003471
human_EpiSC	up	ENSG00000158050	DUSP2	ENSSSCG00000035971
human_EpiSC	up	ENSG00000005379	TSPOAP1	ENSSSCG00000017638
human_EpiSC	up	ENSG00000105767	CADM4	ENSSSCG00000003061
human_ESC	down	ENSG00000010810	FYN	ENSSSCG00000004421
human_ESC	down	ENSG00000175322	ZNF519	ENSSSCG00000038095
human_ESC	down	ENSG00000091972	CD200	ENSSSCG00000027820
human_ESC	down	ENSG00000164176	EDIL3	ENSSSCG00000026780
human_ESC	down	ENSG00000122591	FAM126A	ENSSSCG00000015386
human_ESC	down	ENSG00000124613	ZNF391	ENSSSCG00000046879
human_ESC	down	ENSG00000106789	CORO2A	ENSSSCG00000005375
human_ESC	down	ENSG00000125966	MMP24	ENSSSCG00000040160
human_ESC	down	ENSG00000198146	ZNF770	ENSSSCG00000004799
human_ESC	down	ENSG00000132623	ANKEF1	ENSSSCG00000007063
human_ESC	down	ENSG00000155592	ZKSCAN2	ENSSSCG00000007823
human_ESC	down	ENSG00000058063	ATP11B	ENSSSCG00000027225
human_ESC	down	ENSG00000175322	ZNF519	ENSSSCG00000040389
human_ESC	down	ENSG00000105497	ZNF175	ENSSSCG00000003233
human_ESC	down	ENSG00000196227	FAM217B	ENSSSCG00000007531
human_ESC	down	ENSG00000170745	KCNS3	ENSSSCG00000031905
human_ESC	down	ENSG00000182903	ZNF721	ENSSSCG00000040433
human_ESC	down	ENSG00000182903	ZNF721	ENSSSCG00000046422
human_ESC	down	ENSG00000062038	CDH3	ENSSSCG00000023162
human_ESC	down	ENSG00000129680	MAP7D3	ENSSSCG00000012700
human_ESC	down	ENSG00000169684	CHRNA5	ENSSSCG00000001751
human_ESC	down	ENSG00000162139	NEU3	ENSSSCG00000021638
human_ESC	down	ENSG00000126246	IGFLR1	ENSSSCG00000037542
human_ESC	down	ENSG00000197457	STMN3	ENSSSCG00000038405
human_ESC	down	ENSG00000172888	ZNF621	ENSSSCG00000026550
human_ESC	down	ENSG00000148356	LRSAM1	ENSSSCG00000005613
human_ESC	down	ENSG00000105131	EPHX3	ENSSSCG00000028144
human_ESC	down	ENSG00000175322	ZNF519	ENSSSCG00000043807
human_ESC	down	ENSG00000151718	WWC2	ENSSSCG00000021731
human_ESC	down	ENSG00000171121	KCNMB3	ENSSSCG00000029240
human_ESC	down	ENSG00000152661	GJA1	ENSSSCG00000004241
human_ESC	down	ENSG00000012232	EXTL3	ENSSSCG00000009680
human_ESC	down	ENSG00000144677	CTDSPL	ENSSSCG00000028740
human_ESC	down	ENSG00000123560	PLP1	ENSSSCG00000012536
human_ESC	down	ENSG00000170417	TMEM182	ENSSSCG00000008150
human_ESC	down	ENSG00000164659	KIAA1324L	ENSSSCG00000015394
human_ESC	down	ENSG00000128886	ELL3	ENSSSCG00000004699
human_ESC	down	ENSG00000137841	PLCB2	ENSSSCG00000004779
human_ESC	down	ENSG00000161243	FBXO27	ENSSSCG00000002968
human_ESC	down	ENSG00000161243	FBXO27	ENSSSCG00000002969
human_ESC	down	ENSG00000072952	MRVI1	ENSSSCG00000020720
human_ESC	down	ENSG00000163755	HPS3	ENSSSCG00000011699
human_ESC	down	ENSG00000122203	KIAA1191	ENSSSCG00000014060
human_ESC	down	ENSG00000147124	ZNF41	ENSSSCG00000039997
human_ESC	down	ENSG00000109654	TRIM2	ENSSSCG00000029200
human_ESC	down	ENSG00000164038	SLC9B2	ENSSSCG00000028101
human_ESC	down	ENSG00000186205	2021-03-01	ENSSSCG00000010829
human_ESC	down	ENSG00000139641	ESYT1	ENSSSCG00000000379
human_ESC	down	ENSG00000138185	ENTPD1	ENSSSCG00000010497
human_ESC	down	ENSG00000171469	ZNF561	ENSSSCG00000033232
human_ESC	down	ENSG00000198315	ZKSCAN8	ENSSSCG00000001201
human_ESC	down	ENSG00000188848	BEND4	ENSSSCG00000008802
human_ESC	down	ENSG00000151065	DCP1B	ENSSSCG00000023976
human_ESC	down	ENSG00000166206	GABRB3	ENSSSCG00000038547
human_ESC	down	ENSG00000253368	TRNP1	ENSSSCG00000027325
human_ESC	down	ENSG00000166073	GPR176	ENSSSCG00000004787
human_ESC	down	ENSG00000173193	PARP14	ENSSSCG00000011874
human_ESC	down	ENSG00000159228	CBR1	ENSSSCG00000031111
human_ESC	down	ENSG00000159228	CBR1	ENSSSCG00000035405
human_ESC	down	ENSG00000167291	TBC1D16	ENSSSCG00000017159
human_ESC	down	ENSG00000105186	ANKRD27	ENSSSCG00000002859
human_ESC	down	ENSG00000075340	ADD2	ENSSSCG00000020736
human_ESC	down	ENSG00000150510	FAM124A	ENSSSCG00000029598
human_ESC	down	ENSG00000144868	TMEM108	ENSSSCG00000011635
human_ESC	down	ENSG00000112379	ARFGEF3	ENSSSCG00000022968
human_ESC	down	ENSG00000175497	DPP10	ENSSSCG00000015711
human_ESC	down	ENSG00000185274	GALNT17	ENSSSCG00000026457
human_ESC	down	ENSG00000110395	CBL	ENSSSCG00000015115
human_ESC	down	ENSG00000169504	CLIC4	ENSSSCG00000038994
human_ESC	down	ENSG00000168004	PLAAT5	ENSSSCG00000021482
human_ESC	down	ENSG00000242265	PEG10	ENSSSCG00000036049
human_ESC	down	ENSG00000132932	ATP8A2	ENSSSCG00000035421
human_ESC	down	ENSG00000005448	WDR54	ENSSSCG00000008282
human_ESC	down	ENSG00000116670	MAD2L2	ENSSSCG00000003419
human_ESC	down	ENSG00000171517	LPAR3	ENSSSCG00000003756
human_ESC	down	ENSG00000135823	STX6	ENSSSCG00000015539
human_ESC	down	ENSG00000179361	ARID3B	ENSSSCG00000001905
human_ESC	down	ENSG00000137309	HMGA1	ENSSSCG00000032242
human_ESC	down	ENSG00000185920	PTCH1	ENSSSCG00000027312
human_ESC	down	ENSG00000121104	FAM117A	ENSSSCG00000017551
human_ESC	down	ENSG00000183778	B3GALT5	ENSSSCG00000038056
human_ESC	down	ENSG00000203668	CHML	ENSSSCG00000031212
human_ESC	down	ENSG00000113749	HRH2	ENSSSCG00000029096
human_ESC	down	ENSG00000067715	SYT1	ENSSSCG00000000948
human_ESC	down	ENSG00000135749	PCNX2	ENSSSCG00000010165
human_ESC	down	ENSG00000203778	FAM229B	ENSSSCG00000036621
human_ESC	down	ENSG00000085449	WDFY1	ENSSSCG00000025174
human_ESC	down	ENSG00000261147	AC091167.2	ENSSSCG00000031810
human_ESC	down	ENSG00000165323	FAT3	ENSSSCG00000014935
human_ESC	down	ENSG00000003393	ALS2	ENSSSCG00000016109
human_ESC	down	ENSG00000053524	MCF2L2	ENSSSCG00000021749
human_ESC	down	ENSG00000135643	KCNMB4	ENSSSCG00000031173
human_ESC	down	ENSG00000152208	GRID2	ENSSSCG00000009197
human_ESC	down	ENSG00000128045	RASL11B	ENSSSCG00000008835
human_ESC	down	ENSG00000214447	FAM187A	ENSSSCG00000017344
human_ESC	down	ENSG00000166446	CDYL2	ENSSSCG00000038128
human_ESC	down	ENSG00000164236	ANKRD33B	ENSSSCG00000039609
human_ESC	down	ENSG00000158220	ESYT3	ENSSSCG00000027505
human_ESC	down	ENSG00000145819	ARHGAP26	ENSSSCG00000014399
human_ESC	down	ENSG00000118058	KMT2A	ENSSSCG00000023324
human_ESC	down	ENSG00000188191	PRKAR1B	ENSSSCG00000007542
human_ESC	down	ENSG00000112419	PHACTR2	ENSSSCG00000004132
human_ESC	down	ENSG00000038427	VCAN	ENSSSCG00000014136
human_ESC	down	ENSG00000155530	LRGUK	ENSSSCG00000016542
human_ESC	down	ENSG00000182957	SPATA13	ENSSSCG00000009293
human_ESC	down	ENSG00000171634	BPTF	ENSSSCG00000033528
human_ESC	down	ENSG00000111087	GLI1	ENSSSCG00000000443
human_ESC	down	ENSG00000186648	CARMIL3	ENSSSCG00000002012
human_ESC	down	ENSG00000170234	PWWP2A	ENSSSCG00000017038
human_ESC	down	ENSG00000008516	MMP25	ENSSSCG00000021569
human_ESC	down	ENSG00000164620	RELL2	ENSSSCG00000014389
human_ESC	down	ENSG00000132330	SCLY	ENSSSCG00000016334
human_ESC	down	ENSG00000197948	FCHSD1	ENSSSCG00000014390
human_ESC	down	ENSG00000166402	TUB	ENSSSCG00000014581
human_ESC	down	ENSG00000106683	LIMK1	ENSSSCG00000030378
human_ESC	down	ENSG00000114738	MAPKAPK3	ENSSSCG00000011415
human_ESC	down	ENSG00000139668	WDFY2	ENSSSCG00000040538
human_ESC	down	ENSG00000096093	EFHC1	ENSSSCG00000002620
human_ESC	down	ENSG00000163026	WDCP	ENSSSCG00000008589
human_ESC	down	ENSG00000138400	MDH1B	ENSSSCG00000016133
human_ESC	down	ENSG00000128335	APOL2	ENSSSCG00000000148
human_ESC	down	ENSG00000128335	APOL2	ENSSSCG00000039706
human_ESC	down	ENSG00000160131	VMA21	ENSSSCG00000012746
human_ESC	down	ENSG00000247746	USP51	ENSSSCG00000012349
human_ESC	down	ENSG00000186280	KDM4D	ENSSSCG00000014964
human_ESC	down	ENSG00000183137	CEP57L1	ENSSSCG00000004391
human_ESC	down	ENSG00000151773	CCDC122	ENSSSCG00000009426
human_ESC	down	ENSG00000156140	ADAMTS3	ENSSSCG00000038180
human_ESC	down	ENSG00000286231	AL445423.3	ENSSSCG00000010829
human_ESC	down	ENSG00000118193	KIF14	ENSSSCG00000010912
human_ESC	down	ENSG00000108984	MAP2K6	ENSSSCG00000017254
human_ESC	down	ENSG00000129195	PIMREG	ENSSSCG00000017893
human_ESC	down	ENSG00000179314	WSCD1	ENSSSCG00000017894
human_ESC	down	ENSG00000127946	HIP1	ENSSSCG00000007700
human_ESC	down	ENSG00000128567	PODXL	ENSSSCG00000016548
human_ESC	down	ENSG00000149150	SLC43A1	ENSSSCG00000036359
human_ESC	down	ENSG00000165434	PGM2L1	ENSSSCG00000014838
human_ESC	down	ENSG00000285447	ZNF883	ENSSSCG00000047560
human_ESC	down	ENSG00000173406	DAB1	ENSSSCG00000003833
human_ESC	down	ENSG00000010292	NCAPD2	ENSSSCG00000000693
human_ESC	down	ENSG00000134333	LDHA	ENSSSCG00000013366
human_ESC	down	ENSG00000084444	FAM234B	ENSSSCG00000000619
human_ESC	down	ENSG00000161955	TNFSF13	ENSSSCG00000036521
human_ESC	down	ENSG00000117016	RIMS3	ENSSSCG00000039245
human_ESC	down	ENSG00000130768	SMPDL3B	ENSSSCG00000003582
human_ESC	down	ENSG00000166974	MAPRE2	ENSSSCG00000003738
human_ESC	down	ENSG00000198919	DZIP3	ENSSSCG00000011940
human_ESC	down	ENSG00000100167	SEPTIN3	ENSSSCG00000000040
human_ESC	down	ENSG00000113657	DPYSL3	ENSSSCG00000036549
human_ESC	down	ENSG00000179761	PIPOX	ENSSSCG00000017781
human_ESC	down	ENSG00000161249	DMKN	ENSSSCG00000041481
human_ESC	down	ENSG00000132109	TRIM21	ENSSSCG00000014780
human_ESC	down	ENSG00000150764	DIXDC1	ENSSSCG00000015036
human_ESC	down	ENSG00000150764	DIXDC1	ENSSSCG00000049415
human_ESC	down	ENSG00000164742	ADCY1	ENSSSCG00000016726
human_ESC	down	ENSG00000065534	MYLK	ENSSSCG00000011867
human_ESC	down	ENSG00000136110	CNMD	ENSSSCG00000009442
human_ESC	down	ENSG00000196189	SEMA4A	ENSSSCG00000006495
human_ESC	down	ENSG00000100206	DMC1	ENSSSCG00000000103
human_ESC	down	ENSG00000215883	CYB5RL	ENSSSCG00000020677
human_ESC	down	ENSG00000120885	CLU	ENSSSCG00000009668
human_ESC	down	ENSG00000152061	RABGAP1L	ENSSSCG00000015499
human_ESC	down	ENSG00000081386	ZNF510	ENSSSCG00000011168
human_ESC	down	ENSG00000164010	ERMAP	ENSSSCG00000021745
human_ESC	down	ENSG00000164591	MYOZ3	ENSSSCG00000035729
human_ESC	down	ENSG00000104381	GDAP1	ENSSSCG00000006173
human_ESC	down	ENSG00000008311	AASS	ENSSSCG00000016613
human_ESC	down	ENSG00000186814	ZSCAN30	ENSSSCG00000003740
human_ESC	down	ENSG00000179240	GVQW3	ENSSSCG00000032157
human_ESC	down	ENSG00000105143	SLC1A6	ENSSSCG00000013833
human_ESC	down	ENSG00000106484	MEST	ENSSSCG00000016554
human_ESC	down	ENSG00000075213	SEMA3A	ENSSSCG00000015398
human_ESC	down	ENSG00000159167	STC1	ENSSSCG00000009642
human_ESC	down	ENSG00000234616	JRK	ENSSSCG00000037975
human_ESC	down	ENSG00000183873	SCN5A	ENSSSCG00000011259
human_ESC	down	ENSG00000153707	PTPRD	ENSSSCG00000005194
human_ESC	down	ENSG00000167525	PROCA1	ENSSSCG00000017770
human_ESC	down	ENSG00000180357	ZNF609	ENSSSCG00000004551
human_ESC	down	ENSG00000108349	CASC3	ENSSSCG00000017477
human_ESC	down	ENSG00000184465	WDR27	ENSSSCG00000004008
human_ESC	down	ENSG00000047662	FAM184B	ENSSSCG00000026232
human_ESC	down	ENSG00000161664	ASB16	ENSSSCG00000039673
human_ESC	down	ENSG00000007314	SCN4A	ENSSSCG00000017282
human_ESC	down	ENSG00000196388	INCA1	ENSSSCG00000017901
human_ESC	down	ENSG00000157152	SYN2	ENSSSCG00000023225
human_ESC	down	ENSG00000178026	LRRC75B	ENSSSCG00000010057
human_ESC	down	ENSG00000180773	SLC36A4	ENSSSCG00000024933
human_ESC	down	ENSG00000156795	WDYHV1	ENSSSCG00000036241
human_ESC	down	ENSG00000135828	RNASEL	ENSSSCG00000015549
human_ESC	down	ENSG00000114956	DGUOK	ENSSSCG00000008293
human_ESC	down	ENSG00000285815	WRB-SH3BGR	ENSSSCG00000029219
human_ESC	down	ENSG00000197594	ENPP1	ENSSSCG00000004193
human_ESC	down	ENSG00000128052	KDR	ENSSSCG00000008844
human_ESC	down	ENSG00000166736	HTR3A	ENSSSCG00000024497
human_ESC	down	ENSG00000134516	DOCK2	ENSSSCG00000017008
human_ESC	down	ENSG00000169174	PCSK9	ENSSSCG00000025020
human_ESC	down	ENSG00000139269	INHBE	ENSSSCG00000000442
human_ESC	down	ENSG00000130052	STARD8	ENSSSCG00000012828
human_ESC	down	ENSG00000266964	FXYD1	ENSSSCG00000021374
human_ESC	down	ENSG00000144229	THSD7B	ENSSSCG00000040172
human_ESC	down	ENSG00000112290	WASF1	ENSSSCG00000031620
human_ESC	down	ENSG00000121005	CRISPLD1	ENSSSCG00000006171
human_ESC	down	ENSG00000143248	RGS5	ENSSSCG00000037821
human_ESC	down	ENSG00000153904	DDAH1	ENSSSCG00000040735
human_ESC	down	ENSG00000250565	ATP6V1E2	ENSSSCG00000008441
human_ESC	down	ENSG00000198890	PRMT6	ENSSSCG00000006853
human_ESC	down	ENSG00000243232	PCDHAC2	ENSSSCG00000029281
human_ESC	down	ENSG00000249158	PCDHA11	ENSSSCG00000024998
human_ESC	down	ENSG00000205808	PLPP6	ENSSSCG00000005220
human_ESC	down	ENSG00000139687	RB1	ENSSSCG00000009401
human_ESC	down	ENSG00000196456	ZNF775	ENSSSCG00000051122
human_ESC	down	ENSG00000112276	BVES	ENSSSCG00000004366
human_ESC	down	ENSG00000185418	TARSL2	ENSSSCG00000005781
human_ESC	down	ENSG00000143079	CTTNBP2NL	ENSSSCG00000006781
human_ESC	down	ENSG00000165138	ANKS6	ENSSSCG00000005378
human_ESC	down	ENSG00000106733	NMRK1	ENSSSCG00000005272
human_ESC	down	ENSG00000181788	SIAH2	ENSSSCG00000031388
human_ESC	down	ENSG00000149231	CCDC82	ENSSSCG00000014972
human_ESC	down	ENSG00000112182	BACH2	ENSSSCG00000004332
human_ESC	down	ENSG00000112078	KCTD20	ENSSSCG00000001562
human_ESC	down	ENSG00000075391	RASAL2	ENSSSCG00000015519
human_ESC	down	ENSG00000168000	BSCL2	ENSSSCG00000020823
human_ESC	down	ENSG00000131711	MAP1B	ENSSSCG00000016974
human_ESC	down	ENSG00000119403	PHF19	ENSSSCG00000005510
human_ESC	down	ENSG00000104915	STX10	ENSSSCG00000013752
human_ESC	down	ENSG00000171608	PIK3CD	ENSSSCG00000003395
human_ESC	down	ENSG00000108370	RGS9	ENSSSCG00000035402
human_ESC	down	ENSG00000105810	CDK6	ENSSSCG00000040183
human_ESC	down	ENSG00000111962	UST	ENSSSCG00000028974
human_ESC	down	ENSG00000186806	VSIG10L	ENSSSCG00000003228
human_ESC	down	ENSG00000184792	OSBP2	ENSSSCG00000010015
human_ESC	down	ENSG00000138443	ABI2	ENSSSCG00000034630
human_ESC	down	ENSG00000145901	TNIP1	ENSSSCG00000017091
human_ESC	down	ENSG00000171148	TADA3	ENSSSCG00000011551
human_ESC	down	ENSG00000172331	BPGM	ENSSSCG00000039425
human_ESC	down	ENSG00000164211	STARD4	ENSSSCG00000031518
human_ESC	down	ENSG00000163909	HEYL	ENSSSCG00000038956
human_ESC	down	ENSG00000133256	PDE6B	ENSSSCG00000036645
human_ESC	down	ENSG00000124602	UNC5CL	ENSSSCG00000027922
human_ESC	down	ENSG00000175643	RMI2	ENSSSCG00000022149
human_ESC	down	ENSG00000157259	GATAD1	ENSSSCG00000031835
human_ESC	down	ENSG00000103160	HSDL1	ENSSSCG00000002681
human_ESC	down	ENSG00000126583	PRKCG	ENSSSCG00000003256
human_ESC	down	ENSG00000176396	EID2	ENSSSCG00000024773
human_ESC	down	ENSG00000256061	DNAAF4	ENSSSCG00000004608
human_ESC	down	ENSG00000144468	RHBDD1	ENSSSCG00000016243
human_ESC	down	ENSG00000113552	GNPDA1	ENSSSCG00000038940
human_ESC	down	ENSG00000185917	SETD4	ENSSSCG00000028883
human_ESC	down	ENSG00000169750	RAC3	ENSSSCG00000036973
human_ESC	down	ENSG00000167670	CHAF1A	ENSSSCG00000013509
human_ESC	down	ENSG00000197077	KIAA1671	ENSSSCG00000033385
human_ESC	down	ENSG00000160691	SHC1	ENSSSCG00000006539
human_ESC	down	ENSG00000241852	C8orf58	ENSSSCG00000009627
human_ESC	down	ENSG00000105137	SYDE1	ENSSSCG00000013829
human_ESC	down	ENSG00000120156	TEK	ENSSSCG00000005122
human_ESC	down	ENSG00000185432	METTL7A	ENSSSCG00000039587
human_ESC	down	ENSG00000166482	MFAP4	ENSSSCG00000036007
human_ESC	down	ENSG00000169116	PARM1	ENSSSCG00000008966
human_ESC	down	ENSG00000137266	SLC22A23	ENSSSCG00000001004
human_ESC	down	ENSG00000113319	RASGRF2	ENSSSCG00000014127
human_ESC	down	ENSG00000065717	TLE2	ENSSSCG00000028995
human_ESC	down	ENSG00000124313	IQSEC2	ENSSSCG00000012324
human_ESC	down	ENSG00000137501	SYTL2	ENSSSCG00000014909
human_ESC	down	ENSG00000145934	TENM2	ENSSSCG00000017018
human_ESC	down	ENSG00000168060	NAALADL1	ENSSSCG00000013010
human_ESC	down	ENSG00000138798	EGF	ENSSSCG00000009134
human_ESC	down	ENSG00000158352	SHROOM4	ENSSSCG00000012309
human_ESC	down	ENSG00000144730	IL17RD	ENSSSCG00000011463
human_ESC	down	ENSG00000152377	SPOCK1	ENSSSCG00000032423
human_ESC	down	ENSG00000136059	VILL	ENSSSCG00000011246
human_ESC	down	ENSG00000157578	LCA5L	ENSSSCG00000028122
human_ESC	down	ENSG00000089159	PXN	ENSSSCG00000040546
human_ESC	down	ENSG00000198838	RYR3	ENSSSCG00000033958
human_ESC	down	ENSG00000132122	SPATA6	ENSSSCG00000003881
human_ESC	down	ENSG00000095383	TBC1D2	ENSSSCG00000005376
human_ESC	down	ENSG00000139832	RAB20	ENSSSCG00000022719
human_ESC	down	ENSG00000105825	TFPI2	ENSSSCG00000015322
human_ESC	down	ENSG00000112414	ADGRG6	ENSSSCG00000004139
human_ESC	down	ENSG00000165617	DACT1	ENSSSCG00000031856
human_ESC	down	ENSG00000175832	ETV4	ENSSSCG00000017379
human_ESC	down	ENSG00000005513	SOX8	ENSSSCG00000037970
human_ESC	down	ENSG00000103269	RHBDL1	ENSSSCG00000007998
human_ESC	down	ENSG00000146833	TRIM4	ENSSSCG00000007637
human_ESC	down	ENSG00000118785	SPP1	ENSSSCG00000009216
human_ESC	down	ENSG00000165899	OTOGL	ENSSSCG00000000943
human_ESC	down	ENSG00000138821	SLC39A8	ENSSSCG00000009169
human_ESC	down	ENSG00000143318	CASQ1	ENSSSCG00000006390
human_ESC	down	ENSG00000180914	OXTR	ENSSSCG00000021585
human_ESC	down	ENSG00000136928	GABBR2	ENSSSCG00000027558
human_ESC	down	ENSG00000184009	ACTG1	ENSSSCG00000028355
human_ESC	down	ENSG00000143333	RGS16	ENSSSCG00000015550
human_ESC	down	ENSG00000225663	MCRIP1	ENSSSCG00000039424
human_ESC	down	ENSG00000175482	POLD4	ENSSSCG00000012916
human_ESC	down	ENSG00000101670	LIPG	ENSSSCG00000004509
human_ESC	down	ENSG00000158528	PPP1R9A	ENSSSCG00000015329
human_ESC	down	ENSG00000083307	GRHL2	ENSSSCG00000006060
human_ESC	down	ENSG00000254585	MAGEL2	ENSSSCG00000004835
human_ESC	down	ENSG00000111731	C2CD5	ENSSSCG00000000570
human_ESC	down	ENSG00000211460	TSN	ENSSSCG00000015729
human_ESC	down	ENSG00000008083	JARID2	ENSSSCG00000001061
human_ESC	down	ENSG00000116544	DLGAP3	ENSSSCG00000040173
human_ESC	down	ENSG00000185272	RBM11	ENSSSCG00000037517
human_ESC	down	ENSG00000156973	PDE6D	ENSSSCG00000016279
human_ESC	down	ENSG00000109929	SC5D	ENSSSCG00000028517
human_ESC	down	ENSG00000164171	ITGA2	ENSSSCG00000016887
human_ESC	down	ENSG00000170113	NIPA1	ENSSSCG00000040778
human_ESC	down	ENSG00000183960	KCNH8	ENSSSCG00000011204
human_ESC	down	ENSG00000138669	PRKG2	ENSSSCG00000009250
human_ESC	down	ENSG00000132688	NES	ENSSSCG00000006474
human_ESC	down	ENSG00000154080	CHST9	ENSSSCG00000003721
human_ESC	down	ENSG00000198354	DCAF12L2	ENSSSCG00000012645
human_ESC	down	ENSG00000171885	AQP4	ENSSSCG00000035965
human_ESC	down	ENSG00000134250	NOTCH2	ENSSSCG00000006709
human_ESC	down	ENSG00000100625	SIX4	ENSSSCG00000005089
human_ESC	down	ENSG00000163879	DNALI1	ENSSSCG00000039034
human_ESC	down	ENSG00000067191	CACNB1	ENSSSCG00000017510
human_ESC	down	ENSG00000173905	GOLIM4	ENSSSCG00000011741
human_ESC	down	ENSG00000161791	FMNL3	ENSSSCG00000025114
human_ESC	down	ENSG00000157193	LRP8	ENSSSCG00000003848
human_ESC	down	ENSG00000109113	RAB34	ENSSSCG00000017769
human_ESC	down	ENSG00000155850	SLC26A2	ENSSSCG00000039045
human_ESC	down	ENSG00000172731	LRRC20	ENSSSCG00000010267
human_ESC	down	ENSG00000074964	ARHGEF10L	ENSSSCG00000003486
human_ESC	down	ENSG00000131095	GFAP	ENSSSCG00000017343
human_ESC	down	ENSG00000129295	LRRC6	ENSSSCG00000005952
human_ESC	down	ENSG00000164627	KIF6	ENSSSCG00000001594
human_ESC	down	ENSG00000169758	TMEM266	ENSSSCG00000001863
human_ESC	down	ENSG00000076258	FMO4	ENSSSCG00000015266
human_ESC	down	ENSG00000154957	ZNF18	ENSSSCG00000018014
human_ESC	down	ENSG00000161653	NAGS	ENSSSCG00000024179
human_ESC	down	ENSG00000103034	NDRG4	ENSSSCG00000021911
human_ESC	down	ENSG00000164078	MST1R	ENSSSCG00000027992
human_ESC	down	ENSG00000187664	HAPLN4	ENSSSCG00000034887
human_ESC	down	ENSG00000109956	B3GAT1	ENSSSCG00000015259
human_ESC	down	ENSG00000196338	NLGN3	ENSSSCG00000027465
human_ESC	down	ENSG00000101098	RIMS4	ENSSSCG00000021453
human_ESC	down	ENSG00000060749	QSER1	ENSSSCG00000013314
human_ESC	down	ENSG00000144057	ST6GAL2	ENSSSCG00000008141
human_ESC	down	ENSG00000196376	SLC35F1	ENSSSCG00000004250
human_ESC	down	ENSG00000110427	KIAA1549L	ENSSSCG00000013311
human_ESC	down	ENSG00000175229	GAL3ST3	ENSSSCG00000028015
human_ESC	down	ENSG00000074047	GLI2	ENSSSCG00000015733
human_ESC	down	ENSG00000057019	DCBLD2	ENSSSCG00000011977
human_ESC	down	ENSG00000143147	GPR161	ENSSSCG00000006302
human_ESC	down	ENSG00000163531	NFASC	ENSSSCG00000022951
human_ESC	down	ENSG00000130294	KIF1A	ENSSSCG00000016401
human_ESC	down	ENSG00000152270	PDE3B	ENSSSCG00000013388
human_ESC	down	ENSG00000164066	INTU	ENSSSCG00000009079
human_ESC	down	ENSG00000187672	ERC2	ENSSSCG00000024417
human_ESC	down	ENSG00000139910	NOVA1	ENSSSCG00000024396
human_ESC	down	ENSG00000043355	ZIC2	ENSSSCG00000009520
human_ESC	down	ENSG00000164056	SPRY1	ENSSSCG00000009083
human_ESC	down	ENSG00000167771	RCOR2	ENSSSCG00000013049
human_ESC	down	ENSG00000101333	PLCB4	ENSSSCG00000007058
human_ESC	down	ENSG00000205832	C16orf96	ENSSSCG00000007940
human_ESC	down	ENSG00000134775	FHOD3	ENSSSCG00000027935
human_ESC	down	ENSG00000083123	BCKDHB	ENSSSCG00000004465
human_ESC	down	ENSG00000104081	BMF	ENSSSCG00000035284
human_ESC	down	ENSG00000162105	SHANK2	ENSSSCG00000033043
human_ESC	down	ENSG00000187049	TMEM216	ENSSSCG00000013084
human_ESC	down	ENSG00000175175	PPM1E	ENSSSCG00000038932
human_ESC	down	ENSG00000055163	CYFIP2	ENSSSCG00000017054
human_ESC	down	ENSG00000075151	EIF4G3	ENSSSCG00000003512
human_ESC	down	ENSG00000166405	RIC3	ENSSSCG00000014580
human_ESC	down	ENSG00000180537	RNF182	ENSSSCG00000038290
human_ESC	down	ENSG00000158457	TSPAN33	ENSSSCG00000016570
human_ESC	down	ENSG00000188322	SBK1	ENSSSCG00000038038
human_ESC	down	ENSG00000171724	VAT1L	ENSSSCG00000002696
human_ESC	down	ENSG00000164466	SFXN1	ENSSSCG00000014063
human_ESC	down	ENSG00000170579	DLGAP1	ENSSSCG00000003690
human_ESC	down	ENSG00000163590	PPM1L	ENSSSCG00000023434
human_ESC	down	ENSG00000181449	SOX2	ENSSSCG00000037485
human_ESC	down	ENSG00000047230	CTPS2	ENSSSCG00000012146
human_ESC	down	ENSG00000141424	SLC39A6	ENSSSCG00000027455
human_ESC	down	ENSG00000133124	IRS4	ENSSSCG00000031027
human_ESC	down	ENSG00000072422	RHOBTB1	ENSSSCG00000028327
human_ESC	down	ENSG00000162694	EXTL2	ENSSSCG00000006861
human_ESC	down	ENSG00000148337	CIZ1	ENSSSCG00000005640
human_ESC	down	ENSG00000159217	IGF2BP1	ENSSSCG00000023128
human_ESC	down	ENSG00000104964	TLE5	ENSSSCG00000032265
human_ESC	down	ENSG00000156453	PCDH1	ENSSSCG00000022289
human_ESC	down	ENSG00000105255	FSD1	ENSSSCG00000013505
human_ESC	down	ENSG00000180354	MTURN	ENSSSCG00000037158
human_ESC	down	ENSG00000187486	KCNJ11	ENSSSCG00000042162
human_ESC	down	ENSG00000171160	MORN4	ENSSSCG00000036954
human_ESC	down	ENSG00000213420	GPC2	ENSSSCG00000007649
human_ESC	down	ENSG00000164841	TMEM74	ENSSSCG00000006031
human_ESC	down	ENSG00000147027	TMEM47	ENSSSCG00000024132
human_ESC	down	ENSG00000239887	C1orf226	ENSSSCG00000006344
human_ESC	down	ENSG00000142549	IGLON5	ENSSSCG00000003227
human_ESC	down	ENSG00000142549	IGLON5	ENSSSCG00000038043
human_ESC	down	ENSG00000152558	TMEM123	ENSSSCG00000031170
human_ESC	down	ENSG00000205133	TRIQK	ENSSSCG00000037733
human_ESC	down	ENSG00000158164	TMSB15A	ENSSSCG00000012517
human_ESC	down	ENSG00000184867	ARMCX2	ENSSSCG00000012510
human_ESC	down	ENSG00000177383	MAGEF1	ENSSSCG00000011787
human_ESC	down	ENSG00000274286	ADRA2B	ENSSSCG00000008122
human_ESC	down	ENSG00000171766	GATM	ENSSSCG00000004672
human_ESC	down	ENSG00000161940	BCL6B	ENSSSCG00000017927
human_ESC	down	ENSG00000102003	SYP	ENSSSCG00000012292
human_ESC	down	ENSG00000163377	TAFA4	ENSSSCG00000033199
human_ESC	down	ENSG00000144278	GALNT13	ENSSSCG00000022671
human_ESC	down	ENSG00000236287	ZBED5	ENSSSCG00000033411
human_ESC	down	ENSG00000180611	MB21D2	ENSSSCG00000011819
human_ESC	down	ENSG00000154310	TNIK	ENSSSCG00000028905
human_ESC	down	ENSG00000146409	SLC18B1	ENSSSCG00000004178
human_ESC	down	ENSG00000137393	RNF144B	ENSSSCG00000001076
human_ESC	down	ENSG00000117598	PLPPR5	ENSSSCG00000006876
human_ESC	down	ENSG00000169432	SCN9A	ENSSSCG00000015913
human_ESC	down	ENSG00000158089	GALNT14	ENSSSCG00000008524
human_ESC	down	ENSG00000164626	KCNK5	ENSSSCG00000025423
human_ESC	down	ENSG00000015475	BID	ENSSSCG00000000769
human_ESC	down	ENSG00000153898	MCOLN2	ENSSSCG00000003755
human_ESC	down	ENSG00000186479	RGS7BP	ENSSSCG00000033581
human_ESC	down	ENSG00000179796	LRRC3B	ENSSSCG00000011216
human_ESC	down	ENSG00000164483	SAMD3	ENSSSCG00000004202
human_ESC	down	ENSG00000090376	IRAK3	ENSSSCG00000000475
human_ESC	down	ENSG00000133477	FAM83F	ENSSSCG00000000079
human_ESC	down	ENSG00000198513	ATL1	ENSSSCG00000005020
human_ESC	down	ENSG00000119397	CNTRL	ENSSSCG00000032297
human_ESC	down	ENSG00000092964	DPYSL2	ENSSSCG00000030130
human_ESC	down	ENSG00000196632	WNK3	ENSSSCG00000012332
human_ESC	down	ENSG00000142065	ZFP14	ENSSSCG00000032673
human_ESC	down	ENSG00000137871	ZNF280D	ENSSSCG00000026960
human_ESC	down	ENSG00000285253	AC090517.4	ENSSSCG00000026960
human_ESC	down	ENSG00000096654	ZNF184	ENSSSCG00000001164
human_ESC	down	ENSG00000166068	SPRED1	ENSSSCG00000039393
human_ESC	down	ENSG00000152256	PDK1	ENSSSCG00000015958
human_ESC	down	ENSG00000115290	GRB14	ENSSSCG00000015901
human_ESC	down	ENSG00000144120	TMEM177	ENSSSCG00000015742
human_ESC	down	ENSG00000079691	CARMIL1	ENSSSCG00000001100
human_ESC	down	ENSG00000141441	GAREM1	ENSSSCG00000003731
human_ESC	down	ENSG00000171877	FRMD5	ENSSSCG00000004694
human_ESC	down	ENSG00000168234	TTC39C	ENSSSCG00000003710
human_ESC	down	ENSG00000196950	SLC39A10	ENSSSCG00000031954
human_ESC	down	ENSG00000173258	ZNF483	ENSSSCG00000037744
human_ESC	down	ENSG00000149328	GLB1L2	ENSSSCG00000015258
human_ESC	down	ENSG00000151466	SCLT1	ENSSSCG00000029943
human_ESC	down	ENSG00000077684	JADE1	ENSSSCG00000009071
human_ESC	down	ENSG00000185669	SNAI3	ENSSSCG00000040145
human_ESC	down	ENSG00000112149	CD83	ENSSSCG00000021576
human_ESC	down	ENSG00000235109	ZSCAN31	ENSSSCG00000025335
human_ESC	down	ENSG00000023572	GLRX2	ENSSSCG00000031991
human_ESC	down	ENSG00000186462	NAP1L2	ENSSSCG00000012415
human_ESC	down	ENSG00000116747	RO60	ENSSSCG00000032055
human_ESC	down	ENSG00000187391	MAGI2	ENSSSCG00000031780
human_ESC	down	ENSG00000171988	JMJD1C	ENSSSCG00000010226
human_ESC	down	ENSG00000143971	ETAA1	ENSSSCG00000023908
human_ESC	down	ENSG00000151952	TMEM132D	ENSSSCG00000038915
human_ESC	down	ENSG00000121988	ZRANB3	ENSSSCG00000015694
human_ESC	down	ENSG00000162999	DUSP19	ENSSSCG00000016020
human_ESC	down	ENSG00000156959	LHFPL4	ENSSSCG00000011543
human_ESC	down	ENSG00000141480	ARRB2	ENSSSCG00000017918
human_ESC	down	ENSG00000185689	C6orf201	ENSSSCG00000001001
human_ESC	down	ENSG00000182287	AP1S2	ENSSSCG00000036074
human_ESC	down	ENSG00000174607	UGT8	ENSSSCG00000031904
human_ESC	down	ENSG00000155974	GRIP1	ENSSSCG00000000478
human_ESC	down	ENSG00000150907	FOXO1	ENSSSCG00000009370
human_ESC	down	ENSG00000135525	MAP7	ENSSSCG00000039049
human_ESC	down	ENSG00000048140	TSPAN17	ENSSSCG00000014051
human_ESC	down	ENSG00000011258	MBTD1	ENSSSCG00000017592
human_ESC	down	ENSG00000147180	ZNF711	ENSSSCG00000021601
human_ESC	down	ENSG00000137338	PGBD1	ENSSSCG00000001207
human_ESC	down	ENSG00000138030	KHK	ENSSSCG00000008556
human_ESC	down	ENSG00000102383	ZDHHC15	ENSSSCG00000012426
human_ESC	down	ENSG00000160190	SLC37A1	ENSSSCG00000012087
human_ESC	down	ENSG00000155886	SLC24A2	ENSSSCG00000005167
human_ESC	down	ENSG00000196345	ZKSCAN7	ENSSSCG00000022195
human_ESC	down	ENSG00000144792	ZNF660	ENSSSCG00000011310
human_ESC	down	ENSG00000176049	JAKMIP2	ENSSSCG00000014420
human_ESC	down	ENSG00000136014	USP44	ENSSSCG00000021307
human_ESC	down	ENSG00000106605	BLVRA	ENSSSCG00000016756
human_ESC	down	ENSG00000165821	SALL2	ENSSSCG00000022705
human_ESC	down	ENSG00000164221	CCDC112	ENSSSCG00000029866
human_ESC	down	ENSG00000154277	UCHL1	ENSSSCG00000022945
human_ESC	down	ENSG00000170571	EMB	ENSSSCG00000029484
human_ESC	down	ENSG00000072133	RPS6KA6	ENSSSCG00000012456
human_ESC	down	ENSG00000118707	TGIF2	ENSSSCG00000036002
human_ESC	down	ENSG00000106665	CLIP2	ENSSSCG00000007719
human_ESC	down	ENSG00000165349	SLC7A3	ENSSSCG00000024346
human_ESC	down	ENSG00000179178	TMEM125	ENSSSCG00000024697
human_ESC	down	ENSG00000137819	PAQR5	ENSSSCG00000004968
human_ESC	down	ENSG00000149269	PAK1	ENSSSCG00000014878
human_ESC	down	ENSG00000186469	GNG2	ENSSSCG00000028092
human_ESC	down	ENSG00000183765	CHEK2	ENSSSCG00000034864
human_ESC	down	ENSG00000102172	SMS	ENSSSCG00000012166
human_ESC	down	ENSG00000128872	TMOD2	ENSSSCG00000004628
human_ESC	down	ENSG00000165259	HDX	ENSSSCG00000038744
human_ESC	down	ENSG00000186104	CYP2R1	ENSSSCG00000013389
human_ESC	down	ENSG00000006468	ETV1	ENSSSCG00000024591
human_ESC	down	ENSG00000046889	PREX2	ENSSSCG00000006199
human_ESC	down	ENSG00000123892	RAB38	ENSSSCG00000033878
human_ESC	down	ENSG00000104219	ZDHHC2	ENSSSCG00000006982
human_ESC	down	ENSG00000186522	SEPTIN10	ENSSSCG00000023050
human_ESC	down	ENSG00000152503	TRIM36	ENSSSCG00000014214
human_ESC	down	ENSG00000176406	RIMS2	ENSSSCG00000031957
human_ESC	down	ENSG00000102755	FLT1	ENSSSCG00000009320
human_ESC	down	ENSG00000137642	SORL1	ENSSSCG00000015135
human_ESC	down	ENSG00000166265	CYYR1	ENSSSCG00000037935
human_ESC	down	ENSG00000155189	AGPAT5	ENSSSCG00000015755
human_ESC	down	ENSG00000183580	FBXL7	ENSSSCG00000028239
human_ESC	down	ENSG00000140598	EFL1	ENSSSCG00000001792
human_ESC	down	ENSG00000248710	AC079594.2	ENSSSCG00000011732
human_ESC	down	ENSG00000139354	GAS2L3	ENSSSCG00000000874
human_ESC	down	ENSG00000185483	ROR1	ENSSSCG00000003811
human_ESC	down	ENSG00000143924	EML4	ENSSSCG00000008467
human_ESC	down	ENSG00000144815	NXPE3	ENSSSCG00000011950
human_ESC	down	ENSG00000150893	FREM2	ENSSSCG00000009364
human_ESC	down	ENSG00000139737	SLAIN1	ENSSSCG00000009475
human_ESC	down	ENSG00000162437	RAVER2	ENSSSCG00000025672
human_ESC	down	ENSG00000133980	VRTN	ENSSSCG00000002361
human_ESC	down	ENSG00000184613	NELL2	ENSSSCG00000000802
human_ESC	down	ENSG00000214078	CPNE1	ENSSSCG00000047420
human_ESC	down	ENSG00000166503	HDGFL3	ENSSSCG00000035432
human_ESC	down	ENSG00000118965	WDR35	ENSSSCG00000008604
human_ESC	down	ENSG00000136111	TBC1D4	ENSSSCG00000009464
human_ESC	down	ENSG00000123636	BAZ2B	ENSSSCG00000015882
human_ESC	down	ENSG00000158966	CACHD1	ENSSSCG00000004829
human_ESC	down	ENSG00000187987	ZSCAN23	ENSSSCG00000037512
human_ESC	down	ENSG00000080298	RFX3	ENSSSCG00000005225
human_ESC	down	ENSG00000006042	TMEM98	ENSSSCG00000017727
human_ESC	down	ENSG00000114805	PLCH1	ENSSSCG00000026718
human_ESC	down	ENSG00000124212	PTGIS	ENSSSCG00000007463
human_ESC	down	ENSG00000139800	ZIC5	ENSSSCG00000009521
human_ESC	down	ENSG00000077063	CTTNBP2	ENSSSCG00000016625
human_ESC	down	ENSG00000135083	CCNJL	ENSSSCG00000017036
human_ESC	down	ENSG00000270885	RASL10B	ENSSSCG00000036746
human_ESC	down	ENSG00000124496	TRERF1	ENSSSCG00000001639
human_ESC	down	ENSG00000131477	RAMP2	ENSSSCG00000017389
human_ESC	down	ENSG00000162706	CADM3	ENSSSCG00000006415
human_ESC	down	ENSG00000196507	TCEAL3	ENSSSCG00000028062
human_ESC	down	ENSG00000173894	CBX2	ENSSSCG00000024261
human_ESC	down	ENSG00000149548	CCDC15	ENSSSCG00000015206
human_ESC	down	ENSG00000214338	SOGA3	ENSSSCG00000038602
human_ESC	down	ENSG00000166501	PRKCB	ENSSSCG00000033674
human_ESC	down	ENSG00000116791	CRYZ	ENSSSCG00000003780
human_ESC	down	ENSG00000123106	CCDC91	ENSSSCG00000024232
human_ESC	down	ENSG00000165813	CCDC186	ENSSSCG00000010648
human_ESC	down	ENSG00000163683	SMIM14	ENSSSCG00000021793
human_ESC	down	ENSG00000134759	ELP2	ENSSSCG00000020898
human_ESC	down	ENSG00000143198	MGST3	ENSSSCG00000006325
human_ESC	down	ENSG00000128534	LSM8	ENSSSCG00000021652
human_ESC	down	ENSG00000153015	CWC27	ENSSSCG00000016942
human_ESC	down	ENSG00000128513	POT1	ENSSSCG00000016597
human_ESC	down	ENSG00000135336	ORC3	ENSSSCG00000004306
human_ESC	down	ENSG00000159228	CBR1	ENSSSCG00000020706
human_ESC	down	ENSG00000100078	PLA2G3	ENSSSCG00000010023
human_ESC	down	ENSG00000169618	PROKR1	ENSSSCG00000038148
human_ESC	down	ENSG00000121207	LRAT	ENSSSCG00000008995
human_ESC	down	ENSG00000186297	GABRA5	ENSSSCG00000004827
human_ESC	down	ENSG00000151575	TEX9	ENSSSCG00000004602
human_ESC	down	ENSG00000183742	MACC1	ENSSSCG00000024802
human_ESC	down	ENSG00000130813	SHFL	ENSSSCG00000013664
human_ESC	down	ENSG00000169964	TMEM42	ENSSSCG00000031576
human_ESC	down	ENSG00000137713	PPP2R1B	ENSSSCG00000029538
human_ESC	down	ENSG00000171033	PKIA	ENSSSCG00000006163
human_ESC	down	ENSG00000116906	GNPAT	ENSSSCG00000010175
human_ESC	down	ENSG00000171956	FOXB1	ENSSSCG00000035244
human_ESC	down	ENSG00000168952	STXBP6	ENSSSCG00000001977
human_ESC	down	ENSG00000078725	BRINP1	ENSSSCG00000005504
human_ESC	down	ENSG00000134215	VAV3	ENSSSCG00000023187
human_ESC	down	ENSG00000189362	NEMP2	ENSSSCG00000016053
human_ESC	down	ENSG00000017483	SLC38A5	ENSSSCG00000025981
human_ESC	down	ENSG00000182010	RTKN2	ENSSSCG00000039707
human_ESC	down	ENSG00000136870	ZNF189	ENSSSCG00000034239
human_ESC	down	ENSG00000113966	ARL6	ENSSSCG00000027278
human_ESC	down	ENSG00000163382	NAXE	ENSSSCG00000006480
human_ESC	down	ENSG00000081377	CDC14B	ENSSSCG00000027557
human_ESC	down	ENSG00000281039	AC005154.5	ENSSSCG00000016679
human_ESC	down	ENSG00000145354	CISD2	ENSSSCG00000009164
human_ESC	down	ENSG00000144369	FAM171B	ENSSSCG00000025134
human_ESC	down	ENSG00000053438	NNAT	ENSSSCG00000007336
human_ESC	down	ENSG00000088305	DNMT3B	ENSSSCG00000007252
human_ESC	down	ENSG00000168280	KIF5C	ENSSSCG00000022919
human_ESC	down	ENSG00000158301	GPRASP2	ENSSSCG00000012521
human_ESC	down	ENSG00000165816	VWA2	ENSSSCG00000010649
human_ESC	down	ENSG00000103710	RASL12	ENSSSCG00000038071
human_ESC	down	ENSG00000106025	TSPAN12	ENSSSCG00000016620
human_ESC	down	ENSG00000168917	SLC35G2	ENSSSCG00000021508
human_ESC	down	ENSG00000101290	CDS2	ENSSSCG00000030123
human_ESC	down	ENSG00000188636	RTL6	ENSSSCG00000000022
human_ESC	down	ENSG00000134802	SLC43A3	ENSSSCG00000033998
human_ESC	down	ENSG00000151338	MIPOL1	ENSSSCG00000039714
human_ESC	down	ENSG00000141756	FKBP10	ENSSSCG00000017422
human_ESC	down	ENSG00000023902	PLEKHO1	ENSSSCG00000022784
human_ESC	down	ENSG00000176887	SOX11	ENSSSCG00000008649
human_ESC	down	ENSG00000165804	ZNF219	ENSSSCG00000038313
human_ESC	down	ENSG00000134198	TSPAN2	ENSSSCG00000006748
human_ESC	down	ENSG00000104177	MYEF2	ENSSSCG00000004661
human_ESC	down	ENSG00000188467	SLC24A5	ENSSSCG00000004662
human_ESC	down	ENSG00000166426	CRABP1	ENSSSCG00000021873
human_ESC	down	ENSG00000102290	PCDH11X	ENSSSCG00000029771
human_ESC	down	ENSG00000146411	SLC2A12	ENSSSCG00000004172
human_ESC	down	ENSG00000244274	DBNDD2	ENSSSCG00000033586
human_ESC	down	ENSG00000133142	TCEAL4	ENSSSCG00000039545
human_ESC	down	ENSG00000111726	CMAS	ENSSSCG00000034733
human_ESC	down	ENSG00000115271	GCA	ENSSSCG00000027472
human_ESC	down	ENSG00000120727	PAIP2	ENSSSCG00000026606
human_ESC	down	ENSG00000035499	DEPDC1B	ENSSSCG00000035012
human_ESC	down	ENSG00000166681	BEX3	ENSSSCG00000012528
human_ESC	down	ENSG00000157823	AP3S2	ENSSSCG00000030174
human_ESC	down	ENSG00000127955	GNAI1	ENSSSCG00000015407
human_ESC	down	ENSG00000181751	C5orf30	ENSSSCG00000038779
human_ESC	down	ENSG00000145088	EAF2	ENSSSCG00000011880
human_ESC	down	ENSG00000157404	KIT	ENSSSCG00000008842
human_ESC	down	ENSG00000159685	CHCHD6	ENSSSCG00000031557
human_ESC	down	ENSG00000112874	NUDT12	ENSSSCG00000014187
human_ESC	down	ENSG00000031691	CENPQ	ENSSSCG00000001731
human_ESC	down	ENSG00000131914	LIN28A	ENSSSCG00000003557
human_ESC	down	ENSG00000169744	LDB2	ENSSSCG00000029227
human_ESC	down	ENSG00000164291	ARSK	ENSSSCG00000014139
human_ESC	down	ENSG00000134207	SYT6	ENSSSCG00000006758
human_ESC	down	ENSG00000254726	MEX3A	ENSSSCG00000006497
human_ESC	down	ENSG00000117122	MFAP2	ENSSSCG00000003479
human_ESC	down	ENSG00000140545	MFGE8	ENSSSCG00000001834
human_ESC	down	ENSG00000152056	AP1S3	ENSSSCG00000040847
human_ESC	down	ENSG00000169083	AR	ENSSSCG00000012371
human_ESC	down	ENSG00000261115	TMEM178B	ENSSSCG00000016493
human_ESC	down	ENSG00000181827	RFX7	ENSSSCG00000004603
human_ESC	down	ENSG00000180304	OAZ2	ENSSSCG00000004550
human_ESC	down	ENSG00000112290	WASF1	ENSSSCG00000004404
human_ESC	down	ENSG00000197147	LRRC8B	ENSSSCG00000037101
human_ESC	down	ENSG00000093183	SEC22C	ENSSSCG00000034200
human_ESC	down	ENSG00000138685	FGF2	ENSSSCG00000036213
human_ESC	down	ENSG00000155961	RAB39B	ENSSSCG00000024233
human_ESC	down	ENSG00000118898	PPL	ENSSSCG00000007927
human_ESC	down	ENSG00000173273	TNKS	ENSSSCG00000015851
human_ESC	down	ENSG00000167105	TMEM92	ENSSSCG00000037168
human_ESC	down	ENSG00000067445	TRO	ENSSSCG00000039027
human_ESC	down	ENSG00000196368	NUDT11	ENSSSCG00000026271
human_ESC	down	ENSG00000196368	NUDT11	ENSSSCG00000026529
human_ESC	down	ENSG00000143363	PRUNE1	ENSSSCG00000006641
human_ESC	down	ENSG00000126970	ZC4H2	ENSSSCG00000027657
human_ESC	down	ENSG00000106278	PTPRZ1	ENSSSCG00000016614
human_ESC	down	ENSG00000159164	SV2A	ENSSSCG00000006666
human_ESC	down	ENSG00000082212	ME2	ENSSSCG00000004522
human_ESC	down	ENSG00000185875	THNSL1	ENSSSCG00000011071
human_ESC	down	ENSG00000151090	THRB	ENSSSCG00000036033
human_ESC	down	ENSG00000274049	INO80B-WBP1	ENSSSCG00000008287
human_ESC	down	ENSG00000123119	NECAB1	ENSSSCG00000031424
human_ESC	down	ENSG00000119782	FKBP1B	ENSSSCG00000045531
human_ESC	down	ENSG00000253250	C8orf88	ENSSSCG00000040562
human_ESC	down	ENSG00000149809	TM7SF2	ENSSSCG00000013004
human_ESC	down	ENSG00000137103	TMEM8B	ENSSSCG00000005325
human_ESC	down	ENSG00000124508	BTN2A2	ENSSSCG00000001131
human_ESC	down	ENSG00000184719	RNLS	ENSSSCG00000023141
human_ESC	down	ENSG00000134779	TPGS2	ENSSSCG00000026953
human_ESC	down	ENSG00000137142	IGFBPL1	ENSSSCG00000005360
human_ESC	down	ENSG00000075142	SRI	ENSSSCG00000015298
human_ESC	down	ENSG00000078549	ADCYAP1R1	ENSSSCG00000016672
human_ESC	down	ENSG00000172318	B3GALT1	ENSSSCG00000034351
human_ESC	down	ENSG00000184408	KCND2	ENSSSCG00000016621
human_ESC	down	ENSG00000166801	FAM111A	ENSSSCG00000033703
human_ESC	down	ENSG00000133863	TEX15	ENSSSCG00000015841
human_ESC	down	ENSG00000081803	CADPS2	ENSSSCG00000016611
human_ESC	down	ENSG00000177181	RIMKLA	ENSSSCG00000003968
human_ESC	down	ENSG00000107105	ELAVL2	ENSSSCG00000005130
human_ESC	down	ENSG00000071967	CYBRD1	ENSSSCG00000025049
human_ESC	down	ENSG00000101298	SNPH	ENSSSCG00000039392
human_ESC	down	ENSG00000154783	FGD5	ENSSSCG00000011598
human_ESC	down	ENSG00000091844	RGS17	ENSSSCG00000004075
human_ESC	down	ENSG00000029153	ARNTL2	ENSSSCG00000000551
human_ESC	down	ENSG00000156026	MCU	ENSSSCG00000010290
human_ESC	down	ENSG00000154096	THY1	ENSSSCG00000032330
human_ESC	down	ENSG00000123213	NLN	ENSSSCG00000016778
human_ESC	down	ENSG00000188690	UROS	ENSSSCG00000010742
human_ESC	down	ENSG00000168005	SPINDOC	ENSSSCG00000013048
human_ESC	down	ENSG00000105088	OLFM2	ENSSSCG00000027434
human_ESC	down	ENSG00000145555	MYO10	ENSSSCG00000016794
human_ESC	down	ENSG00000118298	CA14	ENSSSCG00000027875
human_ESC	down	ENSG00000138640	FAM13A	ENSSSCG00000026196
human_ESC	down	ENSG00000227051	C14orf132	ENSSSCG00000033807
human_ESC	down	ENSG00000118922	KLF12	ENSSSCG00000025130
human_ESC	down	ENSG00000155760	FZD7	ENSSSCG00000016111
human_ESC	down	ENSG00000165152	TMEM246	ENSSSCG00000029687
human_ESC	down	ENSG00000132718	SYT11	ENSSSCG00000006506
human_ESC	down	ENSG00000182568	SATB1	ENSSSCG00000011201
human_ESC	down	ENSG00000213190	MLLT11	ENSSSCG00000030278
human_ESC	down	ENSG00000162409	PRKAA2	ENSSSCG00000036145
human_ESC	down	ENSG00000082512	TRAF5	ENSSSCG00000021068
human_ESC	down	ENSG00000177425	PAWR	ENSSSCG00000036560
human_ESC	down	ENSG00000164484	TMEM200A	ENSSSCG00000004201
human_ESC	down	ENSG00000167680	SEMA6B	ENSSSCG00000035176
human_ESC	down	ENSG00000119514	GALNT12	ENSSSCG00000005379
human_ESC	down	ENSG00000101017	CD40	ENSSSCG00000035078
human_ESC	down	ENSG00000156970	BUB1B	ENSSSCG00000004782
human_ESC	down	ENSG00000126010	GRPR	ENSSSCG00000012144
human_ESC	down	ENSG00000160191	PDE9A	ENSSSCG00000030016
human_ESC	down	ENSG00000172164	SNTB1	ENSSSCG00000005994
human_ESC	down	ENSG00000124406	ATP8A1	ENSSSCG00000008803
human_ESC	down	ENSG00000152495	CAMK4	ENSSSCG00000037019
human_ESC	down	ENSG00000080200	CRYBG3	ENSSSCG00000022895
human_ESC	down	ENSG00000156687	UNC5D	ENSSSCG00000015830
human_ESC	down	ENSG00000170917	NUDT6	ENSSSCG00000009085
human_ESC	down	ENSG00000151276	MAGI1	ENSSSCG00000011497
human_ESC	down	ENSG00000170608	FOXA3	ENSSSCG00000003092
human_ESC	down	ENSG00000204116	CHIC1	ENSSSCG00000012416
human_ESC	down	ENSG00000163629	PTPN13	ENSSSCG00000026655
human_ESC	down	ENSG00000094916	CBX5	ENSSSCG00000039191
human_ESC	down	ENSG00000104112	SCG3	ENSSSCG00000004630
human_ESC	down	ENSG00000102230	PCYT1B	ENSSSCG00000012182
human_ESC	down	ENSG00000139946	PELI2	ENSSSCG00000033800
human_ESC	down	ENSG00000008277	ADAM22	ENSSSCG00000015297
human_ESC	down	ENSG00000103489	XYLT1	ENSSSCG00000007872
human_ESC	down	ENSG00000172292	CERS6	ENSSSCG00000032715
human_ESC	down	ENSG00000159784	FAM131B	ENSSSCG00000028274
human_ESC	down	ENSG00000170915	PAQR8	ENSSSCG00000001750
human_ESC	down	ENSG00000122547	EEPD1	ENSSSCG00000039703
[truncated: 1,573 more rows]

## Sheet: Table S4c
Table S4: Transcriptome Features Derived from Bulk RNA-seq of pgEpiSC And Public PSCs
c Specifically expressed genes identified by multiple pair-wise comparisons in naïve, formative and conventional ESCs in mouse. Related to Supplementary information, Fig. S5i.
PSC_type	Trend	Mouse_Ensemble_ID	Symbol	Pig_Ensemble_ID
mouse_ESC	up	ENSMUSG00000034032	Rpap1	ENSSSCG00000004745
mouse_ESC	up	ENSMUSG00000000552	Zfp385a	ENSSSCG00000000292
mouse_ESC	up	ENSMUSG00000036678	Aaas	ENSSSCG00000000268
mouse_ESC	up	ENSMUSG00000040435	Ppp1r15a	ENSSSCG00000003155
mouse_ESC	up	ENSMUSG00000006585	Cdt1	ENSSSCG00000002651
mouse_ESC	up	ENSMUSG00000025190	Got1	ENSSSCG00000010537
mouse_ESC	up	ENSMUSG00000028893	Sesn2	ENSSSCG00000029438
mouse_ESC	up	ENSMUSG00000030032	Wdr54	ENSSSCG00000008282
mouse_ESC	up	ENSMUSG00000001855	Nup214	ENSSSCG00000005711
mouse_ESC	up	ENSMUSG00000107023	Gm42715	ENSSSCG00000007789
mouse_ESC	up	ENSMUSG00000053877	Srcap	ENSSSCG00000007789
mouse_ESC	up	ENSMUSG00000005621	Zfp592	ENSSSCG00000034070
mouse_ESC	up	ENSMUSG00000026135	Zfp142	ENSSSCG00000016191
mouse_ESC	up	ENSMUSG00000013629	Cad	ENSSSCG00000028978
mouse_ESC	up	ENSMUSG00000024002	Brd4	ENSSSCG00000022227
mouse_ESC	up	ENSMUSG00000004263	Atn1	ENSSSCG00000025117
mouse_ESC	up	ENSMUSG00000010205	Raver1	ENSSSCG00000013650
mouse_ESC	up	ENSMUSG00000111497	Gm38431	ENSSSCG00000013650
mouse_ESC	up	ENSMUSG00000037791	Phf12	ENSSSCG00000017779
mouse_ESC	up	ENSMUSG00000057637	Prdm2	ENSSSCG00000020710
mouse_ESC	up	ENSMUSG00000052488	Cherp	ENSSSCG00000013860
mouse_ESC	up	ENSMUSG00000022521	Crebbp	ENSSSCG00000007951
mouse_ESC	up	ENSMUSG00000044068	Zrsr1	ENSSSCG00000026864
mouse_ESC	up	ENSMUSG00000040586	Ofd1	ENSSSCG00000032661
mouse_ESC	up	ENSMUSG00000022412	Mief1	ENSSSCG00000004355
mouse_ESC	up	ENSMUSG00000010936	Vac14	ENSSSCG00000026790
mouse_ESC	up	ENSMUSG00000032348	Gsta4	ENSSSCG00000023467
mouse_ESC	up	ENSMUSG00000045667	Smtnl2	ENSSSCG00000017885
mouse_ESC	up	ENSMUSG00000019464	Ptger1	ENSSSCG00000013782
mouse_ESC	up	ENSMUSG00000033364	Usp37	ENSSSCG00000016194
mouse_ESC	up	ENSMUSG00000061374	Fiz1	ENSSSCG00000033985
mouse_ESC	up	ENSMUSG00000049764	Zfp280b	ENSSSCG00000033879
mouse_ESC	up	ENSMUSG00000065954	Tacc1	ENSSSCG00000015814
mouse_ESC	up	ENSMUSG00000030822	Prr14	ENSSSCG00000007790
mouse_ESC	up	ENSMUSG00000031540	Kat6a	ENSSSCG00000007023
mouse_ESC	up	ENSMUSG00000028868	Wasf2	ENSSSCG00000003577
mouse_ESC	up	ENSMUSG00000042772	Smg7	ENSSSCG00000015558
mouse_ESC	up	ENSMUSG00000036097	Slf2	ENSSSCG00000037592
mouse_ESC	up	ENSMUSG00000057230	Aak1	ENSSSCG00000008337
mouse_ESC	up	ENSMUSG00000033705	Stard9	ENSSSCG00000044127
mouse_ESC	up	ENSMUSG00000044465	Fam160a2	ENSSSCG00000014632
mouse_ESC	up	ENSMUSG00000038848	Ythdf1	ENSSSCG00000040086
mouse_ESC	up	ENSMUSG00000034269	Setd5	ENSSSCG00000011540
mouse_ESC	up	ENSMUSG00000042010	Acacb	ENSSSCG00000050590
mouse_ESC	up	ENSMUSG00000005893	Nr2c2	ENSSSCG00000011594
mouse_ESC	up	ENSMUSG00000027247	Arhgap1	ENSSSCG00000013256
mouse_ESC	up	ENSMUSG00000037674	Rfx7	ENSSSCG00000004603
mouse_ESC	up	ENSMUSG00000035372	1810055G02Rik	ENSSSCG00000012886
mouse_ESC	up	ENSMUSG00000022412	Mief1	ENSSSCG00000039538
mouse_ESC	up	ENSMUSG00000039512	Uhrf1bp1	ENSSSCG00000001532
mouse_ESC	up	ENSMUSG00000012114	Med15	ENSSSCG00000010107
mouse_ESC	up	ENSMUSG00000036698	Ago2	ENSSSCG00000005935
mouse_ESC	up	ENSMUSG00000034656	Cacna1a	ENSSSCG00000013754
mouse_ESC	up	ENSMUSG00000034656	Cacna1a	ENSSSCG00000047920
mouse_ESC	up	ENSMUSG00000038909	Kat7	ENSSSCG00000017553
mouse_ESC	up	ENSMUSG00000060657	Marf1	ENSSSCG00000029168
mouse_ESC	up	ENSMUSG00000037487	Ubr5	ENSSSCG00000022479
mouse_ESC	up	ENSMUSG00000056394	Lig1	ENSSSCG00000003128
mouse_ESC	up	ENSMUSG00000019470	Xab2	ENSSSCG00000013582
mouse_ESC	up	ENSMUSG00000002968	Med25	ENSSSCG00000003197
mouse_ESC	up	ENSMUSG00000001910	Nacc1	ENSSSCG00000013751
mouse_ESC	up	ENSMUSG00000027646	Src	ENSSSCG00000007334
mouse_ESC	up	ENSMUSG00000038914	Dido1	ENSSSCG00000033946
mouse_ESC	up	ENSMUSG00000007080	Pole	ENSSSCG00000033051
mouse_ESC	up	ENSMUSG00000002221	Paxip1	ENSSSCG00000025221
mouse_ESC	up	ENSMUSG00000033565	Rbfox2	ENSSSCG00000000152
mouse_ESC	up	ENSMUSG00000025265	Fgd1	ENSSSCG00000012335
mouse_ESC	up	ENSMUSG00000079445	B3gnt7	ENSSSCG00000033015
mouse_ESC	up	ENSMUSG00000022191	Drosha	ENSSSCG00000016809
mouse_ESC	up	ENSMUSG00000034187	Nsf	ENSSSCG00000017316
mouse_ESC	up	ENSMUSG00000005698	Ctcf	ENSSSCG00000024253
mouse_ESC	up	ENSMUSG00000009569	Mrtfb	ENSSSCG00000039171
mouse_ESC	up	ENSMUSG00000035632	Cnot3	ENSSSCG00000003264
mouse_ESC	up	ENSMUSG00000022897	Dyrk1a	ENSSSCG00000030480
mouse_ESC	up	ENSMUSG00000040225	Prrc2c	ENSSSCG00000015480
mouse_ESC	up	ENSMUSG00000036180	Gatad2a	ENSSSCG00000013938
mouse_ESC	up	ENSMUSG00000020918	Kat2a	ENSSSCG00000017414
mouse_ESC	up	ENSMUSG00000024969	Mark2	ENSSSCG00000013050
mouse_ESC	up	ENSMUSG00000000131	Xpo6	ENSSSCG00000007812
mouse_ESC	up	ENSMUSG00000034820	Cpsf7	ENSSSCG00000013083
mouse_ESC	up	ENSMUSG00000037519	Ppfia1	ENSSSCG00000037451
mouse_ESC	up	ENSMUSG00000004677	Myo9b	ENSSSCG00000013876
mouse_ESC	up	ENSMUSG00000068856	Sf3b4	ENSSSCG00000006665
mouse_ESC	up	ENSMUSG00000009828	Ick	ENSSSCG00000002628
mouse_ESC	up	ENSMUSG00000001632	Brpf1	ENSSSCG00000011548
mouse_ESC	up	ENSMUSG00000002748	Baz1b	ENSSSCG00000027342
mouse_ESC	up	ENSMUSG00000063808	Gpatch1	ENSSSCG00000002865
mouse_ESC	up	ENSMUSG00000037503	Fam168b	ENSSSCG00000033126
mouse_ESC	up	ENSMUSG00000021962	Dcp1a	ENSSSCG00000022616
mouse_ESC	up	ENSMUSG00000006005	Tpr	ENSSSCG00000015576
mouse_ESC	up	ENSMUSG00000024073	Birc6	ENSSSCG00000008513
mouse_ESC	up	ENSMUSG00000019726	Lyst	ENSSSCG00000010151
mouse_ESC	up	ENSMUSG00000029814	Igf2bp3	ENSSSCG00000036695
mouse_ESC	up	ENSMUSG00000049600	Zbtb45	ENSSSCG00000035664
mouse_ESC	up	ENSMUSG00000029427	Zcchc8	ENSSSCG00000009792
mouse_ESC	up	ENSMUSG00000004099	Dnmt1	ENSSSCG00000013659
mouse_ESC	up	ENSMUSG00000026496	Parp1	ENSSSCG00000023660
mouse_ESC	up	ENSMUSG00000024764	Naa40	ENSSSCG00000022687
mouse_ESC	up	ENSMUSG00000017264	Exosc10	ENSSSCG00000003412
mouse_ESC	up	ENSMUSG00000063550	Nup98	ENSSSCG00000014794
mouse_ESC	up	ENSMUSG00000042121	Ssh1	ENSSSCG00000009943
mouse_ESC	up	ENSMUSG00000045078	Rnf216	ENSSSCG00000021285
mouse_ESC	up	ENSMUSG00000046591	Ticrr	ENSSSCG00000040355
mouse_ESC	up	ENSMUSG00000031951	Tmem231	ENSSSCG00000002708
mouse_ESC	up	ENSMUSG00000036568	Bicral	ENSSSCG00000001646
mouse_ESC	up	ENSMUSG00000037824	Tspan14	ENSSSCG00000010341
mouse_ESC	up	ENSMUSG00000026788	Zbtb43	ENSSSCG00000032752
mouse_ESC	up	ENSMUSG00000068101	Cenpm	ENSSSCG00000035991
mouse_ESC	up	ENSMUSG00000020257	Wdr82	ENSSSCG00000011433
mouse_ESC	up	ENSMUSG00000022710	Usp7	ENSSSCG00000007907
mouse_ESC	up	ENSMUSG00000049643	2310022A10Rik	ENSSSCG00000027016
mouse_ESC	up	ENSMUSG00000024376	Epb41l4a	ENSSSCG00000029860
mouse_ESC	up	ENSMUSG00000060012	Kif13b	ENSSSCG00000009683
mouse_ESC	up	ENSMUSG00000001995	Sipa1l2	ENSSSCG00000010169
mouse_ESC	up	ENSMUSG00000062397	Zfp706	ENSSSCG00000006061
mouse_ESC	up	ENSMUSG00000041870	Ankrd13a	ENSSSCG00000009924
mouse_ESC	up	ENSMUSG00000052852	Reep1	ENSSSCG00000023710
mouse_ESC	up	ENSMUSG00000018677	Slc25a39	ENSSSCG00000030167
mouse_ESC	up	ENSMUSG00000039201	Tbc1d25	ENSSSCG00000040599
mouse_ESC	up	ENSMUSG00000024042	Sik1	ENSSSCG00000035037
mouse_ESC	up	ENSMUSG00000022387	Brd1	ENSSSCG00000032820
mouse_ESC	up	ENSMUSG00000042492	Tbc1d10b	ENSSSCG00000007798
mouse_ESC	up	ENSMUSG00000060671	Atp8b2	ENSSSCG00000006550
mouse_ESC	up	ENSMUSG00000039176	Polg	ENSSSCG00000001838
mouse_ESC	up	ENSMUSG00000036817	Sun1	ENSSSCG00000007544
mouse_ESC	up	ENSMUSG00000036986	Pml	ENSSSCG00000001912
mouse_ESC	up	ENSMUSG00000040054	Baz2a	ENSSSCG00000000403
mouse_ESC	up	ENSMUSG00000050592	Fam78a	ENSSSCG00000028172
mouse_ESC	up	ENSMUSG00000028527	Ak4	ENSSSCG00000040337
mouse_ESC	up	ENSMUSG00000075040	Zfp408	ENSSSCG00000023097
mouse_ESC	up	ENSMUSG00000039738	Slx4	ENSSSCG00000007954
mouse_ESC	up	ENSMUSG00000030199	Etv6	ENSSSCG00000024152
mouse_ESC	up	ENSMUSG00000032340	Neo1	ENSSSCG00000001921
mouse_ESC	up	ENSMUSG00000005949	Ctns	ENSSSCG00000017865
mouse_ESC	up	ENSMUSG00000039842	Mcph1	ENSSSCG00000015754
mouse_ESC	up	ENSMUSG00000032998	Foxj3	ENSSSCG00000023266
mouse_ESC	up	ENSMUSG00000036550	Cnot1	ENSSSCG00000002799
mouse_ESC	up	ENSMUSG00000058325	Dock1	ENSSSCG00000035045
mouse_ESC	up	ENSMUSG00000022272	Myo10	ENSSSCG00000016794
mouse_ESC	up	ENSMUSG00000059495	Arhgef12	ENSSSCG00000015129
mouse_ESC	up	ENSMUSG00000024241	Sos1	ENSSSCG00000008478
mouse_ESC	up	ENSMUSG00000044447	Dock5	ENSSSCG00000009650
mouse_ESC	up	ENSMUSG00000074305	Peak1	ENSSSCG00000001869
mouse_ESC	up	ENSMUSG00000040586	Ofd1	ENSSSCG00000012125
mouse_ESC	up	ENSMUSG00000074221	Zfp568	ENSSSCG00000023195
mouse_ESC	up	ENSMUSG00000043535	Setx	ENSSSCG00000005724
mouse_ESC	up	ENSMUSG00000001228	Uhrf1	ENSSSCG00000013517
mouse_ESC	up	ENSMUSG00000031930	Wwp2	ENSSSCG00000022609
mouse_ESC	up	ENSMUSG00000015697	Setdb1	ENSSSCG00000006645
mouse_ESC	up	ENSMUSG00000022195	6030458C11Rik	ENSSSCG00000016808
mouse_ESC	up	ENSMUSG00000041147	Brca2	ENSSSCG00000048128
mouse_ESC	up	ENSMUSG00000023935	Spats1	ENSSSCG00000039903
mouse_ESC	up	ENSMUSG00000073771	Btbd19	ENSSSCG00000003926
mouse_ESC	up	ENSMUSG00000055116	Arntl	ENSSSCG00000013397
mouse_ESC	up	ENSMUSG00000029363	Rfc5	ENSSSCG00000009854
mouse_ESC	up	ENSMUSG00000000708	Kat2b	ENSSSCG00000024621
mouse_ESC	up	ENSMUSG00000117286	Gm1043	ENSSSCG00000008709
mouse_ESC	up	ENSMUSG00000042099	Kank3	ENSSSCG00000013598
mouse_ESC	up	ENSMUSG00000027242	Wdr76	ENSSSCG00000004695
mouse_ESC	up	ENSMUSG00000008575	Nfib	ENSSSCG00000005190
mouse_ESC	up	ENSMUSG00000025085	Ablim1	ENSSSCG00000010651
mouse_ESC	up	ENSMUSG00000054387	Mdm4	ENSSSCG00000015284
mouse_ESC	up	ENSMUSG00000006930	Hap1	ENSSSCG00000017427
mouse_ESC	up	ENSMUSG00000021196	Pfkp	ENSSSCG00000011158
mouse_ESC	up	ENSMUSG00000029720	Gm20605	ENSSSCG00000007667
mouse_ESC	up	ENSMUSG00000028082	Sh3d19	ENSSSCG00000009018
mouse_ESC	up	ENSMUSG00000036617	Etl4	ENSSSCG00000011075
mouse_ESC	up	ENSMUSG00000033373	Fntb	ENSSSCG00000002281
mouse_ESC	up	ENSMUSG00000045822	Zswim3	ENSSSCG00000007427
mouse_ESC	up	ENSMUSG00000021913	Ogdhl	ENSSSCG00000010394
mouse_ESC	up	ENSMUSG00000050240	Hic2	ENSSSCG00000036472
mouse_ESC	up	ENSMUSG00000043991	Pura	ENSSSCG00000050498
mouse_ESC	up	ENSMUSG00000062542	Syt9	ENSSSCG00000014599
mouse_ESC	up	ENSMUSG00000036534	Slc38a7	ENSSSCG00000040881
mouse_ESC	up	ENSMUSG00000021806	Nid2	ENSSSCG00000005030
mouse_ESC	up	ENSMUSG00000043252	Tmem64	ENSSSCG00000040180
mouse_ESC	up	ENSMUSG00000031575	Ash2l	ENSSSCG00000021898
mouse_ESC	up	ENSMUSG00000072244	Trim6	ENSSSCG00000032133
mouse_ESC	up	ENSMUSG00000021136	Smoc1	ENSSSCG00000002314
mouse_ESC	up	ENSMUSG00000031925	Maml2	ENSSSCG00000034879
mouse_ESC	up	ENSMUSG00000031665	Sall1	ENSSSCG00000002836
mouse_ESC	up	ENSMUSG00000005871	Apc	ENSSSCG00000014207
mouse_ESC	up	ENSMUSG00000018678	Sp2	ENSSSCG00000017516
mouse_ESC	up	ENSMUSG00000053477	Tcf4	ENSSSCG00000004535
mouse_ESC	up	ENSMUSG00000030232	Aebp2	ENSSSCG00000000587
mouse_ESC	up	ENSMUSG00000035181	Heatr5a	ENSSSCG00000001970
mouse_ESC	up	ENSMUSG00000035476	Tab3	ENSSSCG00000012203
mouse_ESC	up	ENSMUSG00000048175	Asb8	ENSSSCG00000021024
mouse_ESC	up	ENSMUSG00000020100	Slc29a3	ENSSSCG00000010277
mouse_ESC	up	ENSMUSG00000038369	Ncoa6	ENSSSCG00000007284
mouse_ESC	up	ENSMUSG00000038437	Mllt6	ENSSSCG00000032478
mouse_ESC	up	ENSMUSG00000022419	Deptor	ENSSSCG00000049630
mouse_ESC	up	ENSMUSG00000074272	Ceacam1	ENSSSCG00000051733
mouse_ESC	up	ENSMUSG00000041417	Pik3r1	ENSSSCG00000016958
mouse_ESC	up	ENSMUSG00000053080	2700081O15Rik	ENSSSCG00000031666
mouse_ESC	up	ENSMUSG00000020074	Ccar1	ENSSSCG00000010243
mouse_ESC	up	ENSMUSG00000066415	Msl2	ENSSSCG00000011650
mouse_ESC	up	ENSMUSG00000032077	Bud13	ENSSSCG00000015065
mouse_ESC	up	ENSMUSG00000093989	Rnasek	ENSSSCG00000017929
mouse_ESC	up	ENSMUSG00000019763	Rmnd1	ENSSSCG00000004089
mouse_ESC	up	ENSMUSG00000034584	Exph5	ENSSSCG00000015010
mouse_ESC	up	ENSMUSG00000029084	Cd38	ENSSSCG00000008742
mouse_ESC	up	ENSMUSG00000054008	Ndst1	ENSSSCG00000032731
mouse_ESC	up	ENSMUSG00000022807	Osbpl11	ENSSSCG00000026753
mouse_ESC	up	ENSMUSG00000048118	Arid4a	ENSSSCG00000005073
mouse_ESC	up	ENSMUSG00000041408	Wapl	ENSSSCG00000010357
mouse_ESC	up	ENSMUSG00000054604	Cggbp1	ENSSSCG00000032182
mouse_ESC	up	ENSMUSG00000024242	Map4k3	ENSSSCG00000008475
mouse_ESC	up	ENSMUSG00000019817	Plagl1	ENSSSCG00000004127
mouse_ESC	up	ENSMUSG00000029120	Ppp2r2c	ENSSSCG00000008712
mouse_ESC	up	ENSMUSG00000035910	Dcdc2a	ENSSSCG00000001085
mouse_ESC	up	ENSMUSG00000051506	Wdfy4	ENSSSCG00000045502
mouse_ESC	up	ENSMUSG00000054191	Klf1	ENSSSCG00000013730
mouse_ESC	up	ENSMUSG00000045631	Tmprss12	ENSSSCG00000034783
mouse_ESC	up	ENSMUSG00000025991	Cps1	ENSSSCG00000016159
mouse_ESC	up	ENSMUSG00000057697	Vmn1r53	ENSSSCG00000048835
mouse_ESC	up	ENSMUSG00000029235	Pdcl2	ENSSSCG00000008908
mouse_ESC	up	ENSMUSG00000028492	Saxo1	ENSSSCG00000040408
mouse_ESC	up	ENSMUSG00000015314	Slamf6	ENSSSCG00000006382
mouse_ESC	up	ENSMUSG00000000730	Dnmt3l	ENSSSCG00000028741
mouse_ESC	up	ENSMUSG00000035395	Pet2	ENSSSCG00000012192
mouse_ESC	up	ENSMUSG00000022485	Hoxc5	ENSSSCG00000040798
mouse_ESC	up	ENSMUSG00000032310	Cyp1a2	ENSSSCG00000001901
mouse_ESC	up	ENSMUSG00000027077	Smtnl1	ENSSSCG00000031163
mouse_ESC	up	ENSMUSG00000025519	Tktl2	ENSSSCG00000026079
mouse_ESC	up	ENSMUSG00000096966	Gm18336	ENSSSCG00000012762
mouse_ESC	up	ENSMUSG00000096966	Gm18336	ENSSSCG00000035599
mouse_ESC	up	ENSMUSG00000031809	1700018B08Rik	ENSSSCG00000002657
mouse_ESC	up	ENSMUSG00000069041	Slc25a31	ENSSSCG00000009078
mouse_ESC	up	ENSMUSG00000057000	Nxf3	ENSSSCG00000034054
mouse_ESC	up	ENSMUSG00000010796	Asz1	ENSSSCG00000016627
mouse_ESC	up	ENSMUSG00000026656	Fcgr2b	ENSSSCG00000006350
mouse_ESC	up	ENSMUSG00000050197	Rhox13	ENSSSCG00000041028
mouse_ESC	up	ENSMUSG00000042386	Tex13b	ENSSSCG00000012544
mouse_ESC	up	ENSMUSG00000042386	Tex13b	ENSSSCG00000012565
mouse_ESC	up	ENSMUSG00000090981	Olfr718-ps1	ENSSSCG00000031365
mouse_ESC	up	ENSMUSG00000034911	Ushbp1	ENSSSCG00000036575
mouse_ESC	up	ENSMUSG00000037139	Myom3	ENSSSCG00000036534
mouse_ESC	up	ENSMUSG00000057000	Nxf3	ENSSSCG00000026976
mouse_ESC	up	ENSMUSG00000041831	Sytl3	ENSSSCG00000004057
mouse_ESC	up	ENSMUSG00000032315	Cyp1a1	ENSSSCG00000001906
mouse_ESC	up	ENSMUSG00000006216	Clcnkb	ENSSSCG00000026345
mouse_ESC	up	ENSMUSG00000068327	Tlx2	ENSSSCG00000022499
mouse_ESC	up	ENSMUSG00000040364	Sec1	ENSSSCG00000040556
mouse_ESC	up	ENSMUSG00000015766	Eps8	ENSSSCG00000000600
mouse_ESC	up	ENSMUSG00000047642	D930020B18Rik	ENSSSCG00000000464
mouse_ESC	up	ENSMUSG00000027868	Tbx15	ENSSSCG00000006725
mouse_ESC	up	ENSMUSG00000038094	Atp13a4	ENSSSCG00000011821
mouse_ESC	up	ENSMUSG00000069053	Uba1y	ENSSSCG00000040795
mouse_ESC	up	ENSMUSG00000020875	Hoxb9	ENSSSCG00000039193
mouse_ESC	up	ENSMUSG00000031101	Sash3	ENSSSCG00000012652
mouse_ESC	up	ENSMUSG00000041827	Oasl1	ENSSSCG00000009921
mouse_ESC	up	ENSMUSG00000075394	Hoxc4	ENSSSCG00000038993
mouse_ESC	up	ENSMUSG00000053765	Oas1f	ENSSSCG00000046640
mouse_ESC	up	ENSMUSG00000033220	Rac2	ENSSSCG00000021944
mouse_ESC	up	ENSMUSG00000067714	Lpar5	ENSSSCG00000000699
mouse_ESC	up	ENSMUSG00000030897	Cnga4	ENSSSCG00000014630
mouse_ESC	up	ENSMUSG00000031165	Was	ENSSSCG00000036747
mouse_ESC	up	ENSMUSG00000067702	Tuba3a	ENSSSCG00000010099
mouse_ESC	up	ENSMUSG00000051504	Siglech	ENSSSCG00000003236
mouse_ESC	up	ENSMUSG00000031997	Trpc6	ENSSSCG00000024022
mouse_ESC	up	ENSMUSG00000043943	Naalad2	ENSSSCG00000014933
mouse_ESC	up	ENSMUSG00000011263	Exoc3l2	ENSSSCG00000040410
mouse_ESC	up	ENSMUSG00000038527	C1rl	ENSSSCG00000033913
mouse_ESC	up	ENSMUSG00000000402	Egfl6	ENSSSCG00000012121
mouse_ESC	up	ENSMUSG00000042190	Cmklr1	ENSSSCG00000031346
mouse_ESC	up	ENSMUSG00000020017	Hal	ENSSSCG00000000892
mouse_ESC	up	ENSMUSG00000032419	Tbx18	ENSSSCG00000004290
mouse_ESC	up	ENSMUSG00000022868	Ahsg	ENSSSCG00000011799
mouse_ESC	up	ENSMUSG00000051314	Ffar2	ENSSSCG00000032438
mouse_ESC	up	ENSMUSG00000024806	Mlana	ENSSSCG00000005206
mouse_ESC	up	ENSMUSG00000092622	Khdc3	ENSSSCG00000004284
mouse_ESC	up	ENSMUSG00000024731	Ms4a10	ENSSSCG00000037987
mouse_ESC	up	ENSMUSG00000067702	Tuba3a	ENSSSCG00000010103
mouse_ESC	up	ENSMUSG00000027229	Terb2	ENSSSCG00000004680
mouse_ESC	up	ENSMUSG00000033255	Gm5134	ENSSSCG00000024860
mouse_ESC	up	ENSMUSG00000023274	Cd4	ENSSSCG00000000687
mouse_ESC	up	ENSMUSG00000034416	Pkd1l2	ENSSSCG00000039200
mouse_ESC	up	ENSMUSG00000050824	Sstr5	ENSSSCG00000033234
mouse_ESC	up	ENSMUSG00000022488	Nckap1l	ENSSSCG00000000295
mouse_ESC	up	ENSMUSG00000044816	D630023F18Rik	ENSSSCG00000032040
mouse_ESC	up	ENSMUSG00000100846	Gm28845	ENSSSCG00000032040
mouse_ESC	up	ENSMUSG00000037578	Pkd2l1	ENSSSCG00000010552
mouse_ESC	up	ENSMUSG00000031549	Ido2	ENSSSCG00000023054
mouse_ESC	up	ENSMUSG00000059248	2021-09-09	ENSSSCG00000017168
mouse_ESC	up	ENSMUSG00000024644	Cndp2	ENSSSCG00000004870
mouse_ESC	up	ENSMUSG00000042229	Rabif	ENSSSCG00000022787
mouse_ESC	up	ENSMUSG00000039157	Fam102a	ENSSSCG00000005631
mouse_ESC	up	ENSMUSG00000028434	Epb41l4b	ENSSSCG00000005446
mouse_ESC	up	ENSMUSG00000078776	9530053A07Rik	ENSSSCG00000027515
mouse_ESC	up	ENSMUSG00000057963	Itpk1	ENSSSCG00000002457
mouse_ESC	up	ENSMUSG00000037553	Zdhhc18	ENSSSCG00000003561
mouse_ESC	up	ENSMUSG00000019558	Slc6a8	ENSSSCG00000012771
mouse_ESC	up	ENSMUSG00000025417	Pip4k2c	ENSSSCG00000000436
mouse_ESC	up	ENSMUSG00000001687	Ubl3	ENSSSCG00000035992
mouse_ESC	up	ENSMUSG00000074796	Slc4a11	ENSSSCG00000007157
mouse_ESC	up	ENSMUSG00000032042	Srpr	ENSSSCG00000015227
mouse_ESC	up	ENSMUSG00000034460	Six4	ENSSSCG00000005089
mouse_ESC	up	ENSMUSG00000004056	Akt2	ENSSSCG00000002989
mouse_ESC	up	ENSMUSG00000035011	Zbtb7a	ENSSSCG00000029236
mouse_ESC	up	ENSMUSG00000030275	Etnk1	ENSSSCG00000039397
mouse_ESC	up	ENSMUSG00000020527	Myo19	ENSSSCG00000017682
mouse_ESC	up	ENSMUSG00000020923	Ubtf	ENSSSCG00000017360
mouse_ESC	up	ENSMUSG00000045136	Tubb2b	ENSSSCG00000033655
mouse_ESC	up	ENSMUSG00000027931	Npr1	ENSSSCG00000006572
mouse_ESC	up	ENSMUSG00000028599	Tnfrsf1b	ENSSSCG00000022208
mouse_ESC	up	ENSMUSG00000026478	Lamc1	ENSSSCG00000015555
mouse_ESC	up	ENSMUSG00000034708	Grn	ENSSSCG00000017355
mouse_ESC	up	ENSMUSG00000004565	Pnpla6	ENSSSCG00000013572
mouse_ESC	up	ENSMUSG00000034854	Mfsd12	ENSSSCG00000026169
mouse_ESC	up	ENSMUSG00000038648	Creb3l2	ENSSSCG00000016520
mouse_ESC	up	ENSMUSG00000029313	Aff1	ENSSSCG00000023593
mouse_ESC	up	ENSMUSG00000024096	Ralbp1	ENSSSCG00000003680
mouse_ESC	up	ENSMUSG00000074582	Arfgef2	ENSSSCG00000007460
mouse_ESC	up	ENSMUSG00000015305	Sash1	ENSSSCG00000033175
mouse_ESC	up	ENSMUSG00000048285	Frmd6	ENSSSCG00000005027
mouse_ESC	up	ENSMUSG00000019842	Traf3ip2	ENSSSCG00000004420
mouse_ESC	up	ENSMUSG00000035673	Sbno2	ENSSSCG00000030042
mouse_ESC	up	ENSMUSG00000026193	Fn1	ENSSSCG00000016174
mouse_ESC	up	ENSMUSG00000070327	Rnf213	ENSSSCG00000017146
mouse_ESC	up	ENSMUSG00000022811	Zfp148	ENSSSCG00000011858
mouse_ESC	up	ENSMUSG00000028517	Plpp3	ENSSSCG00000003839
mouse_ESC	up	ENSMUSG00000021686	Ap3b1	ENSSSCG00000014101
mouse_ESC	up	ENSMUSG00000044224	Dnajc21	ENSSSCG00000016828
mouse_ESC	up	ENSMUSG00000022451	Twf1	ENSSSCG00000000798
mouse_ESC	up	ENSMUSG00000040594	Ranbp17	ENSSSCG00000017000
mouse_ESC	up	ENSMUSG00000041654	Slc39a11	ENSSSCG00000037754
mouse_ESC	up	ENSMUSG00000046070	Igfals	ENSSSCG00000008013
mouse_ESC	up	ENSMUSG00000032561	Acpp	ENSSSCG00000011627
mouse_ESC	up	ENSMUSG00000045312	Lhfpl2	ENSSSCG00000028536
mouse_ESC	up	ENSMUSG00000039191	Rbpj	ENSSSCG00000022155
mouse_ESC	up	ENSMUSG00000102976	Zc3h11a	ENSSSCG00000028035
mouse_ESC	up	ENSMUSG00000024542	Cep192	ENSSSCG00000003673
mouse_ESC	up	ENSMUSG00000048874	Phf3	ENSSSCG00000035259
mouse_ESC	up	ENSMUSG00000041078	Grid1	ENSSSCG00000010352
mouse_ESC	up	ENSMUSG00000031010	Usp9x	ENSSSCG00000012251
mouse_ESC	up	ENSMUSG00000034108	Ccs	ENSSSCG00000012934
mouse_ESC	up	ENSMUSG00000059975	Zfp74	ENSSSCG00000029420
mouse_ESC	up	ENSMUSG00000002504	Slc9a3r2	ENSSSCG00000008038
mouse_ESC	up	ENSMUSG00000059854	Hydin	ENSSSCG00000040973
mouse_ESC	up	ENSMUSG00000028699	Tspan1	ENSSSCG00000003908
mouse_ESC	up	ENSMUSG00000033335	Dnm2	ENSSSCG00000013630
mouse_ESC	up	ENSMUSG00000071847	Apcdd1	ENSSSCG00000039797
mouse_ESC	up	ENSMUSG00000033256	Shf	ENSSSCG00000004674
mouse_ESC	up	ENSMUSG00000037470	Uggt1	ENSSSCG00000015857
mouse_ESC	up	ENSMUSG00000037455	Slc18b1	ENSSSCG00000004178
mouse_ESC	up	ENSMUSG00000025856	Pdgfa	ENSSSCG00000007541
mouse_ESC	up	ENSMUSG00000026564	Dusp27	ENSSSCG00000006311
mouse_ESC	up	ENSMUSG00000024104	Washc2	ENSSSCG00000010401
mouse_ESC	up	ENSMUSG00000027863	Cd2	ENSSSCG00000006736
mouse_ESC	up	ENSMUSG00000040498	Igsf23	ENSSSCG00000003080
mouse_ESC	up	ENSMUSG00000031304	Il2rg	ENSSSCG00000012397
mouse_ESC	up	ENSMUSG00000048905	4930539E08Rik	ENSSSCG00000001560
mouse_ESC	up	ENSMUSG00000075122	Cd80	ENSSSCG00000011899
mouse_ESC	up	ENSMUSG00000068323	Slc4a5	ENSSSCG00000027320
mouse_ESC	up	ENSMUSG00000048865	Arhgap30	ENSSSCG00000006372
mouse_ESC	up	ENSMUSG00000073460	Pnldc1	ENSSSCG00000004046
mouse_ESC	up	ENSMUSG00000000486	2021-09-01	ENSSSCG00000007800
mouse_ESC	up	ENSMUSG00000052316	Lrrc15	ENSSSCG00000026868
mouse_ESC	up	ENSMUSG00000042367	Gjb3	ENSSSCG00000038677
mouse_ESC	up	ENSMUSG00000042357	Gjb5	ENSSSCG00000003585
mouse_ESC	up	ENSMUSG00000027995	Tlr2	ENSSSCG00000009002
mouse_ESC	up	ENSMUSG00000053062	Jam2	ENSSSCG00000023028
mouse_ESC	up	ENSMUSG00000000120	Ngfr	ENSSSCG00000017548
mouse_ESC	up	ENSMUSG00000037405	Icam1	ENSSSCG00000013655
mouse_ESC	up	ENSMUSG00000004951	Hspb1	ENSSSCG00000039962
mouse_ESC	up	ENSMUSG00000027702	Lrrc34	ENSSSCG00000024714
mouse_ESC	up	ENSMUSG00000029718	Pcolce	ENSSSCG00000027466
mouse_ESC	up	ENSMUSG00000053113	Socs3	ENSSSCG00000036956
mouse_ESC	up	ENSMUSG00000002983	Relb	ENSSSCG00000038879
mouse_ESC	up	ENSMUSG00000023393	Slc17a9	ENSSSCG00000040931
mouse_ESC	up	ENSMUSG00000026380	Tfcp2l1	ENSSSCG00000015732
mouse_ESC	up	ENSMUSG00000023990	Tfeb	ENSSSCG00000001621
mouse_ESC	up	ENSMUSG00000078503	Zfp990	ENSSSCG00000005893
mouse_ESC	up	ENSMUSG00000070708	Gtsf1l	ENSSSCG00000007367
mouse_ESC	up	ENSMUSG00000038354	Ankrd35	ENSSSCG00000006688
mouse_ESC	up	ENSMUSG00000011267	Zfp296	ENSSSCG00000031166
mouse_ESC	up	ENSMUSG00000027463	Slc52a3	ENSSSCG00000007199
mouse_ESC	up	ENSMUSG00000024619	Cdx1	ENSSSCG00000014445
mouse_ESC	up	ENSMUSG00000051041	Olfml1	ENSSSCG00000038540
mouse_ESC	up	ENSMUSG00000018604	Tbx3	ENSSSCG00000009865
mouse_ESC	up	ENSMUSG00000069793	Slfn9	ENSSSCG00000032652
mouse_ESC	up	ENSMUSG00000050211	Pla2g4e	ENSSSCG00000037292
mouse_ESC	up	ENSMUSG00000052026	Slc6a7	ENSSSCG00000014447
mouse_ESC	up	ENSMUSG00000000365	Rnf17	ENSSSCG00000009572
mouse_ESC	up	ENSMUSG00000058550	Dppa4	ENSSSCG00000044778
mouse_ESC	up	ENSMUSG00000010342	Tex14	ENSSSCG00000017645
mouse_ESC	up	ENSMUSG00000051735	Rinl	ENSSSCG00000022692
mouse_ESC	up	ENSMUSG00000034258	Flvcr2	ENSSSCG00000021606
mouse_ESC	up	ENSMUSG00000030513	Pcsk6	ENSSSCG00000005785
mouse_ESC	up	ENSMUSG00000041261	Car8	ENSSSCG00000006233
mouse_ESC	up	ENSMUSG00000021255	Esrrb	ENSSSCG00000002388
mouse_ESC	up	ENSMUSG00000050122	Vwa3b	ENSSSCG00000033394
mouse_ESC	up	ENSMUSG00000032500	Dclk3	ENSSSCG00000011241
mouse_ESC	up	ENSMUSG00000042102	Dmgdh	ENSSSCG00000014110
mouse_ESC	up	ENSMUSG00000091490	Triml2	ENSSSCG00000006997
mouse_ESC	up	ENSMUSG00000040584	Abcb1a	ENSSSCG00000015390
mouse_ESC	up	ENSMUSG00000028435	Aqp3	ENSSSCG00000040513
mouse_ESC	up	ENSMUSG00000029095	Ablim2	ENSSSCG00000008721
mouse_ESC	up	ENSMUSG00000037762	Slc16a9	ENSSSCG00000010210
mouse_ESC	up	ENSMUSG00000045092	S1pr1	ENSSSCG00000029849
mouse_ESC	up	ENSMUSG00000045165	AI467606	ENSSSCG00000029752
mouse_ESC	up	ENSMUSG00000042988	Notum	ENSSSCG00000039013
mouse_ESC	up	ENSMUSG00000042345	Ubash3a	ENSSSCG00000029511
mouse_ESC	up	ENSMUSG00000024837	Dmrt1	ENSSSCG00000005236
mouse_ESC	up	ENSMUSG00000030134	Rasgef1a	ENSSSCG00000010201
mouse_ESC	up	ENSMUSG00000030283	St8sia1	ENSSSCG00000031329
mouse_ESC	up	ENSMUSG00000038712	Mindy1	ENSSSCG00000006642
mouse_ESC	up	ENSMUSG00000079014	Serpina3i	ENSSSCG00000002483
mouse_ESC	up	ENSMUSG00000079014	Serpina3i	ENSSSCG00000030371
mouse_ESC	up	ENSMUSG00000050671	Ism2	ENSSSCG00000002405
mouse_ESC	up	ENSMUSG00000074071	Fam169b	ENSSSCG00000027232
mouse_ESC	up	ENSMUSG00000049872	Calhm5	ENSSSCG00000031898
mouse_ESC	up	ENSMUSG00000029468	P2rx7	ENSSSCG00000009817
mouse_ESC	up	ENSMUSG00000053367	Epp13	ENSSSCG00000049238
mouse_ESC	up	ENSMUSG00000032470	Mras	ENSSSCG00000027443
mouse_ESC	up	ENSMUSG00000035158	Mitf	ENSSSCG00000011514
mouse_ESC	up	ENSMUSG00000041309	Nkx6-2	ENSSSCG00000036098
mouse_ESC	up	ENSMUSG00000021767	Kat6b	ENSSSCG00000010316
mouse_ESC	up	ENSMUSG00000044150	Bclaf3	ENSSSCG00000023334
mouse_ESC	up	ENSMUSG00000032449	Slc25a36	ENSSSCG00000036855
mouse_ESC	up	ENSMUSG00000037913	Tmem156	ENSSSCG00000023785
mouse_ESC	up	ENSMUSG00000055555	4930502E18Rik	ENSSSCG00000012693
mouse_ESC	up	ENSMUSG00000029848	Stra8	ENSSSCG00000016533
mouse_ESC	up	ENSMUSG00000043286	Pnpla1	ENSSSCG00000001559
mouse_ESC	up	ENSMUSG00000031384	Asb9	ENSSSCG00000012132
mouse_ESC	up	ENSMUSG00000043592	Unc5cl	ENSSSCG00000027922
mouse_ESC	up	ENSMUSG00000062064	Slc2a7	ENSSSCG00000003390
mouse_ESC	up	ENSMUSG00000043301	Kcnj6	ENSSSCG00000012065
mouse_ESC	up	ENSMUSG00000066000	Zfp979	ENSSSCG00000005893
mouse_ESC	up	ENSMUSG00000020799	Tekt1	ENSSSCG00000017884
mouse_ESC	up	ENSMUSG00000040127	Sdr9c7	ENSSSCG00000000415
mouse_ESC	up	ENSMUSG00000038651	Sycp2l	ENSSSCG00000051558
mouse_ESC	up	ENSMUSG00000044017	Adgrd1	ENSSSCG00000009745
mouse_ESC	up	ENSMUSG00000040614	Nlrp9c	ENSSSCG00000003307
mouse_ESC	up	ENSMUSG00000024313	Mep1b	ENSSSCG00000003732
mouse_ESC	up	ENSMUSG00000034777	Vax2	ENSSSCG00000008318
mouse_ESC	up	ENSMUSG00000033470	Cysltr2	ENSSSCG00000009399
mouse_ESC	up	ENSMUSG00000030672	Mylpf	ENSSSCG00000007799
mouse_ESC	up	ENSMUSG00000013766	Ly6g6e	ENSSSCG00000040885
mouse_ESC	up	ENSMUSG00000059412	Fxyd2	ENSSSCG00000015084
mouse_ESC	up	ENSMUSG00000026398	Nr5a2	ENSSSCG00000024975
mouse_ESC	up	ENSMUSG00000044033	Ccdc141	ENSSSCG00000016002
mouse_ESC	up	ENSMUSG00000032268	Tmprss5	ENSSSCG00000015049
mouse_ESC	up	ENSMUSG00000040629	Mael	ENSSSCG00000006316
mouse_ESC	up	ENSMUSG00000020774	Aspa	ENSSSCG00000017861
mouse_ESC	up	ENSMUSG00000004359	Spic	ENSSSCG00000000867
mouse_ESC	up	ENSMUSG00000028109	Hormad1	ENSSSCG00000006649
mouse_ESC	up	ENSMUSG00000022652	Morc1	ENSSSCG00000011937
mouse_ESC	up	ENSMUSG00000001655	Hoxc13	ENSSSCG00000000279
mouse_ESC	up	ENSMUSG00000023987	Pgc	ENSSSCG00000001625
mouse_ESC	up	ENSMUSG00000074653	Lrrc31	ENSSSCG00000032225
mouse_ESC	up	ENSMUSG00000043681	Fam25c	ENSSSCG00000026339
mouse_ESC	up	ENSMUSG00000000544	Gpa33	ENSSSCG00000006312
mouse_ESC	up	ENSMUSG00000030523	Trpm1	ENSSSCG00000004843
mouse_ESC	up	ENSMUSG00000035000	Dpp4	ENSSSCG00000015894
mouse_ESC	up	ENSMUSG00000060461	Dppa5a	ENSSSCG00000004283
mouse_ESC	up	ENSMUSG00000061126	Cyp4f39	ENSSSCG00000023607
mouse_ESC	up	ENSMUSG00000025930	Msc	ENSSSCG00000006187
mouse_ESC	up	ENSMUSG00000020067	Mypn	ENSSSCG00000029311
mouse_ESC	up	ENSMUSG00000040584	Abcb1a	ENSSSCG00000032456
mouse_ESC	up	ENSMUSG00000040584	Abcb1a	ENSSSCG00000035073
mouse_ESC	up	ENSMUSG00000002076	Hsf2bp	ENSSSCG00000032445
mouse_ESC	up	ENSMUSG00000026177	Slc11a1	ENSSSCG00000039798
mouse_ESC	up	ENSMUSG00000060180	Myh13	ENSSSCG00000024416
mouse_ESC	up	ENSMUSG00000032015	Pou2f3	ENSSSCG00000028237
mouse_ESC	up	ENSMUSG00000033576	Apol6	ENSSSCG00000000151
mouse_ESC	up	ENSMUSG00000027317	Ppp1r14d	ENSSSCG00000004760
mouse_ESC	up	ENSMUSG00000066861	Oas1g	ENSSSCG00000046640
mouse_ESC	up	ENSMUSG00000053654	Krt42	ENSSSCG00000017433
mouse_ESC	up	ENSMUSG00000070637	Srarp	ENSSSCG00000036026
mouse_ESC	up	ENSMUSG00000036743	Psma8	ENSSSCG00000003717
mouse_ESC	up	ENSMUSG00000022487	Gtsf1	ENSSSCG00000026333
mouse_ESC	up	ENSMUSG00000046367	Mgat4e	ENSSSCG00000021179
mouse_ESC	up	ENSMUSG00000049604	Hoxb13	ENSSSCG00000017541
mouse_ESC	up	ENSMUSG00000039539	Sgcz	ENSSSCG00000038257
mouse_ESC	up	ENSMUSG00000004948	Zp3	ENSSSCG00000007691
mouse_ESC	up	ENSMUSG00000074768	Bhmt	ENSSSCG00000014108
mouse_ESC	up	ENSMUSG00000060724	Vmn1r47	ENSSSCG00000048835
mouse_ESC	up	ENSMUSG00000026418	Tnni1	ENSSSCG00000024061
mouse_ESC	up	ENSMUSG00000046971	Pla2g4f	ENSSSCG00000004732
mouse_ESC	up	ENSMUSG00000060081	Hist1h2aa	ENSSSCG00000041660
mouse_ESC	up	ENSMUSG00000022484	Hoxc10	ENSSSCG00000022728
mouse_ESC	up	ENSMUSG00000060499	Rpl10l	ENSSSCG00000005001
mouse_ESC	up	ENSMUSG00000029816	Gpnmb	ENSSSCG00000032241
mouse_ESC	up	ENSMUSG00000030717	Nupr1	ENSSSCG00000040162
mouse_ESC	up	ENSMUSG00000033022	Cdo1	ENSSSCG00000014219
mouse_ESC	up	ENSMUSG00000040969	Arhgef38	ENSSSCG00000021764
mouse_ESC	up	ENSMUSG00000074207	Adh1	ENSSSCG00000009182
mouse_ESC	up	ENSMUSG00000015134	Aldh1a3	ENSSSCG00000004822
mouse_ESC	up	ENSMUSG00000063535	Zfp773	ENSSSCG00000031787
mouse_ESC	up	ENSMUSG00000051455	Meioc	ENSSSCG00000017351
mouse_ESC	up	ENSMUSG00000031381	Piga	ENSSSCG00000012134
mouse_ESC	up	ENSMUSG00000022753	Tmem30c	ENSSSCG00000011967
mouse_ESC	up	ENSMUSG00000027022	Xirp2	ENSSSCG00000015917
mouse_ESC	up	ENSMUSG00000116158	Kiss1	ENSSSCG00000038350
mouse_ESC	up	ENSMUSG00000115958	Gm28040	ENSSSCG00000038350
mouse_ESC	up	ENSMUSG00000025194	Abcc2	ENSSSCG00000010543
mouse_ESC	up	ENSMUSG00000025480	Syce1	ENSSSCG00000010779
mouse_ESC	up	ENSMUSG00000031758	Cdyl2	ENSSSCG00000038128
mouse_ESC	up	ENSMUSG00000053175	Bcl3	ENSSSCG00000027426
mouse_ESC	up	ENSMUSG00000064202	4430402I18Rik	ENSSSCG00000005221
mouse_ESC	up	ENSMUSG00000051998	Lax1	ENSSSCG00000033768
mouse_ESC	up	ENSMUSG00000003032	Klf4	ENSSSCG00000005437
mouse_ESC	up	ENSMUSG00000035208	Slfn8	ENSSSCG00000032652
mouse_ESC	up	ENSMUSG00000028127	Abcd3	ENSSSCG00000028620
mouse_ESC	up	ENSMUSG00000010142	Tnfrsf13b	ENSSSCG00000040134
mouse_ESC	up	ENSMUSG00000029847	Slc23a4	ENSSSCG00000027118
mouse_ESC	up	ENSMUSG00000035459	Stab2	ENSSSCG00000000854
mouse_ESC	up	ENSMUSG00000033268	Duox1	ENSSSCG00000004675
mouse_ESC	up	ENSMUSG00000039187	Fanci	ENSSSCG00000001837
mouse_ESC	up	ENSMUSG00000018411	Mapt	ENSSSCG00000017311
mouse_ESC	up	ENSMUSG00000068860	Gm128	ENSSSCG00000006639
mouse_ESC	up	ENSMUSG00000036155	Mgat5	ENSSSCG00000015701
mouse_ESC	up	ENSMUSG00000041445	Mmrn2	ENSSSCG00000024048
mouse_ESC	up	ENSMUSG00000064145	Arih2	ENSSSCG00000011367
mouse_ESC	up	ENSMUSG00000032038	St3gal4	ENSSSCG00000015232
mouse_ESC	up	ENSMUSG00000031662	Snx20	ENSSSCG00000025741
mouse_ESC	up	ENSMUSG00000024867	Pip5k1b	ENSSSCG00000027161
mouse_ESC	up	ENSMUSG00000020227	Irak3	ENSSSCG00000000475
mouse_ESC	up	ENSMUSG00000028640	Tfap2c	ENSSSCG00000007499
mouse_ESC	up	ENSMUSG00000038763	Alpk3	ENSSSCG00000041322
mouse_ESC	up	ENSMUSG00000040693	Slco4c1	ENSSSCG00000014182
mouse_ESC	up	ENSMUSG00000030342	Cd9	ENSSSCG00000022230
mouse_ESC	up	ENSMUSG00000028836	Slc30a2	ENSSSCG00000026386
mouse_ESC	up	ENSMUSG00000000275	Trim25	ENSSSCG00000017614
mouse_ESC	up	ENSMUSG00000030413	Pglyrp1	ENSSSCG00000038688
mouse_ESC	up	ENSMUSG00000025584	Pde8a	ENSSSCG00000001810
mouse_ESC	up	ENSMUSG00000044734	Serpinb1a	ENSSSCG00000001011
mouse_ESC	up	ENSMUSG00000068245	Phf11d	ENSSSCG00000009396
mouse_ESC	up	ENSMUSG00000062518	Zfp534	ENSSSCG00000005893
mouse_ESC	up	ENSMUSG00000045699	Gm21411	ENSSSCG00000005893
mouse_ESC	up	ENSMUSG00000067919	Rex2	ENSSSCG00000005893
mouse_ESC	up	ENSMUSG00000056300	Zfp981	ENSSSCG00000005893
mouse_ESC	up	ENSMUSG00000058186	Zfp980	ENSSSCG00000005893
mouse_ESC	up	ENSMUSG00000078497	Zfp978	ENSSSCG00000005893
mouse_ESC	up	ENSMUSG00000078498	Zfp988	ENSSSCG00000005893
mouse_ESC	up	ENSMUSG00000017417	Plxdc1	ENSSSCG00000017511
mouse_ESC	up	ENSMUSG00000058755	Osm	ENSSSCG00000009997
mouse_ESC	up	ENSMUSG00000025557	Slc15a1	ENSSSCG00000009513
mouse_ESC	up	ENSMUSG00000067916	Zfp991	ENSSSCG00000005893
mouse_ESC	up	ENSMUSG00000066009	Zfp987	ENSSSCG00000005893
mouse_ESC	up	ENSMUSG00000053211	Zfy1	ENSSSCG00000037257
mouse_ESC	up	ENSMUSG00000000088	Cox5a	ENSSSCG00000024316
mouse_ESC	up	ENSMUSG00000027947	Il6ra	ENSSSCG00000027628
mouse_ESC	up	ENSMUSG00000047026	Acsm4	ENSSSCG00000030033
mouse_ESC	up	ENSMUSG00000043760	Pkhd1	ENSSSCG00000001746
mouse_ESC	up	ENSMUSG00000062157	Ifnlr1	ENSSSCG00000032860
mouse_ESC	up	ENSMUSG00000024900	Cpt1a	ENSSSCG00000012880
mouse_ESC	up	ENSMUSG00000003812	Dnase2a	ENSSSCG00000013731
mouse_ESC	up	ENSMUSG00000001588	Acap1	ENSSSCG00000017943
mouse_ESC	up	ENSMUSG00000027380	Acoxl	ENSSSCG00000037846
mouse_ESC	up	ENSMUSG00000031950	Gabarapl2	ENSSSCG00000002707
mouse_ESC	up	ENSMUSG00000015839	Nfe2l2	ENSSSCG00000015987
mouse_ESC	up	ENSMUSG00000023932	Cdc5l	ENSSSCG00000001708
mouse_ESC	up	ENSMUSG00000052117	D630039A03Rik	ENSSSCG00000005452
mouse_ESC	up	ENSMUSG00000031765	Mt1	ENSSSCG00000024911
mouse_ESC	up	ENSMUSG00000031765	Mt1	ENSSSCG00000030300
mouse_ESC	up	ENSMUSG00000029304	Spp1	ENSSSCG00000009216
mouse_ESC	up	ENSMUSG00000021189	Atxn3	ENSSSCG00000002446
mouse_ESC	up	ENSMUSG00000020634	Ubxn2a	ENSSSCG00000033753
mouse_ESC	up	ENSMUSG00000065999	Zfp985	ENSSSCG00000005893
mouse_ESC	up	ENSMUSG00000029993	Nfu1	ENSSSCG00000025007
mouse_ESC	up	ENSMUSG00000021025	Nfkbia	ENSSSCG00000001952
mouse_ESC	up	ENSMUSG00000024725	Ostf1	ENSSSCG00000005273
mouse_ESC	up	ENSMUSG00000040345	Arhgap9	ENSSSCG00000000437
mouse_ESC	up	ENSMUSG00000032495	Lrrc2	ENSSSCG00000026945
mouse_ESC	up	ENSMUSG00000028019	Pdgfc	ENSSSCG00000024960
mouse_ESC	up	ENSMUSG00000024776	Stambpl1	ENSSSCG00000010446
mouse_ESC	up	ENSMUSG00000035547	Capn5	ENSSSCG00000014875
mouse_ESC	up	ENSMUSG00000035969	Rusc2	ENSSSCG00000005308
mouse_ESC	up	ENSMUSG00000056602	Fry	ENSSSCG00000009338
mouse_ESC	up	ENSMUSG00000076441	Ass1	ENSSSCG00000005701
mouse_ESC	up	ENSMUSG00000025537	Phkg1	ENSSSCG00000007744
mouse_ESC	up	ENSMUSG00000021322	Aoah	ENSSSCG00000016657
mouse_ESC	up	ENSMUSG00000041351	Rap1gap	ENSSSCG00000022029
mouse_ESC	up	ENSMUSG00000015243	Abca1	ENSSSCG00000005423
mouse_ESC	up	ENSMUSG00000004952	Rasa4	ENSSSCG00000027890
mouse_ESC	up	ENSMUSG00000040111	Gramd1b	ENSSSCG00000015144
mouse_ESC	up	ENSMUSG00000030722	Nfatc2ip	ENSSSCG00000007808
mouse_ESC	up	ENSMUSG00000024206	Rfx2	ENSSSCG00000035403
mouse_ESC	up	ENSMUSG00000041440	Gk5	ENSSSCG00000011677
mouse_ESC	up	ENSMUSG00000039458	Mtmr12	ENSSSCG00000031509
mouse_ESC	up	ENSMUSG00000015711	Prune1	ENSSSCG00000006641
mouse_ESC	up	ENSMUSG00000038417	Fig4	ENSSSCG00000004405
mouse_ESC	up	ENSMUSG00000022415	Syngr1	ENSSSCG00000020873
mouse_ESC	up	ENSMUSG00000045594	Glb1	ENSSSCG00000024119
mouse_ESC	up	ENSMUSG00000042289	Hsd3b7	ENSSSCG00000032369
mouse_ESC	up	ENSMUSG00000051343	Rab11fip5	ENSSSCG00000022162
mouse_ESC	up	ENSMUSG00000017756	Slc12a7	ENSSSCG00000034302
mouse_ESC	up	ENSMUSG00000049232	Tigd2	ENSSSCG00000032541
mouse_ESC	up	ENSMUSG00000040624	Plekhg1	ENSSSCG00000032778
mouse_ESC	up	ENSMUSG00000017929	B4galt5	ENSSSCG00000007465
mouse_ESC	up	ENSMUSG00000060716	Plekhh1	ENSSSCG00000002292
mouse_ESC	up	ENSMUSG00000028487	Bnc2	ENSSSCG00000005180
mouse_ESC	up	ENSMUSG00000024594	Prrc1	ENSSSCG00000014252
mouse_ESC	up	ENSMUSG00000002227	Mov10	ENSSSCG00000006776
mouse_ESC	up	ENSMUSG00000028807	Zbtb8a	ENSSSCG00000021457
mouse_ESC	up	ENSMUSG00000021360	Gcnt2	ENSSSCG00000033009
mouse_ESC	up	ENSMUSG00000023022	Lima1	ENSSSCG00000032269
mouse_ESC	up	ENSMUSG00000052102	Gnpda1	ENSSSCG00000038940
mouse_ESC	up	ENSMUSG00000022602	Arc	ENSSSCG00000038965
mouse_ESC	up	ENSMUSG00000029344	Tpst2	ENSSSCG00000009963
mouse_ESC	up	ENSMUSG00000022221	Ripk3	ENSSSCG00000001987
mouse_ESC	up	ENSMUSG00000070605	Zfp992	ENSSSCG00000005893
mouse_ESC	up	ENSMUSG00000035852	Misp	ENSSSCG00000013425
mouse_ESC	up	ENSMUSG00000038508	Gdf15	ENSSSCG00000034260
mouse_ESC	up	ENSMUSG00000003657	Calb2	ENSSSCG00000002730
mouse_ESC	up	ENSMUSG00000027610	Gss	ENSSSCG00000007287
mouse_ESC	up	ENSMUSG00000039349	C130074G19Rik	ENSSSCG00000027882
mouse_ESC	up	ENSMUSG00000032224	Fam81a	ENSSSCG00000004586
mouse_ESC	up	ENSMUSG00000039682	Lap3	ENSSSCG00000023604
mouse_ESC	up	ENSMUSG00000053886	Sh2d4a	ENSSSCG00000033750
mouse_ESC	up	ENSMUSG00000037833	Sh2d4b	ENSSSCG00000010342
mouse_ESC	up	ENSMUSG00000028709	Mob3c	ENSSSCG00000003897
mouse_ESC	up	ENSMUSG00000001281	Itgb7	ENSSSCG00000000257
mouse_ESC	up	ENSMUSG00000034391	Fbxo15	ENSSSCG00000004873
mouse_ESC	up	ENSMUSG00000031337	Mtm1	ENSSSCG00000012742
mouse_ESC	up	ENSMUSG00000060477	Irak2	ENSSSCG00000011570
mouse_ESC	up	ENSMUSG00000069920	B3gnt9	ENSSSCG00000040139
mouse_ESC	up	ENSMUSG00000074269	Rec114	ENSSSCG00000039508
mouse_ESC	up	ENSMUSG00000060063	Alox5ap	ENSSSCG00000009330
mouse_ESC	up	ENSMUSG00000055632	Hmcn2	ENSSSCG00000005699
mouse_ESC	up	ENSMUSG00000040964	Arhgef10l	ENSSSCG00000003486
mouse_ESC	up	ENSMUSG00000042446	Zmym4	ENSSSCG00000003627
mouse_ESC	up	ENSMUSG00000068115	Ninl	ENSSSCG00000007135
mouse_ESC	up	ENSMUSG00000022995	Enah	ENSSSCG00000038646
mouse_ESC	up	ENSMUSG00000023984	Gm20517	ENSSSCG00000038520
mouse_ESC	up	ENSMUSG00000021182	Ccdc88c	ENSSSCG00000002440
mouse_ESC	up	ENSMUSG00000033644	Piwil2	ENSSSCG00000030228
mouse_ESC	up	ENSMUSG00000032560	Dnajc13	ENSSSCG00000011628
mouse_ESC	up	ENSMUSG00000062110	Scfd2	ENSSSCG00000008836
mouse_ESC	up	ENSMUSG00000050132	Sarm1	ENSSSCG00000030358
mouse_ESC	up	ENSMUSG00000034987	Hrh2	ENSSSCG00000029096
mouse_ESC	up	ENSMUSG00000023027	Atf1	ENSSSCG00000016138
mouse_ESC	up	ENSMUSG00000050390	C77080	ENSSSCG00000037621
mouse_ESC	up	ENSMUSG00000011884	Gltp	ENSSSCG00000039012
mouse_ESC	up	ENSMUSG00000022791	Tnk2	ENSSSCG00000011849
mouse_ESC	up	ENSMUSG00000025034	Trim8	ENSSSCG00000038856
mouse_ESC	up	ENSMUSG00000038095	Sbno1	ENSSSCG00000009776
mouse_ESC	up	ENSMUSG00000015001	Oc90	ENSSSCG00000005954
mouse_ESC	up	ENSMUSG00000055884	Fancm	ENSSSCG00000005000
mouse_ESC	up	ENSMUSG00000092212	Slc22a13b	ENSSSCG00000011256
mouse_ESC	up	ENSMUSG00000038331	Satb2	ENSSSCG00000021657
mouse_ESC	up	ENSMUSG00000053198	Prx	ENSSSCG00000038439
mouse_ESC	up	ENSMUSG00000034768	Asb16	ENSSSCG00000039673
mouse_ESC	up	ENSMUSG00000047388	Atmin	ENSSSCG00000032216
mouse_ESC	up	ENSMUSG00000025358	Cdk2	ENSSSCG00000037597
mouse_ESC	up	ENSMUSG00000044221	Grsf1	ENSSSCG00000008940
mouse_ESC	up	ENSMUSG00000041308	Sntb2	ENSSSCG00000028109
mouse_ESC	up	ENSMUSG00000048930	Tada3	ENSSSCG00000011551
mouse_ESC	up	ENSMUSG00000037005	Xpnpep2	ENSSSCG00000012651
mouse_ESC	up	ENSMUSG00000062526	Mppe1	ENSSSCG00000028126
mouse_ESC	up	ENSMUSG00000058446	Znrf2	ENSSSCG00000037116
mouse_ESC	up	ENSMUSG00000000244	Tspan32	ENSSSCG00000033880
mouse_ESC	up	ENSMUSG00000035407	Kank4	ENSSSCG00000003821
mouse_ESC	up	ENSMUSG00000055027	Smyd1	ENSSSCG00000008215
mouse_ESC	up	ENSMUSG00000070304	Scn2b	ENSSSCG00000021651
mouse_ESC	up	ENSMUSG00000026657	Frmd4a	ENSSSCG00000011056
mouse_ESC	up	ENSMUSG00000040943	Tet2	ENSSSCG00000009157
mouse_ESC	up	ENSMUSG00000042759	Apobr	ENSSSCG00000033623
mouse_ESC	up	ENSMUSG00000025931	Paqr8	ENSSSCG00000001750
mouse_ESC	up	ENSMUSG00000029098	Acox3	ENSSSCG00000008724
mouse_ESC	up	ENSMUSG00000025423	Pias2	ENSSSCG00000034730
mouse_ESC	up	ENSMUSG00000027678	Ncoa3	ENSSSCG00000007458
mouse_ESC	up	ENSMUSG00000036775	Decr2	ENSSSCG00000007987
mouse_ESC	up	ENSMUSG00000046157	Tmem229b	ENSSSCG00000023791
mouse_ESC	up	ENSMUSG00000030088	Aldh1l1	ENSSSCG00000030626
mouse_ESC	up	ENSMUSG00000037188	Grhl3	ENSSSCG00000003539
mouse_ESC	up	ENSMUSG00000017760	Ctsa	ENSSSCG00000007431
mouse_ESC	up	ENSMUSG00000032092	Mpzl2	ENSSSCG00000015091
mouse_ESC	up	ENSMUSG00000028528	Dnajc6	ENSSSCG00000003807
mouse_ESC	up	ENSMUSG00000022099	Dmtn	ENSSSCG00000009613
mouse_ESC	up	ENSMUSG00000031812	Map1lc3b	ENSSSCG00000002655
mouse_ESC	up	ENSMUSG00000003051	Elf3	ENSSSCG00000010922
mouse_ESC	up	ENSMUSG00000031889	D230025D16Rik	ENSSSCG00000040749
mouse_ESC	up	ENSMUSG00000034792	Gna15	ENSSSCG00000013473
mouse_ESC	up	ENSMUSG00000051747	Ttn	ENSSSCG00000034677
mouse_ESC	up	ENSMUSG00000051747	Ttn	ENSSSCG00000036052
mouse_ESC	up	ENSMUSG00000038172	Ttc39b	ENSSSCG00000005186
mouse_ESC	up	ENSMUSG00000033826	Dnah8	ENSSSCG00000043280
mouse_ESC	up	ENSMUSG00000033826	Dnah8	ENSSSCG00000047307
mouse_ESC	up	ENSMUSG00000030793	Pycard	ENSSSCG00000040811
mouse_ESC	up	ENSMUSG00000041718	Alg13	ENSSSCG00000012586
mouse_ESC	up	ENSMUSG00000024008	Cpne5	ENSSSCG00000001567
mouse_ESC	up	ENSMUSG00000029471	Camkk2	ENSSSCG00000009815
mouse_ESC	up	ENSMUSG00000063354	Slc39a4	ENSSSCG00000005905
mouse_ESC	up	ENSMUSG00000059182	Skap2	ENSSSCG00000016708
mouse_ESC	up	ENSMUSG00000027452	Acss1	ENSSSCG00000007133
mouse_ESC	up	ENSMUSG00000038028	Tigar	ENSSSCG00000024219
mouse_ESC	up	ENSMUSG00000048349	Pou4f1	ENSSSCG00000025334
mouse_ESC	up	ENSMUSG00000032436	Cmtm7	ENSSSCG00000011234
mouse_ESC	up	ENSMUSG00000046753	Ccdc66	ENSSSCG00000021439
mouse_ESC	up	ENSMUSG00000057098	Ebf1	ENSSSCG00000017046
mouse_ESC	up	ENSMUSG00000031765	Mt1	ENSSSCG00000023305
mouse_ESC	up	ENSMUSG00000031765	Mt1	ENSSSCG00000023684
mouse_ESC	up	ENSMUSG00000026235	Epha4	ENSSSCG00000016230
mouse_ESC	up	ENSMUSG00000021895	Arhgef3	ENSSSCG00000030359
mouse_ESC	up	ENSMUSG00000051234	Rnf7	ENSSSCG00000029774
mouse_ESC	up	ENSMUSG00000030246	Ldhb	ENSSSCG00000032557
mouse_ESC	up	ENSMUSG00000017009	Sdc4	ENSSSCG00000038594
mouse_ESC	up	ENSMUSG00000010051	Hyal1	ENSSSCG00000011404
mouse_ESC	up	ENSMUSG00000028164	Manba	ENSSSCG00000009166
mouse_ESC	up	ENSMUSG00000022350	Washc5	ENSSSCG00000005969
mouse_ESC	up	ENSMUSG00000017764	Zswim1	ENSSSCG00000007428
mouse_ESC	up	ENSMUSG00000032217	Rnf111	ENSSSCG00000004589
mouse_ESC	up	ENSMUSG00000029919	Hpgds	ENSSSCG00000009194
mouse_ESC	up	ENSMUSG00000038806	Sde2	ENSSSCG00000010858
mouse_ESC	up	ENSMUSG00000024422	Dhx16	ENSSSCG00000001376
mouse_ESC	up	ENSMUSG00000048826	Dact2	ENSSSCG00000031703
mouse_ESC	up	ENSMUSG00000024006	Stk38	ENSSSCG00000001563
mouse_ESC	up	ENSMUSG00000026980	Ly75	ENSSSCG00000021956
mouse_ESC	up	ENSMUSG00000043439	Epop	ENSSSCG00000035677
mouse_ESC	up	ENSMUSG00000056204	Pgpep1	ENSSSCG00000039684
mouse_ESC	up	ENSMUSG00000022544	Eef2kmt	ENSSSCG00000007920
mouse_ESC	up	ENSMUSG00000031765	Mt1	ENSSSCG00000043485
mouse_ESC	up	ENSMUSG00000002325	Irf9	ENSSSCG00000002002
mouse_ESC	up	ENSMUSG00000028601	Echdc2	ENSSSCG00000003854
mouse_ESC	up	ENSMUSG00000027775	Mfsd1	ENSSSCG00000026018
mouse_ESC	up	ENSMUSG00000046449	Nexmif	ENSSSCG00000035689
mouse_ESC	up	ENSMUSG00000055850	Rnf181	ENSSSCG00000008232
mouse_ESC	up	ENSMUSG00000020228	Helb	ENSSSCG00000000477
mouse_ESC	up	ENSMUSG00000041649	Klf8	ENSSSCG00000012352
mouse_ESC	up	ENSMUSG00000090115	Usp49	ENSSSCG00000001629
mouse_ESC	up	ENSMUSG00000026439	Rbbp5	ENSSSCG00000015288
mouse_ESC	up	ENSMUSG00000032122	Slc37a2	ENSSSCG00000022536
mouse_ESC	up	ENSMUSG00000003134	Tbc1d8	ENSSSCG00000008169
mouse_ESC	up	ENSMUSG00000021488	Nsd1	ENSSSCG00000014044
mouse_ESC	up	ENSMUSG00000029916	Agk	ENSSSCG00000016492
mouse_ESC	up	ENSMUSG00000066151	Fkbp15	ENSSSCG00000005477
mouse_ESC	up	ENSMUSG00000029097	Trmt44	ENSSSCG00000033873
mouse_ESC	up	ENSMUSG00000028708	Mknk1	ENSSSCG00000003898
mouse_ESC	up	ENSMUSG00000028854	Slc9a1	ENSSSCG00000003569
mouse_ESC	up	ENSMUSG00000037020	Wdr62	ENSSSCG00000002923
mouse_ESC	up	ENSMUSG00000029512	Ulk1	ENSSSCG00000009742
mouse_ESC	up	ENSMUSG00000032194	Kank2	ENSSSCG00000039194
mouse_ESC	up	ENSMUSG00000022517	Mgrn1	ENSSSCG00000007930
mouse_ESC	up	ENSMUSG00000068015	Lrch1	ENSSSCG00000009408
mouse_ESC	up	ENSMUSG00000001053	N4bp3	ENSSSCG00000014034
mouse_ESC	up	ENSMUSG00000031024	St5	ENSSSCG00000014568
mouse_ESC	up	ENSMUSG00000028681	Ptch2	ENSSSCG00000031977
mouse_ESC	up	ENSMUSG00000034902	Pip5k1c	ENSSSCG00000013490
mouse_ESC	up	ENSMUSG00000038861	Pi4kb	ENSSSCG00000006626
mouse_ESC	up	ENSMUSG00000045598	Zfp553	ENSSSCG00000007801
mouse_ESC	up	ENSMUSG00000003644	Rps6ka1	ENSSSCG00000003558
mouse_ESC	up	ENSMUSG00000024773	Atg2a	ENSSSCG00000023890
mouse_ESC	up	ENSMUSG00000040102	Klhl42	ENSSSCG00000000545
mouse_ESC	up	ENSMUSG00000005370	Msh6	ENSSSCG00000020931
mouse_ESC	up	ENSMUSG00000018428	Akap1	ENSSSCG00000034994
mouse_ESC	up	ENSMUSG00000025142	Aspscr1	ENSSSCG00000040727
mouse_ESC	up	ENSMUSG00000004446	Bid	ENSSSCG00000000769
mouse_ESC	up	ENSMUSG00000026917	Wdr5	ENSSSCG00000024912
mouse_ESC	up	ENSMUSG00000027551	Zfp64	ENSSSCG00000007481
mouse_ESC	up	ENSMUSG00000028800	Hdac1	ENSSSCG00000003613
mouse_ESC	up	ENSMUSG00000029622	Arpc1b	ENSSSCG00000007625
mouse_ESC	up	ENSMUSG00000008976	Gabpa	ENSSSCG00000037655
mouse_ESC	up	ENSMUSG00000041390	Mdfic	ENSSSCG00000021885
mouse_ESC	up	ENSMUSG00000031523	Dlc1	ENSSSCG00000006970
mouse_ESC	up	ENSMUSG00000027035	Cers6	ENSSSCG00000032715
mouse_ESC	up	ENSMUSG00000063646	Jakmip1	ENSSSCG00000008710
mouse_ESC	up	ENSMUSG00000040606	Kazn	ENSSSCG00000037676
mouse_ESC	up	ENSMUSG00000034807	Colgalt1	ENSSSCG00000013883
mouse_ESC	up	ENSMUSG00000044148	1810030O07Rik	ENSSSCG00000012249
mouse_ESC	up	ENSMUSG00000027244	Atg13	ENSSSCG00000013257
mouse_ESC	up	ENSMUSG00000018341	Il12rb2	ENSSSCG00000003799
mouse_ESC	up	ENSMUSG00000045636	Mtus1	ENSSSCG00000040013
mouse_ESC	up	ENSMUSG00000043411	Usp48	ENSSSCG00000024197
mouse_ESC	up	ENSMUSG00000046338	Gpat2	ENSSSCG00000008121
mouse_ESC	up	ENSMUSG00000046338	Gpat2	ENSSSCG00000037588
mouse_ESC	up	ENSMUSG00000022822	Abcc5	ENSSSCG00000011782
mouse_ESC	up	ENSMUSG00000031714	Gab1	ENSSSCG00000009048
mouse_ESC	up	ENSMUSG00000039678	Tbc1d13	ENSSSCG00000005660
mouse_ESC	up	ENSMUSG00000001418	Glmp	ENSSSCG00000006488
mouse_ESC	up	ENSMUSG00000079260	Tmppe	ENSSSCG00000037371
mouse_ESC	up	ENSMUSG00000041890	Git2	ENSSSCG00000009925
mouse_ESC	up	ENSMUSG00000063952	Brpf3	ENSSSCG00000020803
mouse_ESC	up	ENSMUSG00000047986	Palm3	ENSSSCG00000013767
mouse_ESC	up	ENSMUSG00000048787	Dcun1d3	ENSSSCG00000007854
mouse_ESC	up	ENSMUSG00000032418	Me1	ENSSSCG00000004454
mouse_ESC	up	ENSMUSG00000031805	Jak3	ENSSSCG00000013888
mouse_ESC	up	ENSMUSG00000027465	Tbc1d20	ENSSSCG00000036081
mouse_ESC	up	ENSMUSG00000027187	Cat	ENSSSCG00000013302
mouse_ESC	up	ENSMUSG00000021998	Lcp1	ENSSSCG00000009412
mouse_ESC	up	ENSMUSG00000052337	Immt	ENSSSCG00000024564
mouse_ESC	up	ENSMUSG00000060733	Ipmk	ENSSSCG00000040863
mouse_ESC	up	ENSMUSG00000037643	Prkci	ENSSSCG00000011745
mouse_ESC	up	ENSMUSG00000048371	Pdp2	ENSSSCG00000036067
mouse_ESC	up	ENSMUSG00000046312	Myorg	ENSSSCG00000033196
mouse_ESC	up	ENSMUSG00000037622	Wdtc1	ENSSSCG00000003570
mouse_ESC	up	ENSMUSG00000035168	Tanc1	ENSSSCG00000015880
mouse_ESC	up	ENSMUSG00000031652	N4bp1	ENSSSCG00000002841
mouse_ESC	up	ENSMUSG00000098923	Tmem185b	ENSSSCG00000038305
mouse_ESC	up	ENSMUSG00000042364	Snx18	ENSSSCG00000031337
mouse_ESC	up	ENSMUSG00000026219	Trip12	ENSSSCG00000024373
mouse_ESC	up	ENSMUSG00000029249	Rest	ENSSSCG00000023357
mouse_ESC	up	ENSMUSG00000037523	Mavs	ENSSSCG00000007143
mouse_ESC	up	ENSMUSG00000020823	Sec14l1	ENSSSCG00000017169
mouse_ESC	up	ENSMUSG00000030096	Slc6a6	ENSSSCG00000011600
mouse_ESC	up	ENSMUSG00000019849	Prep	ENSSSCG00000004368
mouse_ESC	up	ENSMUSG00000034165	Ccnd3	ENSSSCG00000032284
mouse_ESC	up	ENSMUSG00000109493	Gm45208	ENSSSCG00000012290
mouse_ESC	up	ENSMUSG00000029106	Add1	ENSSSCG00000008692
mouse_ESC	up	ENSMUSG00000019804	Snx3	ENSSSCG00000004385
mouse_ESC	up	ENSMUSG00000020114	Cand1	ENSSSCG00000028869
mouse_ESC	up	ENSMUSG00000051391	Ywhag	ENSSSCG00000007692
mouse_ESC	up	ENSMUSG00000079477	Rab7	ENSSSCG00000011615
mouse_ESC	up	ENSMUSG00000046865	Fbl	ENSSSCG00000030510
mouse_ESC	up	ENSMUSG00000026083	Eif5b	ENSSSCG00000008180
mouse_ESC	up	ENSMUSG00000020962	Gtf2a1	ENSSSCG00000002411
mouse_ESC	up	ENSMUSG00000046201	Scaf8	ENSSSCG00000004070
mouse_ESC	up	ENSMUSG00000035890	Rnf126	ENSSSCG00000039551
mouse_ESC	up	ENSMUSG00000022185	Acin1	ENSSSCG00000002034
mouse_ESC	up	ENSMUSG00000071054	Safb	ENSSSCG00000013522
mouse_ESC	up	ENSMUSG00000020198	Ap3d1	ENSSSCG00000040157
mouse_ESC	up	ENSMUSG00000037885	Stk35	ENSSSCG00000007179
mouse_ESC	up	ENSMUSG00000024927	Rela	ENSSSCG00000012981
mouse_ESC	up	ENSMUSG00000058301	Upf1	ENSSSCG00000039301
mouse_ESC	up	ENSMUSG00000021870	Slmap	ENSSSCG00000038873
mouse_ESC	up	ENSMUSG00000020235	Fzr1	ENSSSCG00000013481
mouse_ESC	up	ENSMUSG00000053094	Tmem248	ENSSSCG00000007736
mouse_ESC	up	ENSMUSG00000022240	Ctnnd2	ENSSSCG00000016780
mouse_ESC	up	ENSMUSG00000075600	Zc3h3	ENSSSCG00000006956
mouse_ESC	up	ENSMUSG00000034930	Rtkn	ENSSSCG00000008281
mouse_ESC	up	ENSMUSG00000024613	Tcof1	ENSSSCG00000014450
mouse_ESC	up	ENSMUSG00000004100	Ppan	ENSSSCG00000013662
mouse_ESC	up	ENSMUSG00000035325	Sec31a	ENSSSCG00000009244
mouse_ESC	up	ENSMUSG00000022119	Rbm26	ENSSSCG00000009479
mouse_ESC	up	ENSMUSG00000030213	Atf7ip	ENSSSCG00000000612
mouse_ESC	up	ENSMUSG00000020721	Helz	ENSSSCG00000017272
mouse_ESC	up	ENSMUSG00000014303	Glis2	ENSSSCG00000023653
mouse_ESC	up	ENSMUSG00000039801	Cplane1	ENSSSCG00000016843
mouse_ESC	up	ENSMUSG00000041147	Brca2	ENSSSCG00000029039
mouse_ESC	up	ENSMUSG00000019478	Rab4a	ENSSSCG00000036039
mouse_ESC	up	ENSMUSG00000001157	Gmcl1	ENSSSCG00000008335
mouse_ESC	up	ENSMUSG00000021624	Cd180	ENSSSCG00000016957
mouse_ESC	up	ENSMUSG00000031314	Taf1	ENSSSCG00000027115
mouse_ESC	up	ENSMUSG00000034453	Polr3b	ENSSSCG00000000169
mouse_ESC	up	ENSMUSG00000010608	Rbm25	ENSSSCG00000028663
mouse_ESC	up	ENSMUSG00000038346	Zfp384	ENSSSCG00000000702
mouse_ESC	up	ENSMUSG00000010936	Vac14	ENSSSCG00000002729
mouse_ESC	up	ENSMUSG00000047146	Tet1	ENSSSCG00000010241
mouse_ESC	up	ENSMUSG00000035614	Togaram1	ENSSSCG00000027765
mouse_ESC	up	ENSMUSG00000024472	Dcp2	ENSSSCG00000014204
mouse_ESC	up	ENSMUSG00000037486	Asxl2	ENSSSCG00000008575
mouse_ESC	up	ENSMUSG00000031921	Terf2	ENSSSCG00000002762
mouse_ESC	up	ENSMUSG00000048402	Gli2	ENSSSCG00000015733
mouse_ESC	up	ENSMUSG00000025223	Ldb1	ENSSSCG00000010574
mouse_ESC	up	ENSMUSG00000038533	Cbfa2t2	ENSSSCG00000027410
mouse_ESC	up	ENSMUSG00000038773	Kdm3b	ENSSSCG00000014331
mouse_ESC	up	ENSMUSG00000030602	Pak4	ENSSSCG00000021333
mouse_ESC	up	ENSMUSG00000045248	Med26	ENSSSCG00000013862
mouse_ESC	up	ENSMUSG00000036672	Cenpt	ENSSSCG00000002768
mouse_ESC	up	ENSMUSG00000000194	Gpr107	ENSSSCG00000038868
mouse_ESC	up	ENSMUSG00000079020	Slc45a4	ENSSSCG00000005930
mouse_ESC	up	ENSMUSG00000060601	Nr1h2	ENSSSCG00000003211
mouse_ESC	up	ENSMUSG00000024122	Pdpk1	ENSSSCG00000037719
mouse_ESC	up	ENSMUSG00000051586	Mical3	ENSSSCG00000000770
mouse_ESC	up	ENSMUSG00000020220	Vps13d	ENSSSCG00000003438
mouse_ESC	up	ENSMUSG00000002489	Tiam1	ENSSSCG00000012034
mouse_ESC	up	ENSMUSG00000021782	Dlg5	ENSSSCG00000026268
mouse_ESC	up	ENSMUSG00000030397	Mark4	ENSSSCG00000022538
mouse_ESC	up	ENSMUSG00000035064	Eef2k	ENSSSCG00000007839
mouse_ESC	up	ENSMUSG00000055994	Nod2	ENSSSCG00000038073
mouse_ESC	up	ENSMUSG00000032198	Dock6	ENSSSCG00000038604
mouse_ESC	up	ENSMUSG00000066621	Tecpr1	ENSSSCG00000007601
mouse_ESC	up	ENSMUSG00000029516	Cit	ENSSSCG00000009839
mouse_ESC	up	ENSMUSG00000042303	Sgsm3	ENSSSCG00000000076
mouse_ESC	up	ENSMUSG00000045482	Trrap	ENSSSCG00000007606
mouse_ESC	up	ENSMUSG00000070733	Fryl	ENSSSCG00000008826
mouse_ESC	up	ENSMUSG00000043940	Wdfy3	ENSSSCG00000009230
mouse_ESC	up	ENSMUSG00000003123	Lipe	ENSSSCG00000003018
mouse_ESC	up	ENSMUSG00000034154	Ino80	ENSSSCG00000004753
mouse_ESC	up	ENSMUSG00000042207	Kdm5b	ENSSSCG00000010928
mouse_ESC	up	ENSMUSG00000028580	Pum1	ENSSSCG00000003591
mouse_ESC	up	ENSMUSG00000044700	Tmem201	ENSSSCG00000003393
mouse_ESC	up	ENSMUSG00000002496	Tsc2	ENSSSCG00000008040
mouse_ESC	up	ENSMUSG00000055491	Pprc1	ENSSSCG00000010575
mouse_ESC	up	ENSMUSG00000044433	Camsap3	ENSSSCG00000013583
mouse_ESC	up	ENSMUSG00000052056	Zfp217	ENSSSCG00000007484
mouse_ESC	up	ENSMUSG00000066036	Ubr4	ENSSSCG00000003488
mouse_ESC	up	ENSMUSG00000031833	Mast3	ENSSSCG00000013895
mouse_ESC	up	ENSMUSG00000031065	Cdk16	ENSSSCG00000012269
mouse_ESC	up	ENSMUSG00000030509	Asb7	ENSSSCG00000004821
mouse_ESC	up	ENSMUSG00000055053	Nfic	ENSSSCG00000036537
mouse_ESC	up	ENSMUSG00000038014	Fam120a	ENSSSCG00000008079
mouse_ESC	up	ENSMUSG00000026883	Dab2ip	ENSSSCG00000005524
mouse_ESC	up	ENSMUSG00000039834	Zfp335	ENSSSCG00000007432
mouse_ESC	up	ENSMUSG00000022377	Asap1	ENSSSCG00000028759
mouse_ESC	up	ENSMUSG00000031016	Wee1	ENSSSCG00000013411
mouse_ESC	up	ENSMUSG00000016664	Pacsin2	ENSSSCG00000000036
mouse_ESC	up	ENSMUSG00000018076	Med13l	ENSSSCG00000009864
mouse_ESC	up	ENSMUSG00000039262	Prrc2b	ENSSSCG00000005715
mouse_ESC	up	ENSMUSG00000021217	Tshz3	ENSSSCG00000025214
mouse_ESC	up	ENSMUSG00000023034	Nr4a1	ENSSSCG00000031321
mouse_ESC	up	ENSMUSG00000022353	Mtss1	ENSSSCG00000005975
mouse_ESC	up	ENSMUSG00000041130	Zfp598	ENSSSCG00000023400
mouse_ESC	up	ENSMUSG00000019214	Chtf18	ENSSSCG00000008010
mouse_ESC	up	ENSMUSG00000029154	Cwh43	ENSSSCG00000008830
mouse_ESC	up	ENSMUSG00000069044	Usp9y	ENSSSCG00000021305
mouse_ESC	up	ENSMUSG00000093847	Gm5039	ENSSSCG00000037509
mouse_ESC	up	ENSMUSG00000069044	Usp9y	ENSSSCG00000027046
mouse_ESC	up	ENSMUSG00000021416	Eci3	ENSSSCG00000001000
mouse_ESC	up	ENSMUSG00000032611	1700102P08Rik	ENSSSCG00000036636
mouse_ESC	up	ENSMUSG00000057116	AF366264	ENSSSCG00000011794
mouse_ESC	up	ENSMUSG00000024079	Eif2ak2	ENSSSCG00000008496
mouse_ESC	up	ENSMUSG00000026523	Wdr64	ENSSSCG00000034164
mouse_ESC	up	ENSMUSG00000028859	Csf3r	ENSSSCG00000025795
mouse_ESC	up	ENSMUSG00000002076	Hsf2bp	ENSSSCG00000022164
mouse_ESC	up	ENSMUSG00000027794	Sohlh2	ENSSSCG00000026164
mouse_ESC	up	ENSMUSG00000026814	Eng	ENSSSCG00000005625
mouse_ESC	up	ENSMUSG00000031750	Il34	ENSSSCG00000040629
mouse_ESC	up	ENSMUSG00000037579	Kcnh3	ENSSSCG00000000203
mouse_ESC	up	ENSMUSG00000024935	Slc1a1	ENSSSCG00000005222
mouse_ESC	up	ENSMUSG00000070837	Aurkc	ENSSSCG00000034174
mouse_ESC	up	ENSMUSG00000029082	Bst1	ENSSSCG00000028359
mouse_ESC	up	ENSMUSG00000009670	Tex11	ENSSSCG00000030850
mouse_ESC	up	ENSMUSG00000023403	Stk31	ENSSSCG00000016719
mouse_ESC	up	ENSMUSG00000053216	Btn2a2	ENSSSCG00000001131
mouse_ESC	up	ENSMUSG00000063296	Tmem117	ENSSSCG00000000801
mouse_ESC	up	ENSMUSG00000019102	Aldh3a1	ENSSSCG00000018044
mouse_ESC	up	ENSMUSG00000025401	Myo1a	ENSSSCG00000000413
mouse_ESC	up	ENSMUSG00000044968	Napepld	ENSSSCG00000022903
mouse_ESC	up	ENSMUSG00000002324	Rec8	ENSSSCG00000002001
mouse_ESC	up	ENSMUSG00000073481	2021-03-02	ENSSSCG00000010826
mouse_ESC	up	ENSMUSG00000086147	Zfp989	ENSSSCG00000005893
mouse_ESC	up	ENSMUSG00000020717	Pecam1	ENSSSCG00000017277
mouse_ESC	up	ENSMUSG00000021953	Tdh	ENSSSCG00000021767
mouse_ESC	up	ENSMUSG00000075023	Accsl	ENSSSCG00000040937
mouse_ESC	up	ENSMUSG00000020709	Adap2	ENSSSCG00000017738
mouse_ESC	up	ENSMUSG00000034151	Zbbx	ENSSSCG00000023393
mouse_ESC	up	ENSMUSG00000041710	Trpc5	ENSSSCG00000012587
mouse_ESC	up	ENSMUSG00000020805	Slc13a5	ENSSSCG00000017888
mouse_ESC	up	ENSMUSG00000002100	Mybpc3	ENSSSCG00000013236
mouse_ESC	up	ENSMUSG00000032796	Lama1	ENSSSCG00000034767
mouse_ESC	up	ENSMUSG00000033491	Prss35	ENSSSCG00000004452
mouse_ESC	up	ENSMUSG00000049313	Sorl1	ENSSSCG00000015135
mouse_ESC	up	ENSMUSG00000023243	Kcnk5	ENSSSCG00000025423
mouse_ESC	up	ENSMUSG00000035299	Mid1	ENSSSCG00000012110
mouse_ESC	up	ENSMUSG00000032175	Tyk2	ENSSSCG00000013648
mouse_ESC	up	ENSMUSG00000030727	Rabep2	ENSSSCG00000007806
mouse_ESC	up	ENSMUSG00000055912	Tmem150a	ENSSSCG00000008233
mouse_ESC	up	ENSMUSG00000026220	Slc16a14	ENSSSCG00000016260
mouse_ESC	up	ENSMUSG00000030268	Bcat1	ENSSSCG00000029163
mouse_ESC	up	ENSMUSG00000023942	Slc29a1	ENSSSCG00000001700
mouse_ESC	up	ENSMUSG00000007833	Aldh16a1	ENSSSCG00000003168
mouse_ESC	up	ENSMUSG00000079165	Sap25	ENSSSCG00000046279
mouse_ESC	up	ENSMUSG00000044250	Pced1b	ENSSSCG00000000811
mouse_ESC	up	ENSMUSG00000030060	Hmces	ENSSSCG00000011611
mouse_ESC	up	ENSMUSG00000006219	Fblim1	ENSSSCG00000003465
mouse_ESC	up	ENSMUSG00000034226	Rhov	ENSSSCG00000004758
mouse_ESC	up	ENSMUSG00000074006	Omp	ENSSSCG00000046906
mouse_ESC	up	ENSMUSG00000041372	B4galnt3	ENSSSCG00000033412
mouse_ESC	up	ENSMUSG00000050052	Tdrp	ENSSSCG00000039562
mouse_ESC	up	ENSMUSG00000027333	Smox	ENSSSCG00000007140
mouse_ESC	up	ENSMUSG00000026480	Ncf2	ENSSSCG00000015559
mouse_ESC	up	ENSMUSG00000026409	Pfkfb2	ENSSSCG00000015660
mouse_ESC	up	ENSMUSG00000050737	Ptges	ENSSSCG00000005688
mouse_ESC	up	ENSMUSG00000020078	Vps26a	ENSSSCG00000010250
mouse_ESC	up	ENSMUSG00000039395	Mreg	ENSSSCG00000016175
mouse_ESC	up	ENSMUSG00000035769	Xylb	ENSSSCG00000011254
mouse_ESC	up	ENSMUSG00000021756	Il6st	ENSSSCG00000016916
mouse_ESC	up	ENSMUSG00000033769	Exoc6b	ENSSSCG00000008310
mouse_ESC	up	ENSMUSG00000029361	Nos1	ENSSSCG00000009856
mouse_ESC	up	ENSMUSG00000017861	Mybl2	ENSSSCG00000007366
mouse_ESC	up	ENSMUSG00000025764	Jade1	ENSSSCG00000009071
mouse_ESC	up	ENSMUSG00000046180	4930550L24Rik	ENSSSCG00000022384
mouse_ESC	up	ENSMUSG00000036875	Dna2	ENSSSCG00000010240
mouse_ESC	up	ENSMUSG00000027668	Mfn1	ENSSSCG00000039285
mouse_ESC	up	ENSMUSG00000001670	Tat	ENSSSCG00000002736
mouse_ESC	up	ENSMUSG00000063919	Srrm4	ENSSSCG00000009845
mouse_ESC	up	ENSMUSG00000030246	Ldhb	ENSSSCG00000000576
mouse_ESC	up	ENSMUSG00000047547	Cltb	ENSSSCG00000014058
mouse_ESC	up	ENSMUSG00000024180	Tmem8	ENSSSCG00000007985
mouse_ESC	up	ENSMUSG00000036528	Ppfibp2	ENSSSCG00000014598
mouse_ESC	up	ENSMUSG00000025572	Tmc6	ENSSSCG00000032562
mouse_ESC	up	ENSMUSG00000021665	Hexb	ENSSSCG00000014073
mouse_ESC	up	ENSMUSG00000040694	Apobec2	ENSSSCG00000042447
mouse_ESC	up	ENSMUSG00000026123	Plekhb2	ENSSSCG00000028679
mouse_ESC	up	ENSMUSG00000000416	Cttnbp2	ENSSSCG00000016625
mouse_ESC	up	ENSMUSG00000003849	Nqo1	ENSSSCG00000002754
mouse_ESC	up	ENSMUSG00000037661	Gpr160	ENSSSCG00000035883
mouse_ESC	up	ENSMUSG00000014932	Yes1	ENSSSCG00000031942
mouse_ESC	up	ENSMUSG00000062908	Acadm	ENSSSCG00000003776
mouse_ESC	up	ENSMUSG00000036880	Acaa2	ENSSSCG00000004510
mouse_ESC	up	ENSMUSG00000034883	Lrr1	ENSSSCG00000005004
mouse_ESC	up	ENSMUSG00000027010	Slc25a12	ENSSSCG00000015949
mouse_ESC	up	ENSMUSG00000006649	Nphs1	ENSSSCG00000029284
mouse_ESC	up	ENSMUSG00000030830	Itgal	ENSSSCG00000007797
mouse_ESC	up	ENSMUSG00000006641	Slc5a6	ENSSSCG00000008550
mouse_ESC	up	ENSMUSG00000026829	Gbgt1	ENSSSCG00000031532
mouse_ESC	up	ENSMUSG00000053211	Zfy1	ENSSSCG00000038250
mouse_ESC	up	ENSMUSG00000041287	Sox15	ENSSSCG00000017954
mouse_ESC	up	ENSMUSG00000078500	Zfp986	ENSSSCG00000005893
mouse_ESC	up	ENSMUSG00000040616	Tmem51	ENSSSCG00000021026
mouse_ESC	up	ENSMUSG00000024942	Capn1	ENSSSCG00000012999
mouse_ESC	up	ENSMUSG00000054027	Nt5dc3	ENSSSCG00000000853
mouse_ESC	up	ENSMUSG00000024084	Qpct	ENSSSCG00000008491
mouse_ESC	up	ENSMUSG00000101904	Gm29427	ENSSSCG00000015660
mouse_ESC	up	ENSMUSG00000056413	Adap1	ENSSSCG00000007547
mouse_ESC	up	ENSMUSG00000032602	Slc25a20	ENSSSCG00000011366
mouse_ESC	up	ENSMUSG00000007379	Dennd2c	ENSSSCG00000006755
mouse_ESC	up	ENSMUSG00000051176	Zfp42	ENSSSCG00000035444
mouse_ESC	up	ENSMUSG00000006056	Calcoco2	ENSSSCG00000017543
mouse_ESC	up	ENSMUSG00000042414	Prdm14	ENSSSCG00000006195
mouse_ESC	up	ENSMUSG00000050150	Slc9b1	ENSSSCG00000009162
mouse_ESC	up	ENSMUSG00000027796	Smad9	ENSSSCG00000009040
mouse_ESC	up	ENSMUSG00000022438	Parvb	ENSSSCG00000000024
mouse_ESC	up	ENSMUSG00000049811	Fam161a	ENSSSCG00000008378
mouse_ESC	up	ENSMUSG00000030279	C2cd5	ENSSSCG00000000570
mouse_ESC	up	ENSMUSG00000047412	Zbtb44	ENSSSCG00000015247
mouse_ESC	up	ENSMUSG00000027624	Epb41l1	ENSSSCG00000007314
mouse_ESC	up	ENSMUSG00000076435	Acsf2	ENSSSCG00000017566
mouse_ESC	up	ENSMUSG00000029207	Apbb2	ENSSSCG00000022168
mouse_ESC	up	ENSMUSG00000033382	Trappc8	ENSSSCG00000003728
mouse_ESC	up	ENSMUSG00000044068	Zrsr1	ENSSSCG00000030283
mouse_ESC	up	ENSMUSG00000026987	Baz2b	ENSSSCG00000015882
mouse_ESC	up	ENSMUSG00000027365	Trpm7	ENSSSCG00000004636
mouse_ESC	up	ENSMUSG00000031979	Cog2	ENSSSCG00000010183
mouse_ESC	up	ENSMUSG00000016526	Dyrk3	ENSSSCG00000015649
mouse_ESC	up	ENSMUSG00000054752	Fsd1l	ENSSSCG00000005426
mouse_ESC	up	ENSMUSG00000026463	Atp2b4	ENSSSCG00000015273
mouse_ESC	up	ENSMUSG00000026104	Stat1	ENSSSCG00000016057
mouse_ESC	up	ENSMUSG00000056167	Cnot10	ENSSSCG00000032220
mouse_ESC	up	ENSMUSG00000026674	Ddr2	ENSSSCG00000006338
mouse_ESC	up	ENSMUSG00000040651	Tasor	ENSSSCG00000024201
mouse_ESC	up	ENSMUSG00000004667	Polr2e	ENSSSCG00000021472
mouse_ESC	up	ENSMUSG00000001054	Rmnd5b	ENSSSCG00000014033
mouse_ESC	up	ENSMUSG00000020234	4930404N11Rik	ENSSSCG00000044884
mouse_ESC	up	ENSMUSG00000021464	Ror2	ENSSSCG00000009593
mouse_ESC	up	ENSMUSG00000028048	Gba	ENSSSCG00000006522
mouse_ESC	up	ENSMUSG00000018796	Acsl1	ENSSSCG00000015784
mouse_ESC	up	ENSMUSG00000028657	Ppt1	ENSSSCG00000036673
mouse_ESC	up	ENSMUSG00000005907	Pex1	ENSSSCG00000029967
mouse_ESC	up	ENSMUSG00000030681	Mvp	ENSSSCG00000027946
mouse_ESC	up	ENSMUSG00000032431	Crtap	ENSSSCG00000039054
mouse_ESC	up	ENSMUSG00000022853	Ehhadh	ENSSSCG00000040296
mouse_ESC	up	ENSMUSG00000030986	Dhx32	ENSSSCG00000010744
mouse_ESC	up	ENSMUSG00000029238	Clock	ENSSSCG00000008909
mouse_ESC	up	ENSMUSG00000034714	Ttyh2	ENSSSCG00000017238
mouse_ESC	up	ENSMUSG00000059866	Tnip2	ENSSSCG00000008691
mouse_ESC	up	ENSMUSG00000034744	Nagk	ENSSSCG00000008316
mouse_ESC	up	ENSMUSG00000038534	Osbpl7	ENSSSCG00000017518
mouse_ESC	up	ENSMUSG00000030310	Slc6a1	ENSSSCG00000011577
mouse_ESC	up	ENSMUSG00000067219	Nipal1	ENSSSCG00000037950
mouse_ESC	up	ENSMUSG00000051029	Serpinb1b	ENSSSCG00000001011
mouse_ESC	up	ENSMUSG00000021313	Ryr2	ENSSSCG00000010142
mouse_ESC	up	ENSMUSG00000028641	P3h1	ENSSSCG00000023920
mouse_ESC	up	ENSMUSG00000112743	Gm49358	ENSSSCG00000000853
mouse_ESC	up	ENSMUSG00000046719	Nxph3	ENSSSCG00000017552
mouse_ESC	up	ENSMUSG00000020656	Grhl1	ENSSSCG00000026068
mouse_ESC	up	ENSMUSG00000029171	Pgm2	ENSSSCG00000008773
mouse_ESC	up	ENSMUSG00000029545	Acads	ENSSSCG00000009916
mouse_ESC	up	ENSMUSG00000012126	Ubxn11	ENSSSCG00000033546
mouse_ESC	up	ENSMUSG00000057672	Pkn1	ENSSSCG00000013779
mouse_ESC	up	ENSMUSG00000001128	Cfp	ENSSSCG00000012278
mouse_ESC	up	ENSMUSG00000028862	Map3k6	ENSSSCG00000003573
mouse_ESC	up	ENSMUSG00000028587	Orc1	ENSSSCG00000003861
mouse_ESC	up	ENSMUSG00000011034	Slc5a1	ENSSSCG00000010036
mouse_ESC	up	ENSMUSG00000028949	Smarcd3	ENSSSCG00000016435
mouse_ESC	up	ENSMUSG00000024960	Plcb3	ENSSSCG00000013034
mouse_ESC	up	ENSMUSG00000070643	Sox13	ENSSSCG00000015277
mouse_ESC	up	ENSMUSG00000029581	Fscn1	ENSSSCG00000007586
mouse_ESC	up	ENSMUSG00000036435	Exoc1	ENSSSCG00000023269
mouse_ESC	up	ENSMUSG00000063236	1110038F14Rik	ENSSSCG00000005880
mouse_ESC	up	ENSMUSG00000061898	Rbak	ENSSSCG00000008668
mouse_ESC	up	ENSMUSG00000052133	Sema5b	ENSSSCG00000011872
mouse_ESC	up	ENSMUSG00000033458	Fan1	ENSSSCG00000004845
mouse_ESC	up	ENSMUSG00000032571	Pik3r4	ENSSSCG00000029094
mouse_ESC	up	ENSMUSG00000046541	Zfp526	ENSSSCG00000028054
mouse_ESC	up	ENSMUSG00000053684	BC048403	ENSSSCG00000039258
mouse_ESC	up	ENSMUSG00000024222	Fkbp5	ENSSSCG00000001549
mouse_ESC	up	ENSMUSG00000042524	Sun2	ENSSSCG00000000094
mouse_ESC	up	ENSMUSG00000025558	Dock9	ENSSSCG00000022112
mouse_ESC	up	ENSMUSG00000075415	Fnbp1	ENSSSCG00000005689
mouse_ESC	up	ENSMUSG00000029455	Aldh2	ENSSSCG00000009889
mouse_ESC	up	ENSMUSG00000037012	Hk1	ENSSSCG00000010253
mouse_ESC	up	ENSMUSG00000022946	Dop1b	ENSSSCG00000012054
mouse_ESC	up	ENSMUSG00000039713	Plekhg5	ENSSSCG00000003376
mouse_ESC	up	ENSMUSG00000022914	Brwd1	ENSSSCG00000021042
mouse_ESC	up	ENSMUSG00000030956	Fam53b	ENSSSCG00000010732
mouse_ESC	up	ENSMUSG00000029007	Agtrap	ENSSSCG00000022401
mouse_ESC	up	ENSMUSG00000005686	Ampd3	ENSSSCG00000022492
mouse_ESC	up	ENSMUSG00000031666	Rbl2	ENSSSCG00000032648
mouse_ESC	up	ENSMUSG00000003279	Dlgap1	ENSSSCG00000003690
mouse_ESC	up	ENSMUSG00000072872	Rybp	ENSSSCG00000025053
mouse_ESC	up	ENSMUSG00000025158	Rfng	ENSSSCG00000040385
mouse_ESC	up	ENSMUSG00000038459	Abhd17c	ENSSSCG00000001782
mouse_ESC	up	ENSMUSG00000039501	Znfx1	ENSSSCG00000030108
mouse_ESC	up	ENSMUSG00000020741	Cluh	ENSSSCG00000017835
mouse_ESC	up	ENSMUSG00000021794	Glud1	ENSSSCG00000010368
mouse_ESC	up	ENSMUSG00000025651	Uqcrc1	ENSSSCG00000011356
mouse_ESC	up	ENSMUSG00000030091	Nup210	ENSSSCG00000011610
mouse_ESC	up	ENSMUSG00000039623	Ap5z1	ENSSSCG00000007577
mouse_ESC	up	ENSMUSG00000059323	Tonsl	ENSSSCG00000025116
mouse_ESC	up	ENSMUSG00000038708	Golga4	ENSSSCG00000011243
mouse_ESC	up	ENSMUSG00000021188	Trip11	ENSSSCG00000002445
mouse_ESC	up	ENSMUSG00000059208	Hnrnpm	ENSSSCG00000013602
mouse_ESC	up	ENSMUSG00000061411	Nol4l	ENSSSCG00000007249
mouse_ESC	up	ENSMUSG00000040940	Arhgef1	ENSSSCG00000003040
mouse_ESC	up	ENSMUSG00000029726	Mepce	ENSSSCG00000023680
mouse_ESC	up	ENSMUSG00000031865	Dctn1	ENSSSCG00000008274
mouse_ESC	up	ENSMUSG00000048728	Zfp454	ENSSSCG00000027351
mouse_ESC	up	ENSMUSG00000027641	Rbl1	ENSSSCG00000007331
mouse_ESC	up	ENSMUSG00000038126	Mphosph9	ENSSSCG00000009779
mouse_ESC	up	ENSMUSG00000040687	Madd	ENSSSCG00000013235
mouse_ESC	up	ENSMUSG00000070699	Sars2	ENSSSCG00000002972
mouse_ESC	up	ENSMUSG00000031848	Lsm4	ENSSSCG00000034314
mouse_ESC	up	ENSMUSG00000027546	Atp9a	ENSSSCG00000007478
mouse_ESC	up	ENSMUSG00000035376	Hacd2	ENSSSCG00000034786
mouse_ESC	up	ENSMUSG00000026301	Iqca	ENSSSCG00000016321
mouse_ESC	up	ENSMUSG00000026950	Neb	ENSSSCG00000016397
mouse_ESC	up	ENSMUSG00000025400	Tac2	ENSSSCG00000000418
mouse_ESC	up	ENSMUSG00000036814	Slc6a20a	ENSSSCG00000028643
mouse_ESC	up	ENSMUSG00000034066	Farp2	ENSSSCG00000016368
mouse_ESC	up	ENSMUSG00000030492	Slc7a9	ENSSSCG00000022948
mouse_ESC	up	ENSMUSG00000054901	Arhgef33	ENSSSCG00000040621
mouse_ESC	up	ENSMUSG00000026117	Zap70	ENSSSCG00000008193
mouse_ESC	up	ENSMUSG00000009555	Cdk9	ENSSSCG00000005621
mouse_ESC	up	ENSMUSG00000025425	St8sia5	ENSSSCG00000032053
mouse_ESC	up	ENSMUSG00000054280	Prr14l	ENSSSCG00000010033
mouse_ESC	up	ENSMUSG00000117942	Maskbp3	ENSSSCG00000014364
mouse_ESC	up	ENSMUSG00000002111	Spi1	ENSSSCG00000013237
mouse_ESC	up	ENSMUSG00000061633	1700029P11Rik	ENSSSCG00000034487
mouse_ESC	up	ENSMUSG00000053211	Zfy1	ENSSSCG00000003984
mouse_ESC	up	ENSMUSG00000053211	Zfy1	ENSSSCG00000003986
mouse_ESC	up	ENSMUSG00000053211	Zfy1	ENSSSCG00000039978
mouse_ESC	up	ENSMUSG00000040592	Cd79b	ENSSSCG00000017283
mouse_ESC	up	ENSMUSG00000058216	Gstp3	ENSSSCG00000032003
mouse_ESC	up	ENSMUSG00000039224	D1Pas1	ENSSSCG00000012252
mouse_ESC	up	ENSMUSG00000072662	Mansc4	ENSSSCG00000000546
mouse_ESC	up	ENSMUSG00000094443	Sgo2b	ENSSSCG00000016092
mouse_ESC	up	ENSMUSG00000040855	Reps2	ENSSSCG00000012150
mouse_ESC	up	ENSMUSG00000003420	Fcgrt	ENSSSCG00000003187
mouse_ESC	up	ENSMUSG00000001333	Sync	ENSSSCG00000021232
mouse_ESC	up	ENSMUSG00000074489	Bglap3	ENSSSCG00000006493
mouse_ESC	up	ENSMUSG00000043924	Ncmap	ENSSSCG00000003547
mouse_ESC	up	ENSMUSG00000009596	Taf7l	ENSSSCG00000012493
mouse_ESC	up	ENSMUSG00000030556	Lrrc28	ENSSSCG00000004814
mouse_ESC	up	ENSMUSG00000041697	Cox6a1	ENSSSCG00000039265
mouse_ESC	up	ENSMUSG00000062762	Ei24	ENSSSCG00000015213
mouse_ESC	up	ENSMUSG00000030879	Mrpl17	ENSSSCG00000024693
mouse_ESC	up	ENSMUSG00000030538	Cib1	ENSSSCG00000001858
mouse_ESC	up	ENSMUSG00000055817	Mta3	ENSSSCG00000008464
mouse_ESC	up	ENSMUSG00000036995	Asap3	ENSSSCG00000028108
mouse_ESC	up	ENSMUSG00000029499	Pxmp2	ENSSSCG00000045726
mouse_ESC	up	ENSMUSG00000063245	Zfp993	ENSSSCG00000005893
mouse_ESC	up	ENSMUSG00000053211	Zfy1	ENSSSCG00000032352
mouse_ESC	up	ENSMUSG00000053211	Zfy1	ENSSSCG00000004004
mouse_ESC	up	ENSMUSG00000053211	Zfy1	ENSSSCG00000029696
mouse_ESC	up	ENSMUSG00000032690	Oas2	ENSSSCG00000009881
mouse_ESC	up	ENSMUSG00000070732	Rbm44	ENSSSCG00000016332
mouse_ESC	up	ENSMUSG00000072919	Noxred1	ENSSSCG00000030069
mouse_ESC	up	ENSMUSG00000002190	Clgn	ENSSSCG00000026360
mouse_ESC	up	ENSMUSG00000053211	Zfy1	ENSSSCG00000003989
mouse_ESC	up	ENSMUSG00000053211	Zfy1	ENSSSCG00000038327
mouse_ESC	up	ENSMUSG00000053211	Zfy1	ENSSSCG00000033232
mouse_ESC	up	ENSMUSG00000053211	Zfy1	ENSSSCG00000033611
mouse_ESC	up	ENSMUSG00000053211	Zfy1	ENSSSCG00000034301
mouse_ESC	up	ENSMUSG00000053211	Zfy1	ENSSSCG00000036886
mouse_ESC	up	ENSMUSG00000020623	Map2k6	ENSSSCG00000017254
mouse_ESC	up	ENSMUSG00000039477	Tnrc18	ENSSSCG00000022553
mouse_ESC	up	ENSMUSG00000078429	Ctdsp2	ENSSSCG00000031707
mouse_FSC	up	ENSMUSG00000018570	2810408A11Rik	ENSSSCG00000017942
mouse_FSC	up	ENSMUSG00000117406	Ntn3	ENSSSCG00000008054
mouse_FSC	up	ENSMUSG00000071369	Map3k5	ENSSSCG00000026041
mouse_FSC	up	ENSMUSG00000037492	Zmat4	ENSSSCG00000007010
mouse_FSC	up	ENSMUSG00000030525	Chrna7	ENSSSCG00000004839
mouse_FSC	up	ENSMUSG00000004562	Arhgef40	ENSSSCG00000023857
mouse_FSC	up	ENSMUSG00000074766	Ism1	ENSSSCG00000007073
mouse_FSC	up	ENSMUSG00000063681	Crb1	ENSSSCG00000021897
mouse_FSC	up	ENSMUSG00000067377	Tspan6	ENSSSCG00000011673
mouse_FSC	up	ENSMUSG00000041552	Ptchd1	ENSSSCG00000032433
mouse_FSC	up	ENSMUSG00000046731	Kctd11	ENSSSCG00000042089
mouse_FSC	up	ENSMUSG00000030350	Prmt8	ENSSSCG00000000730
mouse_FSC	up	ENSMUSG00000019982	Myb	ENSSSCG00000004167
mouse_FSC	up	ENSMUSG00000021130	Galnt16	ENSSSCG00000002306
mouse_FSC	up	ENSMUSG00000038390	Gpr162	ENSSSCG00000000680
mouse_FSC	up	ENSMUSG00000033768	Nrxn2	ENSSSCG00000033229
mouse_FSC	up	ENSMUSG00000056306	Sertm1	ENSSSCG00000040557
mouse_FSC	up	ENSMUSG00000029660	Tex26	ENSSSCG00000046261
mouse_FSC	up	ENSMUSG00000051359	Ncald	ENSSSCG00000006059
mouse_FSC	up	ENSMUSG00000042078	Svop	ENSSSCG00000009941
mouse_FSC	up	ENSMUSG00000040957	Cables1	ENSSSCG00000003705
mouse_FSC	up	ENSMUSG00000091712	Sec14l5	ENSSSCG00000007926
mouse_FSC	up	ENSMUSG00000036334	Igsf10	ENSSSCG00000011717
mouse_FSC	up	ENSMUSG00000017300	Tnnc2	ENSSSCG00000007424
mouse_FSC	up	ENSMUSG00000063594	Gng8	ENSSSCG00000022068
mouse_FSC	up	ENSMUSG00000041119	Pde9a	ENSSSCG00000030016
mouse_FSC	up	ENSMUSG00000053166	Cdh22	ENSSSCG00000007439
mouse_FSC	up	ENSMUSG00000039059	Hrh3	ENSSSCG00000038578
mouse_FSC	up	ENSMUSG00000040663	Clcf1	ENSSSCG00000012915
mouse_FSC	up	ENSMUSG00000030500	Slc17a6	ENSSSCG00000013343
mouse_FSC	up	ENSMUSG00000039838	Slc45a1	ENSSSCG00000003388
mouse_FSC	up	ENSMUSG00000091002	Tcerg1l	ENSSSCG00000037698
mouse_FSC	up	ENSMUSG00000061911	Myt1l	ENSSSCG00000029334
mouse_FSC	up	ENSMUSG00000020007	Il20ra	ENSSSCG00000004157
mouse_FSC	up	ENSMUSG00000038665	Dgki	ENSSSCG00000016521
mouse_FSC	up	ENSMUSG00000021301	Hecw1	ENSSSCG00000036443
mouse_FSC	up	ENSMUSG00000061524	Zic2	ENSSSCG00000009520
mouse_FSC	up	ENSMUSG00000031134	Rbmx	ENSSSCG00000012703
mouse_FSC	up	ENSMUSG00000050248	Evc2	ENSSSCG00000024399
mouse_FSC	up	ENSMUSG00000024043	Arhgap28	ENSSSCG00000021612
mouse_FSC	up	ENSMUSG00000034573	Ptpn13	ENSSSCG00000026655
mouse_FSC	up	ENSMUSG00000020658	Efr3b	ENSSSCG00000022933
mouse_FSC	up	ENSMUSG00000024530	Prelid3a	ENSSSCG00000036781
mouse_FSC	up	ENSMUSG00000040009	Gnaz	ENSSSCG00000010046
mouse_FSC	up	ENSMUSG00000067629	Syngap1	ENSSSCG00000001513
mouse_FSC	up	ENSMUSG00000078794	Dact3	ENSSSCG00000022280
mouse_FSC	up	ENSMUSG00000027674	Pex5l	ENSSSCG00000011766
mouse_FSC	up	ENSMUSG00000003227	Edar	ENSSSCG00000008134
mouse_FSC	up	ENSMUSG00000001227	Sema6b	ENSSSCG00000035176
mouse_FSC	up	ENSMUSG00000042129	Rassf4	ENSSSCG00000029662
mouse_FSC	up	ENSMUSG00000013367	Iglon5	ENSSSCG00000038043
mouse_FSC	up	ENSMUSG00000020312	Shc2	ENSSSCG00000040083
mouse_FSC	up	ENSMUSG00000020811	Wscd1	ENSSSCG00000017894
mouse_FSC	up	ENSMUSG00000027584	Oprl1	ENSSSCG00000031228
mouse_FSC	up	ENSMUSG00000069227	Gprin1	ENSSSCG00000014054
mouse_FSC	up	ENSMUSG00000028373	Astn2	ENSSSCG00000005502
mouse_FSC	up	ENSMUSG00000021198	Unc79	ENSSSCG00000038851
mouse_FSC	up	ENSMUSG00000011589	Fsd1	ENSSSCG00000013505
mouse_FSC	up	ENSMUSG00000029348	Asphd2	ENSSSCG00000009959
mouse_FSC	up	ENSMUSG00000054409	Tmem74	ENSSSCG00000006031
mouse_FSC	up	ENSMUSG00000017943	Gdap1l1	ENSSSCG00000007373
mouse_FSC	up	ENSMUSG00000034156	Tspoap1	ENSSSCG00000017638
mouse_FSC	up	ENSMUSG00000022208	Jph4	ENSSSCG00000002014
mouse_FSC	up	ENSMUSG00000055567	Unc80	ENSSSCG00000016153
mouse_FSC	up	ENSMUSG00000048899	Rimkla	ENSSSCG00000003968
mouse_FSC	up	ENSMUSG00000032898	Fbxo21	ENSSSCG00000009858
mouse_FSC	up	ENSMUSG00000001435	Col18a1	ENSSSCG00000038089
mouse_FSC	up	ENSMUSG00000029070	Mxra8	ENSSSCG00000021880
mouse_FSC	up	ENSMUSG00000037541	Shank2	ENSSSCG00000033043
mouse_FSC	up	ENSMUSG00000025876	Unc5a	ENSSSCG00000014049
mouse_FSC	up	ENSMUSG00000043531	Sorcs1	ENSSSCG00000030026
mouse_FSC	up	ENSMUSG00000019856	Fam184a	ENSSSCG00000004245
mouse_FSC	up	ENSMUSG00000025092	Hspa12a	ENSSSCG00000036758
mouse_FSC	up	ENSMUSG00000054517	Trim65	ENSSSCG00000017195
mouse_FSC	up	ENSMUSG00000031028	Tub	ENSSSCG00000014581
mouse_FSC	up	ENSMUSG00000003410	Elavl3	ENSSSCG00000013617
mouse_FSC	up	ENSMUSG00000022199	Slc22a17	ENSSSCG00000002025
mouse_FSC	up	ENSMUSG00000053153	Spag16	ENSSSCG00000016166
mouse_FSC	up	ENSMUSG00000037166	Ppp1r14a	ENSSSCG00000038077
mouse_FSC	up	ENSMUSG00000070476	Fam217b	ENSSSCG00000007531
mouse_FSC	up	ENSMUSG00000027199	Gatm	ENSSSCG00000004672
mouse_FSC	up	ENSMUSG00000032011	Thy1	ENSSSCG00000032330
mouse_FSC	up	ENSMUSG00000027525	Phactr3	ENSSSCG00000007528
mouse_FSC	up	ENSMUSG00000007908	Hmgcll1	ENSSSCG00000001479
mouse_FSC	up	ENSMUSG00000046844	Vat1l	ENSSSCG00000002696
mouse_FSC	up	ENSMUSG00000034958	Atcay	ENSSSCG00000026754
mouse_FSC	up	ENSMUSG00000015599	Ttbk1	ENSSSCG00000001664
mouse_FSC	up	ENSMUSG00000022756	Slc7a4	ENSSSCG00000010102
mouse_FSC	up	ENSMUSG00000032860	P2ry2	ENSSSCG00000040207
mouse_FSC	up	ENSMUSG00000010660	Plcd1	ENSSSCG00000027550
mouse_FSC	up	ENSMUSG00000051067	Lingo3	ENSSSCG00000013462
mouse_FSC	up	ENSMUSG00000028661	Epha8	ENSSSCG00000003523
mouse_FSC	up	ENSMUSG00000039313	Minar1	ENSSSCG00000001775
mouse_FSC	up	ENSMUSG00000030707	Coro1a	ENSSSCG00000038055
mouse_FSC	up	ENSMUSG00000020866	Cacna1g	ENSSSCG00000017562
mouse_FSC	up	ENSMUSG00000041708	Mpped1	ENSSSCG00000038685
mouse_FSC	up	ENSMUSG00000043388	Tmem130	ENSSSCG00000007605
mouse_FSC	up	ENSMUSG00000030683	Sez6l2	ENSSSCG00000029186
mouse_FSC	up	ENSMUSG00000053395	Cacng8	ENSSSCG00000003255
mouse_FSC	up	ENSMUSG00000030401	Rtn2	ENSSSCG00000036870
mouse_FSC	up	ENSMUSG00000054196	Cthrc1	ENSSSCG00000006051
mouse_FSC	up	ENSMUSG00000022454	Nell2	ENSSSCG00000000802
mouse_FSC	up	ENSMUSG00000030844	Rgs10	ENSSSCG00000039838
mouse_FSC	up	ENSMUSG00000060988	Galnt13	ENSSSCG00000022671
mouse_FSC	up	ENSMUSG00000052889	Prkcb	ENSSSCG00000033674
mouse_FSC	up	ENSMUSG00000040147	Maob	ENSSSCG00000023215
mouse_FSC	up	ENSMUSG00000090523	Gypc	ENSSSCG00000040701
mouse_FSC	up	ENSMUSG00000008153	Clstn3	ENSSSCG00000000672
mouse_FSC	up	ENSMUSG00000036206	Sh3bp4	ENSSSCG00000034692
mouse_FSC	up	ENSMUSG00000102692	Dchs2	ENSSSCG00000026886
mouse_FSC	up	ENSMUSG00000039934	Gsap	ENSSSCG00000036113
mouse_FSC	up	ENSMUSG00000025701	Alox5	ENSSSCG00000010404
mouse_FSC	up	ENSMUSG00000030554	Synm	ENSSSCG00000035223
mouse_FSC	up	ENSMUSG00000031343	Gabra3	ENSSSCG00000025708
mouse_FSC	up	ENSMUSG00000059493	Nhs	ENSSSCG00000012151
mouse_FSC	up	ENSMUSG00000070044	Fam149a	ENSSSCG00000015802
mouse_FSC	up	ENSMUSG00000002006	Pdzd4	ENSSSCG00000012785
mouse_FSC	up	ENSMUSG00000052512	Nav2	ENSSSCG00000013351
mouse_FSC	up	ENSMUSG00000009248	Ascl2	ENSSSCG00000033507
mouse_FSC	up	ENSMUSG00000005553	Atp4a	ENSSSCG00000002902
mouse_FSC	up	ENSMUSG00000013367	Iglon5	ENSSSCG00000003227
mouse_FSC	up	ENSMUSG00000009216	Fam163b	ENSSSCG00000026442
mouse_FSC	up	ENSMUSG00000062961	Ccdc177	ENSSSCG00000002310
mouse_FSC	up	ENSMUSG00000033578	Tmem35a	ENSSSCG00000012490
mouse_FSC	up	ENSMUSG00000031374	Zfp92	ENSSSCG00000012768
mouse_FSC	up	ENSMUSG00000040136	Abcc8	ENSSSCG00000013378
mouse_FSC	up	ENSMUSG00000067377	Tspan6	ENSSSCG00000012481
mouse_FSC	up	ENSMUSG00000058975	Kcnc1	ENSSSCG00000013374
mouse_FSC	up	ENSMUSG00000085576	Dpy19l2	ENSSSCG00000016663
mouse_FSC	up	ENSMUSG00000050896	Rtn4rl2	ENSSSCG00000040919
mouse_FSC	up	ENSMUSG00000042604	Kcna4	ENSSSCG00000013330
mouse_FSC	up	ENSMUSG00000018554	Ybx2	ENSSSCG00000017938
mouse_FSC	up	ENSMUSG00000004961	Syt5	ENSSSCG00000021843
mouse_FSC	up	ENSMUSG00000033063	Cntnap3	ENSSSCG00000033204
mouse_FSC	up	ENSMUSG00000029223	Uchl1	ENSSSCG00000022945
mouse_FSC	up	ENSMUSG00000041696	Rasl12	ENSSSCG00000038071
mouse_FSC	up	ENSMUSG00000026587	Astn1	ENSSSCG00000015513
mouse_FSC	up	ENSMUSG00000022408	Fam83f	ENSSSCG00000000079
mouse_FSC	up	ENSMUSG00000041515	Irf8	ENSSSCG00000034980
mouse_FSC	up	ENSMUSG00000042662	Dusp15	ENSSSCG00000007232
mouse_FSC	up	ENSMUSG00000025013	Tll2	ENSSSCG00000010507
mouse_FSC	up	ENSMUSG00000070283	Ndufaf3	ENSSSCG00000011371
mouse_FSC	up	ENSMUSG00000030905	Crym	ENSSSCG00000007849
mouse_FSC	up	ENSMUSG00000027356	Fermt1	ENSSSCG00000007052
mouse_FSC	up	ENSMUSG00000047669	Msl3l2	ENSSSCG00000012114
mouse_FSC	up	ENSMUSG00000003545	Fosb	ENSSSCG00000031616
mouse_EpiSC	up	ENSMUSG00000034566	Atp5h	ENSSSCG00000016881
mouse_EpiSC	up	ENSMUSG00000034566	Atp5h	ENSSSCG00000023757
mouse_EpiSC	up	ENSMUSG00000008333	Snrpb2	ENSSSCG00000020888
mouse_EpiSC	up	ENSMUSG00000042460	C1galt1	ENSSSCG00000040699
mouse_EpiSC	up	ENSMUSG00000019923	Zwint	ENSSSCG00000027984
mouse_EpiSC	up	ENSMUSG00000056598	Drc3	ENSSSCG00000037557
mouse_EpiSC	up	ENSMUSG00000021363	Mak	ENSSSCG00000001042
mouse_EpiSC	up	ENSMUSG00000051355	Commd1	ENSSSCG00000008376
mouse_EpiSC	up	ENSMUSG00000047281	Sfn	ENSSSCG00000036416
mouse_EpiSC	up	ENSMUSG00000049090	Zadh2	ENSSSCG00000032488
mouse_EpiSC	up	ENSMUSG00000034706	Dnaic2	ENSSSCG00000024357
mouse_EpiSC	up	ENSMUSG00000005078	Jkamp	ENSSSCG00000034798
mouse_EpiSC	up	ENSMUSG00000018809	Smyd4	ENSSSCG00000017819
mouse_EpiSC	up	ENSMUSG00000020610	Amz2	ENSSSCG00000017264
mouse_EpiSC	up	ENSMUSG00000001211	Agpat3	ENSSSCG00000038081
mouse_EpiSC	up	ENSMUSG00000020537	Drg2	ENSSSCG00000036328
mouse_EpiSC	up	ENSMUSG00000019373	Cops3	ENSSSCG00000018051
mouse_EpiSC	up	ENSMUSG00000016918	Sulf1	ENSSSCG00000006197
mouse_EpiSC	up	ENSMUSG00000049755	Zfp672	ENSSSCG00000013978
mouse_EpiSC	up	ENSMUSG00000037685	Atp8a1	ENSSSCG00000008803
mouse_EpiSC	up	ENSMUSG00000021583	Erap1	ENSSSCG00000014171
mouse_EpiSC	up	ENSMUSG00000022216	Psme1	ENSSSCG00000002006
mouse_EpiSC	up	ENSMUSG00000027562	Car2	ENSSSCG00000006140
mouse_EpiSC	up	ENSMUSG00000049904	Tmem17	ENSSSCG00000026713
mouse_EpiSC	up	ENSMUSG00000021319	Sfrp4	ENSSSCG00000035299
mouse_EpiSC	up	ENSMUSG00000050029	Rap2c	ENSSSCG00000026301
mouse_EpiSC	up	ENSMUSG00000017747	Ghdc	ENSSSCG00000017407
mouse_EpiSC	up	ENSMUSG00000053012	Krcc1	ENSSSCG00000023294
mouse_EpiSC	up	ENSMUSG00000027500	Stmn2	ENSSSCG00000006160
mouse_EpiSC	up	ENSMUSG00000044847	Lsm11	ENSSSCG00000038248
mouse_EpiSC	up	ENSMUSG00000032615	Nt5m	ENSSSCG00000018052
mouse_EpiSC	up	ENSMUSG00000020333	Acsl6	ENSSSCG00000014272
mouse_EpiSC	up	ENSMUSG00000037260	Hgsnat	ENSSSCG00000007003
mouse_EpiSC	up	ENSMUSG00000021218	Gdi2	ENSSSCG00000011137
mouse_EpiSC	up	ENSMUSG00000023186	Vwa5a	ENSSSCG00000015175
mouse_EpiSC	up	ENSMUSG00000078970	Wdr92	ENSSSCG00000008353
mouse_EpiSC	up	ENSMUSG00000028223	Decr1	ENSSSCG00000006126
mouse_EpiSC	up	ENSMUSG00000036819	Jmjd4	ENSSSCG00000013983
mouse_EpiSC	up	ENSMUSG00000029634	Rnf6	ENSSSCG00000024064
mouse_EpiSC	up	ENSMUSG00000033352	Map2k4	ENSSSCG00000018016
mouse_EpiSC	up	ENSMUSG00000020745	Pafah1b1	ENSSSCG00000017836
mouse_EpiSC	up	ENSMUSG00000020522	Mfap3	ENSSSCG00000034706
mouse_EpiSC	up	ENSMUSG00000020105	Lrig3	ENSSSCG00000000455
mouse_EpiSC	up	ENSMUSG00000068798	Rap1a	ENSSSCG00000006785
mouse_EpiSC	up	ENSMUSG00000073599	Ecscr	ENSSSCG00000014351
mouse_EpiSC	up	ENSMUSG00000039316	Rftn1	ENSSSCG00000011198
mouse_EpiSC	up	ENSMUSG00000042506	Usp22	ENSSSCG00000035671
mouse_EpiSC	up	ENSMUSG00000004798	Ulk2	ENSSSCG00000018045
mouse_EpiSC	up	ENSMUSG00000057522	Spop	ENSSSCG00000020796
mouse_EpiSC	up	ENSMUSG00000037062	Sh3glb1	ENSSSCG00000006930
mouse_EpiSC	up	ENSMUSG00000017376	Nlk	ENSSSCG00000017756
mouse_EpiSC	up	ENSMUSG00000033453	Adamts15	ENSSSCG00000015250
mouse_EpiSC	up	ENSMUSG00000020472	Zkscan17	ENSSSCG00000036756
mouse_EpiSC	up	ENSMUSG00000061650	Med9	ENSSSCG00000018053
mouse_EpiSC	up	ENSMUSG00000001507	Itga3	ENSSSCG00000017578
mouse_EpiSC	up	ENSMUSG00000047714	Ppp1r2	ENSSSCG00000039249
mouse_EpiSC	up	ENSMUSG00000039904	Gpr37	ENSSSCG00000016599
mouse_EpiSC	up	ENSMUSG00000015501	Hivep2	ENSSSCG00000004138
mouse_EpiSC	up	ENSMUSG00000020846	Rflnb	ENSSSCG00000038618
mouse_EpiSC	up	ENSMUSG00000024592	C330018D20Rik	ENSSSCG00000014250
mouse_EpiSC	up	ENSMUSG00000022887	Masp1	ENSSSCG00000011806
mouse_EpiSC	up	ENSMUSG00000022952	Runx1	ENSSSCG00000035537
mouse_EpiSC	up	ENSMUSG00000002059	Rab34	ENSSSCG00000017769
mouse_EpiSC	up	ENSMUSG00000025938	Slco5a1	ENSSSCG00000006196
mouse_EpiSC	up	ENSMUSG00000024665	Fads2	ENSSSCG00000013072
mouse_EpiSC	up	ENSMUSG00000034037	Fgd5	ENSSSCG00000011598
mouse_EpiSC	up	ENSMUSG00000020841	Cpd	ENSSSCG00000017799
mouse_EpiSC	up	ENSMUSG00000024664	Fads3	ENSSSCG00000013073
mouse_EpiSC	up	ENSMUSG00000020520	Galnt10	ENSSSCG00000017072
mouse_EpiSC	up	ENSMUSG00000020840	Blmh	ENSSSCG00000017796
mouse_EpiSC	up	ENSMUSG00000037935	Smarce1	ENSSSCG00000039137
mouse_EpiSC	up	ENSMUSG00000033906	Zdhhc15	ENSSSCG00000012426
mouse_EpiSC	up	ENSMUSG00000020389	Cdkl3	ENSSSCG00000014302
mouse_EpiSC	up	ENSMUSG00000050010	Shisa3	ENSSSCG00000040147
mouse_EpiSC	up	ENSMUSG00000038775	Vill	ENSSSCG00000011246
mouse_EpiSC	up	ENSMUSG00000019977	Hbs1l	ENSSSCG00000004169
mouse_EpiSC	up	ENSMUSG00000051147	Nat2	ENSSSCG00000026893
mouse_EpiSC	up	ENSMUSG00000096687	Mfsd4b4	ENSSSCG00000041409
mouse_EpiSC	up	ENSMUSG00000051379	Flrt3	ENSSSCG00000007079
mouse_EpiSC	up	ENSMUSG00000024738	Pga5	ENSSSCG00000013091
mouse_EpiSC	up	ENSMUSG00000062327	T	ENSSSCG00000036609
mouse_EpiSC	up	ENSMUSG00000032667	Pon2	ENSSSCG00000015331
mouse_EpiSC	up	ENSMUSG00000020904	Cfap52	ENSSSCG00000017994
mouse_EpiSC	up	ENSMUSG00000079197	Psme2	ENSSSCG00000002004
mouse_EpiSC	up	ENSMUSG00000046223	Plaur	ENSSSCG00000032434
mouse_EpiSC	up	ENSMUSG00000018442	Derl2	ENSSSCG00000031530
mouse_EpiSC	up	ENSMUSG00000038009	Dnajc22	ENSSSCG00000000198
mouse_EpiSC	up	ENSMUSG00000003585	Sec14l2	ENSSSCG00000010006
mouse_EpiSC	up	ENSMUSG00000001039	B9d1	ENSSSCG00000039681
mouse_EpiSC	up	ENSMUSG00000042709	Atpaf2	ENSSSCG00000028712
mouse_EpiSC	up	ENSMUSG00000020349	Ppp2ca	ENSSSCG00000014298
mouse_EpiSC	up	ENSMUSG00000020930	Ccdc103	ENSSSCG00000017345
mouse_EpiSC	up	ENSMUSG00000046768	Rhoj	ENSSSCG00000022804
mouse_EpiSC	up	ENSMUSG00000034159	Mab21l4	ENSSSCG00000016400
mouse_EpiSC	up	ENSMUSG00000053783	1700016K19Rik	ENSSSCG00000017814
mouse_EpiSC	up	ENSMUSG00000004872	Pax3	ENSSSCG00000028418
mouse_EpiSC	up	ENSMUSG00000022123	Scel	ENSSSCG00000009474
mouse_EpiSC	up	ENSMUSG00000038415	Foxq1	ENSSSCG00000000991
mouse_EpiSC	up	ENSMUSG00000026124	Cfc1	ENSSSCG00000016393
mouse_EpiSC	up	ENSMUSG00000070985	Acnat1	ENSSSCG00000038171
mouse_EpiSC	up	ENSMUSG00000034227	Foxj1	ENSSSCG00000017187
mouse_EpiSC	up	ENSMUSG00000042607	Asb4	ENSSSCG00000015333
mouse_EpiSC	up	ENSMUSG00000032179	Bmp5	ENSSSCG00000001478
mouse_EpiSC	up	ENSMUSG00000025902	Sox17	ENSSSCG00000006256
mouse_EpiSC	up	ENSMUSG00000018698	Lhx1	ENSSSCG00000017692
mouse_EpiSC	up	ENSMUSG00000005836	Gata6	ENSSSCG00000003702
mouse_EpiSC	up	ENSMUSG00000032033	Barx2	ENSSSCG00000036157
mouse_EpiSC	up	ENSMUSG00000051279	Gdf6	ENSSSCG00000034943
mouse_EpiSC	up	ENSMUSG00000041797	Abca9	ENSSSCG00000017257
mouse_EpiSC	up	ENSMUSG00000024338	Psmb8	ENSSSCG00000026951
mouse_EpiSC	up	ENSMUSG00000020140	Lgr5	ENSSSCG00000030511
mouse_EpiSC	up	ENSMUSG00000062393	Dgkk	ENSSSCG00000012308
mouse_EpiSC	up	ENSMUSG00000048616	Nog	ENSSSCG00000036437
mouse_EpiSC	up	ENSMUSG00000034855	Cxcl10	ENSSSCG00000032474
mouse_EpiSC	up	ENSMUSG00000060183	Cxcl11	ENSSSCG00000008978
mouse_EpiSC	up	ENSMUSG00000018654	Ikzf1	ENSSSCG00000038345
mouse_EpiSC	up	ENSMUSG00000026579	F5	ENSSSCG00000006289
mouse_EpiSC	up	ENSMUSG00000050912	Tmem123	ENSSSCG00000031170
mouse_EpiSC	up	ENSMUSG00000026768	Itga8	ENSSSCG00000011046
mouse_EpiSC	up	ENSMUSG00000005583	Mef2c	ENSSSCG00000014149
mouse_EpiSC	up	ENSMUSG00000070867	Trabd2b	ENSSSCG00000037318
mouse_EpiSC	up	ENSMUSG00000000958	Slc7a7	ENSSSCG00000002041
mouse_EpiSC	up	ENSMUSG00000039253	Fn3krp	ENSSSCG00000017134
mouse_EpiSC	up	ENSMUSG00000020289	Nprl3	ENSSSCG00000007981
mouse_EpiSC	up	ENSMUSG00000034793	G6pc3	ENSSSCG00000017365
mouse_EpiSC	up	ENSMUSG00000037260	Hgsnat	ENSSSCG00000038960
mouse_EpiSC	up	ENSMUSG00000057778	Cyb5d2	ENSSSCG00000017876
mouse_EpiSC	up	ENSMUSG00000029843	Slc13a4	ENSSSCG00000016527
mouse_EpiSC	up	ENSMUSG00000047205	Dusp18	ENSSSCG00000033833
mouse_EpiSC	up	ENSMUSG00000019303	Psmc3ip	ENSSSCG00000017396
mouse_EpiSC	up	ENSMUSG00000025016	Tm9sf3	ENSSSCG00000010508
mouse_EpiSC	up	ENSMUSG00000085795	Zfp703	ENSSSCG00000015828
mouse_EpiSC	up	ENSMUSG00000027358	Bmp2	ENSSSCG00000039442
mouse_EpiSC	up	ENSMUSG00000042961	Egflam	ENSSSCG00000016848
mouse_EpiSC	up	ENSMUSG00000027004	Frzb	ENSSSCG00000016018
mouse_EpiSC	up	ENSMUSG00000031189	Aff2	ENSSSCG00000012730
mouse_EpiSC	up	ENSMUSG00000027200	Sema6d	ENSSSCG00000004663
mouse_EpiSC	up	ENSMUSG00000025219	Fgf8	ENSSSCG00000036146
mouse_EpiSC	up	ENSMUSG00000031012	Cask	ENSSSCG00000012253
mouse_EpiSC	up	ENSMUSG00000026649	Cfap126	ENSSSCG00000023957
mouse_EpiSC	up	ENSMUSG00000048562	Sp8	ENSSSCG00000031078
mouse_EpiSC	up	ENSMUSG00000017978	Cadps2	ENSSSCG00000016611
mouse_EpiSC	up	ENSMUSG00000024803	Ankrd1	ENSSSCG00000010461
mouse_EpiSC	up	ENSMUSG00000051435	Fhad1	ENSSSCG00000003455
mouse_EpiSC	up	ENSMUSG00000078622	Ccdc47	ENSSSCG00000028698
mouse_EpiSC	up	ENSMUSG00000041673	Lrrc18	ENSSSCG00000010384
mouse_EpiSC	up	ENSMUSG00000020380	Rad50	ENSSSCG00000014280
mouse_EpiSC	up	ENSMUSG00000020859	Spag9	ENSSSCG00000033228
mouse_EpiSC	up	ENSMUSG00000026668	Ucma	ENSSSCG00000038864
mouse_EpiSC	up	ENSMUSG00000029298	Gbp9	ENSSSCG00000030801
mouse_EpiSC	up	ENSMUSG00000026090	2010300C02Rik	ENSSSCG00000008187
mouse_EpiSC	up	ENSMUSG00000028370	Pappa	ENSSSCG00000005498
mouse_EpiSC	up	ENSMUSG00000037001	Zfp39	ENSSSCG00000031612
mouse_EpiSC	up	ENSMUSG00000013646	Sh3bp5l	ENSSSCG00000025900
mouse_EpiSC	up	ENSMUSG00000030703	Gdpd3	ENSSSCG00000021811
mouse_EpiSC	up	ENSMUSG00000052712	BC004004	ENSSSCG00000035341
mouse_EpiSC	up	ENSMUSG00000034903	Cobll1	ENSSSCG00000025598
mouse_EpiSC	up	ENSMUSG00000049382	Krt8	ENSSSCG00000000252
mouse_EpiSC	up	ENSMUSG00000020467	Efemp1	ENSSSCG00000008397
mouse_EpiSC	up	ENSMUSG00000000957	Mmp14	ENSSSCG00000002039
mouse_EpiSC	up	ENSMUSG00000050530	Fam171a1	ENSSSCG00000011047
mouse_EpiSC	up	ENSMUSG00000045973	Slc25a51	ENSSSCG00000032554
mouse_EpiSC	up	ENSMUSG00000002881	Nab1	ENSSSCG00000029547
mouse_EpiSC	up	ENSMUSG00000025555	Farp1	ENSSSCG00000026863
mouse_EpiSC	up	ENSMUSG00000018395	Kif3a	ENSSSCG00000014283
mouse_EpiSC	up	ENSMUSG00000020523	Fam114a2	ENSSSCG00000017073
mouse_EpiSC	up	ENSMUSG00000040212	Emp3	ENSSSCG00000023377
mouse_EpiSC	up	ENSMUSG00000042460	C1galt1	ENSSSCG00000038187
mouse_EpiSC	up	ENSMUSG00000026335	Pam	ENSSSCG00000014184
mouse_EpiSC	up	ENSMUSG00000020311	Erlec1	ENSSSCG00000008414
mouse_EpiSC	up	ENSMUSG00000019998	Stx7	ENSSSCG00000004190
mouse_EpiSC	up	ENSMUSG00000070287	Slc35g2	ENSSSCG00000021508
mouse_EpiSC	up	ENSMUSG00000000753	Serpinf1	ENSSSCG00000017818
mouse_EpiSC	up	ENSMUSG00000002797	Ggct	ENSSSCG00000016679
mouse_EpiSC	up	ENSMUSG00000042616	Oscp1	ENSSSCG00000036709
mouse_EpiSC	up	ENSMUSG00000044548	Dact1	ENSSSCG00000031856
mouse_EpiSC	up	ENSMUSG00000026888	Grb14	ENSSSCG00000015901
mouse_EpiSC	up	ENSMUSG00000024339	Tap2	ENSSSCG00000025593
mouse_EpiSC	up	ENSMUSG00000033721	Vav3	ENSSSCG00000023187
mouse_EpiSC	up	ENSMUSG00000055943	Emc7	ENSSSCG00000027051
mouse_EpiSC	up	ENSMUSG00000046402	Rbp1	ENSSSCG00000011664
mouse_EpiSC	up	ENSMUSG00000045140	Pigw	ENSSSCG00000035006
mouse_EpiSC	up	ENSMUSG00000018171	Vmp1	ENSSSCG00000017668
mouse_EpiSC	up	ENSMUSG00000019795	Pcmt1	ENSSSCG00000004103
mouse_EpiSC	up	ENSMUSG00000001025	S100a6	ENSSSCG00000021084
mouse_EpiSC	up	ENSMUSG00000032332	Col12a1	ENSSSCG00000004484
mouse_EpiSC	up	ENSMUSG00000052681	Rap1b	ENSSSCG00000032595
mouse_EpiSC	up	ENSMUSG00000073725	Lmbrd1	ENSSSCG00000004272
mouse_EpiSC	up	ENSMUSG00000000295	Hddc2	ENSSSCG00000004224
mouse_EpiSC	up	ENSMUSG00000026385	Dbi	ENSSSCG00000032213
mouse_EpiSC	up	ENSMUSG00000020392	Cdkn2aipnl	ENSSSCG00000037127
mouse_EpiSC	up	ENSMUSG00000031897	Psmb10	ENSSSCG00000031781
mouse_EpiSC	up	ENSMUSG00000025381	Cnpy2	ENSSSCG00000000394
mouse_EpiSC	up	ENSMUSG00000020267	Hint1	ENSSSCG00000014264
mouse_EpiSC	up	ENSMUSG00000020514	Mrpl22	ENSSSCG00000017065
mouse_EpiSC	up	ENSMUSG00000020462	Cfap36	ENSSSCG00000008400
mouse_EpiSC	up	ENSMUSG00000040006	Ginm1	ENSSSCG00000030067
mouse_EpiSC	up	ENSMUSG00000021876	Rnase4	ENSSSCG00000031538
mouse_EpiSC	up	ENSMUSG00000024659	Anxa1	ENSSSCG00000005267
mouse_EpiSC	up	ENSMUSG00000020910	Adprm	ENSSSCG00000018009
mouse_EpiSC	up	ENSMUSG00000053626	Tll1	ENSSSCG00000008853
mouse_EpiSC	up	ENSMUSG00000033917	Gde1	ENSSSCG00000029212
mouse_EpiSC	up	ENSMUSG00000014243	Zswim7	ENSSSCG00000036482
mouse_EpiSC	up	ENSMUSG00000042569	Dhrs7b	ENSSSCG00000031802
mouse_EpiSC	up	ENSMUSG00000045382	Cxcr4	ENSSSCG00000039416
mouse_EpiSC	up	ENSMUSG00000036275	9530068E07Rik	ENSSSCG00000032323
mouse_EpiSC	up	ENSMUSG00000020732	Rab37	ENSSSCG00000017233
mouse_EpiSC	up	ENSMUSG00000006958	Chrd	ENSSSCG00000025270
mouse_EpiSC	up	ENSMUSG00000026679	Enkur	ENSSSCG00000032929
mouse_EpiSC	up	ENSMUSG00000038192	Cer1	ENSSSCG00000039169
mouse_EpiSC	up	ENSMUSG00000035984	Nme5	ENSSSCG00000027997
mouse_EpiSC	up	ENSMUSG00000069733	Ube2u	ENSSSCG00000003810
mouse_EpiSC	up	ENSMUSG00000037025	Foxa2	ENSSSCG00000007114
mouse_EpiSC	up	ENSMUSG00000058587	Tmod3	ENSSSCG00000004626
mouse_EpiSC	up	ENSMUSG00000018340	Anxa6	ENSSSCG00000017089
mouse_EpiSC	up	ENSMUSG00000041959	S100a10	ENSSSCG00000006612
mouse_EpiSC	up	ENSMUSG00000027712	Anxa5	ENSSSCG00000009097
mouse_EpiSC	up	ENSMUSG00000020388	Pdlim4	ENSSSCG00000014274
mouse_EpiSC	up	ENSMUSG00000020903	Stx8	ENSSSCG00000034964
mouse_EpiSC	up	ENSMUSG00000003161	Sri	ENSSSCG00000015298
mouse_EpiSC	up	ENSMUSG00000059857	Ntng1	ENSSSCG00000006852
mouse_EpiSC	up	ENSMUSG00000092021	Gbp11	ENSSSCG00000030801
mouse_EpiSC	up	ENSMUSG00000061802	Armc4	ENSSSCG00000011069
mouse_EpiSC	up	ENSMUSG00000043020	Wdr63	ENSSSCG00000006950
mouse_EpiSC	up	ENSMUSG00000028073	Pear1	ENSSSCG00000006463
mouse_EpiSC	up	ENSMUSG00000030107	Usp18	ENSSSCG00000000774
mouse_EpiSC	up	ENSMUSG00000043336	Filip1l	ENSSSCG00000011972
mouse_EpiSC	up	ENSMUSG00000046589	Lrrc8e	ENSSSCG00000013586
mouse_EpiSC	up	ENSMUSG00000036860	Mrpl55	ENSSSCG00000029050
mouse_EpiSC	up	ENSMUSG00000043068	Fam89a	ENSSSCG00000038765
mouse_EpiSC	up	ENSMUSG00000036136	Fam110c	ENSSSCG00000032221
mouse_EpiSC	up	ENSMUSG00000040158	Tax1bp3	ENSSSCG00000017866
mouse_EpiSC	up	ENSMUSG00000028976	Slc2a5	ENSSSCG00000039651
mouse_EpiSC	up	ENSMUSG00000029765	Plxna4	ENSSSCG00000021562
mouse_EpiSC	up	ENSMUSG00000050270	Tmem220	ENSSSCG00000036454
mouse_EpiSC	up	ENSMUSG00000040473	Cfap69	ENSSSCG00000015302
mouse_EpiSC	up	ENSMUSG00000052516	Robo2	ENSSSCG00000012002
mouse_EpiSC	up	ENSMUSG00000042371	Slc5a10	ENSSSCG00000018049
mouse_EpiSC	up	ENSMUSG00000000301	Pemt	ENSSSCG00000018055
mouse_EpiSC	up	ENSMUSG00000028466	Creb3	ENSSSCG00000005318
mouse_EpiSC	up	ENSMUSG00000017776	Crk	ENSSSCG00000038989
mouse_EpiSC	up	ENSMUSG00000078153	Psme2b	ENSSSCG00000002004
mouse_EpiSC	up	ENSMUSG00000018736	Ndel1	ENSSSCG00000017986
mouse_EpiSC	up	ENSMUSG00000028015	Ctso	ENSSSCG00000008867
mouse_EpiSC	up	ENSMUSG00000031375	Bgn	ENSSSCG00000012766
mouse_EpiSC	up	ENSMUSG00000060176	Kif27	ENSSSCG00000021571
mouse_EpiSC	up	ENSMUSG00000007655	Cav1	ENSSSCG00000016634
mouse_EpiSC	up	ENSMUSG00000020801	Med31	ENSSSCG00000027100
mouse_EpiSC	up	ENSMUSG00000041324	Inhba	ENSSSCG00000035077
mouse_EpiSC	up	ENSMUSG00000032487	Ptgs2	ENSSSCG00000015579
mouse_EpiSC	up	ENSMUSG00000056313	Tcim	ENSSSCG00000032320
mouse_EpiSC	up	ENSMUSG00000027750	Postn	ENSSSCG00000009361
mouse_EpiSC	up	ENSMUSG00000079480	Pin4	ENSSSCG00000023312
mouse_EpiSC	up	ENSMUSG00000024414	Mrpl27	ENSSSCG00000023783
mouse_EpiSC	up	ENSMUSG00000034566	Atp5h	ENSSSCG00000032166
mouse_EpiSC	up	ENSMUSG00000027900	Dram2	ENSSSCG00000026922
mouse_EpiSC	up	ENSMUSG00000020460	Rps27a	ENSSSCG00000034617
mouse_EpiSC	up	ENSMUSG00000042842	Serpinb6b	ENSSSCG00000038404
mouse_EpiSC	up	ENSMUSG00000014177	Tvp23b	ENSSSCG00000018027
mouse_EpiSC	up	ENSMUSG00000023039	Krt7	ENSSSCG00000038966
mouse_EpiSC	up	ENSMUSG00000038496	Slc19a3	ENSSSCG00000021968
mouse_EpiSC	up	ENSMUSG00000075706	Gpx4	ENSSSCG00000024052
mouse_EpiSC	up	ENSMUSG00000024248	Cox7a2l	ENSSSCG00000008466
mouse_EpiSC	up	ENSMUSG00000017404	Rpl19	ENSSSCG00000017509
mouse_EpiSC	up	ENSMUSG00000019437	Tlcd1	ENSSSCG00000038650
mouse_EpiSC	up	ENSMUSG00000058546	Rpl23a	ENSSSCG00000035080
mouse_EpiSC	up	ENSMUSG00000020283	Pex13	ENSSSCG00000008387
mouse_EpiSC	up	ENSMUSG00000021917	Spcs1	ENSSSCG00000011447
mouse_EpiSC	up	ENSMUSG00000069910	Spdl1	ENSSSCG00000025965
mouse_EpiSC	up	ENSMUSG00000078974	Sec61g	ENSSSCG00000035434
mouse_EpiSC	up	ENSMUSG00000084744	Gm25291	ENSSSCG00000020152
mouse_ESC	down	ENSMUSG00000043004	Gng2	ENSSSCG00000028092
mouse_ESC	down	ENSMUSG00000020572	Nampt	ENSSSCG00000015435
mouse_ESC	down	ENSMUSG00000033460	Armcx1	ENSSSCG00000038569
mouse_ESC	down	ENSMUSG00000024302	Dtna	ENSSSCG00000028047
mouse_ESC	down	ENSMUSG00000024869	Gm49405	ENSSSCG00000035645
mouse_ESC	down	ENSMUSG00000110949	Nudt8	ENSSSCG00000035645
mouse_ESC	down	ENSMUSG00000027439	Gzf1	ENSSSCG00000007117
mouse_ESC	down	ENSMUSG00000029161	Cgref1	ENSSSCG00000008555
mouse_ESC	down	ENSMUSG00000062995	Ica1	ENSSSCG00000015346
mouse_ESC	down	ENSMUSG00000030161	Gabarapl1	ENSSSCG00000000645
mouse_ESC	down	ENSMUSG00000025525	Apool	ENSSSCG00000012459
mouse_ESC	down	ENSMUSG00000012405	Rpl15	ENSSSCG00000031691
mouse_ESC	down	ENSMUSG00000055723	Rras2	ENSSSCG00000035397
mouse_ESC	down	ENSMUSG00000079357	Gm11100	ENSSSCG00000011490
mouse_ESC	down	ENSMUSG00000051579	Tceal8	ENSSSCG00000024546
mouse_ESC	down	ENSMUSG00000036438	Calm2	ENSSSCG00000009126
mouse_ESC	down	ENSMUSG00000095590	Gm24305	ENSSSCG00000018461
mouse_ESC	down	ENSMUSG00000038252	Ncapd2	ENSSSCG00000000693
mouse_ESC	down	ENSMUSG00000048970	C1galt1c1	ENSSSCG00000028632
mouse_ESC	down	ENSMUSG00000035295	Wdr38	ENSSSCG00000005594
mouse_ESC	down	ENSMUSG00000045237	1110012L19Rik	ENSSSCG00000037995
mouse_ESC	down	ENSMUSG00000045237	1110012L19Rik	ENSSSCG00000040446
mouse_ESC	down	ENSMUSG00000020083	Fam241b	ENSSSCG00000040498
mouse_ESC	down	ENSMUSG00000024232	Bambi	ENSSSCG00000011014
mouse_ESC	down	ENSMUSG00000065145	Vaultrc5	ENSSSCG00000018796
mouse_ESC	down	ENSMUSG00000077714	Snord17	ENSSSCG00000018309
mouse_ESC	down	ENSMUSG00000065870	Rnu3a	ENSSSCG00000035514
mouse_ESC	down	ENSMUSG00000027115	Kif18a	ENSSSCG00000013332
mouse_ESC	down	ENSMUSG00000053870	Fpgt	ENSSSCG00000003783
mouse_ESC	down	ENSMUSG00000064966	Snord15b	ENSSSCG00000025715
mouse_ESC	down	ENSMUSG00000029462	Vps29	ENSSSCG00000009823
mouse_ESC	down	ENSMUSG00000035351	Nup37	ENSSSCG00000000860
mouse_ESC	down	ENSMUSG00000025510	Cd151	ENSSSCG00000012840
mouse_ESC	down	ENSMUSG00000036968	Cnpy4	ENSSSCG00000032054
mouse_ESC	down	ENSMUSG00000009563	Tor2a	ENSSSCG00000005619
mouse_ESC	down	ENSMUSG00000060791	Gmfg	ENSSSCG00000040981
mouse_ESC	down	ENSMUSG00000031200	Mtcp1	ENSSSCG00000012816
mouse_ESC	down	ENSMUSG00000030659	Nucb2	ENSSSCG00000031731
mouse_ESC	down	ENSMUSG00000029463	Fam216a	ENSSSCG00000009822
mouse_ESC	down	ENSMUSG00000048550	Thnsl1	ENSSSCG00000011071
mouse_ESC	down	ENSMUSG00000024691	Fam111a	ENSSSCG00000033703
mouse_ESC	down	ENSMUSG00000025665	Rps6ka6	ENSSSCG00000012456
mouse_ESC	down	ENSMUSG00000049971	Glt1d1	ENSSSCG00000033067
mouse_ESC	down	ENSMUSG00000062761	Zfp512	ENSSSCG00000008545
mouse_ESC	down	ENSMUSG00000032076	Cadm1	ENSSSCG00000031831
mouse_ESC	down	ENSMUSG00000022043	Trim35	ENSSSCG00000033325
mouse_ESC	down	ENSMUSG00000032867	Fbxw8	ENSSSCG00000009860
mouse_ESC	down	ENSMUSG00000030555	Ttc23	ENSSSCG00000004813
mouse_ESC	down	ENSMUSG00000107478	Gm45234	ENSSSCG00000025117
mouse_ESC	down	ENSMUSG00000038085	Cnbd2	ENSSSCG00000007313
mouse_ESC	down	ENSMUSG00000028189	Ctbs	ENSSSCG00000003758
mouse_ESC	down	ENSMUSG00000021774	Ube2e1	ENSSSCG00000030084
mouse_ESC	down	ENSMUSG00000036964	Trim17	ENSSSCG00000014000
mouse_ESC	down	ENSMUSG00000022205	Sub1	ENSSSCG00000040294
mouse_ESC	down	ENSMUSG00000009535	Rnmt	ENSSSCG00000025855
mouse_ESC	down	ENSMUSG00000025240	Sacm1l	ENSSSCG00000027176
mouse_ESC	down	ENSMUSG00000031931	Ankrd49	ENSSSCG00000014956
mouse_ESC	down	ENSMUSG00000024976	Shoc2	ENSSSCG00000010628
mouse_ESC	down	ENSMUSG00000024640	Psat1	ENSSSCG00000005287
mouse_ESC	down	ENSMUSG00000022322	Shcbp1	ENSSSCG00000002849
mouse_ESC	down	ENSMUSG00000026095	Asnsd1	ENSSSCG00000016041
mouse_ESC	down	ENSMUSG00000099913	Gm28551	ENSSSCG00000016041
mouse_ESC	down	ENSMUSG00000004945	Tmem242	ENSSSCG00000004063
mouse_ESC	down	ENSMUSG00000038622	Med30	ENSSSCG00000033577
mouse_ESC	down	ENSMUSG00000035443	Thyn1	ENSSSCG00000028149
mouse_ESC	down	ENSMUSG00000009030	Pdcl	ENSSSCG00000038554
mouse_ESC	down	ENSMUSG00000090935	Synj2bp	ENSSSCG00000026389
mouse_ESC	down	ENSMUSG00000090919	Pabpc4l	ENSSSCG00000009067
mouse_ESC	down	ENSMUSG00000031220	Awat2	ENSSSCG00000012384
mouse_ESC	down	ENSMUSG00000056671	Prelid2	ENSSSCG00000014406
mouse_ESC	down	ENSMUSG00000020571	Pdia6	ENSSSCG00000008633
mouse_ESC	down	ENSMUSG00000075266	Cenpw	ENSSSCG00000045632
mouse_ESC	down	ENSMUSG00000031201	Brcc3	ENSSSCG00000012813
mouse_ESC	down	ENSMUSG00000065362	Gm24411	ENSSSCG00000028689
mouse_ESC	down	ENSMUSG00000065362	Gm24411	ENSSSCG00000037739
mouse_ESC	down	ENSMUSG00000030471	Zdhhc13	ENSSSCG00000021688
mouse_ESC	down	ENSMUSG00000026094	Stk17b	ENSSSCG00000016067
mouse_ESC	down	ENSMUSG00000034473	Sec22a	ENSSSCG00000024904
mouse_ESC	down	ENSMUSG00000084549	DQ267100	ENSSSCG00000019731
mouse_ESC	down	ENSMUSG00000031197	Vbp1	ENSSSCG00000012811
mouse_ESC	down	ENSMUSG00000024145	Pigf	ENSSSCG00000008440
mouse_ESC	down	ENSMUSG00000040883	Tmem205	ENSSSCG00000013622
mouse_ESC	down	ENSMUSG00000022722	Arl6	ENSSSCG00000027278
mouse_ESC	down	ENSMUSG00000037058	Paip2	ENSSSCG00000026606
mouse_ESC	down	ENSMUSG00000060743	H3f3a	ENSSSCG00000023971
mouse_ESC	down	ENSMUSG00000020621	Rdh14	ENSSSCG00000008608
mouse_ESC	down	ENSMUSG00000029208	Guf1	ENSSSCG00000008807
mouse_ESC	down	ENSMUSG00000048720	Tbc1d12	ENSSSCG00000010485
mouse_ESC	down	ENSMUSG00000020766	Galk1	ENSSSCG00000017203
mouse_ESC	down	ENSMUSG00000023806	Rsph3b	ENSSSCG00000004055
mouse_ESC	down	ENSMUSG00000031239	Itm2a	ENSSSCG00000012448
mouse_ESC	down	ENSMUSG00000041124	Msantd4	ENSSSCG00000026833
mouse_ESC	down	ENSMUSG00000052293	Taf9	ENSSSCG00000038615
mouse_ESC	down	ENSMUSG00000078941	Ak6	ENSSSCG00000038615
mouse_ESC	down	ENSMUSG00000091803	Cox16	ENSSSCG00000002316
mouse_ESC	down	ENSMUSG00000034442	Trmt5	ENSSSCG00000024529
mouse_ESC	down	ENSMUSG00000032251	Irak1bp1	ENSSSCG00000004472
mouse_ESC	down	ENSMUSG00000071637	Cebpd	ENSSSCG00000032367
mouse_ESC	down	ENSMUSG00000031604	Msmo1	ENSSSCG00000008857
mouse_ESC	down	ENSMUSG00000040843	Tiprl	ENSSSCG00000006301
mouse_ESC	down	ENSMUSG00000043190	Rfesd	ENSSSCG00000014141
mouse_ESC	down	ENSMUSG00000072772	Grcc10	ENSSSCG00000040186
mouse_ESC	down	ENSMUSG00000046351	Zfp322a	ENSSSCG00000001156
mouse_ESC	down	ENSMUSG00000020248	Nfyb	ENSSSCG00000000844
mouse_ESC	down	ENSMUSG00000039782	Cpeb2	ENSSSCG00000038410
mouse_ESC	down	ENSMUSG00000019883	Echdc1	ENSSSCG00000004216
mouse_ESC	down	ENSMUSG00000047187	Rab2a	ENSSSCG00000006232
mouse_ESC	down	ENSMUSG00000036257	Pnpla8	ENSSSCG00000015446
mouse_ESC	down	ENSMUSG00000022261	Sdc2	ENSSSCG00000006088
mouse_ESC	down	ENSMUSG00000020415	Pttg1	ENSSSCG00000017032
mouse_ESC	down	ENSMUSG00000027602	Map1lc3a	ENSSSCG00000007281
mouse_ESC	down	ENSMUSG00000045410	Akr1e1	ENSSSCG00000036941
mouse_ESC	down	ENSMUSG00000021661	Ankra2	ENSSSCG00000014070
mouse_ESC	down	ENSMUSG00000025103	Btbd1	ENSSSCG00000001801
mouse_ESC	down	ENSMUSG00000047976	Kcna1	ENSSSCG00000000716
mouse_ESC	down	ENSMUSG00000026765	Lypd6b	ENSSSCG00000015677
mouse_ESC	down	ENSMUSG00000048647	Exd1	ENSSSCG00000004752
mouse_ESC	down	ENSMUSG00000042742	Bmt2	ENSSSCG00000021466
mouse_ESC	down	ENSMUSG00000067049	Unc93a	ENSSSCG00000027404
mouse_ESC	down	ENSMUSG00000047759	Hs3st3a1	ENSSSCG00000038622
mouse_ESC	down	ENSMUSG00000042671	Rgs8	ENSSSCG00000039986
mouse_ESC	down	ENSMUSG00000034810	Scn7a	ENSSSCG00000015914
mouse_ESC	down	ENSMUSG00000074771	Ankef1	ENSSSCG00000007063
mouse_ESC	down	ENSMUSG00000022894	Adamts5	ENSSSCG00000012027
mouse_ESC	down	ENSMUSG00000039405	Prss23	ENSSSCG00000014921
mouse_ESC	down	ENSMUSG00000030339	Ltbr	ENSSSCG00000000706
mouse_ESC	down	ENSMUSG00000063275	Hacd1	ENSSSCG00000038007
mouse_ESC	down	ENSMUSG00000022634	Yaf2	ENSSSCG00000031775
mouse_ESC	down	ENSMUSG00000027165	B230118H07Rik	ENSSSCG00000035489
mouse_ESC	down	ENSMUSG00000078851	Hist3h2a	ENSSSCG00000047900
mouse_ESC	down	ENSMUSG00000030301	Ccdc91	ENSSSCG00000024232
mouse_ESC	down	ENSMUSG00000034377	Tulp4	ENSSSCG00000031776
mouse_ESC	down	ENSMUSG00000029086	Prom1	ENSSSCG00000008745
mouse_ESC	down	ENSMUSG00000029376	Mthfd2l	ENSSSCG00000008961
mouse_ESC	down	ENSMUSG00000005802	Slc30a4	ENSSSCG00000004668
mouse_ESC	down	ENSMUSG00000049929	Lpar4	ENSSSCG00000012445
mouse_ESC	down	ENSMUSG00000070923	Klhl9	ENSSSCG00000005150
mouse_ESC	down	ENSMUSG00000000605	Clcn4	ENSSSCG00000024809
mouse_ESC	down	ENSMUSG00000064023	Klk8	ENSSSCG00000034400
mouse_ESC	down	ENSMUSG00000031479	Vps36	ENSSSCG00000035658
mouse_ESC	down	ENSMUSG00000026047	Poglut2	ENSSSCG00000009532
mouse_ESC	down	ENSMUSG00000019843	Fyn	ENSSSCG00000004421
mouse_ESC	down	ENSMUSG00000063524	Eno1	ENSSSCG00000022343
mouse_ESC	down	ENSMUSG00000057406	Nsd2	ENSSSCG00000008682
mouse_ESC	down	ENSMUSG00000026470	Stx6	ENSSSCG00000015539
mouse_ESC	down	ENSMUSG00000078566	Bnip3	ENSSSCG00000024388
mouse_ESC	down	ENSMUSG00000029635	Cdk8	ENSSSCG00000009298
mouse_ESC	down	ENSMUSG00000000056	Narf	ENSSSCG00000017126
mouse_ESC	down	ENSMUSG00000022723	Crybg3	ENSSSCG00000022895
mouse_ESC	down	ENSMUSG00000073295	Nudt11	ENSSSCG00000026271
mouse_ESC	down	ENSMUSG00000026748	Plxdc2	ENSSSCG00000032444
mouse_ESC	down	ENSMUSG00000066441	Rdh11	ENSSSCG00000002296
mouse_ESC	down	ENSMUSG00000031636	Pdlim3	ENSSSCG00000015796
mouse_ESC	down	ENSMUSG00000068270	Shroom4	ENSSSCG00000012309
mouse_ESC	down	ENSMUSG00000038127	Ccdc50	ENSSSCG00000036423
mouse_ESC	down	ENSMUSG00000028519	Dab1	ENSSSCG00000003833
mouse_ESC	down	ENSMUSG00000020044	Timp3	ENSSSCG00000031866
mouse_ESC	down	ENSMUSG00000031626	Sorbs2	ENSSSCG00000036679
mouse_ESC	down	ENSMUSG00000038552	Fndc4	ENSSSCG00000029305
mouse_ESC	down	ENSMUSG00000023945	Slc5a7	ENSSSCG00000008140
mouse_ESC	down	ENSMUSG00000043003	Rasef	ENSSSCG00000040707
mouse_ESC	down	ENSMUSG00000079508	Apoo	ENSSSCG00000012174
mouse_ESC	down	ENSMUSG00000003452	Bicd1	ENSSSCG00000000531
mouse_ESC	down	ENSMUSG00000032501	Trib1	ENSSSCG00000038500
mouse_ESC	down	ENSMUSG00000052373	Mpp3	ENSSSCG00000017372
mouse_ESC	down	ENSMUSG00000030616	Sytl2	ENSSSCG00000014909
mouse_ESC	down	ENSMUSG00000024737	Slc15a3	ENSSSCG00000013114
mouse_ESC	down	ENSMUSG00000037172	E330009J07Rik	ENSSSCG00000016491
mouse_ESC	down	ENSMUSG00000032232	Cgnl1	ENSSSCG00000035038
mouse_ESC	down	ENSMUSG00000047959	Kcna3	ENSSSCG00000006802
mouse_ESC	down	ENSMUSG00000020000	Moxd1	ENSSSCG00000004191
mouse_ESC	down	ENSMUSG00000048216	Gpr85	ENSSSCG00000016642
mouse_ESC	down	ENSMUSG00000069806	Cacng7	ENSSSCG00000025532
mouse_ESC	down	ENSMUSG00000001349	Cnn1	ENSSSCG00000013614
mouse_ESC	down	ENSMUSG00000031955	Bcar1	ENSSSCG00000028878
mouse_ESC	down	ENSMUSG00000021662	Arhgef28	ENSSSCG00000028317
mouse_ESC	down	ENSMUSG00000022106	Rcbtb2	ENSSSCG00000009400
mouse_ESC	down	ENSMUSG00000053897	Slc39a8	ENSSSCG00000009169
mouse_ESC	down	ENSMUSG00000022885	St6gal1	ENSSSCG00000025770
mouse_ESC	down	ENSMUSG00000046699	Slitrk4	ENSSSCG00000022091
mouse_ESC	down	ENSMUSG00000031111	Igsf1	ENSSSCG00000012667
mouse_ESC	down	ENSMUSG00000022231	Sema5a	ENSSSCG00000017095
mouse_ESC	down	ENSMUSG00000025255	Zfhx4	ENSSSCG00000006169
mouse_ESC	down	ENSMUSG00000030067	Foxp1	ENSSSCG00000027675
mouse_ESC	down	ENSMUSG00000029022	Miip	ENSSSCG00000003435
mouse_ESC	down	ENSMUSG00000036242	Armh4	ENSSSCG00000005071
mouse_ESC	down	ENSMUSG00000031644	Nek1	ENSSSCG00000009714
mouse_ESC	down	ENSMUSG00000026185	Igfbp5	ENSSSCG00000025924
mouse_ESC	down	ENSMUSG00000024921	Smarca2	ENSSSCG00000005232
mouse_ESC	down	ENSMUSG00000026872	Zeb2	ENSSSCG00000021343
mouse_ESC	down	ENSMUSG00000004347	Pde1c	ENSSSCG00000016668
mouse_ESC	down	ENSMUSG00000016179	Camk1g	ENSSSCG00000015619
mouse_ESC	down	ENSMUSG00000061666	Gdpd1	ENSSSCG00000030262
mouse_ESC	down	ENSMUSG00000038122	Tbc1d32	ENSSSCG00000004242
mouse_ESC	down	ENSMUSG00000039375	Wdr17	ENSSSCG00000015766
mouse_ESC	down	ENSMUSG00000073968	Trim68	ENSSSCG00000014768
mouse_ESC	down	ENSMUSG00000019790	Stxbp5	ENSSSCG00000004113
mouse_ESC	down	ENSMUSG00000019699	Akt3	ENSSSCG00000010872
mouse_ESC	down	ENSMUSG00000037386	Rims2	ENSSSCG00000031957
mouse_ESC	down	ENSMUSG00000020701	Tmem132e	ENSSSCG00000022987
mouse_ESC	down	ENSMUSG00000038180	Spag4	ENSSSCG00000007305
mouse_ESC	down	ENSMUSG00000041842	Fhdc1	ENSSSCG00000009011
mouse_ESC	down	ENSMUSG00000061099	Gapdhs	ENSSSCG00000002888
mouse_ESC	down	ENSMUSG00000021676	Iqgap2	ENSSSCG00000014088
mouse_ESC	down	ENSMUSG00000032373	Car12	ENSSSCG00000004565
mouse_ESC	down	ENSMUSG00000028957	Per3	ENSSSCG00000028572
mouse_ESC	down	ENSMUSG00000093930	Hmgcs1	ENSSSCG00000016872
mouse_ESC	down	ENSMUSG00000032035	Ets1	ENSSSCG00000015235
mouse_ESC	down	ENSMUSG00000035783	Acta2	ENSSSCG00000010447
mouse_ESC	down	ENSMUSG00000068614	Actc1	ENSSSCG00000004803
mouse_ESC	down	ENSMUSG00000010461	Eya4	ENSSSCG00000034139
mouse_ESC	down	ENSMUSG00000078815	Cacng6	ENSSSCG00000003257
mouse_ESC	down	ENSMUSG00000031627	Irf2	ENSSSCG00000015782
mouse_ESC	down	ENSMUSG00000021112	Mpp5	ENSSSCG00000002287
mouse_ESC	down	ENSMUSG00000059741	Myl3	ENSSSCG00000011325
mouse_ESC	down	ENSMUSG00000043262	Uevld	ENSSSCG00000013362
mouse_ESC	down	ENSMUSG00000037887	Dusp8	ENSSSCG00000032911
mouse_ESC	down	ENSMUSG00000029851	Tcaf2	ENSSSCG00000032422
mouse_ESC	down	ENSMUSG00000020009	Ifngr1	ENSSSCG00000004156
mouse_ESC	down	ENSMUSG00000040972	Igsf21	ENSSSCG00000020992
mouse_ESC	down	ENSMUSG00000037363	Letm2	ENSSSCG00000015816
mouse_ESC	down	ENSMUSG00000032625	Thsd7a	ENSSSCG00000015350
mouse_ESC	down	ENSMUSG00000056004	9330182L06Rik	ENSSSCG00000015394
mouse_ESC	down	ENSMUSG00000030782	Tgfb1i1	ENSSSCG00000035952
mouse_ESC	down	ENSMUSG00000070639	Lrrc8b	ENSSSCG00000037101
mouse_ESC	down	ENSMUSG00000069255	Dusp22	ENSSSCG00000031489
mouse_ESC	down	ENSMUSG00000047884	Klk9	ENSSSCG00000033192
mouse_ESC	down	ENSMUSG00000038168	P3h2	ENSSSCG00000011813
mouse_ESC	down	ENSMUSG00000028028	Alpk1	ENSSSCG00000031348
mouse_ESC	down	ENSMUSG00000028780	Sema3c	ENSSSCG00000023784
mouse_ESC	down	ENSMUSG00000030770	Parva	ENSSSCG00000028827
mouse_ESC	down	ENSMUSG00000001473	Tubb6	ENSSSCG00000038992
mouse_ESC	down	ENSMUSG00000014813	Stc1	ENSSSCG00000009642
mouse_ESC	down	ENSMUSG00000052331	Ankrd44	ENSSSCG00000016074
mouse_ESC	down	ENSMUSG00000041912	Tdrkh	ENSSSCG00000027770
mouse_ESC	down	ENSMUSG00000043279	Trim56	ENSSSCG00000034347
mouse_ESC	down	ENSMUSG00000024909	Efemp2	ENSSSCG00000012971
mouse_ESC	down	ENSMUSG00000032374	Plod2	ENSSSCG00000011689
mouse_ESC	down	ENSMUSG00000031987	Egln1	ENSSSCG00000010172
mouse_ESC	down	ENSMUSG00000020642	Rnf144a	ENSSSCG00000008646
mouse_ESC	down	ENSMUSG00000037664	Cdkn1c	ENSSSCG00000040461
mouse_ESC	down	ENSMUSG00000041482	Piezo2	ENSSSCG00000034765
mouse_ESC	down	ENSMUSG00000051950	B3glct	ENSSSCG00000009335
mouse_ESC	down	ENSMUSG00000023927	Satb1	ENSSSCG00000011201
mouse_ESC	down	ENSMUSG00000071757	Zhx2	ENSSSCG00000021586
mouse_ESC	down	ENSMUSG00000024924	Vldlr	ENSSSCG00000005229
mouse_ESC	down	ENSMUSG00000019775	Rgs17	ENSSSCG00000004075
mouse_ESC	down	ENSMUSG00000015980	Lrrc27	ENSSSCG00000010764
mouse_ESC	down	ENSMUSG00000025791	Pgm1	ENSSSCG00000003812
mouse_ESC	down	ENSMUSG00000039831	Arhgap29	ENSSSCG00000006889
mouse_ESC	down	ENSMUSG00000025608	Podxl	ENSSSCG00000016548
mouse_ESC	down	ENSMUSG00000039976	Tbc1d16	ENSSSCG00000017159
mouse_ESC	down	ENSMUSG00000028630	Dyrk2	ENSSSCG00000000958
mouse_ESC	down	ENSMUSG00000001467	Cyp51	ENSSSCG00000015311
mouse_ESC	down	ENSMUSG00000032018	Sc5d	ENSSSCG00000028517
mouse_ESC	down	ENSMUSG00000027171	Prrg4	ENSSSCG00000013313
mouse_ESC	down	ENSMUSG00000105204	Gm43738	ENSSSCG00000006511
mouse_ESC	down	ENSMUSG00000059743	Fdps	ENSSSCG00000006512
mouse_ESC	down	ENSMUSG00000039182	AW209491	ENSSSCG00000016760
mouse_ESC	down	ENSMUSG00000031628	Casp3	ENSSSCG00000034012
mouse_ESC	down	ENSMUSG00000024990	Rbp4	ENSSSCG00000010479
mouse_ESC	down	ENSMUSG00000036904	Fzd8	ENSSSCG00000033001
mouse_ESC	down	ENSMUSG00000054640	Slc8a1	ENSSSCG00000036418
mouse_ESC	down	ENSMUSG00000059263	Usp47	ENSSSCG00000013402
mouse_ESC	down	ENSMUSG00000037253	Mex3c	ENSSSCG00000034427
mouse_ESC	down	ENSMUSG00000039246	Lyplal1	ENSSSCG00000010817
mouse_ESC	down	ENSMUSG00000039021	Ttc16	ENSSSCG00000005616
mouse_ESC	down	ENSMUSG00000042626	Shc1	ENSSSCG00000006539
mouse_ESC	down	ENSMUSG00000033960	Jcad	ENSSSCG00000011020
mouse_ESC	down	ENSMUSG00000004319	Clcn3	ENSSSCG00000009713
mouse_ESC	down	ENSMUSG00000074064	Mlycd	ENSSSCG00000031450
mouse_ESC	down	ENSMUSG00000049804	Armcx4	ENSSSCG00000034821
mouse_ESC	down	ENSMUSG00000020808	Pimreg	ENSSSCG00000017893
mouse_ESC	down	ENSMUSG00000020668	Kif3c	ENSSSCG00000008574
mouse_ESC	down	ENSMUSG00000033257	Ttll4	ENSSSCG00000016201
mouse_ESC	down	ENSMUSG00000037773	Pced1a	ENSSSCG00000007168
mouse_ESC	down	ENSMUSG00000025228	Actr1a	ENSSSCG00000010585
mouse_ESC	down	ENSMUSG00000030718	Ppme1	ENSSSCG00000020856
mouse_ESC	down	ENSMUSG00000038991	Txndc5	ENSSSCG00000034131
mouse_ESC	down	ENSMUSG00000027001	Dusp19	ENSSSCG00000016020
mouse_ESC	down	ENSMUSG00000026031	Cflar	ENSSSCG00000016101
mouse_ESC	down	ENSMUSG00000030788	Rnf141	ENSSSCG00000036546
mouse_ESC	down	ENSMUSG00000019989	Enpp3	ENSSSCG00000025992
mouse_ESC	down	ENSMUSG00000045763	Basp1	ENSSSCG00000021623
mouse_ESC	down	ENSMUSG00000045934	Mtmr11	ENSSSCG00000006664
mouse_ESC	down	ENSMUSG00000037997	Parp11	ENSSSCG00000000728
mouse_ESC	down	ENSMUSG00000063229	Ldha	ENSSSCG00000013366
mouse_ESC	down	ENSMUSG00000023456	Tpi1	ENSSSCG00000000685
mouse_ESC	down	ENSMUSG00000021373	Cap2	ENSSSCG00000001068
mouse_ESC	down	ENSMUSG00000023495	Pcbp4	ENSSSCG00000028446
mouse_ESC	down	ENSMUSG00000037784	Dzip1l	ENSSSCG00000027467
mouse_ESC	down	ENSMUSG00000026029	Casp8	ENSSSCG00000028157
mouse_ESC	down	ENSMUSG00000032679	Cd59a	ENSSSCG00000024791
mouse_ESC	down	ENSMUSG00000020620	Abca8b	ENSSSCG00000026473
mouse_ESC	down	ENSMUSG00000028885	Smpdl3b	ENSSSCG00000003582
mouse_ESC	down	ENSMUSG00000027823	Gmps	ENSSSCG00000028855
mouse_ESC	down	ENSMUSG00000031196	F8	ENSSSCG00000012818
mouse_ESC	down	ENSMUSG00000038871	Bpgm	ENSSSCG00000039425
mouse_ESC	down	ENSMUSG00000053398	Phgdh	ENSSSCG00000006717
mouse_ESC	down	ENSMUSG00000028158	Mttp	ENSSSCG00000009179
mouse_ESC	down	ENSMUSG00000038811	Gngt2	ENSSSCG00000040110
mouse_ESC	down	ENSMUSG00000038811	Gngt2	ENSSSCG00000045794
mouse_ESC	down	ENSMUSG00000021772	Nkiras1	ENSSSCG00000024296
mouse_ESC	down	ENSMUSG00000016256	Ctsz	ENSSSCG00000007522
mouse_ESC	down	ENSMUSG00000021981	Cab39l	ENSSSCG00000009397
mouse_ESC	down	ENSMUSG00000002846	Timmdc1	ENSSSCG00000037639
mouse_ESC	down	ENSMUSG00000027952	Pmvk	ENSSSCG00000006535
mouse_ESC	down	ENSMUSG00000028152	Tspan5	ENSSSCG00000029813
mouse_ESC	down	ENSMUSG00000056260	Lrif1	ENSSSCG00000006799
mouse_ESC	down	ENSMUSG00000028955	Vamp3	ENSSSCG00000035376
mouse_ESC	down	ENSMUSG00000074340	Ovgp1	ENSSSCG00000006791
mouse_ESC	down	ENSMUSG00000005533	Igf1r	ENSSSCG00000030560
mouse_ESC	down	ENSMUSG00000014786	Slc9a5	ENSSSCG00000002783
mouse_ESC	down	ENSMUSG00000026247	Ecel1	ENSSSCG00000016285
mouse_ESC	down	ENSMUSG00000004558	Ndrg2	ENSSSCG00000030309
mouse_ESC	down	ENSMUSG00000030376	Slc8a2	ENSSSCG00000029567
mouse_ESC	down	ENSMUSG00000021986	Amer2	ENSSSCG00000022678
mouse_ESC	down	ENSMUSG00000031285	Dcx	ENSSSCG00000012585
mouse_ESC	down	ENSMUSG00000008393	Carhsp1	ENSSSCG00000026710
mouse_ESC	down	ENSMUSG00000070576	Mn1	ENSSSCG00000009966
mouse_ESC	down	ENSMUSG00000035062	Zc4h2	ENSSSCG00000027657
mouse_ESC	down	ENSMUSG00000044365	Cxxc4	ENSSSCG00000025621
mouse_ESC	down	ENSMUSG00000053141	Ptprt	ENSSSCG00000038990
mouse_ESC	down	ENSMUSG00000032101	Ddx25	ENSSSCG00000015223
mouse_ESC	down	ENSMUSG00000028150	Rorc	ENSSSCG00000026427
mouse_ESC	down	ENSMUSG00000003436	Dll3	ENSSSCG00000002987
mouse_ESC	down	ENSMUSG00000051951	Xkr4	ENSSSCG00000031813
mouse_ESC	down	ENSMUSG00000050423	Ppp1r3g	ENSSSCG00000000997
mouse_ESC	down	ENSMUSG00000033214	Slitrk5	ENSSSCG00000009488
mouse_ESC	down	ENSMUSG00000022358	Fbxo32	ENSSSCG00000005981
mouse_ESC	down	ENSMUSG00000020598	Nrcam	ENSSSCG00000015445
mouse_ESC	down	ENSMUSG00000057228	Aadat	ENSSSCG00000009708
mouse_ESC	down	ENSMUSG00000023903	Mmp25	ENSSSCG00000021569
mouse_ESC	down	ENSMUSG00000041046	Ramp3	ENSSSCG00000031144
mouse_ESC	down	ENSMUSG00000055541	Lair1	ENSSSCG00000034284
mouse_ESC	down	ENSMUSG00000055866	Per2	ENSSSCG00000016338
mouse_ESC	down	ENSMUSG00000021203	Otub2	ENSSSCG00000002469
mouse_ESC	down	ENSMUSG00000009108	Gnat2	ENSSSCG00000006823
mouse_ESC	down	ENSMUSG00000038702	Dsel	ENSSSCG00000035941
mouse_ESC	down	ENSMUSG00000003341	Atp8b3	ENSSSCG00000013440
mouse_ESC	down	ENSMUSG00000033799	Tasor2	ENSSSCG00000011136
mouse_ESC	down	ENSMUSG00000033788	Dysf	ENSSSCG00000008312
mouse_ESC	down	ENSMUSG00000028957	Per3	ENSSSCG00000046937
mouse_ESC	down	ENSMUSG00000022594	Lynx1	ENSSSCG00000031724
mouse_ESC	down	ENSMUSG00000018845	Unc45b	ENSSSCG00000017717
mouse_ESC	down	ENSMUSG00000039252	Lgi2	ENSSSCG00000028927
mouse_ESC	down	ENSMUSG00000031861	Lpar2	ENSSSCG00000013932
mouse_ESC	down	ENSMUSG00000055874	Foxi3	ENSSSCG00000036354
mouse_ESC	down	ENSMUSG00000036098	Myrf	ENSSSCG00000013078
mouse_ESC	down	ENSMUSG00000007617	Homer1	ENSSSCG00000014113
mouse_ESC	down	ENSMUSG00000025892	Gria4	ENSSSCG00000030565
mouse_ESC	down	ENSMUSG00000017652	Cd40	ENSSSCG00000035078
mouse_ESC	down	ENSMUSG00000037552	Plekhg2	ENSSSCG00000030048
mouse_ESC	down	ENSMUSG00000026773	Pfkfb3	ENSSSCG00000011133
mouse_ESC	down	ENSMUSG00000021061	Sptb	ENSSSCG00000002277
mouse_ESC	down	ENSMUSG00000040441	Slc26a10	ENSSSCG00000036029
mouse_ESC	down	ENSMUSG00000035172	Plekhh3	ENSSSCG00000017391
mouse_ESC	down	ENSMUSG00000042622	Maff	ENSSSCG00000030165
mouse_ESC	down	ENSMUSG00000043885	Slc36a4	ENSSSCG00000024933
mouse_ESC	down	ENSMUSG00000036879	Phkb	ENSSSCG00000002844
mouse_ESC	down	ENSMUSG00000022051	Bnip3l	ENSSSCG00000009658
mouse_ESC	down	ENSMUSG00000062070	Pgk1	ENSSSCG00000012440
mouse_ESC	down	ENSMUSG00000029370	Rassf6	ENSSSCG00000008952
mouse_ESC	down	ENSMUSG00000056515	Rab31	ENSSSCG00000037264
mouse_ESC	down	ENSMUSG00000071266	Zfp946	ENSSSCG00000005893
mouse_ESC	down	ENSMUSG00000018909	Arrb1	ENSSSCG00000014852
mouse_ESC	down	ENSMUSG00000020646	Mboat2	ENSSSCG00000023539
mouse_ESC	down	ENSMUSG00000043183	Simc1	ENSSSCG00000014062
mouse_ESC	down	ENSMUSG00000031209	Heph	ENSSSCG00000012363
mouse_ESC	down	ENSMUSG00000021902	Phf7	ENSSSCG00000011439
mouse_ESC	down	ENSMUSG00000033676	Gabrb3	ENSSSCG00000038547
mouse_ESC	down	ENSMUSG00000022321	Cdh10	ENSSSCG00000016802
mouse_ESC	down	ENSMUSG00000095115	Itpripl2	ENSSSCG00000039337
mouse_ESC	down	ENSMUSG00000058254	Tspan7	ENSSSCG00000012238
mouse_ESC	down	ENSMUSG00000075334	Rprm	ENSSSCG00000037225
mouse_ESC	down	ENSMUSG00000029337	Fgf5	ENSSSCG00000031272
mouse_ESC	down	ENSMUSG00000042284	Itga1	ENSSSCG00000016885
mouse_ESC	down	ENSMUSG00000031870	Pgr	ENSSSCG00000014977
mouse_ESC	down	ENSMUSG00000034551	Hdx	ENSSSCG00000038744
mouse_ESC	down	ENSMUSG00000025272	Tro	ENSSSCG00000039027
mouse_ESC	down	ENSMUSG00000046826	Fam187b	ENSSSCG00000027989
mouse_ESC	down	ENSMUSG00000025597	Klhl4	ENSSSCG00000012467
mouse_ESC	down	ENSMUSG00000036853	Mcoln3	ENSSSCG00000023745
mouse_ESC	down	ENSMUSG00000023964	Calcr	ENSSSCG00000015320
mouse_ESC	down	ENSMUSG00000050473	Slc35d3	ENSSSCG00000004159
mouse_ESC	down	ENSMUSG00000048022	Tmem229a	ENSSSCG00000016600
mouse_ESC	down	ENSMUSG00000043313	Pcdhb19	ENSSSCG00000027852
mouse_ESC	down	ENSMUSG00000098557	Kctd12	ENSSSCG00000009468
mouse_ESC	down	ENSMUSG00000034212	Ankmy1	ENSSSCG00000016365
mouse_ESC	down	ENSMUSG00000033361	Prrg3	ENSSSCG00000026254
mouse_ESC	down	ENSMUSG00000004328	Hif3a	ENSSSCG00000003101
mouse_ESC	down	ENSMUSG00000026604	Ptpn14	ENSSSCG00000015582
mouse_ESC	down	ENSMUSG00000022136	Dnajc3	ENSSSCG00000026082
mouse_ESC	down	ENSMUSG00000043542	Zc2hc1a	ENSSSCG00000006162
mouse_ESC	down	ENSMUSG00000022280	Rnf19a	ENSSSCG00000006066
mouse_ESC	down	ENSMUSG00000025666	Tmem47	ENSSSCG00000024132
mouse_ESC	down	ENSMUSG00000040268	Plekha1	ENSSSCG00000010702
mouse_ESC	down	ENSMUSG00000027070	Lrp2	ENSSSCG00000040746
mouse_ESC	down	ENSMUSG00000024998	Plce1	ENSSSCG00000010483
mouse_ESC	down	ENSMUSG00000026709	Dars2	ENSSSCG00000015492
mouse_ESC	down	ENSMUSG00000036863	Syde2	ENSSSCG00000006947
mouse_ESC	down	ENSMUSG00000027180	Fbxo3	ENSSSCG00000013308
mouse_ESC	down	ENSMUSG00000028480	Glipr2	ENSSSCG00000031236
mouse_ESC	down	ENSMUSG00000031883	Car7	ENSSSCG00000038785
mouse_ESC	down	ENSMUSG00000036052	Dnajb5	ENSSSCG00000005297
mouse_ESC	down	ENSMUSG00000007946	Phox2a	ENSSSCG00000014813
mouse_ESC	down	ENSMUSG00000030630	Fah	ENSSSCG00000001780
mouse_ESC	down	ENSMUSG00000020431	Adcy1	ENSSSCG00000016726
mouse_ESC	down	ENSMUSG00000062210	Tnfaip8	ENSSSCG00000040617
mouse_ESC	down	ENSMUSG00000031438	Rnf128	ENSSSCG00000012551
mouse_ESC	down	ENSMUSG00000032366	Tpm1	ENSSSCG00000004570
mouse_ESC	down	ENSMUSG00000031434	Morc4	ENSSSCG00000036091
mouse_ESC	down	ENSMUSG00000030790	Adm	ENSSSCG00000013408
mouse_ESC	down	ENSMUSG00000019916	P4ha1	ENSSSCG00000010292
mouse_ESC	down	ENSMUSG00000073421	H2-Ab1	ENSSSCG00000001457
mouse_ESC	down	ENSMUSG00000048583	Igf2	ENSSSCG00000035293
mouse_ESC	down	ENSMUSG00000053007	Creb5	ENSSSCG00000016690
mouse_ESC	down	ENSMUSG00000018819	Lsp1	ENSSSCG00000031487
[truncated: 1,763 more rows]

## Sheet: Table S4d 
Table S4: Transcriptome Features Derived from Bulk RNA-seq of pgEpiSC And Public PSCs
d Functional enrichment of up regulated DEGs for pgEpiSCs, pESCs and pEPSCs. Related to Supplementary information, Fig. S5.
Enrich_Data	ID	Description	GeneRatio	BgRatio	pvalue	p.adjust	qvalue	geneID	Count
EpiSC_vs_EPSC_Up__KEGG	ssc03010	Ribosome	90/1365	151/8806	8.57285e-36	2.71759e-33	2.25601e-33	,ENSSSCG00000004047,ENSSSCG00000004177,ENSSSCG00000004945,ENSSSCG00000004970,ENSSSCG00000005006,ENSSSCG00000005169,ENSSSCG00000011179,ENSSSCG00000011272,ENSSSCG00000011952,ENSSSCG00000023158,ENSSSCG00000024974,ENSSSCG00000024983,ENSSSCG00000026981,ENSSSCG00000034227,ENSSSCG00000035007,ENSSSCG00000035811,ENSSSCG00000035904,ENSSSCG00000035904,ENSSSCG00000036114,ENSSSCG00000037030,ENSSSCG00000037236…	90
EpiSC_vs_EPSC_Up__GO_BP	GO:0006412	translation	130/1376	233/5857	2.07631e-27	6.53416e-24	6.42783e-24	,ENSSSCG00000004047,ENSSSCG00000004177,ENSSSCG00000004374,ENSSSCG00000004446,ENSSSCG00000004542,ENSSSCG00000004691,ENSSSCG00000004970,ENSSSCG00000005006,ENSSSCG00000005011,ENSSSCG00000005169,ENSSSCG00000005227,ENSSSCG00000005466,ENSSSCG00000005532,ENSSSCG00000011179,ENSSSCG00000011272,ENSSSCG00000011750,ENSSSCG00000011763,ENSSSCG00000011769,ENSSSCG00000011803,ENSSSCG00000011956,ENSSSCG00000023158…	130
EpiSC_vs_EPSC_Up__GO_BP	GO:0006518	peptide metabolic process	143/1376	285/5857	7.72221e-24	8.1006e-21	7.96878e-21	,ENSSSCG00000004047,ENSSSCG00000004177,ENSSSCG00000004374,ENSSSCG00000004446,ENSSSCG00000004542,ENSSSCG00000004691,ENSSSCG00000004912,ENSSSCG00000004970,ENSSSCG00000005006,ENSSSCG00000005011,ENSSSCG00000005169,ENSSSCG00000005227,ENSSSCG00000005271,ENSSSCG00000005466,ENSSSCG00000005532,ENSSSCG00000011179,ENSSSCG00000011272,ENSSSCG00000011723,ENSSSCG00000011750,ENSSSCG00000011763,ENSSSCG00000011769…	143
EpiSC_vs_EPSC_Up__GO_BP	GO:0022613	ribonucleoprotein complex biogenesis	81/1376	159/5857	2.3549e-14	1.0587e-11	1.04147e-11	,ENSSSCG00000004691,ENSSSCG00000004985,ENSSSCG00000005169,ENSSSCG00000005217,ENSSSCG00000011272,ENSSSCG00000011518,ENSSSCG00000023158,ENSSSCG00000024983,ENSSSCG00000027432,ENSSSCG00000034227,ENSSSCG00000037236,ENSSSCG00000003645,ENSSSCG00000003701,ENSSSCG00000003930,ENSSSCG00000013315,ENSSSCG00000013597,ENSSSCG00000014068,ENSSSCG00000020817,ENSSSCG00000024260,ENSSSCG00000031442,ENSSSCG00000033374…	81
EpiSC_vs_EPSC_Up__KEGG	ssc00190	Oxidative phosphorylation	54/1365	133/8806	1.89641e-12	1.35426e-10	1.12424e-10	,ENSSSCG00000004499,ENSSSCG00000005528,ENSSSCG00000011356,ENSSSCG00000011764,ENSSSCG00000011893,ENSSSCG00000011916,ENSSSCG00000012042,ENSSSCG00000031913,ENSSSCG00000032835,ENSSSCG00000038399,ENSSSCG00000002907,ENSSSCG00000003653,ENSSSCG00000003903,ENSSSCG00000013436,ENSSSCG00000014289,ENSSSCG00000020926,ENSSSCG00000027085,ENSSSCG00000027307,ENSSSCG00000038826,ENSSSCG00000040325,ENSSSCG00000006166…	54
EpiSC_vs_EPSC_Up__KEGG	ssc03040	Spliceosome	50/1365	126/8806	3.43915e-11	1.55744e-09	1.29291e-09	,ENSSSCG00000004403,ENSSSCG00000004802,ENSSSCG00000005786,ENSSSCG00000011601,ENSSSCG00000011684,ENSSSCG00000027323,ENSSSCG00000030225,ENSSSCG00000038900,ENSSSCG00000003701,ENSSSCG00000003849,ENSSSCG00000005777,ENSSSCG00000025323,ENSSSCG00000025653,ENSSSCG00000036293,ENSSSCG00000037481,ENSSSCG00000010058,ENSSSCG00000014961,ENSSSCG00000015140,ENSSSCG00000015867,ENSSSCG00000023562,ENSSSCG00000030507…	50
EpiSC_vs_EPSC_Up__GO_BP	GO:0006396	RNA processing	128/1376	322/5857	1.62117e-11	5.66868e-09	5.57643e-09	,ENSSSCG00000004403,ENSSSCG00000004543,ENSSSCG00000004625,ENSSSCG00000004985,ENSSSCG00000005169,ENSSSCG00000005217,ENSSSCG00000005399,ENSSSCG00000005441,ENSSSCG00000005466,ENSSSCG00000011394,ENSSSCG00000011491,ENSSSCG00000011518,ENSSSCG00000011601,ENSSSCG00000011684,ENSSSCG00000011912,ENSSSCG00000011956,ENSSSCG00000024479,ENSSSCG00000027323,ENSSSCG00000027432,ENSSSCG00000028677,ENSSSCG00000030225…	128
EpiSC_vs_EPSC_Up__KEGG	ssc03008	Ribosome biogenesis in eukaryotes	32/1365	78/8806	4.69981e-08	1.14603e-06	9.51379e-07	,ENSSSCG00000004847,ENSSSCG00000005217,ENSSSCG00000011449,ENSSSCG00000011678,ENSSSCG00000022952,ENSSSCG00000014068,ENSSSCG00000014199,ENSSSCG00000036529,ENSSSCG00000039635,ENSSSCG00000009746,ENSSSCG00000010145,ENSSSCG00000010198,ENSSSCG00000010460,ENSSSCG00000016036,ENSSSCG00000022225,ENSSSCG00000006727,ENSSSCG00000007732,ENSSSCG00000009084,ENSSSCG00000009137,ENSSSCG00000028228,ENSSSCG00000000058…	32
EpiSC_vs_EPSC_Up__GO_BP	GO:0043933	protein-containing complex subunit organization	168/1376	495/5857	2.27242e-08	5.10807e-06	5.02494e-06	,ENSSSCG00000004032,ENSSSCG00000004120,ENSSSCG00000004247,ENSSSCG00000004342,ENSSSCG00000004505,ENSSSCG00000004524,ENSSSCG00000004583,ENSSSCG00000004626,ENSSSCG00000004636,ENSSSCG00000004691,ENSSSCG00000004728,ENSSSCG00000004766,ENSSSCG00000004893,ENSSSCG00000004976,ENSSSCG00000004985,ENSSSCG00000005020,ENSSSCG00000005058,ENSSSCG00000005386,ENSSSCG00000005440,ENSSSCG00000005596,ENSSSCG00000005656…	168
EpiSC_vs_EPSC_Up__KEGG	ssc03013	RNA transport	50/1365	161/8806	4.42567e-07	9.35291e-06	7.76433e-06	,ENSSSCG00000004105,ENSSSCG00000004489,ENSSSCG00000004691,ENSSSCG00000004985,ENSSSCG00000011491,ENSSSCG00000011529,ENSSSCG00000011572,ENSSSCG00000011769,ENSSSCG00000011794,ENSSSCG00000011803,ENSSSCG00000022952,ENSSSCG00000024479,ENSSSCG00000027323,ENSSSCG00000035452,ENSSSCG00000003849,ENSSSCG00000014244,ENSSSCG00000023126,ENSSSCG00000025653,ENSSSCG00000029808,ENSSSCG00000009746,ENSSSCG00000009770…	50
EpiSC_vs_EPSC_Up__KEGG	ssc03050	Proteasome	21/1365	46/8806	1.18759e-06	2.09148e-05	1.73624e-05	,ENSSSCG00000005038,ENSSSCG00000005072,ENSSSCG00000005590,ENSSSCG00000011494,ENSSSCG00000027257,ENSSSCG00000013239,ENSSSCG00000013391,ENSSSCG00000035914,ENSSSCG00000015424,ENSSSCG00000015892,ENSSSCG00000036483,ENSSSCG00000006830,ENSSSCG00000008412,ENSSSCG00000034984,ENSSSCG00000001950,ENSSSCG00000026951,ENSSSCG00000036924,ENSSSCG00000017273,ENSSSCG00000017913,ENSSSCG00000037606,ENSSSCG00000039582	21
EpiSC_vs_EPSC_Up__KEGG	ssc04110	Cell cycle	40/1365	122/8806	1.3544e-06	2.23402e-05	1.85458e-05	,ENSSSCG00000004306,ENSSSCG00000004432,ENSSSCG00000004466,ENSSSCG00000004505,ENSSSCG00000004524,ENSSSCG00000004782,ENSSSCG00000011652,ENSSSCG00000011679,ENSSSCG00000033057,ENSSSCG00000033177,ENSSSCG00000037647,ENSSSCG00000002855,ENSSSCG00000024443,ENSSSCG00000010214,ENSSSCG00000010625,ENSSSCG00000015427,ENSSSCG00000015455,ENSSSCG00000015668,ENSSSCG00000016098,ENSSSCG00000025606,ENSSSCG00000035564…	40
EpiSC_vs_EPSC_Up__KEGG	ssc04613	Neutrophil extracellular trap formation	52/1365	176/8806	1.44719e-06	2.23402e-05	1.85458e-05	,ENSSSCG00000004334,ENSSSCG00000004432,ENSSSCG00000011575,ENSSSCG00000021203,ENSSSCG00000030413,ENSSSCG00000039526,ENSSSCG00000047900,ENSSSCG00000015368,ENSSSCG00000015952,ENSSSCG00000042208,ENSSSCG00000008997,ENSSSCG00000009178,ENSSSCG00000015559,ENSSSCG00000032769,ENSSSCG00000034598,ENSSSCG00000037533,ENSSSCG00000039615,ENSSSCG00000047083,ENSSSCG00000047083,ENSSSCG00000047083,ENSSSCG00000051323…	52
EpiSC_vs_EPSC_Up__KEGG	ssc03022	Basal transcription factors	20/1365	43/8806	1.47995e-06	2.23402e-05	1.85458e-05	,ENSSSCG00000004583,ENSSSCG00000005090,ENSSSCG00000022387,ENSSSCG00000024019,ENSSSCG00000003718,ENSSSCG00000013367,ENSSSCG00000027530,ENSSSCG00000009769,ENSSSCG00000010597,ENSSSCG00000015845,ENSSSCG00000028168,ENSSSCG00000006926,ENSSSCG00000020842,ENSSSCG00000001533,ENSSSCG00000002411,ENSSSCG00000012493,ENSSSCG00000016961,ENSSSCG00000028786,ENSSSCG00000038615,ENSSSCG00000034156	20
EpiSC_vs_EPSC_Up__GO_BP	GO:0070925	organelle assembly	93/1376	244/5857	1.25242e-07	2.62757e-05	2.58482e-05	,ENSSSCG00000004242,ENSSSCG00000004289,ENSSSCG00000004370,ENSSSCG00000004498,ENSSSCG00000004524,ENSSSCG00000004601,ENSSSCG00000004626,ENSSSCG00000004657,ENSSSCG00000004728,ENSSSCG00000004893,ENSSSCG00000004976,ENSSSCG00000005047,ENSSSCG00000005058,ENSSSCG00000005124,ENSSSCG00000005173,ENSSSCG00000005386,ENSSSCG00000011575,ENSSSCG00000011601,ENSSSCG00000011768,ENSSSCG00000021206,ENSSSCG00000021918…	93
EpiSC_vs_EPSC_Up__KEGG	ssc03460	Fanconi anemia pathway	21/1365	49/8806	4.17711e-06	5.75714e-05	4.7793e-05	,ENSSSCG00000004529,ENSSSCG00000004766,ENSSSCG00000005000,ENSSSCG00000011261,ENSSSCG00000011563,ENSSSCG00000011679,ENSSSCG00000025703,ENSSSCG00000003403,ENSSSCG00000003583,ENSSSCG00000003820,ENSSSCG00000037501,ENSSSCG00000040905,ENSSSCG00000023886,ENSSSCG00000008394,ENSSSCG00000010794,ENSSSCG00000001816,ENSSSCG00000012130,ENSSSCG00000021384,ENSSSCG00000023955,ENSSSCG00000029039,ENSSSCG00000039950	21
EpiSC_vs_EPSC_Up__KEGG	ssc03060	Protein export	12/1365	23/8806	4.67123e-05	0.00052885	0.000439025	,ENSSSCG00000004785,ENSSSCG00000004912,ENSSSCG00000029608,ENSSSCG00000038914,ENSSSCG00000013322,ENSSSCG00000026230,ENSSSCG00000015769,ENSSSCG00000035434,ENSSSCG00000001955,ENSSSCG00000029183,ENSSSCG00000016650,ENSSSCG00000031664	12
EpiSC_vs_EPSC_Up__KEGG	ssc03420	Nucleotide excision repair	17/1365	43/8806	0.000117125	0.0012803	0.00106284	,ENSSSCG00000005090,ENSSSCG00000005368,ENSSSCG00000011804,ENSSSCG00000024019,ENSSSCG00000003583,ENSSSCG00000013367,ENSSSCG00000009769,ENSSSCG00000023886,ENSSSCG00000008788,ENSSSCG00000038307,ENSSSCG00000012757,ENSSSCG00000016934,ENSSSCG00000016961,ENSSSCG00000028786,ENSSSCG00000034230,ENSSSCG00000009349,ENSSSCG00000030642	17
EpiSC_vs_EPSC_Up__KEGG	ssc03030	DNA replication	14/1365	35/8806	0.000403015	0.00387138	0.00321383	,ENSSSCG00000011804,ENSSSCG00000003583,ENSSSCG00000010240,ENSSSCG00000023886,ENSSSCG00000035564,ENSSSCG00000008788,ENSSSCG00000038307,ENSSSCG00000001493,ENSSSCG00000022240,ENSSSCG00000026055,ENSSSCG00000009349,ENSSSCG00000016488,ENSSSCG00000024385,ENSSSCG00000030642	14
EpiSC_vs_EPSC_Up__GO_BP	GO:0007005	mitochondrion organization	52/1376	132/5857	2.75771e-05	0.00394478	0.00388058	,ENSSSCG00000004032,ENSSSCG00000004164,ENSSSCG00000004342,ENSSSCG00000004370,ENSSSCG00000005058,ENSSSCG00000011290,ENSSSCG00000011575,ENSSSCG00000011604,ENSSSCG00000011764,ENSSSCG00000011893,ENSSSCG00000026990,ENSSSCG00000031913,ENSSSCG00000032494,ENSSSCG00000039285,ENSSSCG00000003653,ENSSSCG00000003831,ENSSSCG00000013322,ENSSSCG00000013524,ENSSSCG00000014197,ENSSSCG00000027307,ENSSSCG00000033912…	52
EpiSC_vs_EPSC_Down__KEGG	ssc04360	Axon guidance	77/1484	182/8806	2.59264e-16	8.37424e-14	5.40362e-14	,ENSSSCG00000004663,ENSSSCG00000004781,ENSSSCG00000005706,ENSSSCG00000011346,ENSSSCG00000011398,ENSSSCG00000011399,ENSSSCG00000011400,ENSSSCG00000011440,ENSSSCG00000011872,ENSSSCG00000012001,ENSSSCG00000024001,ENSSSCG00000024492,ENSSSCG00000025826,ENSSSCG00000026516,ENSSSCG00000040836,ENSSSCG00000003183,ENSSSCG00000003395,ENSSSCG00000003471,ENSSSCG00000003523,ENSSSCG00000003527,ENSSSCG00000013900…	77
EpiSC_vs_EPSC_Down__KEGG	ssc04512	ECM-receptor interaction	47/1484	89/8806	7.05185e-15	1.13887e-12	7.34877e-13	,ENSSSCG00000004274,ENSSSCG00000004789,ENSSSCG00000004961,ENSSSCG00000005710,ENSSSCG00000011377,ENSSSCG00000022506,ENSSSCG00000031176,ENSSSCG00000034357,ENSSSCG00000038215,ENSSSCG00000039025,ENSSSCG00000003514,ENSSSCG00000013297,ENSSSCG00000013916,ENSSSCG00000014117,ENSSSCG00000022204,ENSSSCG00000023322,ENSSSCG00000034767,ENSSSCG00000015326,ENSSSCG00000015444,ENSSSCG00000015507,ENSSSCG00000016174…	47
EpiSC_vs_EPSC_Down__KEGG	ssc04510	Focal adhesion	77/1484	200/8806	1.18265e-13	1.27332e-11	8.21632e-12	,ENSSSCG00000004274,ENSSSCG00000004781,ENSSSCG00000004789,ENSSSCG00000004961,ENSSSCG00000005317,ENSSSCG00000005710,ENSSSCG00000005719,ENSSSCG00000005743,ENSSSCG00000011377,ENSSSCG00000011471,ENSSSCG00000011867,ENSSSCG00000022506,ENSSSCG00000030560,ENSSSCG00000038215,ENSSSCG00000002965,ENSSSCG00000003256,ENSSSCG00000003395,ENSSSCG00000013038,ENSSSCG00000013490,ENSSSCG00000013900,ENSSSCG00000013916…	77
EpiSC_vs_EPSC_Down__KEGG	ssc05165	Human papillomavirus infection	99/1484	328/8806	8.2502e-10	6.66204e-08	4.29879e-08	,ENSSSCG00000004274,ENSSSCG00000004789,ENSSSCG00000004961,ENSSSCG00000005710,ENSSSCG00000011377,ENSSSCG00000022506,ENSSSCG00000025374,ENSSSCG00000038215,ENSSSCG00000046003,ENSSSCG00000003342,ENSSSCG00000003395,ENSSSCG00000012890,ENSSSCG00000012910,ENSSSCG00000012981,ENSSSCG00000013016,ENSSSCG00000013263,ENSSSCG00000013648,ENSSSCG00000013771,ENSSSCG00000013900,ENSSSCG00000013916,ENSSSCG00000014117…	99
EpiSC_vs_EPSC_Down__KEGG	ssc04015	Rap1 signaling pathway	71/1484	213/8806	2.24037e-09	1.31313e-07	8.47319e-08	,ENSSSCG00000004018,ENSSSCG00000004789,ENSSSCG00000005317,ENSSSCG00000005719,ENSSSCG00000005738,ENSSSCG00000005743,ENSSSCG00000011399,ENSSSCG00000025133,ENSSSCG00000026517,ENSSSCG00000027952,ENSSSCG00000030560,ENSSSCG00000002950,ENSSSCG00000003140,ENSSSCG00000003183,ENSSSCG00000003256,ENSSSCG00000003395,ENSSSCG00000003471,ENSSSCG00000012871,ENSSSCG00000012982,ENSSSCG00000013038,ENSSSCG00000013900…	71
EpiSC_vs_EPSC_Down__KEGG	ssc04142	Lysosome	49/1484	126/8806	2.43925e-09	1.31313e-07	8.47319e-08	,ENSSSCG00000002645,ENSSSCG00000004044,ENSSSCG00000011404,ENSSSCG00000011405,ENSSSCG00000024119,ENSSSCG00000003707,ENSSSCG00000012890,ENSSSCG00000013242,ENSSSCG00000013570,ENSSSCG00000013720,ENSSSCG00000013856,ENSSSCG00000038535,ENSSSCG00000038918,ENSSSCG00000040793,ENSSSCG00000009784,ENSSSCG00000010281,ENSSSCG00000010450,ENSSSCG00000014627,ENSSSCG00000023080,ENSSSCG00000006522,ENSSSCG00000006648…	49
EpiSC_vs_EPSC_Down__KEGG	ssc04514	Cell adhesion molecules	54/1484	146/8806	3.16835e-09	1.46197e-07	9.43358e-08	,ENSSSCG00000002642,ENSSSCG00000023028,ENSSSCG00000025133,ENSSSCG00000003079,ENSSSCG00000003090,ENSSSCG00000003592,ENSSSCG00000003722,ENSSSCG00000013655,ENSSSCG00000014136,ENSSSCG00000023162,ENSSSCG00000025652,ENSSSCG00000028805,ENSSSCG00000029960,ENSSSCG00000030420,ENSSSCG00000034921,ENSSSCG00000035849,ENSSSCG00000039500,ENSSSCG00000010280,ENSSSCG00000015045,ENSSSCG00000015125,ENSSSCG00000015200…	54
EpiSC_vs_EPSC_Down__KEGG	ssc04151	PI3K-Akt signaling pathway	100/1484	347/8806	1.0336e-08	4.09331e-07	2.64128e-07	,ENSSSCG00000004274,ENSSSCG00000004789,ENSSSCG00000004961,ENSSSCG00000005657,ENSSSCG00000005710,ENSSSCG00000011377,ENSSSCG00000022506,ENSSSCG00000030560,ENSSSCG00000038215,ENSSSCG00000038220,ENSSSCG00000046003,ENSSSCG00000003140,ENSSSCG00000003154,ENSSSCG00000003395,ENSSSCG00000003471,ENSSSCG00000012871,ENSSSCG00000012910,ENSSSCG00000012981,ENSSSCG00000013016,ENSSSCG00000013038,ENSSSCG00000013263…	100
EpiSC_vs_EPSC_Down__KEGG	ssc04340	Hedgehog signaling pathway	27/1484	53/8806	1.14055e-08	4.09331e-07	2.64128e-07	,ENSSSCG00000025826,ENSSSCG00000003021,ENSSSCG00000012918,ENSSSCG00000013445,ENSSSCG00000013771,ENSSSCG00000031977,ENSSSCG00000010586,ENSSSCG00000014575,ENSSSCG00000015733,ENSSSCG00000040746,ENSSSCG00000007568,ENSSSCG00000007930,ENSSSCG00000009045,ENSSSCG00000015607,ENSSSCG00000024399,ENSSSCG00000030153,ENSSSCG00000032637,ENSSSCG00000000107,ENSSSCG00000000443,ENSSSCG00000001840,ENSSSCG00000016416…	27
EpiSC_vs_EPSC_Down__KEGG	ssc05217	Basal cell carcinoma	29/1484	63/8806	6.04434e-08	1.95232e-06	1.25977e-06	,ENSSSCG00000005045,ENSSSCG00000025374,ENSSSCG00000003342,ENSSSCG00000023329,ENSSSCG00000031977,ENSSSCG00000009751,ENSSSCG00000010586,ENSSSCG00000010638,ENSSSCG00000014920,ENSSSCG00000015733,ENSSSCG00000016111,ENSSSCG00000016140,ENSSSCG00000022347,ENSSSCG00000023647,ENSSSCG00000035249,ENSSSCG00000008241,ENSSSCG00000009045,ENSSSCG00000023204,ENSSSCG00000000182,ENSSSCG00000000443,ENSSSCG00000001565…	29
EpiSC_vs_EPSC_Down__KEGG	ssc04974	Protein digestion and absorption	40/1484	104/8806	1.01755e-07	2.9879e-06	1.92799e-06	,ENSSSCG00000004274,ENSSSCG00000005380,ENSSSCG00000005487,ENSSSCG00000005751,ENSSSCG00000011355,ENSSSCG00000011973,ENSSSCG00000022506,ENSSSCG00000038089,ENSSSCG00000038215,ENSSSCG00000003105,ENSSSCG00000003603,ENSSSCG00000014029,ENSSSCG00000022404,ENSSSCG00000023322,ENSSSCG00000029567,ENSSSCG00000033641,ENSSSCG00000039556,ENSSSCG00000014899,ENSSSCG00000015326,ENSSSCG00000016244,ENSSSCG00000016245…	40
EpiSC_vs_EPSC_Down__KEGG	ssc04010	MAPK signaling pathway	82/1484	288/8806	3.96616e-07	1.06756e-05	6.88859e-06	,ENSSSCG00000004022,ENSSSCG00000004037,ENSSSCG00000004737,ENSSSCG00000011251,ENSSSCG00000011412,ENSSSCG00000011471,ENSSSCG00000011743,ENSSSCG00000030560,ENSSSCG00000002960,ENSSSCG00000003140,ENSSSCG00000003183,ENSSSCG00000003256,ENSSSCG00000003471,ENSSSCG00000012871,ENSSSCG00000012981,ENSSSCG00000013020,ENSSSCG00000013038,ENSSSCG00000013358,ENSSSCG00000013588,ENSSSCG00000013771,ENSSSCG00000014007…	82
EpiSC_vs_EPSC_Down__GO_BP	GO:0022610	biological adhesion	108/1116	338/5857	3.62841e-09	1.1756e-05	1.06484e-05	,ENSSSCG00000004744,ENSSSCG00000004789,ENSSSCG00000005045,ENSSSCG00000005584,ENSSSCG00000005625,ENSSSCG00000005706,ENSSSCG00000011404,ENSSSCG00000011404,ENSSSCG00000012022,ENSSSCG00000022828,ENSSSCG00000023894,ENSSSCG00000025133,ENSSSCG00000026516,ENSSSCG00000027726,ENSSSCG00000029879,ENSSSCG00000002755,ENSSSCG00000002795,ENSSSCG00000002917,ENSSSCG00000002965,ENSSSCG00000003062,ENSSSCG00000003090…	108
EpiSC_vs_EPSC_Down__GO_BP	GO:0007155	cell adhesion	106/1116	334/5857	7.78948e-09	1.2619e-05	1.143e-05	,ENSSSCG00000004744,ENSSSCG00000004789,ENSSSCG00000005045,ENSSSCG00000005584,ENSSSCG00000005625,ENSSSCG00000005706,ENSSSCG00000011404,ENSSSCG00000011404,ENSSSCG00000012022,ENSSSCG00000022828,ENSSSCG00000023894,ENSSSCG00000025133,ENSSSCG00000026516,ENSSSCG00000027726,ENSSSCG00000002755,ENSSSCG00000002795,ENSSSCG00000002917,ENSSSCG00000002965,ENSSSCG00000003062,ENSSSCG00000003090,ENSSSCG00000003145…	106
EpiSC_vs_EPSC_Down__KEGG	ssc04925	Aldosterone synthesis and secretion	35/1484	92/8806	8.6089e-07	2.13898e-05	1.38021e-05	,ENSSSCG00000026517,ENSSSCG00000027952,ENSSSCG00000003256,ENSSSCG00000013079,ENSSSCG00000013263,ENSSSCG00000013771,ENSSSCG00000026152,ENSSSCG00000028512,ENSSSCG00000039408,ENSSSCG00000009759,ENSSSCG00000010311,ENSSSCG00000015273,ENSSSCG00000021573,ENSSSCG00000029388,ENSSSCG00000006391,ENSSSCG00000006391,ENSSSCG00000006572,ENSSSCG00000006740,ENSSSCG00000007950,ENSSSCG00000015619,ENSSSCG00000021155…	35
EpiSC_vs_EPSC_Down__KEGG	ssc04928	Parathyroid hormone synthesis, secretion and action	38/1484	105/8806	1.27467e-06	2.928e-05	1.88934e-05	,ENSSSCG00000011399,ENSSSCG00000027952,ENSSSCG00000038220,ENSSSCG00000002806,ENSSSCG00000003040,ENSSSCG00000003256,ENSSSCG00000012885,ENSSSCG00000013263,ENSSSCG00000013642,ENSSSCG00000013771,ENSSSCG00000039408,ENSSSCG00000014336,ENSSSCG00000014362,ENSSSCG00000015815,ENSSSCG00000024236,ENSSSCG00000006328,ENSSSCG00000006461,ENSSSCG00000006482,ENSSSCG00000006493,ENSSSCG00000007950,ENSSSCG00000008758…	38
EpiSC_vs_EPSC_Down__KEGG	ssc04520	Adherens junction	29/1484	71/8806	1.35975e-06	2.928e-05	1.88934e-05	,ENSSSCG00000004018,ENSSSCG00000004404,ENSSSCG00000004952,ENSSSCG00000030560,ENSSSCG00000002965,ENSSSCG00000003090,ENSSSCG00000003577,ENSSSCG00000025652,ENSSSCG00000028805,ENSSSCG00000035849,ENSSSCG00000010313,ENSSSCG00000010638,ENSSSCG00000015125,ENSSSCG00000015815,ENSSSCG00000016368,ENSSSCG00000007951,ENSSSCG00000008241,ENSSSCG00000022126,ENSSSCG00000026861,ENSSSCG00000040682,ENSSSCG00000000068…	29
EpiSC_vs_EPSC_Down__KEGG	ssc05205	Proteoglycans in cancer	61/1484	205/8806	2.58096e-06	5.21032e-05	3.36204e-05	,ENSSSCG00000004789,ENSSSCG00000005743,ENSSSCG00000011471,ENSSSCG00000011884,ENSSSCG00000030560,ENSSSCG00000002829,ENSSSCG00000003040,ENSSSCG00000003183,ENSSSCG00000003256,ENSSSCG00000003395,ENSSSCG00000003514,ENSSSCG00000003569,ENSSSCG00000012910,ENSSSCG00000013297,ENSSSCG00000013771,ENSSSCG00000013900,ENSSSCG00000026816,ENSSSCG00000027189,ENSSSCG00000032434,ENSSSCG00000009751,ENSSSCG00000010311…	61
EpiSC_vs_EPSC_Down__KEGG	ssc04310	Wnt signaling pathway	51/1484	163/8806	3.48441e-06	6.62037e-05	4.2719e-05	,ENSSSCG00000004952,ENSSSCG00000004971,ENSSSCG00000025374,ENSSSCG00000003256,ENSSSCG00000003342,ENSSSCG00000012885,ENSSSCG00000012967,ENSSSCG00000013771,ENSSSCG00000023329,ENSSSCG00000028995,ENSSSCG00000032240,ENSSSCG00000039875,ENSSSCG00000009593,ENSSSCG00000009751,ENSSSCG00000009971,ENSSSCG00000010311,ENSSSCG00000010529,ENSSSCG00000010638,ENSSSCG00000014920,ENSSSCG00000016111,ENSSSCG00000016140…	51
EpiSC_vs_EPSC_Down__KEGG	ssc04020	Calcium signaling pathway	69/1484	244/8806	4.30565e-06	7.72626e-05	4.98549e-05	,ENSSSCG00000005106,ENSSSCG00000011867,ENSSSCG00000026517,ENSSSCG00000027992,ENSSSCG00000003133,ENSSSCG00000003140,ENSSSCG00000003156,ENSSSCG00000003256,ENSSSCG00000012871,ENSSSCG00000012875,ENSSSCG00000013038,ENSSSCG00000013570,ENSSSCG00000013771,ENSSSCG00000014007,ENSSSCG00000014047,ENSSSCG00000029567,ENSSSCG00000030425,ENSSSCG00000033759,ENSSSCG00000039408,ENSSSCG00000009735,ENSSSCG00000009879…	69
EpiSC_vs_ESC_Up__KEGG	ssc03010	Ribosome	99/1124	151/8806	1.13374e-52	3.61663e-50	3.25801e-50	,ENSSSCG00000004047,ENSSSCG00000004177,ENSSSCG00000004945,ENSSSCG00000004970,ENSSSCG00000005001,ENSSSCG00000005006,ENSSSCG00000005169,ENSSSCG00000011272,ENSSSCG00000011952,ENSSSCG00000023158,ENSSSCG00000024974,ENSSSCG00000026981,ENSSSCG00000027573,ENSSSCG00000029003,ENSSSCG00000034227,ENSSSCG00000035007,ENSSSCG00000035811,ENSSSCG00000035904,ENSSSCG00000035904,ENSSSCG00000036114,ENSSSCG00000037030…	99
EpiSC_vs_ESC_Up__GO_BP	GO:0006518	peptide metabolic process	116/1052	285/5857	2.16644e-20	5.11106e-17	5.11106e-17	,ENSSSCG00000004047,ENSSSCG00000004177,ENSSSCG00000004374,ENSSSCG00000004446,ENSSSCG00000004912,ENSSSCG00000004970,ENSSSCG00000005006,ENSSSCG00000005169,ENSSSCG00000005227,ENSSSCG00000011272,ENSSSCG00000011763,ENSSSCG00000011769,ENSSSCG00000011956,ENSSSCG00000021355,ENSSSCG00000023158,ENSSSCG00000024974,ENSSSCG00000025701,ENSSSCG00000027573,ENSSSCG00000028677,ENSSSCG00000029003,ENSSSCG00000033727…	116
EpiSC_vs_ESC_Up__GO_BP	GO:0006412	translation	101/1052	233/5857	3.32535e-20	5.11106e-17	5.11106e-17	,ENSSSCG00000004047,ENSSSCG00000004177,ENSSSCG00000004374,ENSSSCG00000004446,ENSSSCG00000004970,ENSSSCG00000005006,ENSSSCG00000005169,ENSSSCG00000005227,ENSSSCG00000011272,ENSSSCG00000011763,ENSSSCG00000011769,ENSSSCG00000011956,ENSSSCG00000023158,ENSSSCG00000024974,ENSSSCG00000025701,ENSSSCG00000027573,ENSSSCG00000028677,ENSSSCG00000029003,ENSSSCG00000034227,ENSSSCG00000035811,ENSSSCG00000036114…	101
EpiSC_vs_ESC_Up__KEGG	ssc00190	Oxidative phosphorylation	58/1124	133/8806	6.58378e-19	1.05011e-16	9.45985e-17	,ENSSSCG00000004480,ENSSSCG00000005528,ENSSSCG00000011764,ENSSSCG00000011893,ENSSSCG00000012042,ENSSSCG00000029034,ENSSSCG00000031913,ENSSSCG00000032835,ENSSSCG00000038399,ENSSSCG00000002907,ENSSSCG00000003261,ENSSSCG00000003653,ENSSSCG00000003903,ENSSSCG00000013046,ENSSSCG00000013436,ENSSSCG00000014289,ENSSSCG00000020926,ENSSSCG00000024144,ENSSSCG00000027307,ENSSSCG00000035612,ENSSSCG00000038826…	58
EpiSC_vs_ESC_Up__KEGG	ssc05171	Coronavirus disease - COVID-19	81/1124	249/8806	1.47023e-16	1.56334e-14	1.40832e-14	,ENSSSCG00000004177,ENSSSCG00000004945,ENSSSCG00000004970,ENSSSCG00000005001,ENSSSCG00000005006,ENSSSCG00000005169,ENSSSCG00000011272,ENSSSCG00000011952,ENSSSCG00000023158,ENSSSCG00000024974,ENSSSCG00000027573,ENSSSCG00000029003,ENSSSCG00000034227,ENSSSCG00000035007,ENSSSCG00000035811,ENSSSCG00000035904,ENSSSCG00000035904,ENSSSCG00000036114,ENSSSCG00000037030,ENSSSCG00000038507,ENSSSCG00000040273…	81
EpiSC_vs_ESC_Up__KEGG	ssc04714	Thermogenesis	71/1124	231/8806	2.90676e-13	2.31814e-11	2.08828e-11	,ENSSSCG00000004342,ENSSSCG00000004480,ENSSSCG00000005015,ENSSSCG00000005169,ENSSSCG00000005528,ENSSSCG00000011764,ENSSSCG00000011893,ENSSSCG00000012042,ENSSSCG00000029034,ENSSSCG00000031913,ENSSSCG00000038399,ENSSSCG00000002907,ENSSSCG00000003261,ENSSSCG00000003653,ENSSSCG00000003903,ENSSSCG00000013046,ENSSSCG00000013436,ENSSSCG00000014289,ENSSSCG00000020926,ENSSSCG00000024144,ENSSSCG00000027307…	71
EpiSC_vs_ESC_Up__KEGG	ssc05012	Parkinson disease	74/1124	251/8806	9.35841e-13	5.49288e-11	4.94822e-11	,ENSSSCG00000004480,ENSSSCG00000005038,ENSSSCG00000005072,ENSSSCG00000005453,ENSSSCG00000005528,ENSSSCG00000011764,ENSSSCG00000012042,ENSSSCG00000027257,ENSSSCG00000029034,ENSSSCG00000031913,ENSSSCG00000038399,ENSSSCG00000039285,ENSSSCG00000002907,ENSSSCG00000003261,ENSSSCG00000003653,ENSSSCG00000003903,ENSSSCG00000013046,ENSSSCG00000013239,ENSSSCG00000013391,ENSSSCG00000013436,ENSSSCG00000014289…	74
EpiSC_vs_ESC_Up__KEGG	ssc05016	Huntington disease	85/1124	308/8806	1.03314e-12	5.49288e-11	4.94822e-11	,ENSSSCG00000004480,ENSSSCG00000005038,ENSSSCG00000005072,ENSSSCG00000005528,ENSSSCG00000011764,ENSSSCG00000011941,ENSSSCG00000012042,ENSSSCG00000020990,ENSSSCG00000021355,ENSSSCG00000022507,ENSSSCG00000027257,ENSSSCG00000029034,ENSSSCG00000031913,ENSSSCG00000033727,ENSSSCG00000038399,ENSSSCG00000040317,ENSSSCG00000002907,ENSSSCG00000003261,ENSSSCG00000003653,ENSSSCG00000003749,ENSSSCG00000003903…	85
EpiSC_vs_ESC_Up__KEGG	ssc05020	Prion disease	77/1124	272/8806	3.14694e-12	1.43411e-10	1.2919e-10	,ENSSSCG00000004480,ENSSSCG00000005038,ENSSSCG00000005072,ENSSSCG00000005400,ENSSSCG00000005528,ENSSSCG00000011764,ENSSSCG00000012020,ENSSSCG00000012042,ENSSSCG00000021355,ENSSSCG00000027257,ENSSSCG00000029034,ENSSSCG00000031913,ENSSSCG00000038399,ENSSSCG00000002907,ENSSSCG00000003261,ENSSSCG00000003524,ENSSSCG00000003653,ENSSSCG00000003903,ENSSSCG00000013033,ENSSSCG00000013046,ENSSSCG00000013239…	77
EpiSC_vs_ESC_Up__KEGG	ssc05034	Alcoholism	56/1124	171/8806	6.00935e-12	2.39623e-10	2.15862e-10	,ENSSSCG00000004657,ENSSSCG00000005015,ENSSSCG00000005400,ENSSSCG00000046439,ENSSSCG00000022068,ENSSSCG00000022206,ENSSSCG00000037019,ENSSSCG00000039526,ENSSSCG00000040920,ENSSSCG00000047900,ENSSSCG00000009601,ENSSSCG00000015368,ENSSSCG00000015952,ENSSSCG00000034395,ENSSSCG00000038076,ENSSSCG00000042208,ENSSSCG00000008433,ENSSSCG00000009178,ENSSSCG00000032477,ENSSSCG00000032769,ENSSSCG00000034598…	56
EpiSC_vs_ESC_Up__GO_BP	GO:0022613	ribonucleoprotein complex biogenesis	67/1052	159/5857	5.15478e-13	2.64096e-10	2.64096e-10	,ENSSSCG00000005169,ENSSSCG00000011272,ENSSSCG00000023158,ENSSSCG00000027432,ENSSSCG00000028571,ENSSSCG00000029003,ENSSSCG00000034227,ENSSSCG00000037343,ENSSSCG00000002963,ENSSSCG00000003645,ENSSSCG00000003701,ENSSSCG00000003930,ENSSSCG00000013315,ENSSSCG00000013597,ENSSSCG00000014068,ENSSSCG00000020817,ENSSSCG00000024260,ENSSSCG00000033169,ENSSSCG00000033374,ENSSSCG00000033500,ENSSSCG00000033741…	67
EpiSC_vs_ESC_Up__KEGG	ssc05322	Systemic lupus erythematosus	42/1124	117/8806	1.05735e-10	3.74772e-09	3.3761e-09	,ENSSSCG00000011899,ENSSSCG00000003524,ENSSSCG00000003701,ENSSSCG00000039526,ENSSSCG00000047900,ENSSSCG00000010058,ENSSSCG00000042208,ENSSSCG00000009178,ENSSSCG00000032769,ENSSSCG00000034598,ENSSSCG00000037533,ENSSSCG00000039615,ENSSSCG00000047083,ENSSSCG00000047083,ENSSSCG00000047083,ENSSSCG00000051323,ENSSSCG00000000614,ENSSSCG00000021411,ENSSSCG00000031751,ENSSSCG00000031751,ENSSSCG00000032465…	42
EpiSC_vs_ESC_Up__KEGG	ssc05415	Diabetic cardiomyopathy	60/1124	204/8806	1.57804e-10	5.03394e-09	4.53478e-09	,ENSSSCG00000004480,ENSSSCG00000004505,ENSSSCG00000005382,ENSSSCG00000005528,ENSSSCG00000011764,ENSSSCG00000012042,ENSSSCG00000029034,ENSSSCG00000031913,ENSSSCG00000038399,ENSSSCG00000002907,ENSSSCG00000003261,ENSSSCG00000003653,ENSSSCG00000003903,ENSSSCG00000013046,ENSSSCG00000013436,ENSSSCG00000014289,ENSSSCG00000020926,ENSSSCG00000024144,ENSSSCG00000027307,ENSSSCG00000035612,ENSSSCG00000038826…	60
EpiSC_vs_ESC_Up__KEGG	ssc05014	Amyotrophic lateral sclerosis	84/1124	364/8806	2.19848e-08	6.37558e-07	5.74339e-07	,ENSSSCG00000004480,ENSSSCG00000005038,ENSSSCG00000005072,ENSSSCG00000005528,ENSSSCG00000011764,ENSSSCG00000012042,ENSSSCG00000020990,ENSSSCG00000021355,ENSSSCG00000027257,ENSSSCG00000029034,ENSSSCG00000031913,ENSSSCG00000033727,ENSSSCG00000038399,ENSSSCG00000002907,ENSSSCG00000003261,ENSSSCG00000003653,ENSSSCG00000003749,ENSSSCG00000003903,ENSSSCG00000013033,ENSSSCG00000013046,ENSSSCG00000013239…	84
EpiSC_vs_ESC_Up__GO_BP	GO:0034622	cellular protein-containing complex assembly	101/1052	327/5857	3.37899e-09	1.15411e-06	1.15411e-06	,ENSSSCG00000004247,ENSSSCG00000004342,ENSSSCG00000004505,ENSSSCG00000004583,ENSSSCG00000004976,ENSSSCG00000005656,ENSSSCG00000011290,ENSSSCG00000011552,ENSSSCG00000011565,ENSSSCG00000011764,ENSSSCG00000011893,ENSSSCG00000023158,ENSSSCG00000024019,ENSSSCG00000025701,ENSSSCG00000031913,ENSSSCG00000037343,ENSSSCG00000045632,ENSSSCG00000002963,ENSSSCG00000003653,ENSSSCG00000003701,ENSSSCG00000013315…	101
EpiSC_vs_ESC_Up__GO_BP	GO:0016072	rRNA metabolic process	35/1052	74/5857	5.52247e-09	1.69761e-06	1.69761e-06	,ENSSSCG00000005169,ENSSSCG00000027432,ENSSSCG00000028571,ENSSSCG00000034227,ENSSSCG00000037343,ENSSSCG00000003645,ENSSSCG00000003930,ENSSSCG00000013597,ENSSSCG00000013727,ENSSSCG00000014068,ENSSSCG00000020817,ENSSSCG00000039635,ENSSSCG00000010568,ENSSSCG00000016036,ENSSSCG00000016116,ENSSSCG00000005925,ENSSSCG00000008030,ENSSSCG00000031088,ENSSSCG00000032111,ENSSSCG00000035973,ENSSSCG00000039331…	35
EpiSC_vs_ESC_Up__GO_BP	GO:0006364	rRNA processing	34/1052	73/5857	1.49676e-08	4.18276e-06	4.18276e-06	,ENSSSCG00000005169,ENSSSCG00000027432,ENSSSCG00000028571,ENSSSCG00000034227,ENSSSCG00000037343,ENSSSCG00000003645,ENSSSCG00000003930,ENSSSCG00000013597,ENSSSCG00000014068,ENSSSCG00000020817,ENSSSCG00000039635,ENSSSCG00000010568,ENSSSCG00000016036,ENSSSCG00000016116,ENSSSCG00000005925,ENSSSCG00000008030,ENSSSCG00000031088,ENSSSCG00000032111,ENSSSCG00000035973,ENSSSCG00000039331,ENSSSCG00000016911…	34
EpiSC_vs_ESC_Up__KEGG	ssc05010	Alzheimer disease	82/1124	369/8806	1.87044e-07	4.97224e-06	4.4792e-06	,ENSSSCG00000004480,ENSSSCG00000005038,ENSSSCG00000005072,ENSSSCG00000005528,ENSSSCG00000011764,ENSSSCG00000012042,ENSSSCG00000027257,ENSSSCG00000029034,ENSSSCG00000031913,ENSSSCG00000038399,ENSSSCG00000002907,ENSSSCG00000003261,ENSSSCG00000003653,ENSSSCG00000003749,ENSSSCG00000003903,ENSSSCG00000013033,ENSSSCG00000013046,ENSSSCG00000013239,ENSSSCG00000013391,ENSSSCG00000013436,ENSSSCG00000014289…	82
EpiSC_vs_ESC_Up__KEGG	ssc05022	Pathways of neurodegeneration - multiple diseases	99/1124	473/8806	2.16935e-07	5.32324e-06	4.7954e-06	,ENSSSCG00000004480,ENSSSCG00000005038,ENSSSCG00000005072,ENSSSCG00000005528,ENSSSCG00000011764,ENSSSCG00000011941,ENSSSCG00000012042,ENSSSCG00000020990,ENSSSCG00000021355,ENSSSCG00000027257,ENSSSCG00000029034,ENSSSCG00000031913,ENSSSCG00000033727,ENSSSCG00000038399,ENSSSCG00000039285,ENSSSCG00000002907,ENSSSCG00000003261,ENSSSCG00000003653,ENSSSCG00000003749,ENSSSCG00000003903,ENSSSCG00000013033…	99
EpiSC_vs_ESC_Up__KEGG	ssc04932	Non-alcoholic fatty liver disease	42/1124	153/8806	7.3412e-07	1.67275e-05	1.50688e-05	,ENSSSCG00000004480,ENSSSCG00000005528,ENSSSCG00000011764,ENSSSCG00000029034,ENSSSCG00000031913,ENSSSCG00000002907,ENSSSCG00000003261,ENSSSCG00000003653,ENSSSCG00000003903,ENSSSCG00000013046,ENSSSCG00000013436,ENSSSCG00000014289,ENSSSCG00000020926,ENSSSCG00000024144,ENSSSCG00000027307,ENSSSCG00000035612,ENSSSCG00000038826,ENSSSCG00000040325,ENSSSCG00000006166,ENSSSCG00000010380,ENSSSCG00000014371…	42
EpiSC_vs_ESC_Down__KEGG	ssc04010	MAPK signaling pathway	78/1181	288/8806	2.97444e-10	6.98376e-08	4.04323e-08	,ENSSSCG00000004022,ENSSSCG00000004037,ENSSSCG00000004110,ENSSSCG00000004856,ENSSSCG00000005122,ENSSSCG00000011226,ENSSSCG00000011412,ENSSSCG00000011455,ENSSSCG00000003017,ENSSSCG00000003140,ENSSSCG00000003160,ENSSSCG00000003183,ENSSSCG00000003256,ENSSSCG00000003471,ENSSSCG00000003558,ENSSSCG00000003898,ENSSSCG00000012870,ENSSSCG00000012871,ENSSSCG00000012981,ENSSSCG00000013020,ENSSSCG00000013023…	78
EpiSC_vs_ESC_Down__KEGG	ssc05165	Human papillomavirus infection	85/1181	328/8806	5.19391e-10	6.98376e-08	4.04323e-08	,ENSSSCG00000004789,ENSSSCG00000004961,ENSSSCG00000005710,ENSSSCG00000011377,ENSSSCG00000025374,ENSSSCG00000037905,ENSSSCG00000038215,ENSSSCG00000046003,ENSSSCG00000003370,ENSSSCG00000003395,ENSSSCG00000003413,ENSSSCG00000003809,ENSSSCG00000003909,ENSSSCG00000012981,ENSSSCG00000013016,ENSSSCG00000013263,ENSSSCG00000013648,ENSSSCG00000013771,ENSSSCG00000013900,ENSSSCG00000023329,ENSSSCG00000024671…	85
EpiSC_vs_ESC_Down__KEGG	ssc04360	Axon guidance	56/1181	182/8806	6.54728e-10	6.98376e-08	4.04323e-08	,ENSSSCG00000002688,ENSSSCG00000004781,ENSSSCG00000005706,ENSSSCG00000005723,ENSSSCG00000011398,ENSSSCG00000011400,ENSSSCG00000024001,ENSSSCG00000024492,ENSSSCG00000026516,ENSSSCG00000003183,ENSSSCG00000003395,ENSSSCG00000003471,ENSSSCG00000003909,ENSSSCG00000013900,ENSSSCG00000014049,ENSSSCG00000021333,ENSSSCG00000009584,ENSSSCG00000009943,ENSSSCG00000010025,ENSSSCG00000010081,ENSSSCG00000010276…	56
EpiSC_vs_ESC_Down__KEGG	ssc04151	PI3K-Akt signaling pathway	87/1181	347/8806	1.9188e-09	1.53504e-07	8.88707e-08	,ENSSSCG00000004387,ENSSSCG00000004789,ENSSSCG00000004961,ENSSSCG00000005122,ENSSSCG00000005657,ENSSSCG00000005710,ENSSSCG00000011377,ENSSSCG00000037905,ENSSSCG00000038215,ENSSSCG00000038220,ENSSSCG00000046003,ENSSSCG00000003140,ENSSSCG00000003154,ENSSSCG00000003160,ENSSSCG00000003395,ENSSSCG00000003413,ENSSSCG00000003471,ENSSSCG00000003809,ENSSSCG00000003909,ENSSSCG00000012870,ENSSSCG00000012871…	87
EpiSC_vs_ESC_Down__KEGG	ssc05205	Proteoglycans in cancer	58/1181	205/8806	1.07661e-08	5.76642e-07	3.33846e-07	,ENSSSCG00000002688,ENSSSCG00000004789,ENSSSCG00000005743,ENSSSCG00000037905,ENSSSCG00000002829,ENSSSCG00000003017,ENSSSCG00000003183,ENSSSCG00000003256,ENSSSCG00000003395,ENSSSCG00000003413,ENSSSCG00000003514,ENSSSCG00000003569,ENSSSCG00000003909,ENSSSCG00000013771,ENSSSCG00000013900,ENSSSCG00000024671,ENSSSCG00000031769,ENSSSCG00000032434,ENSSSCG00000035293,ENSSSCG00000009751,ENSSSCG00000010081…	58
EpiSC_vs_ESC_Down__KEGG	ssc04510	Focal adhesion	57/1181	200/8806	1.0812e-08	5.76642e-07	3.33846e-07	,ENSSSCG00000004781,ENSSSCG00000004789,ENSSSCG00000004961,ENSSSCG00000005317,ENSSSCG00000005710,ENSSSCG00000005719,ENSSSCG00000005743,ENSSSCG00000011377,ENSSSCG00000027161,ENSSSCG00000037905,ENSSSCG00000038215,ENSSSCG00000002965,ENSSSCG00000003256,ENSSSCG00000003395,ENSSSCG00000003909,ENSSSCG00000013490,ENSSSCG00000013900,ENSSSCG00000014007,ENSSSCG00000021333,ENSSSCG00000028827,ENSSSCG00000028878…	57
EpiSC_vs_ESC_Down__KEGG	ssc04810	Regulation of actin cytoskeleton	60/1181	217/8806	1.53753e-08	7.02873e-07	4.06926e-07	,ENSSSCG00000004781,ENSSSCG00000004961,ENSSSCG00000005743,ENSSSCG00000025133,ENSSSCG00000027161,ENSSSCG00000037905,ENSSSCG00000002965,ENSSSCG00000003140,ENSSSCG00000003183,ENSSSCG00000003395,ENSSSCG00000003569,ENSSSCG00000003577,ENSSSCG00000003909,ENSSSCG00000012870,ENSSSCG00000012871,ENSSSCG00000013261,ENSSSCG00000013490,ENSSSCG00000013900,ENSSSCG00000014047,ENSSSCG00000021333,ENSSSCG00000023329…	60
EpiSC_vs_ESC_Down__KEGG	ssc04919	Thyroid hormone signaling pathway	38/1181	120/8806	1.62706e-07	6.50823e-06	3.76792e-06	,ENSSSCG00000002688,ENSSSCG00000005720,ENSSSCG00000024621,ENSSSCG00000027550,ENSSSCG00000038220,ENSSSCG00000003045,ENSSSCG00000003256,ENSSSCG00000003395,ENSSSCG00000003413,ENSSSCG00000003569,ENSSSCG00000003909,ENSSSCG00000013771,ENSSSCG00000013900,ENSSSCG00000025176,ENSSSCG00000010081,ENSSSCG00000014388,ENSSSCG00000006328,ENSSSCG00000006391,ENSSSCG00000006391,ENSSSCG00000006740,ENSSSCG00000007805…	38
EpiSC_vs_ESC_Down__KEGG	ssc05166	Human T-cell leukemia virus 1 infection	58/1181	222/8806	2.31271e-07	8.22297e-06	4.76067e-06	,ENSSSCG00000004687,ENSSSCG00000004687,ENSSSCG00000004856,ENSSSCG00000005317,ENSSSCG00000011226,ENSSSCG00000024621,ENSSSCG00000025133,ENSSSCG00000027952,ENSSSCG00000038948,ENSSSCG00000003017,ENSSSCG00000003395,ENSSSCG00000003809,ENSSSCG00000003909,ENSSSCG00000012967,ENSSSCG00000012981,ENSSSCG00000013263,ENSSSCG00000013655,ENSSSCG00000013771,ENSSSCG00000013888,ENSSSCG00000013900,ENSSSCG00000013915…	58
EpiSC_vs_ESC_Down__KEGG	ssc04668	TNF signaling pathway	35/1181	109/8806	3.42374e-07	1.0956e-05	6.34293e-06	,ENSSSCG00000004110,ENSSSCG00000005524,ENSSSCG00000003395,ENSSSCG00000003909,ENSSSCG00000012981,ENSSSCG00000013263,ENSSSCG00000013655,ENSSSCG00000013735,ENSSSCG00000013900,ENSSSCG00000022208,ENSSSCG00000027426,ENSSSCG00000036321,ENSSSCG00000038073,ENSSSCG00000010081,ENSSSCG00000010448,ENSSSCG00000020970,ENSSSCG00000026940,ENSSSCG00000028157,ENSSSCG00000032408,ENSSSCG00000040961,ENSSSCG00000021068…	35
EpiSC_vs_ESC_Down__KEGG	ssc04390	Hippo signaling pathway	44/1181	155/8806	5.82344e-07	1.69409e-05	9.80789e-06	,ENSSSCG00000004017,ENSSSCG00000004192,ENSSSCG00000005021,ENSSSCG00000005584,ENSSSCG00000011226,ENSSSCG00000011704,ENSSSCG00000025133,ENSSSCG00000025374,ENSSSCG00000003017,ENSSSCG00000003112,ENSSSCG00000013399,ENSSSCG00000023329,ENSSSCG00000024671,ENSSSCG00000025652,ENSSSCG00000025685,ENSSSCG00000035812,ENSSSCG00000039166,ENSSSCG00000009751,ENSSSCG00000010638,ENSSSCG00000014920,ENSSSCG00000015733…	44
EpiSC_vs_ESC_Down__GO_BP	GO:0035239	tube morphogenesis	75/901	257/5857	6.61073e-09	2.11874e-05	1.81899e-05	,ENSSSCG00000004369,ENSSSCG00000004384,ENSSSCG00000004789,ENSSSCG00000005089,ENSSSCG00000005437,ENSSSCG00000005524,ENSSSCG00000005625,ENSSSCG00000005706,ENSSSCG00000011618,ENSSSCG00000025238,ENSSSCG00000026516,ENSSSCG00000002954,ENSSSCG00000003017,ENSSSCG00000003021,ENSSSCG00000003183,ENSSSCG00000003451,ENSSSCG00000003471,ENSSSCG00000003532,ENSSSCG00000003832,ENSSSCG00000013263,ENSSSCG00000013599…	75
EpiSC_vs_ESC_Down__KEGG	ssc05412	Arrhythmogenic right ventricular cardiomyopathy	27/1181	76/8806	8.07467e-07	2.15324e-05	1.24662e-05	,ENSSSCG00000004961,ENSSSCG00000011412,ENSSSCG00000011455,ENSSSCG00000034357,ENSSSCG00000037905,ENSSSCG00000025532,ENSSSCG00000038323,ENSSSCG00000010144,ENSSSCG00000010638,ENSSSCG00000030680,ENSSSCG00000007805,ENSSSCG00000008241,ENSSSCG00000000257,ENSSSCG00000000293,ENSSSCG00000002315,ENSSSCG00000028148,ENSSSCG00000032967,ENSSSCG00000036237,ENSSSCG00000017204,ENSSSCG00000017357,ENSSSCG00000017428…	27
EpiSC_vs_ESC_Down__KEGG	ssc04024	cAMP signaling pathway	55/1181	216/8806	1.15187e-06	2.83536e-05	1.64153e-05	,ENSSSCG00000004018,ENSSSCG00000004475,ENSSSCG00000004856,ENSSSCG00000005743,ENSSSCG00000011455,ENSSSCG00000027952,ENSSSCG00000030227,ENSSSCG00000003045,ENSSSCG00000003183,ENSSSCG00000003395,ENSSSCG00000003569,ENSSSCG00000003909,ENSSSCG00000012981,ENSSSCG00000013263,ENSSSCG00000013642,ENSSSCG00000013771,ENSSSCG00000013900,ENSSSCG00000025500,ENSSSCG00000033442,ENSSSCG00000035355,ENSSSCG00000035812…	55
EpiSC_vs_ESC_Down__KEGG	ssc04014	Ras signaling pathway	58/1181	234/8806	1.521e-06	3.47656e-05	2.01275e-05	,ENSSSCG00000002688,ENSSSCG00000004018,ENSSSCG00000004781,ENSSSCG00000005122,ENSSSCG00000005706,ENSSSCG00000038948,ENSSSCG00000003140,ENSSSCG00000003160,ENSSSCG00000003183,ENSSSCG00000003256,ENSSSCG00000003395,ENSSSCG00000003471,ENSSSCG00000003909,ENSSSCG00000012870,ENSSSCG00000012871,ENSSSCG00000012950,ENSSSCG00000012981,ENSSSCG00000013023,ENSSSCG00000013771,ENSSSCG00000013900,ENSSSCG00000014007…	58
EpiSC_vs_ESC_Down__KEGG	ssc04015	Rap1 signaling pathway	54/1181	213/8806	1.66531e-06	3.55266e-05	2.0568e-05	,ENSSSCG00000004018,ENSSSCG00000004789,ENSSSCG00000005122,ENSSSCG00000005317,ENSSSCG00000005719,ENSSSCG00000005743,ENSSSCG00000025133,ENSSSCG00000027952,ENSSSCG00000002950,ENSSSCG00000003140,ENSSSCG00000003183,ENSSSCG00000003256,ENSSSCG00000003395,ENSSSCG00000003471,ENSSSCG00000003909,ENSSSCG00000012870,ENSSSCG00000012871,ENSSSCG00000012982,ENSSSCG00000013023,ENSSSCG00000013900,ENSSSCG00000014007…	54
EpiSC_vs_ESC_Down__GO_BP	GO:0060429	epithelium development	86/901	320/5857	3.71801e-08	4.17221e-05	3.58196e-05	,ENSSSCG00000004369,ENSSSCG00000004478,ENSSSCG00000004616,ENSSSCG00000005089,ENSSSCG00000005369,ENSSSCG00000005437,ENSSSCG00000005584,ENSSSCG00000005706,ENSSSCG00000012049,ENSSSCG00000012083,ENSSSCG00000002954,ENSSSCG00000003017,ENSSSCG00000003021,ENSSSCG00000003413,ENSSSCG00000003471,ENSSSCG00000003532,ENSSSCG00000003832,ENSSSCG00000012981,ENSSSCG00000013481,ENSSSCG00000013771,ENSSSCG00000014091…	86
EpiSC_vs_ESC_Down__GO_BP	GO:0001944	vasculature development	62/901	207/5857	5.01488e-08	4.17221e-05	3.58196e-05	,ENSSSCG00000004369,ENSSSCG00000004384,ENSSSCG00000004789,ENSSSCG00000005437,ENSSSCG00000005524,ENSSSCG00000005625,ENSSSCG00000005706,ENSSSCG00000011618,ENSSSCG00000026516,ENSSSCG00000003017,ENSSSCG00000003021,ENSSSCG00000003183,ENSSSCG00000003471,ENSSSCG00000003532,ENSSSCG00000013263,ENSSSCG00000013599,ENSSSCG00000013735,ENSSSCG00000023498,ENSSSCG00000009589,ENSSSCG00000010638,ENSSSCG00000010698…	62
EpiSC_vs_ESC_Down__KEGG	ssc04144	Endocytosis	59/1181	242/8806	2.20088e-06	4.40177e-05	2.54839e-05	,ENSSSCG00000004044,ENSSSCG00000005641,ENSSSCG00000011226,ENSSSCG00000011615,ENSSSCG00000027161,ENSSSCG00000027812,ENSSSCG00000036926,ENSSSCG00000003199,ENSSSCG00000003329,ENSSSCG00000003493,ENSSSCG00000003549,ENSSSCG00000003807,ENSSSCG00000003983,ENSSSCG00000012836,ENSSSCG00000013017,ENSSSCG00000013490,ENSSSCG00000013630,ENSSSCG00000014047,ENSSSCG00000023371,ENSSSCG00000025151,ENSSSCG00000028108…	59
EpiSC_vs_ESC_Down__KEGG	ssc04512	ECM-receptor interaction	29/1181	89/8806	2.46286e-06	4.4095e-05	2.55287e-05	,ENSSSCG00000004789,ENSSSCG00000004961,ENSSSCG00000005710,ENSSSCG00000011377,ENSSSCG00000034357,ENSSSCG00000037905,ENSSSCG00000038215,ENSSSCG00000039025,ENSSSCG00000003514,ENSSSCG00000022204,ENSSSCG00000015326,ENSSSCG00000015444,ENSSSCG00000016174,ENSSSCG00000008991,ENSSSCG00000015555,ENSSSCG00000015556,ENSSSCG00000015618,ENSSSCG00000038801,ENSSSCG00000000257,ENSSSCG00000000293,ENSSSCG00000023611…	29
