# Supplementary material for: Generation and characterization of stable pig pregastrulation epiblast stem cell lines
Source: Cell Res. 2021 Nov 30;32(4):383–400. doi: 10.1038/s41422-021-00592-9 (PMC8976023; doi:10.1038/s41422-021-00592-9)
Supplement: Supplementary file 18 — Supplementary information, Table S5 [file 41422_2021_592_MOESM18_ESM.xlsx]

## Sheet: Table S5
Table S5. Genes with co-variation between expression and RPS in pEpiSCs compared to pEFs. Related to Fig. 6.
Ensembl ID	Gene symbol	TPM in pEpiSCs	TPM in pEFs	Log2 (fold change) of expression (pEpiSCs/pEFs)	False discovery ratio (FDR)	Number of super-enhancers in pEpiSCs	Number of regular-enhancers in pEpiSCs	Number of super-enhancers in pEFs	Number of regular-enhancers in pEFs	RPS in pEpiSCs	RPS in pEFs	Log2 (fold change) of RPS (pEpiSCs/pEFs)
ENSSSCG00000038632	ADNP2	4.43089	1.31874	1.00222	0.0044669	0	1	0	0	1.95424	0	1.56279
ENSSSCG00000000998	RPP4	4.80603	1.48158	1.00365	0.00116865	0	1	0	1	2.39794	2.14613	0.111083
ENSSSCG00000010251	SUPV3L1	2.17604	0.676479	1.00527	0.00518617	2	0	0	0	4.16932	0	2.36997
ENSSSCG00000004048	TCP1	87.6829	26.0311	1.00585	0.00101394	0	8	0	1	17.0322	1.96379	2.60506
ENSSSCG00000009043	ABCE1	29.7733	10.3491	1.00902	0.0157613	0	8	0	1	16.3368	1.90309	2.57817
ENSSSCG00000028065	USPL1	2.95357	0.947083	1.00973	0.0065684	0	3	0	1	5.85028	2.11394	1.13742
ENSSSCG00000008039	NTHL1	6.49518	1.87704	1.0106	0.00292224	0	7	0	0	14.9322	0	3.99387
ENSSSCG00000002507	BCL11B	0.691557	0.220053	1.01251	0.0404117	1	0	0	0	2.08636	0	1.62591
ENSSSCG00000017824	DPH1	5.63116	1.5858	1.01455	0.00463736	0	6	0	3	14.5476	7.60128	0.854067
ENSSSCG00000024445	METTL3	13.0983	4.05674	1.01923	0.00213328	2	0	0	0	4.5977	0	2.48483
ENSSSCG00000021898	ASH2L	3.63858	1.07114	1.02	0.0076235	2	1	0	0	5.81158	0	2.76799
ENSSSCG00000015815	FGFR1	7.28554	2.19567	1.02003	0.00229866	0	9	0	2	19.5208	4.22531	1.9735
ENSSSCG00000016134	FASTKD2	8.30904	2.95798	1.02591	0.0397059	1	8	0	0	17.4718	0	4.20725
ENSSSCG00000004408	SMPD2	3.72141	1.03252	1.03089	0.00308433	0	1	0	0	1.90309	0	1.53759
ENSSSCG00000032106	SURF6	18.7029	5.32137	1.03422	0.000685236	0	1	0	0	2.23045	0	1.69173
ENSSSCG00000007454		5.63471	1.47494	1.03489	0.00423213	15	0	1	1	32.5082	4.34242	2.64895
ENSSSCG00000023738	COG3	20.7293	6.31365	1.0349	0.00803151	0	5	0	2	10.2461	4.33445	1.07602
ENSSSCG00000027882	C1orf115	0.57858	0.144599	1.03605	0.038399	0	7	0	0	14.598	0	3.96328
ENSSSCG00000010877	HNRNPU	97.3203	28.0967	1.03634	0.000999916	0	8	0	1	17.3988	2.25527	2.49876
ENSSSCG00000035628	CCDC115	5.71876	1.74086	1.03855	0.00425812	0	1	0	1	2.23045	2.20412	0.0118065
ENSSSCG00000036946		1228.78	415.776	1.0393	0.0254286	0	1	0	1	2.61278	2.27875	0.139963
ENSSSCG00000039321	FAM222B	0.748386	0.203945	1.04258	0.0200389	0	1	0	0	2.23045	0	1.69173
ENSSSCG00000023304	SRRM2	5.27916	1.52322	1.04363	0.0126733	0	3	0	0	7.03342	0	3.00601
ENSSSCG00000038941	SNAPC5	3.11846	1.00439	1.04549	0.0117263	0	6	0	3	12.4141	6.5397	0.831167
ENSSSCG00000004942	TIPIN	4.41302	1.46727	1.04554	0.0102634	0	6	0	2	12.7938	4.18752	1.4109
ENSSSCG00000015734	IMP4	8.54783	2.44825	1.04998	0.00067193	0	2	0	0	4.21748	0	2.38335
ENSSSCG00000008831	DCUN1D4	7.05932	2.20856	1.05395	0.00113923	0	1	0	0	2.04139	0	1.60473
ENSSSCG00000031456	ARL5B	13.6797	4.49285	1.0557	0.0110739	0	2	0	0	4.62839	0	2.49272
ENSSSCG00000010477	CEP55	3.61787	1.24687	1.05686	0.0282402	5	0	0	4	11.3445	8.98831	0.305551
ENSSSCG00000023362	RHBDF2	0.993221	0.242789	1.05789	0.0284398	0	3	0	1	7.28836	2.11394	1.41234
ENSSSCG00000030119	PRPF3	9.99301	2.84964	1.05911	0.000100729	0	1	0	0	2.36173	0	1.7492
ENSSSCG00000001409	PRRC2A	6.50545	1.66044	1.06022	0.0309121	0	4	0	1	9.06321	2.32222	1.59887
ENSSSCG00000039390	EIF3B	14.5063	3.97566	1.06053	0.00378936	0	1	0	0	2.48001	0	1.79909
ENSSSCG00000010235	SIRT1	4.50528	1.37425	1.06108	0.00193836	0	1	0	1	1.8451	1.82607	0.00967872
ENSSSCG00000030253	NOL9	5.11205	1.42419	1.06153	0.00145186	0	4	0	1	9.51401	2.11394	1.7555
ENSSSCG00000035768	RPS15A	1751.57	596.089	1.06306	0.0419237	0	1	0	0	2.17609	0	1.66725
ENSSSCG00000016094	BZW1	107.514	33.9633	1.06403	0.00580605	0	2	0	1	4.37107	2.17609	0.757957
ENSSSCG00000008195	COX5B	87.0752	29.0228	1.06916	0.0194933	1	0	0	0	2.14613	0	1.65358
ENSSSCG00000005282		8.49308	2.4627	1.07404	0.00706663	0	1	0	0	1.90309	0	1.53759
ENSSSCG00000000199	SPATS2	4.57598	1.27074	1.0759	0.000286149	0	2	0	0	4.48287	0	2.45493
ENSSSCG00000017832	METTL16	4.98159	1.55026	1.07735	0.00161333	0	1	0	0	2.14613	0	1.65358
ENSSSCG00000003964	PPIH	33.5361	10.2763	1.07943	0.00146361	0	1	0	0	2.30103	0	1.72292
ENSSSCG00000020899	CDC16	14.695	4.47973	1.08417	0.00120503	0	3	1	2	6.52048	6.25062	0.052722
ENSSSCG00000009019		1058.31	360.547	1.08478	0.0276277	0	2	0	0	4.18316	0	2.37383
ENSSSCG00000005773	RBFA	5.92561	1.65537	1.08542	0.000144994	0	9	0	1	18.528	1.90309	2.74988
ENSSSCG00000027323	NCBP2	5.37128	1.55025	1.0882	0.00159967	0	1	0	0	1.95904	0	1.56513
ENSSSCG00000023818	MRPS27	17.7365	4.94283	1.08853	0.000240554	1	8	0	2	18.4717	4.56644	1.80655
ENSSSCG00000011351		253.728	87.0023	1.09037	0.0348757	0	4	0	0	8.84954	0	3.30006
ENSSSCG00000005169		645.847	210.272	1.0904	0.0117723	0	4	0	1	8.44476	2.41497	1.46764
ENSSSCG00000040968	AC11499.1	2.22452	0.623324	1.0922	0.00264002	0	3	0	1	7.44766	2.44716	1.29314
ENSSSCG00000001573	PIM1	4.47584	1.25306	1.09245	0.0204578	8	11	11	0	43.7266	26.2054	0.717239
ENSSSCG00000009420	NUFIP1	8.62536	2.575	1.09638	0.00127768	0	5	0	3	9.84962	6.35472	0.560902
ENSSSCG00000016087	TYW5	4.18461	1.26988	1.09642	0.00375613	0	5	0	0	10.4588	0	3.51838
ENSSSCG00000027846	RRP15	46.5303	14.3758	1.09798	0.000976941	0	3	0	3	6.52827	6.15836	0.0726895
ENSSSCG00000007349	ACTR5	1.56358	0.410026	1.10209	0.00101037	0	2	0	1	4.48855	2.44716	0.671018
ENSSSCG00000038327	AC32.2	3.58991	1.00642	1.10591	0.000441119	0	1	0	0	3.30963	0	2.10756
ENSSSCG00000004047	MRPL18	19.2597	5.54021	1.10726	0.00194627	0	8	0	1	17.0322	1.96379	2.60506
ENSSSCG00000023264	IDH1	34.7596	11.1718	1.10796	0.00438804	4	0	0	4	9.07999	9.07394	0.000866591
ENSSSCG00000006121	TMEM55A	0.829412	0.231842	1.10807	0.00930673	0	1	0	0	2	0	1.58496
ENSSSCG00000011497	MAGI1	3.52135	0.938999	1.11157	0.000282508	0	1	0	0	2.07918	0	1.62255
ENSSSCG00000031941	MED22	3.17541	0.835944	1.11336	0.000614956	0	3	0	0	6.97791	0	2.99601
ENSSSCG00000005662	SPOUT1	2.27813	0.627692	1.11694	0.00011521	0	2	0	0	4.7574	0	2.52542
ENSSSCG00000004058	EZR	56.6835	14.8642	1.12145	0.000666965	11	2	0	7	28.9924	15.4442	0.867022
ENSSSCG00000004314	PM2D2	3.31636	0.769493	1.12208	0.0320827	0	1	0	1	2.04139	1.8451	0.0962537
ENSSSCG00000002009	PCK2	19.5418	5.4948	1.12783	0.00894846	0	3	0	2	7.38346	5.07482	0.464704
ENSSSCG00000017065	MRPL22	79.2853	24.6276	1.13093	0.0202812	0	1	0	0	1.95424	0	1.56279
ENSSSCG00000032710	E2F2	0.3779	0.106075	1.13347	0.00669179	5	2	0	3	16.3547	7.21906	1.07828
ENSSSCG00000011864	UMPS	9.21771	2.80287	1.14305	0.00620722	0	1	0	0	1.92428	0	1.54808
ENSSSCG00000017957	EIF4A1	399.148	114.554	1.14372	0.000542272	0	4	0	3	8.8638	6.47943	0.399215
ENSSSCG00000006165	SEC31B	0.953418	0.246488	1.14668	0.0221513	4	1	0	0	10.3883	0	3.50948
ENSSSCG00000030696	SLC19A1	4.38298	1.09219	1.14688	0.0127003	12	2	0	2	31.7741	4.35426	2.6138
ENSSSCG00000024622	ZNF667	7.56133	2.19722	1.15198	0.00851985	1	0	0	0	2.36173	0	1.7492
ENSSSCG00000013391		77.2257	23.8077	1.15199	0.0162731	0	1	0	0	1.90309	0	1.53759
ENSSSCG00000040352	DUS1L	6.07412	1.38724	1.15501	0.00713039	0	1	0	0	2.30103	0	1.72292
ENSSSCG00000007818	KDM8	2.32415	0.582185	1.1552	0.00067766	1	0	0	0	2.02119	0	1.59512
ENSSSCG00000023807	ACO1	8.35714	2.123	1.15521	0.00344732	0	2	0	1	4.22531	1.94939	0.8251
ENSSSCG00000001024	RIOK1	6.97333	1.93175	1.1554	4.7251e-05	3	2	0	0	11.2367	0	3.61315
ENSSSCG00000038444		20.4399	6.5955	1.15595	0.020032	0	3	0	0	6.05795	0	2.81925
ENSSSCG00000022742	PRDX6	95.5328	23.1615	1.16093	0.00573311	0	1	0	0	1.90309	0	1.53759
ENSSSCG00000028420	EIF4E	24.3372	7.47427	1.16752	0.00972669	0	5	0	4	10.6883	8.11957	0.358028
ENSSSCG00000014946	CEP295	4.92483	1.29983	1.16818	0.000687416	0	1	0	0	1.95904	0	1.56513
ENSSSCG00000033653	U2AF1L5	31.6911	7.85153	1.17179	0.00123281	2	0	0	0	4.20434	0	2.37971
ENSSSCG00000016971	MCCC2	5.32437	1.38498	1.17239	0.000141507	0	1	0	0	1.90849	0	1.54027
ENSSSCG00000040571	SMIM2	28.5974	8.26448	1.17357	0.000610563	3	0	0	0	5.47712	0	2.69535
ENSSSCG00000021977	GPD1L	5.06807	1.38283	1.17696	0.00173813	0	1	0	0	2.07918	0	1.62255
ENSSSCG00000005725	TTF1	3.73011	0.91159	1.18075	0.000338838	0	1	0	0	2.23045	0	1.69173
ENSSSCG00000009622	POLR3D	10.9435	2.95868	1.18202	0.00021137	1	1	0	0	4.09621	0	2.34943
ENSSSCG00000010529	SFRP5	0.872284	0.285359	1.18464	0.0479872	1	3	0	0	8.48058	0	3.24498
ENSSSCG00000011340	SMARCC1	15.6295	4.18425	1.18494	1.60287e-05	0	1	0	1	2.34242	2.25285	0.0391885
ENSSSCG00000008984	SHROOM3	1.72593	0.43932	1.18519	0.00255858	0	1	0	0	1.94448	0	1.55801
ENSSSCG00000016982	BOD1L2	28.2422	7.8789	1.18594	0.000307078	19	4	0	7	50.9961	16.876	1.54038
ENSSSCG00000016339	ILKAP	5.24358	1.26286	1.1886	0.000429907	0	2	0	1	4.47712	2.20412	0.77349
ENSSSCG00000011254	XYLB	1.10839	0.316145	1.19262	0.00433073	0	2	0	1	4.31806	2.02938	0.811877
ENSSSCG00000024872	CPT1C	1.25558	0.266584	1.19309	0.0251135	0	7	0	0	16.2811	0	4.11112
ENSSSCG00000006500	UBQLN4	3.66111	0.972161	1.19475	0.000150701	1	0	0	0	2.25527	0	1.70278
ENSSSCG00000009021	LRBA	9.54517	2.39125	1.19529	0.00144737	0	2	0	0	4.11217	0	2.35394
ENSSSCG00000013744	TRMT1	9.4372	2.47384	1.19621	0.000133266	0	1	0	1	2.32222	2.26007	0.0272438
ENSSSCG00000034522	TRIP13	5.10302	1.41908	1.19658	0.0030439	0	1	0	0	2.20412	0	1.67993
ENSSSCG00000008309	SPR	16.5113	4.12167	1.20153	0.000183012	0	6	0	3	12.2472	5.84207	0.953188
ENSSSCG00000008168	RNF149	2.40801	0.594	1.20352	0.0012982	0	1	0	0	2.02938	0	1.59902
ENSSSCG00000013347	PRMT3	8.69815	2.34456	1.20531	3.93189e-05	0	1	0	0	1.90309	0	1.53759
ENSSSCG00000035062		4.48	1.05641	1.21156	0.0185583	3	0	0	2	6.90655	4.52634	0.516724
ENSSSCG00000001095	GMNN	11.1035	3.49676	1.2117	0.00864826	0	1	0	0	2.07555	0	1.62084
ENSSSCG00000038726	RANGRF	2.16469	0.587025	1.21217	0.000273359	0	2	0	1	4.60097	2.20412	0.805749
ENSSSCG00000033524	KRR1	18.8564	5.88757	1.21788	0.0118669	0	1	1	0	2.28103	2.27646	0.00201155
ENSSSCG00000014199	WDR36	17.4995	5.02534	1.21841	0.00491495	0	1	0	0	2.00432	0	1.58704
ENSSSCG00000003559	ARID1A	3.74523	0.916614	1.21846	0.00155948	6	0	0	4	14.8652	9.36988	0.613466
ENSSSCG00000034873	KRBA1	0.385207	0.0887395	1.2253	0.0153525	0	1	0	0	2.34242	0	1.74089
ENSSSCG00000009414	ZC3H13	5.58557	1.40575	1.2274	0.00106092	0	1	0	0	1.90309	0	1.53759
ENSSSCG00000000529	DNM1L	23.3162	6.2837	1.23222	5.24009e-05	9	1	0	2	20.5706	4.77012	1.90239
ENSSSCG00000022300		47.1012	13.6689	1.23685	0.0023141	1	14	11	3	33.9584	30.4892	0.150782
ENSSSCG00000031105	C9orf85	7.46212	1.99301	1.23718	0.00187353	7	0	0	4	14.0675	7.89873	0.759765
ENSSSCG00000015785	CENPU	4.82281	1.53423	1.23903	0.0105255	0	4	0	4	8.27774	8.02773	0.0394087
ENSSSCG00000006897	CCDC18	2.53029	0.667613	1.2393	0.0041695	0	6	0	0	12.8717	0	3.79407
ENSSSCG00000031659	SEPHS1	10.0734	2.60753	1.23984	6.72954e-05	1	0	0	0	2.07918	0	1.62255
ENSSSCG00000001817	FURIN	15.7222	3.57108	1.24312	0.000260183	6	0	0	2	13.6912	4.42488	1.43729
ENSSSCG00000003775	RABGGTB	35.2023	10.0767	1.24477	0.00620131	0	4	0	0	8.78312	0	3.29029
ENSSSCG00000013331	METTL15	5.01753	1.35184	1.2491	0.00157013	4	0	0	4	8.03374	7.62	0.0676364
ENSSSCG00000026806	DHX9	42.7248	11.1616	1.25051	3.61076e-05	0	1	0	0	1.98677	0	1.57859
ENSSSCG00000006274	PRKDC	1.89768	0.435154	1.25362	0.00387402	0	4	1	1	7.90849	3.97681	0.839959
ENSSSCG00000020988	ZNF114	3.1941	0.825365	1.25366	0.00169853	0	1	0	0	2.27875	0	1.71315
ENSSSCG00000036387	FAM173B	7.6137	1.83873	1.25967	0.00012818	0	7	0	0	14.5543	0	3.95925
ENSSSCG00000001727	TNFRSF21	4.65668	1.27633	1.26461	0.0199413	0	2	0	1	4.46371	2.72835	0.551343
ENSSSCG00000010974	CNTFR	0.665774	0.154022	1.26967	0.0122778	0	1	0	0	2.04139	0	1.60473
ENSSSCG00000016498	MKRN1	13.2963	3.02901	1.26999	0.000922617	0	8	0	1	18.0085	2.06819	2.63119
ENSSSCG00000031378	KBTBD6	2.50202	0.582811	1.2735	5.04581e-05	0	1	0	0	1.95424	0	1.56279
ENSSSCG00000034814	MRTO4	4.58207	1.21566	1.27661	0.00068106	0	2	0	0	4.31806	0	2.4109
ENSSSCG00000022708	ZNF638	18.6695	5.16949	1.27958	0.00191798	0	1	0	0	1.90309	0	1.53759
ENSSSCG00000039714	MIPOL1	4.54692	1.27752	1.2813	0.00173397	0	2	0	1	4.23045	2.09691	0.756105
ENSSSCG00000010029	DRG1	42.7522	10.6775	1.28555	7.32488e-05	1	0	0	0	2.44716	0	1.78541
ENSSSCG00000037354	MMACHC	0.99883	0.213998	1.28847	0.010574	0	7	0	1	16.6205	2.14613	2.48561
ENSSSCG00000037461	MLF1	12.181	3.49579	1.28867	0.00531159	0	1	0	0	2.04139	0	1.60473
ENSSSCG00000035456	WWC1	3.34878	0.835649	1.28986	0.00520566	12	0	0	9	23.1593	18.2565	0.327236
ENSSSCG00000038754	FAM133B	154.196	41.9664	1.29257	0.00442368	0	1	0	0	2.12057	0	1.64181
ENSSSCG00000008307	SFXN5	0.919435	0.223765	1.29265	0.000197924	0	3	0	0	5.93349	0	2.79358
ENSSSCG00000010514	RRP12	4.64191	0.941907	1.29281	0.0490802	0	2	0	2	4.40654	4.14638	0.0711488
ENSSSCG00000040392	ZMYND8	12.9996	2.83216	1.29349	0.00243748	11	0	3	0	24.2189	6.76582	1.69929
ENSSSCG00000006538	FLAD1	67.8236	19.5212	1.2942	0.00199583	2	0	0	2	4.83885	4.79934	0.00979517
ENSSSCG00000038229	EML2	4.6484	1.10065	1.29605	0.00140344	0	2	0	1	4.51534	2.24055	0.767212
ENSSSCG00000009327	HMGB1	169.603	49.8852	1.29806	0.00390723	0	3	0	1	5.85028	2.11394	1.13742
ENSSSCG00000033871	ANAPC1	3.28788	0.919397	1.29828	0.0034541	0	8	0	1	16.3368	1.90309	2.57817
ENSSSCG00000023177	RRP9	12.8169	2.84091	1.30168	0.0129623	0	4	0	0	8.80963	0	3.2942
ENSSSCG00000004617	FAM214A	4.0695	1.26717	1.30812	0.0107956	2	0	0	0	4	0	2.32193
ENSSSCG00000004324	LYRM2	14.0237	3.832	1.31054	0.0064098	0	12	0	3	25.7964	5.92552	1.95205
ENSSSCG00000035538	UQCRB	16.8008	4.86999	1.32361	0.0100435	0	2	0	0	4.68664	0	2.50758
ENSSSCG00000037245	HNRNPDL	33.9328	8.62227	1.32468	4.82749e-06	0	3	0	0	6.78661	0	2.961
ENSSSCG00000004163	BCLAF1	54.9466	15.3997	1.32568	0.00367127	0	1	0	0	2.02938	0	1.59902
ENSSSCG00000000040	SEPT3	0.335121	0.0670771	1.32687	0.0307369	0	1	0	0	2.30103	0	1.72292
ENSSSCG00000039876	RBM25	19.1951	4.5661	1.32912	2.56206e-06	4	0	0	0	8.56851	0	3.25829
ENSSSCG00000040333	NUP62	5.39892	1.25919	1.32935	0.00405941	0	2	0	1	4.57749	2.32222	0.747469
ENSSSCG00000008055	C16orf59	2.84419	0.641644	1.33031	3.32405e-05	0	1	0	0	2.25527	0	1.70278
ENSSSCG00000008487	ATL2	16.0626	4.01008	1.33165	1.99237e-05	3	6	0	5	18.8697	10.4764	0.7919
ENSSSCG00000033987	UBE2E3	30.5392	7.86684	1.33875	5.572e-05	0	2	0	0	3.8776	0	2.28617
ENSSSCG00000011217	NEK1	0.374586	0.0850568	1.33948	0.0233126	0	5	0	2	10.3818	4.1181	1.15305
ENSSSCG00000038043	IGLON5	0.647026	0.154309	1.34048	0.00174524	0	4	0	1	11.2646	2.44585	1.83157
ENSSSCG00000001546	FANCE	3.07704	0.703998	1.34157	3.72326e-05	0	14	0	7	32.7153	16.5393	0.94281
ENSSSCG00000011234	CMTM7	1.55408	0.376643	1.3454	0.00172114	0	1	0	0	2.17319	0	1.66593
ENSSSCG00000003627	ZMYM4	9.14515	2.24347	1.34765	1.7417e-06	0	4	0	0	8.98498	0	3.31976
ENSSSCG00000027689	SRM	2.95701	0.684982	1.34986	0.000695085	0	5	0	0	10.9049	0	3.57348
ENSSSCG00000000696	NOP2	10.115	2.33715	1.35099	3.96761e-05	0	3	0	2	6.57334	5.05231	0.323443
ENSSSCG00000016938	IPO11	26.3748	7.04684	1.35327	0.000238684	0	1	0	0	1.99564	0	1.58286
ENSSSCG00000014370	TMCO6	3.47522	0.783866	1.35449	6.3768e-05	0	1	0	0	2.47712	0	1.79789
ENSSSCG00000011542	THUMPD3	8.5573	2.23831	1.35702	0.000718703	2	2	0	0	8.62402	0	3.26664
ENSSSCG00000024313		20.462	5.7745	1.35931	0.010118	0	1	0	0	2.04139	0	1.60473
ENSSSCG00000008010	CHTF18	1.36996	0.318236	1.36155	0.000456999	0	1	0	0	3.07078	0	2.0253
ENSSSCG00000028663	RBM25	6.93307	1.65856	1.36282	6.33103e-07	1	2	0	0	6.90069	0	2.98198
ENSSSCG00000031479		38.097	10.12	1.36584	0.0206637	0	2	0	0	3.75005	0	2.24794
ENSSSCG00000032022	C15orf62	2.03728	0.490716	1.36743	4.657e-06	0	1	0	0	1.8451	0	1.50848
ENSSSCG00000006029	NUDCD1	27.555	7.17284	1.37076	0.000573855	0	3	0	0	6.05795	0	2.81925
ENSSSCG00000010484	NOC3L	9.50009	2.31938	1.37085	0.00012672	0	1	0	1	2.39794	1.95424	0.201872
ENSSSCG00000008756	DHX15	51.4344	12.7432	1.37206	2.67003e-05	0	2	0	0	4.25527	0	2.39377
ENSSSCG00000035696	MCEE	2.87748	0.74734	1.37884	0.00327628	0	2	0	0	4.13033	0	2.35905
ENSSSCG00000021310	LIN9	5.44776	1.5635	1.38035	0.00410841	0	2	0	0	4.15534	0	2.36607
ENSSSCG00000016411	NOM1	3.34563	0.729281	1.38186	0.000258905	12	0	0	0	25.5674	0	4.73158
ENSSSCG00000038459	SURF2	6.16093	1.40286	1.38854	2.39616e-05	0	7	0	0	16.3083	0	4.11339
ENSSSCG00000012997	POLA2	7.12954	1.61475	1.38902	0.000487744	1	0	0	0	2.23045	0	1.69173
ENSSSCG00000004105	NUP43	6.65895	1.58981	1.38917	0.000403798	0	1	0	0	2.00432	0	1.58704
ENSSSCG00000009828	PPP1CC	48.548	11.9717	1.39407	0.000133758	0	1	0	0	2.04139	0	1.60473
ENSSSCG00000001097	RIPOR2	0.390894	0.0805538	1.3999	0.00270379	0	1	0	0	2.1038	0	1.63404
ENSSSCG00000016711		99.1238	26.047	1.40234	0.00103691	0	1	0	0	1.95424	0	1.56279
ENSSSCG00000001734	C6orf141	4.94155	1.16722	1.40403	0.00114257	0	3	0	0	6.27231	0	2.86241
ENSSSCG00000026571	RAB8B	22.154	5.44653	1.40879	0.000697497	5	0	0	2	9.74269	4.04139	1.09146
ENSSSCG00000007484	ZNF217	6.84206	1.31413	1.41568	0.000404076	3	0	0	0	6.17609	0	2.8432
ENSSSCG00000035849	PTPRF	10.4336	2.03572	1.42187	0.00124671	4	11	0	0	33.5245	0	5.10955
ENSSSCG00000040448		1.16644	0.246036	1.4224	0.030237	0	5	0	1	11.2016	2	2.02403
ENSSSCG00000015823	RAB11FIP1	4.22197	0.802733	1.42297	0.0010276	7	0	0	2	14.7241	4.19921	1.59661
ENSSSCG00000033368	ATP5G2	181.133	46.133	1.42331	0.000622304	0	8	0	6	18.9669	14.7515	0.342119
ENSSSCG00000007543	DNAAF5	2.81549	0.560777	1.42821	0.000365363	0	1	0	0	2.31387	0	1.72852
ENSSSCG00000017066	GEMIN5	9.36502	1.95342	1.43237	1.62058e-06	0	1	0	0	1.95424	0	1.56279
ENSSSCG00000031918	CYC1	78.0501	16.4731	1.43368	2.42687e-05	0	5	1	0	10.3459	2.11394	1.86535
ENSSSCG00000013468	THOP1	17.8678	3.77672	1.43411	1.16551e-05	0	1	0	0	2.33244	0	1.73658
ENSSSCG00000017926	SLC16A13	0.353789	0.0707596	1.4386	0.00265875	0	2	0	1	4.79518	2.18184	0.864992
ENSSSCG00000034704	ZNF532	9.71418	2.19457	1.43877	1.17405e-07	10	0	2	2	20.8162	8.28939	1.23174
ENSSSCG00000035189	TMEM37	0.779236	0.177626	1.44034	0.0145014	0	1	0	0	2.07918	0	1.62255
ENSSSCG00000006912	HFM1	2.85795	0.724126	1.44071	0.000514584	1	0	0	0	2.11394	0	1.63874
ENSSSCG00000014338		72.2054	16.8338	1.44381	6.9336e-05	0	1	0	1	2.18184	2.12385	0.026537
ENSSSCG00000037845	YEATS4	3.17309	0.805261	1.44864	0.000359907	0	6	0	2	12.645	4.31033	1.3615
ENSSSCG00000025653	THOC1	13.0034	3.21836	1.44869	0.000157181	0	11	0	7	22.304	13.9455	0.640867
ENSSSCG00000017918	ARRB2	6.04935	1.19993	1.4535	9.38433e-06	0	5	0	3	11.8436	6.89633	0.701799
ENSSSCG00000015140	HSPA8	910.992	217.533	1.45622	6.9937e-05	0	4	0	3	8.53372	6.09719	0.425791
ENSSSCG00000004374	QRSL1	7.13719	1.8671	1.45906	0.000844639	0	4	0	0	8.69975	0	3.27795
ENSSSCG00000037920	TRIM28	21.6409	4.24296	1.4614	0.00047533	0	2	0	1	4.54407	2.14613	0.817368
ENSSSCG00000014411	LARS	63.4116	15.328	1.46203	1.17178e-05	0	1	0	0	2.11394	0	1.63874
ENSSSCG00000031295	SMCO4	111.954	25.004	1.46387	0.000288614	0	6	0	1	12.5685	2.04139	2.15746
ENSSSCG00000028465	ELAC2	8.71298	1.67318	1.46919	0.000231336	0	3	0	0	7.00221	0	3.0004
ENSSSCG00000023229	ETV5	8.77195	1.66441	1.47024	3.33329e-05	0	6	0	0	11.9859	0	3.69887
ENSSSCG00000008132	STARD7	7.06844	1.51156	1.47845	1.20737e-06	0	1	0	0	2.34242	0	1.74089
ENSSSCG00000003114	DHX34	2.73514	0.511034	1.47888	0.000533674	0	3	0	0	6.98118	0	2.9966
ENSSSCG00000010554	SCD	22.7365	5.10001	1.4833	0.0016646	0	3	1	0	6.89376	2.07918	1.35817
ENSSSCG00000027855	SOCS1	0.869049	0.177329	1.48581	0.028636	2	1	0	1	6.79243	2.63649	1.09953
ENSSSCG00000001701	HSP9AB1	386.722	78.2577	1.48622	1.60607e-06	0	5	2	1	12.1835	6.67039	0.781364
ENSSSCG00000036503	RAB6B	1.01944	0.19971	1.48639	0.000102936	0	2	0	0	4.31806	0	2.4109
ENSSSCG00000004023	FGFR1OP	6.49505	1.30384	1.49087	1.22854e-05	0	9	0	2	21.3532	3.91318	2.18576
ENSSSCG00000032505	ING5	2.92998	0.631403	1.49517	2.30034e-07	0	1	0	0	2.20412	0	1.67993
ENSSSCG00000014791		37.6237	8.44848	1.49845	5.71843e-07	0	1	0	0	2.32015	0	1.73125
ENSSSCG00000003905	RAD54L	1.75369	0.330352	1.50056	0.000200153	0	2	0	0	4.60097	0	2.48568
ENSSSCG00000027429	YARS2	7.14601	1.64051	1.50378	3.4363e-06	4	3	0	4	14.8947	8.71936	0.709608
ENSSSCG00000004661	MYEF2	23.0981	5.44759	1.50844	1.61717e-05	0	4	0	0	7.78958	0	3.13579
ENSSSCG00000030518	PRSS33	3.23568	0.516549	1.51244	0.0445207	0	4	0	0	9.99342	0	3.45857
ENSSSCG00000015819	PLPP5	3.45812	0.728625	1.51693	0.000454103	0	8	0	1	17.0002	2.04139	2.56521
ENSSSCG00000005004	LRR1	4.11253	0.936747	1.5174	3.64169e-05	0	1	0	0	1.95424	0	1.56279
ENSSSCG00000014969	CEP57	13.5425	3.08036	1.52144	4.98681e-06	0	5	0	2	11.1919	3.90504	1.31359
ENSSSCG00000040386	GINS2	1.90501	0.407429	1.52716	5.3453e-05	0	1	0	0	2.11394	0	1.63874
ENSSSCG00000005441	ELP1	11.3614	2.28991	1.52755	2.00546e-07	0	1	0	0	2.04139	0	1.60473
ENSSSCG00000011157	PITRM1	11.2388	2.2304	1.52819	7.32488e-05	0	4	0	0	8.98501	0	3.31976
ENSSSCG00000014326	KIF2A	9.51018	2.23406	1.52853	0.000666177	1	2	0	0	6.73815	0	2.95199
ENSSSCG00000015343	MIOS	14.5855	3.59258	1.53319	0.000192119	0	2	0	1	3.78419	2.05308	0.64801
ENSSSCG00000003903	UQCRH	316.136	73.1779	1.53326	0.000952995	0	1	0	0	2.17609	0	1.66725
ENSSSCG00000031719	SEMA4B	1.68633	0.278365	1.53764	0.00185884	0	1	0	1	2.20412	2	0.0949657
ENSSSCG00000022466	ERI2	4.78337	1.01128	1.53858	0.0012362	0	2	1	1	4.18583	4.11394	0.0201374
ENSSSCG00000015866	FMNL2	6.28731	1.39705	1.54013	6.98787e-05	6	5	0	1	20.171	1.90309	2.86643
ENSSSCG00000005389	TEX1	12.2475	2.60191	1.54038	5.01049e-08	0	4	0	1	8.27894	2.17609	1.54671
ENSSSCG00000000058		93.7308	20.7052	1.54491	1.20455e-05	1	5	0	0	13.1353	0	3.82123
ENSSSCG00000000092	NPTXR	0.878468	0.165382	1.5515	0.00372798	0	1	0	0	2.20412	0	1.67993
ENSSSCG00000015565	C1orf21	15.0374	3.16067	1.55388	2.5855e-06	1	0	0	1	2	1.99564	0.00210056
ENSSSCG00000036350	HNRNPA2B1	171.032	40.0128	1.56016	0.000184229	0	1	0	0	1.95424	0	1.56279
ENSSSCG00000017158	CCDC4	0.628307	0.122252	1.56114	6.08953e-05	1	0	0	1	2.38148	2.25527	0.0548748
ENSSSCG00000003931	KIF2C	3.58008	0.779942	1.56243	0.00119282	0	4	0	3	9.31006	7.2935	0.314001
ENSSSCG00000002398	TMEM63C	0.61276	0.0993838	1.56537	0.00936153	0	1	0	1	2.27875	2	0.128185
ENSSSCG00000017214	ARMC7	0.957948	0.177348	1.56866	0.000360371	0	1	0	0	2.4624	0	1.79177
ENSSSCG00000010007	MTFP1	36.8038	7.47424	1.57208	1.11862e-05	0	1	0	1	2.25527	2.12057	0.0609669
ENSSSCG00000010734	OAT	45.6357	9.19752	1.57563	9.62715e-07	0	2	0	0	4	0	2.32193
ENSSSCG00000008578	ADCY3	1.08587	0.249205	1.58095	0.000264965	0	1	0	0	2.02119	0	1.59512
ENSSSCG00000003740	ZSCAN3	0.498447	0.0826987	1.58647	0.00870859	0	1	0	0	1.95424	0	1.56279
ENSSSCG00000007855	REXO5	10.352	2.17474	1.58661	1.28901e-06	0	2	1	1	4.18583	4.11394	0.0201374
ENSSSCG00000017380	ARL4D	1.07656	0.174911	1.58883	0.00304786	0	3	0	0	7.80992	0	3.13913
ENSSSCG00000035344	UBE2S	62.4469	11.6591	1.59022	1.49282e-06	0	2	0	1	4.15836	2.30103	0.643997
ENSSSCG00000037241	RGS2	0.755511	0.214973	1.59754	0.0136619	0	1	0	1	2.32222	2.08636	0.106241
ENSSSCG00000026924	KIFC2	0.921883	0.170692	1.60205	0.000303932	0	1	0	1	2.25527	2.14613	0.0492009
ENSSSCG00000007606	TRRAP	4.67285	0.827586	1.60427	0.00116044	0	1	0	0	2.22011	0	1.68711
ENSSSCG00000009779	MPHOSPH9	13.2465	2.91304	1.61119	5.2101e-06	0	1	0	0	2.14613	0	1.65358
ENSSSCG00000010912	KIF14	1.48887	0.313559	1.61291	0.00636761	0	8	0	0	16.7616	0	4.15069
ENSSSCG00000000599	DERA	18.6749	4.05243	1.61375	1.01788e-05	0	1	0	0	1.95424	0	1.56279
ENSSSCG00000038904	FRAT2	4.5808	0.804167	1.61394	0.000670097	0	2	0	0	3.85733	0	2.28016
ENSSSCG00000021166	RPAP3	18.4249	3.65903	1.61658	1.15544e-06	9	1	1	0	20.2108	2.14301	2.75458
ENSSSCG00000034551	SCX	4.4711	0.949177	1.62411	0.00965979	0	5	3	0	10.5461	6.09423	0.702687
ENSSSCG00000017626	SRSF1	106.174	20.6799	1.62532	3.43023e-08	4	2	0	4	13.7488	9.53421	0.485518
ENSSSCG00000008017	NME3	10.7806	1.80288	1.6258	0.00035853	0	1	0	0	2.08991	0	1.62756
ENSSSCG00000001419	SLC44A4	1.17343	0.194074	1.62599	0.00041249	0	6	0	0	13.7935	0	3.88689
ENSSSCG00000037864	HIST1H4H	5075.68	1155.18	1.62607	0.000317008	5	6	0	5	25.5276	11.2108	1.11933
ENSSSCG00000011360	CELSR3	0.65515	0.106477	1.63216	0.00136029	0	3	0	0	6.51055	0	2.90892
ENSSSCG00000015287	TMCC2	0.417202	0.0764213	1.63278	2.57388e-05	0	5	0	0	10.48	0	3.52105
ENSSSCG00000002895	KMT2B	0.884564	0.163511	1.63463	6.00126e-05	0	2	0	1	4.4609	2.11394	0.810395
ENSSSCG00000022192	NCAPD3	4.30663	0.852932	1.63521	4.70465e-06	0	1	0	0	2.07188	0	1.61912
ENSSSCG00000004598	MYZAP	0.770797	0.135011	1.63539	0.00179066	1	0	0	0	1.95424	0	1.56279
ENSSSCG00000002520	SLC25A29	7.60023	1.43388	1.63602	3.50097e-07	0	6	0	1	12.6639	2	2.18734
ENSSSCG00000003798	SERBP1	115.033	24.205	1.63615	1.16828e-06	0	2	0	0	4.45484	0	2.44754
ENSSSCG00000004037	MAP3K4	2.64552	0.513951	1.63879	0.000102744	0	8	0	4	17.1175	7.76582	1.04742
ENSSSCG00000001706	AARS2	2.17296	0.39974	1.63958	0.000106115	0	4	0	1	8.6994	1.95904	1.71277
ENSSSCG00000028892	SH3D21	2.53594	0.462059	1.64116	2.81168e-06	2	0	0	2	4.48865	4.42144	0.0177753
ENSSSCG00000001100	CARMIL1	6.10986	1.12071	1.64687	2.37861e-08	0	8	0	6	17.3038	13.4888	0.337214
ENSSSCG00000003472	ARHGEF19	2.10927	0.387554	1.64733	3.26919e-06	3	1	0	1	9.07394	2.11394	1.69381
ENSSSCG00000033001	FZD8	1.8928	0.416905	1.64945	0.00012499	0	1	0	0	2.07918	0	1.62255
ENSSSCG00000000742	ITFG2	0.974148	0.179289	1.65043	5.48702e-07	0	1	0	0	2.51851	0	1.81497
ENSSSCG00000031757	CARS2	8.01664	1.5184	1.65233	6.56853e-09	1	3	1	2	8.55166	6.23452	0.400855
ENSSSCG00000022528	DAZAP1	23.2816	4.35938	1.65302	6.44295e-09	3	0	1	2	7.3976	6.65896	0.132828
ENSSSCG00000008577	DNAJC27	0.40873	0.0788227	1.65902	0.000256214	7	1	0	2	17.0816	4.07882	1.83196
ENSSSCG00000037513	GINS4	2.38124	0.418251	1.65929	1.58028e-06	0	4	3	0	8.78593	6.38054	0.406982
ENSSSCG00000021355	SOD1	464.868	82.5147	1.66966	3.22958e-06	0	2	0	1	4.37658	2.07918	0.804141
ENSSSCG00000010631	GPAM	4.61143	0.845638	1.67038	2.65252e-06	0	2	0	1	7.22951	3.36736	0.914046
ENSSSCG00000022429	KAZALD1	0.342637	0.0616925	1.67538	0.00689692	0	2	0	2	4.53782	4.29003	0.0660408
ENSSSCG00000005182	CCDC171	1.07673	0.191886	1.67794	0.000304647	0	4	0	0	8.90324	0	3.3079
ENSSSCG00000017015	RARS	43.1261	9.51744	1.67882	4.87505e-05	2	0	0	0	4.15473	0	2.3659
ENSSSCG00000000844	NFYB	17.0235	3.77475	1.6795	0.000141425	0	9	0	1	17.8479	1.95424	2.67355
ENSSSCG00000032123	SPX	30.1073	6.5455	1.67989	0.000538172	0	1	0	0	1.85126	0	1.5116
ENSSSCG00000010681	SFXN4	6.16828	1.36752	1.68029	0.000137307	2	2	0	0	7.79466	0	3.13663
ENSSSCG00000009290	MIPEP	6.05147	1.04213	1.68088	0.000115932	0	3	0	0	5.81611	0	2.76895
ENSSSCG00000022145	RPF1	37.3391	7.77864	1.6809	4.22128e-05	2	0	0	1	3.77115	1.86332	0.736646
ENSSSCG00000023727	TRIM37	19.7257	3.88247	1.68347	4.58866e-08	0	1	0	0	2.32222	0	1.73215
ENSSSCG00000009611	XPO7	26.2047	4.96685	1.68575	1.92431e-09	12	3	0	3	32.5366	6.98318	2.0707
ENSSSCG00000029393	CENPJ	4.89459	0.846315	1.69065	3.81897e-07	0	1	0	0	2.14613	0	1.65358
ENSSSCG00000008105	ANAPC1	9.79044	1.79299	1.69288	1.98253e-07	0	1	0	1	2.4133	2.23045	0.0794325
ENSSSCG00000011500	KBTBD8	2.09717	0.427986	1.69972	3.45864e-05	0	2	0	0	4.11394	0	2.35444
ENSSSCG00000010576	NOLC1	13.7958	2.67585	1.7073	1.4318e-05	1	0	0	0	2.23045	0	1.69173
ENSSSCG00000001782	ABHD17C	11.8326	1.89973	1.7077	0.00010015	1	0	0	1	2.38021	2.04139	0.152381
ENSSSCG00000023850	SDHAF3	4.86836	0.96604	1.71488	2.293e-05	0	2	0	0	3.99127	0	2.31941
ENSSSCG00000009322	SLC46A3	0.568008	0.0974612	1.72066	0.000172941	0	1	0	0	1.90309	0	1.53759
ENSSSCG00000022900	SUPT16H	41.9475	8.41475	1.72275	3.67475e-07	1	0	0	0	2.34242	0	1.74089
ENSSSCG00000020898	ELP2	17.5311	3.66778	1.72602	1.63217e-05	0	4	0	1	7.33851	1.68124	1.63689
ENSSSCG00000026446		27.3267	4.85729	1.72973	1.91231e-08	4	27	0	1	62.3348	1.90849	4.44466
ENSSSCG00000033497	RERE	3.26289	0.576609	1.73486	2.43397e-08	1	0	0	0	2.20412	0	1.67993
ENSSSCG00000008974	SDAD1	16.1777	3.34893	1.73875	9.06554e-05	0	1	0	0	1.95424	0	1.56279
ENSSSCG00000034147	DTYMK	4.05652	0.719899	1.73987	3.88191e-07	0	2	0	1	4.53782	2.23045	0.777583
ENSSSCG00000009705	GALNT7	17.6752	3.1196	1.74005	5.85713e-11	0	2	0	0	4.19312	0	2.3766
ENSSSCG00000028228	XPO1	75.9644	15.4521	1.74168	6.1272e-06	9	1	0	2	21.5695	3.95424	2.18764
ENSSSCG00000016395	RIF1	17.9581	3.53144	1.74707	1.93589e-07	0	4	0	3	8.80725	6.55177	0.377033
ENSSSCG00000007336	NNAT	40.0822	8.11973	1.74768	0.000106536	0	19	0	2	41.2022	4.29336	2.99506
ENSSSCG00000000764	HDHD5	7.12994	1.23658	1.749	1.76359e-07	2	0	0	1	4.32222	2.33646	0.67371
ENSSSCG00000004205	ARHGAP18	3.71275	0.669433	1.74996	8.21861e-08	0	7	0	1	15.3541	2.23553	2.33758
ENSSSCG00000009448	DIAPH3	7.55273	1.39336	1.75051	5.71652e-05	1	0	0	0	2.11394	0	1.63874
ENSSSCG00000021706	KIF21B	2.46157	0.396067	1.75171	0.000373016	0	1	0	0	2.04139	0	1.60473
ENSSSCG00000034716	CCDC137	5.44789	0.899464	1.75739	1.84807e-08	0	5	0	0	12.7422	0	3.78054
ENSSSCG00000032196	AC32.4	2.85205	0.474134	1.76089	2.71901e-07	0	2	0	0	5.12254	0	2.61413
ENSSSCG00000016437	WDR86	0.962435	0.169304	1.76389	4.85327e-07	0	1	0	0	2	0	1.58496
ENSSSCG00000004588	CCNB2	8.63231	1.4665	1.77394	3.61076e-05	0	1	0	0	1.98227	0	1.57641
ENSSSCG00000009522	PCCA	8.84455	1.63826	1.77796	5.59384e-09	1	2	0	0	6.33445	0	2.87469
ENSSSCG00000037324		12.2993	1.84344	1.77853	7.59369e-05	0	3	0	1	6.19976	2.14613	1.19437
ENSSSCG00000027410	CBFA2T2	3.62221	0.610481	1.78426	2.89888e-08	3	0	0	0	6.4484	0	2.89693
ENSSSCG00000005173	HAUS6	9.38303	1.80464	1.7875	1.12281e-07	0	1	0	0	2.00432	0	1.58704
ENSSSCG00000038055	CORO1A	2.34686	0.399701	1.79416	0.00207344	0	1	0	0	2.20412	0	1.67993
ENSSSCG00000011804	RFC4	18.6016	3.65078	1.79719	1.08028e-06	0	1	0	0	1.90849	0	1.54027
ENSSSCG00000003779	TYW3	2.71715	0.54623	1.79947	3.14673e-05	0	1	0	0	2.11394	0	1.63874
ENSSSCG00000038287	RDH13	4.16061	0.670094	1.80179	5.32627e-07	0	2	0	0	4.35365	0	2.42052
ENSSSCG00000012083	RIPK4	1.38928	0.219982	1.80442	6.75829e-05	1	6	0	1	15.5712	2.38021	2.29349
ENSSSCG00000000739	FOXM1	0.723903	0.125861	1.80848	0.000280245	1	3	0	2	9.50974	5.08778	0.787739
ENSSSCG00000024419	RBBP8	19.9115	3.8832	1.8233	2.34323e-05	0	2	0	0	4.07918	0	2.3446
ENSSSCG00000008892		7.15456	1.23264	1.82462	4.40016e-06	0	1	0	0	2.58771	0	1.84306
ENSSSCG00000011679	ATR	7.72886	1.3558	1.83461	3.1935e-09	0	4	0	0	8.12845	0	3.19037
ENSSSCG00000005987	TBC1D31	7.31384	1.30246	1.84096	2.99407e-09	0	1	0	0	2.17609	0	1.66725
ENSSSCG00000032769	HIST2H2AA3	1967.5	357.978	1.84669	2.93462e-06	0	1	0	1	2.99564	2.9345	0.0222451
ENSSSCG00000039615	HIST2H2AA4	1967.5	357.978	1.84669	2.93462e-06	0	2	0	1	4.72181	2.51851	0.701506
ENSSSCG00000017014	PANK3	14.0855	2.44581	1.84722	2.32772e-07	0	9	0	0	17.319	0	4.19527
ENSSSCG00000029860	EPB41L4A	1.85235	0.333804	1.84742	2.32991e-07	0	10	0	3	21.3638	6.20482	1.63413
ENSSSCG00000011386	MST1	0.878573	0.139171	1.85147	2.43534e-05	0	2	0	0	4.29226	0	2.40388
ENSSSCG00000029413	DNMT3A	10.1439	1.66124	1.85486	1.40078e-09	1	0	0	0	2	0	1.58496
ENSSSCG00000009746	RAN	174.222	35.5846	1.85529	7.57482e-05	0	2	0	0	4.20412	0	2.37965
ENSSSCG00000008572	GAREM2	0.86044	0.139283	1.85623	4.54855e-06	0	2	0	2	4.22891	4.10897	0.0334785
ENSSSCG00000033041		4.40573	0.565169	1.85973	0.00294239	0	6	0	4	12.7146	8.87396	0.474007
ENSSSCG00000009739	NOC4L	3.60249	0.588888	1.8666	4.70699e-09	0	4	0	2	8.86213	4.17632	0.929972
ENSSSCG00000015850	DUSP4	10.5235	1.3854	1.87322	0.000550223	9	4	0	9	26.5091	18.8076	0.473855
ENSSSCG00000027302	PKP3	2.10759	0.271604	1.87902	0.000315061	0	1	0	0	2.56937	0	1.83567
ENSSSCG00000004775	KNSTRN	5.62401	1.06073	1.88499	1.13665e-06	0	2	0	1	3.85733	2.17609	0.612912
ENSSSCG00000034778	ARTN	0.719989	0.125854	1.89024	0.0285179	8	0	0	1	19.0283	2.17609	2.65672
ENSSSCG00000015283	PIK3C2B	0.578646	0.0930189	1.89158	0.000335065	0	9	0	1	21.1414	2.51851	2.65371
ENSSSCG00000011271	ZNF619	3.75494	0.626728	1.89536	1.85106e-09	0	4	1	0	8.70818	2.25527	1.57642
ENSSSCG00000001137	HIST1H1D	399.504	72.2218	1.89983	2.41459e-07	5	1	0	4	13.7752	9.51601	0.490588
ENSSSCG00000023569	FBRSL1	2.08727	0.309201	1.90253	0.000148372	0	2	0	1	4.45484	2.30963	0.720868
ENSSSCG00000032622	PPP3CC	33.1278	5.03003	1.90309	4.24718e-11	0	7	0	1	15.3218	2.23045	2.337
ENSSSCG00000039662	MRPL51	40.3344	7.73565	1.90667	1.85724e-05	0	3	0	1	6.66896	2.43136	1.16025
ENSSSCG00000000496	CCT2	123.14	23.2015	1.90928	1.31898e-05	0	3	0	1	6.32224	2.34044	1.13225
ENSSSCG00000009246	ENOPH1	26.4889	4.21358	1.90978	9.44272e-09	0	3	0	0	6.78661	0	2.961
ENSSSCG00000017143	CEP131	1.4883	0.249076	1.91077	5.57561e-09	1	0	0	0	2.43136	0	1.77878
ENSSSCG00000009101	PRDM5	12.8173	2.32054	1.91109	2.55655e-07	7	0	0	0	14.0157	0	3.9084
ENSSSCG00000011604	CHCHD4	24.0942	4.11633	1.91357	4.1903e-08	0	2	0	0	4.23045	0	2.38693
ENSSSCG00000038073	NOD2	0.472543	0.0598591	1.91463	0.00133124	0	1	0	1	2.12385	2.11394	0.00458324
ENSSSCG00000009704	HMGB2	66.5194	12.3511	1.92236	6.47082e-07	0	1	0	0	2.02938	0	1.59902
ENSSSCG00000035219		61.9701	11.1882	1.92808	0.000763179	0	14	4	3	32.3737	17.4638	0.85401
ENSSSCG00000005023	ABHD12B	5.16318	0.7045	1.92934	1.7361e-05	0	1	0	0	2.11394	0	1.63874
ENSSSCG00000038420	PERP	16.1673	2.18713	1.93197	2.86981e-07	0	3	0	1	7.06534	2.01703	1.4186
ENSSSCG00000035209		41.6297	7.51637	1.9334	1.54485e-06	0	1	0	0	2.27875	0	1.71315
ENSSSCG00000004847	MPHOSPH1	13.8376	2.41473	1.93806	4.00098e-07	0	1	0	0	2.04139	0	1.60473
ENSSSCG00000025203		13.4291	1.99153	1.94577	2.04196e-09	1	1	0	0	4.2893	0	2.40308
ENSSSCG00000005656		181.184	30.4892	1.94649	4.64216e-09	0	2	0	0	4.55751	0	2.47444
ENSSSCG00000004750	OIP5	7.26238	1.11839	1.95807	1.14884e-09	0	2	0	2	4.35025	4.03342	0.0880657
ENSSSCG00000024776		79.3286	14.1359	1.96348	4.4303e-05	0	3	0	1	5.83226	1.96848	1.20264
ENSSSCG00000022925	SLC2A3	57.7681	6.13985	1.9648	0.00203084	1	5	0	3	12.8102	6.40856	0.898468
ENSSSCG00000034091	L1TD1	1.04183	0.147229	1.96725	4.66391e-06	2	0	0	1	4.59106	2.04139	0.878391
ENSSSCG00000005247	TJP2	16.374	2.33055	1.97408	2.42594e-07	9	0	0	7	20.1712	14.6823	0.432965
ENSSSCG00000038682	TAF1D	78.3327	13.152	1.97786	2.55917e-07	0	1	0	0	2.14613	0	1.65358
ENSSSCG00000002020		21.8178	3.93948	1.98053	2.13648e-06	0	9	0	1	20.7992	2.3483	2.70277
ENSSSCG00000011684	U2SURP	27.9416	4.69864	1.98075	6.12318e-08	0	2	0	2	4.25096	4.18041	0.0195132
ENSSSCG00000020717	FAM16A1	1.58005	0.215876	1.98377	2.7508e-05	1	0	0	0	1.90309	0	1.53759
ENSSSCG00000032574	RTTN	2.87004	0.406711	1.98556	4.18147e-08	0	6	0	1	13.2098	2.04139	2.22408
ENSSSCG00000010855	AL117348.2	28.0453	4.12813	1.9898	1.27216e-11	13	2	0	0	35.4563	0	5.1881
ENSSSCG00000005894	ARHGAP39	1.28743	0.173737	1.99114	5.00564e-06	0	3	0	0	6.78796	0	2.96124
ENSSSCG00000009249	HNRNPD	28.7718	4.30237	1.99234	2.52918e-09	0	5	0	1	11.2016	2	2.02403
ENSSSCG00000007864	GPRC5B	8.7713	1.23225	1.99501	2.11351e-10	5	9	0	9	31.5946	20.2005	0.620533
ENSSSCG00000035755	SHISA8	1.26036	0.157314	2.00143	0.00118616	0	1	0	0	2.21484	0	1.68475
ENSSSCG00000039073		0.642857	0.102999	2.00387	0.00198524	0	5	0	2	11.3644	4.3387	1.21163
ENSSSCG00000036002	TGIF2	8.59908	1.24325	2.00492	1.5042e-08	0	2	0	0	4.49415	0	2.4579
ENSSSCG00000033606	HIST1H2AC	31.7343	5.50904	2.0058	5.44745e-06	1	1	0	0	5.10755	0	2.61059
ENSSSCG00000016036	WDR75	12.6952	2.12411	2.00876	8.05467e-07	0	3	2	0	5.97864	3.73643	0.559146
ENSSSCG00000014224	SEMA6A	1.14727	0.193944	2.01377	0.000758527	0	1	0	0	1.92942	0	1.55061
ENSSSCG00000000891	LTA4H	57.339	9.21952	2.01473	1.85276e-09	0	6	1	2	12.2899	6.12455	0.899459
ENSSSCG00000022940	G3BP2	128.454	18.6044	2.01957	2.22809e-15	8	7	0	5	33.1095	10.143	1.61404
ENSSSCG00000001518	ITPR3	3.40776	0.411346	2.02297	4.00602e-06	0	1	0	0	2.11394	0	1.63874
ENSSSCG00000014399	ARHGAP26	0.829125	0.114358	2.02704	3.26368e-05	0	2	0	0	4.17935	0	2.37277
ENSSSCG00000040215	TFAP4	0.95087	0.140173	2.03539	5.03843e-09	4	0	0	2	9.58194	5.65858	0.668316
ENSSSCG00000032397	LBR	9.44171	1.29222	2.0369	1.61395e-05	0	1	0	0	2.0569	0	1.61207
ENSSSCG00000010581	PSD	0.637462	0.082072	2.03873	5.79886e-07	0	2	0	1	4.29003	2.04532	0.796682
ENSSSCG00000037185	ARHGAP19-SLIT1	4.80599	0.68935	2.04757	1.087e-13	0	2	0	0	4.25527	0	2.39377
ENSSSCG00000028983	TBC1D1	17.2209	2.39692	2.06253	7.57637e-08	2	2	0	1	7.55765	1.85733	1.58255
ENSSSCG00000006497	MEX3A	3.2262	0.481185	2.06514	3.09067e-09	0	2	0	0	4.63548	0	2.49454
ENSSSCG00000037533	HIST2H2AB	181.694	30.2547	2.06801	8.60276e-06	0	1	0	1	2.61278	2.27875	0.139963
ENSSSCG00000033009	GCNT2	1.48239	0.212757	2.07631	4.58803e-06	4	0	0	0	8.98874	0	3.3203
ENSSSCG00000025393	SUSD2	0.42706	0.0550398	2.07907	1.09702e-06	0	2	0	1	4.10531	2	0.767035
ENSSSCG00000039416	CXCR4	1.19326	0.219442	2.08509	0.00506109	0	3	0	0	6.10905	0	2.82966
ENSSSCG00000016717	MPP6	6.22793	0.908374	2.09377	8.05299e-12	0	1	0	0	2.2014	0	1.6787
ENSSSCG00000006771	SLC16A1	51.8139	8.09142	2.09711	2.20342e-09	0	3	0	3	6.98118	6.71617	0.0487178
ENSSSCG00000016078	HSPE1	431.19	72.2821	2.10037	1.69877e-05	0	5	0	0	10.6692	0	3.54463
ENSSSCG00000035746	ECT2	18.7002	3.07422	2.1043	1.76339e-07	0	3	0	1	6.02366	2.19866	1.13476
ENSSSCG00000015908	TTC21B	16.3112	2.47486	2.11108	3.06615e-11	0	2	0	0	4.22932	0	2.38662
ENSSSCG00000023562		436.764	74.3789	2.11492	3.41352e-05	11	9	0	2	46.6292	4.84592	3.02635
ENSSSCG00000034289	AC3412.2	0.553789	0.0761366	2.11596	0.0282197	0	2	0	2	3.85733	3.6902	0.050516
ENSSSCG00000004373	RTN4IP1	10.3077	1.66247	2.13537	1.95504e-07	0	4	0	0	8.69975	0	3.27795
ENSSSCG00000032203	EPPK1	0.485725	0.0585928	2.13866	0.000563987	0	2	0	0	4.22453	0	2.3853
ENSSSCG00000033736	HIST2H2BE	2362.4	347.701	2.14124	1.74471e-08	0	1	0	1	2.99564	2.9345	0.0222451
ENSSSCG00000032640		6272.23	876.177	2.14564	1.77865e-06	5	2	0	2	15.1086	4.22453	1.62446
ENSSSCG00000024257	TMEM2	24.4568	3.25449	2.14629	2.41853e-10	3	0	0	0	6.14205	0	2.83634
ENSSSCG00000040426	LINC959	88.3288	11.8766	2.14713	1.71978e-05	2	0	0	0	4.43457	0	2.44217
ENSSSCG00000033590	LY6G6F	0.741819	0.120739	2.14828	0.00132815	0	3	0	2	7.14848	4.52634	0.560207
ENSSSCG00000026818	CTC1	1.55232	0.206164	2.15006	7.59369e-05	0	5	0	0	11.493	0	3.64305
ENSSSCG00000015924	SPC25	5.30583	0.896447	2.15629	3.84111e-06	1	0	0	0	1.92428	0	1.54808
ENSSSCG00000002651	CDT1	4.10116	0.553265	2.16432	8.2924e-07	0	1	0	0	2.17609	0	1.66725
ENSSSCG00000016130	ZDBF2	1.8809	0.19008	2.16458	0.00330824	5	0	0	0	10.1998	0	3.4854
ENSSSCG00000013332	KIF18A	6.5177	1.03606	2.16621	1.17756e-06	4	0	0	4	8.03374	7.62	0.0676364
ENSSSCG00000026326	CCNF	3.44128	0.442044	2.17423	2.06545e-06	0	1	0	0	2.25527	0	1.70278
ENSSSCG00000015496	CENPL	2.72365	0.397297	2.18444	4.92731e-07	0	4	0	1	7.99459	1.85733	1.65439
ENSSSCG00000023296	CENPE	13.5307	2.21126	2.18991	4.33963e-06	0	8	0	1	18.3632	2.21219	2.59169
ENSSSCG00000025965	SPDL1	9.96859	1.65789	2.19737	2.94001e-06	0	5	0	1	9.88493	2.05461	1.83327
ENSSSCG00000011048	SUV39H2	15.119	2.11589	2.20044	2.65885e-10	0	2	0	0	4.27184	0	2.39831
ENSSSCG00000015125	NECTIN1	1.17974	0.157935	2.20249	4.45578e-05	0	3	0	2	6.11533	4.7196	0.315017
ENSSSCG00000008135	CCDC138	2.88757	0.403555	2.20629	8.39249e-10	0	1	0	1	2.716	2.27875	0.180604
ENSSSCG00000005704	EXOSC2	14.2756	1.82163	2.21147	6.10536e-14	0	7	2	0	16.7899	4.38342	1.72446
ENSSSCG00000010772	ADAM8	1.94324	0.226083	2.21372	1.1273e-07	0	6	0	1	13.9375	2.34242	2.15997
ENSSSCG00000008649	SOX11	31.6971	4.03425	2.21488	1.65611e-14	5	5	0	0	19.5259	0	4.35938
ENSSSCG00000022994	CYB5R4	8.57943	1.24653	2.21608	5.15038e-08	0	1	0	0	2	0	1.58496
ENSSSCG00000007754	ITGAD	0.720741	0.0991599	2.21674	0.0021139	0	4	0	0	8.78675	0	3.29083
ENSSSCG00000008241	TCF7L1	2.93003	0.36594	2.2248	7.14141e-05	9	0	0	3	19.5251	6.47966	1.45635
ENSSSCG00000007084	BFSP1	0.604121	0.0850681	2.22749	5.89548e-05	12	0	0	6	25.5243	13.6552	0.855899
ENSSSCG00000039216	CENPN	11.9803	2.07509	2.2301	3.32328e-05	0	1	0	0	2.04139	0	1.60473
ENSSSCG00000023894	AKNA	0.61598	0.0848801	2.23429	1.34107e-05	0	1	0	0	2.04139	0	1.60473
ENSSSCG00000015120	USP2	1.24856	0.15208	2.24576	3.88547e-08	0	7	0	3	16.0892	6.49638	1.18882
ENSSSCG00000015712	DDX18	21.8079	2.9329	2.24661	2.84379e-13	2	0	0	0	4.06819	0	2.34147
ENSSSCG00000008773	PGM2	15.7381	1.97018	2.24796	1.25676e-12	8	2	0	4	18.9368	8.12233	1.12796
ENSSSCG00000024477		0.873334	0.121663	2.24811	0.0375616	0	2	0	0	5.38471	0	2.67462
ENSSSCG00000040486	BIRC5	11.4747	1.53442	2.25462	5.61011e-10	0	2	0	0	4.66276	0	2.5015
ENSSSCG00000005314	ARHGEF39	6.8432	0.924436	2.27028	1.31255e-06	0	8	1	6	16.8212	14.658	0.186699
ENSSSCG00000036618	FCGR3B	0.459537	0.0838146	2.27281	0.00109738	0	2	0	2	4.3927	4.29535	0.0262817
ENSSSCG00000004969		9.70405	1.41027	2.27495	1.07181e-06	0	6	0	0	12.538	0	3.75895
ENSSSCG00000018029	ZNF286A	4.78584	0.619182	2.27677	4.24672e-12	0	2	0	0	4.08991	0	2.34764
ENSSSCG00000027472	GCA	5.54731	0.737757	2.27731	1.23359e-06	0	1	0	0	2.05308	0	1.61026
ENSSSCG00000000745	DDX11	1.73122	0.207434	2.28363	1.43286e-11	0	1	0	0	2.38021	0	1.75711
ENSSSCG00000030016	PDE9A	0.432224	0.0516017	2.28678	5.6869e-07	0	1	0	0	2.23045	0	1.69173
ENSSSCG00000027121	ODC1	129.528	15.9205	2.28721	1.39742e-08	8	1	0	5	17.5988	10.1703	0.735539
ENSSSCG00000015492	DARS2	8.4311	1.02707	2.28841	3.2418e-12	0	5	0	0	10.0483	0	3.46575
ENSSSCG00000039613	SVIP	1.26808	0.196039	2.29263	1.48524e-05	0	2	0	0	4.18469	0	2.37426
ENSSSCG00000013393	SPON1	0.642103	0.0792242	2.30608	7.25634e-05	0	2	0	0	4.1754	0	2.37167
ENSSSCG00000014073	HEXB	58.3492	6.59432	2.31084	4.75272e-14	0	5	0	0	9.49768	0	3.392
ENSSSCG00000000693	NCAPD2	5.15651	0.606032	2.31374	1.15433e-08	2	1	0	2	6.1313	4.1784	0.461658
ENSSSCG00000014823	P2RY6	0.370769	0.0426517	2.32003	0.00416904	2	0	0	1	4.60206	2.50515	0.676481
ENSSSCG00000010962	FRMD3	1.10101	0.146107	2.32145	0.0005027	0	1	0	0	1.99123	0	1.58074
ENSSSCG00000015604	NEK2	3.65101	0.463149	2.32389	3.86431e-06	0	23	0	6	47.7232	11.9708	1.90934
ENSSSCG00000024290		4.58769	0.584325	2.32656	8.59725e-06	0	1	0	0	2.07918	0	1.62255
ENSSSCG00000015378	SP4	6.17823	0.809907	2.32843	4.82473e-12	1	0	0	0	1.97313	0	1.57198
ENSSSCG00000026407	NCCRP1	0.785889	0.0736996	2.32862	0.00225629	3	1	0	3	9.49715	6.65176	0.456134
ENSSSCG00000035512	C5orf47	1.26805	0.153225	2.33272	0.0299105	0	8	0	2	15.963	3.81418	1.81702
ENSSSCG00000038650	TLCD1	2.74766	0.364947	2.35413	1.98184e-09	0	1	0	0	2.62325	0	1.85728
ENSSSCG00000004782	BUB1B	14.4412	1.90453	2.35714	1.37528e-08	7	0	4	0	14.2336	8.154	0.734784
ENSSSCG00000034688	HIST4H4	1323.82	149.806	2.35865	8.94354e-05	14	4	0	0	43.0417	0	5.4608
ENSSSCG00000005657	PKN3	1.4534	0.156912	2.36641	1.3495e-08	0	1	0	0	2.25527	0	1.70278
ENSSSCG00000011051	HSPA14	28.5517	3.56273	2.37251	9.97673e-11	0	12	3	1	24.4698	8.79006	1.37939
ENSSSCG00000032180	MCM7	35.8255	4.22105	2.3732	1.18094e-15	0	4	0	2	9.00338	4.24016	0.932805
ENSSSCG00000039630		3.11847	0.391009	2.39332	0.029467	0	4	0	3	8	6.19535	0.322861
ENSSSCG00000033003	WFDC2	3.22441	0.381902	2.39753	0.000130301	0	4	0	2	9.6653	5.63144	0.68553
ENSSSCG00000034986	HIST1H3B	736.391	88.8294	2.39862	5.90608e-06	15	0	0	4	38.2115	9.3794	1.91756
ENSSSCG00000008994	RBM46	2.45464	0.271434	2.40103	0.00153449	0	1	0	0	2.12057	0	1.64181
ENSSSCG00000007351	FAM83D	4.17685	0.457209	2.41146	4.42181e-06	0	1	0	0	2.03743	0	1.60285
ENSSSCG00000000950	E2F7	1.52731	0.191679	2.41962	4.03651e-05	0	1	0	0	2.08991	0	1.62756
ENSSSCG00000017938	YBX2	1.02297	0.0979241	2.45418	4.53379e-06	0	1	0	0	2.20412	0	1.67993
ENSSSCG00000007649	GPC2	1.7859	0.180525	2.46188	2.82197e-08	0	5	0	3	11.2198	6.51472	0.701427
ENSSSCG00000032364	SELENOH	40.7514	4.93244	2.46395	2.98279e-13	2	3	2	0	11.61	4.68664	1.14893
ENSSSCG00000035584	GABRG3	0.92804	0.0867122	2.46446	0.00281733	0	1	0	0	1.89763	0	1.53487
ENSSSCG00000035261		2192.39	266.738	2.47129	1.44974e-09	0	1	0	1	2.94448	2.91908	0.00932178
ENSSSCG00000004674	SHF	1.61286	0.143607	2.4774	9.05035e-08	0	2	0	1	4.10037	2.38021	0.593489
ENSSSCG00000027767	FAM35A	1.28173	0.151802	2.50049	2.54831e-08	0	3	0	0	6.30146	0	2.86819
ENSSSCG00000025107	CCDC58	46.2492	5.81313	2.51864	3.47326e-07	0	1	0	0	2.14613	0	1.65358
ENSSSCG00000033660	FIGNL2	2.01418	0.183044	2.52696	3.36698e-07	4	0	0	0	8.98227	0	3.31937
ENSSSCG00000032999	FXN	6.00548	0.594342	2.52853	2.07381e-12	24	0	0	6	52.0975	12.9764	1.92565
ENSSSCG00000011412	CACNA2D2	0.575485	0.0538656	2.52908	1.27544e-08	0	1	0	0	2.11394	0	1.63874
ENSSSCG00000000576	LDHB	551.401	65.1171	2.53309	6.6707e-09	0	1	0	0	2.38021	0	1.75711
ENSSSCG00000013388	PDE3B	1.87825	0.15644	2.54025	3.19567e-05	0	2	0	0	3.90849	0	2.29528
ENSSSCG00000031954	SLC39A1	33.5956	3.66738	2.5445	2.03161e-11	8	0	0	2	16.3059	3.95424	1.80453
ENSSSCG00000003701	SNRPD1	54.6199	6.68594	2.54664	9.87655e-10	0	2	0	2	4.02938	3.84856	0.0528257
ENSSSCG00000038701	EFNA2	2.61599	0.255909	2.55704	4.3399e-14	0	10	0	0	24.2369	0	4.65746
ENSSSCG00000031117	DHFR2	15.4125	1.7691	2.55979	4.16376e-11	0	1	0	0	1.81291	0	1.49207
ENSSSCG00000003470	FAM131C	1.05596	0.0959623	2.57268	2.32687e-08	0	15	5	3	35.8088	17.8711	0.963875
ENSSSCG00000011207	SGO1	5.6747	0.693421	2.57292	6.09258e-08	0	13	0	4	26.4568	8.07118	1.5978
ENSSSCG00000004344	MMS22L	4.54216	0.5273	2.58365	5.56323e-11	0	2	0	0	3.74819	0	2.24738
ENSSSCG00000012056	CHAF1B	5.38529	0.538244	2.59397	1.01112e-15	0	5	0	0	10.4086	0	3.51205
ENSSSCG00000009349	RFC3	30.9308	3.56515	2.60469	2.38973e-11	0	1	0	0	1.8451	0	1.50848
ENSSSCG00000017734	RHBDL3	0.744867	0.0807252	2.6109	7.98712e-06	0	2	0	0	4.63548	0	2.49454
ENSSSCG00000028063	TACC2	2.61159	0.240791	2.61615	7.27775e-11	1	0	0	0	2	0	1.58496
ENSSSCG00000014080	HMGCR	37.9399	4.27407	2.61894	7.87294e-10	0	3	0	3	6.05461	5.81954	0.0488917
ENSSSCG00000032063	THEM6	0.429504	0.0377967	2.62096	0.000220001	0	9	0	0	19.3905	0	4.34983
ENSSSCG00000039186	RAB25	2.10138	0.205217	2.62216	5.6578e-16	1	0	0	0	2.38021	0	1.75711
ENSSSCG00000008464	MTA3	28.7856	2.85405	2.64285	5.19174e-20	2	0	0	0	4.07918	0	2.3446
ENSSSCG00000010568	NPM3	82.5264	8.83297	2.64295	1.77967e-12	0	4	0	3	9.15267	6.78937	0.382281
ENSSSCG00000001700	SLC29A1	12.0398	1.07777	2.64951	5.98833e-11	0	2	0	1	4.50786	2.14613	0.807913
ENSSSCG00000027551		53.3082	6.07462	2.65016	1.57949e-07	3	1	0	0	8.10037	0	3.18593
ENSSSCG00000009519	CLYBL	0.795256	0.074862	2.66177	1.41628e-11	2	0	0	0	4.08279	0	2.34562
ENSSSCG00000014214	TRIM36	2.43627	0.229897	2.66303	1.26148e-16	0	3	0	0	5.58433	0	2.71904
ENSSSCG00000016009	ITGA4	2.60355	0.31571	2.67551	0.0285776	0	2	0	1	3.84336	1.91908	0.730495
ENSSSCG00000007572	LFNG	7.50238	0.717948	2.68481	8.76469e-10	0	4	0	1	9.27646	2.27875	1.64812
ENSSSCG00000036236	ELOVL6	13.9869	1.44108	2.69261	1.9326e-13	0	1	0	0	2.14613	0	1.65358
ENSSSCG00000008428	MSH2	24.4601	2.34935	2.69327	1.49883e-14	4	0	0	1	8.84634	1.95424	1.7368
ENSSSCG00000036469	HIST2H3PS2	50.5953	5.23015	2.69546	3.72908e-12	0	1	0	1	2.99564	2.9345	0.0222451
ENSSSCG00000031957	RIMS2	0.880141	0.0864694	2.70872	6.14766e-10	0	2	0	0	3.84819	0	2.27745
ENSSSCG00000014049	UNC5A	0.599699	0.049458	2.71688	1.87577e-12	0	4	0	2	8.41843	4.06819	0.894018
ENSSSCG00000035059	MCM1	4.37593	0.472373	2.72359	2.59737e-09	0	2	0	2	4.42357	4.29003	0.0359666
ENSSSCG00000038945	HIST1H3E	30.4674	2.95738	2.73172	1.91116e-13	10	0	0	6	25.0835	14.1876	0.780247
ENSSSCG00000003949	CDC2	9.10376	0.839408	2.74515	5.79496e-09	0	3	0	0	7.11261	0	3.02017
ENSSSCG00000034720	IQCK	0.943302	0.0905349	2.74987	2.48431e-09	0	4	0	1	8.38625	2.04139	1.62582
ENSSSCG00000039112	HIST1H3B	234.467	23.2613	2.75071	3.7921e-11	12	0	0	5	29.1735	11.7226	1.24589
ENSSSCG00000021161	CKS2	29.508	3.28189	2.76073	1.18625e-09	0	3	0	0	6.6064	0	2.92721
ENSSSCG00000000703	VAMP1	10.3159	0.79787	2.77162	0.000160197	12	5	0	8	36.4097	17.7168	0.999075
ENSSSCG00000011449	GNL3	65.798	6.69672	2.77731	1.71837e-11	0	1	0	0	2.07918	0	1.62255
ENSSSCG00000035730	ZDHHC21	6.11434	0.599034	2.77732	5.07055e-16	1	0	0	0	2.39794	0	1.76466
ENSSSCG00000010507	TLL2	1.10337	0.0759671	2.77919	2.24235e-07	5	0	0	3	11.4313	6.55049	0.719339
ENSSSCG00000013088	LRRC1B	1.96521	0.143819	2.78049	0.00106919	0	1	0	0	2.17609	0	1.66725
ENSSSCG00000004094	PPP1R14C	0.443579	0.0428608	2.78566	2.06391e-06	0	2	0	0	3.90843	0	2.29526
ENSSSCG00000010283	SPOCK2	1.78463	0.135509	2.79387	1.37855e-12	0	3	1	1	6.27074	4.00022	0.540112
ENSSSCG00000004342	NDUFAF4	16.6072	1.62063	2.82472	1.30216e-10	0	3	0	1	5.69636	1.92428	1.1953
ENSSSCG00000031592	ZNF462	3.29988	0.279308	2.83006	1.83211e-09	1	0	0	0	2.04139	0	1.60473
ENSSSCG00000003302	TMEM86B	0.324969	0.0233605	2.83582	0.00495816	0	3	0	0	6.63246	0	2.93215
ENSSSCG00000002440	CCDC88C	2.06621	0.165149	2.85787	1.26362e-19	0	5	0	0	10.162	0	3.48052
ENSSSCG00000026233	POLR3G	10.6828	1.0116	2.86009	3.73939e-13	0	2	0	0	3.85733	0	2.28016
ENSSSCG00000022230	CD9	37.6103	3.45694	2.86616	4.13438e-13	10	0	0	5	21.972	12.4833	0.7687
ENSSSCG00000035907		3.73932	0.351112	2.87049	0.0342023	0	1	0	0	2.30103	0	1.72292
ENSSSCG00000040953		1.23468	0.117936	2.87117	0.0484039	0	1	0	0	2	0	1.58496
ENSSSCG00000007089	MGME1	14.2863	1.20598	2.87805	2.0735e-21	0	2	0	0	4.3927	0	2.43101
ENSSSCG00000005910	TMEM249	0.656714	0.0453586	2.88308	0.0143337	0	2	0	0	4.4014	0	2.43333
ENSSSCG00000027101	TVP23A	1.04572	0.0744443	2.89741	3.19908e-07	0	1	0	0	2.04139	0	1.60473
ENSSSCG00000005183	PSIP1	47.6967	3.97108	2.90546	3.71308e-23	0	3	0	0	6.91645	0	2.98485
ENSSSCG00000017880	SPNS3	0.660834	0.0545123	2.92633	1.51298e-05	0	4	0	3	8.87842	6.83609	0.334147
ENSSSCG00000004049	ACAT2	39.92	3.45439	2.92662	1.20779e-12	0	2	0	2	4.59106	4.57978	0.00291385
ENSSSCG00000021802	ABHD17B	29.9934	2.4303	2.92675	1.13666e-18	7	0	0	4	14.0675	7.89873	0.759765
ENSSSCG00000031159	BEND3	1.99667	0.148166	2.93669	1.31084e-12	1	0	0	0	1.90309	0	1.53759
ENSSSCG00000031334		3.27203	0.27336	2.95726	0.00085235	0	2	0	1	4.29003	2.23045	0.711542
ENSSSCG00000004836	MKRN3	0.5501	0.0613101	2.95732	0.000151873	0	2	0	0	4.01974	0	2.32761
ENSSSCG00000030616	KIAA1551	45.1139	3.56706	2.95781	2.90973e-07	0	6	0	1	12.1198	2.16732	2.05041
ENSSSCG00000009119	LARP7	76.0491	6.69135	2.97088	7.45598e-13	0	4	0	2	8.26005	4.16441	0.842416
ENSSSCG00000008853	TLL1	2.31891	0.169195	2.98112	1.08025e-10	1	1	0	0	4.08279	0	2.34562
ENSSSCG00000014450	TCOF1	5.76253	0.39215	2.98843	2.71862e-14	0	1	0	0	2.14613	0	1.65358
ENSSSCG00000009114	PRSS12	4.50228	0.392007	3.00974	1.75747e-14	0	3	0	0	6.08323	0	2.82441
ENSSSCG00000032781	SRSF12	4.55537	0.372225	3.02525	6.77621e-16	0	4	0	1	8.76191	1.8451	1.77869
ENSSSCG00000015998	DFNB59	2.41528	0.233996	3.03427	2.0458e-06	0	2	0	0	3.90849	0	2.29528
ENSSSCG00000011201	SATB1	1.26115	0.108033	3.03622	1.0456e-09	0	1	0	0	2.20412	0	1.67993
ENSSSCG00000026478	PADI2	0.609293	0.0346295	3.03925	7.96542e-06	1	7	0	1	17.246	2.29667	2.4685
ENSSSCG00000005629	PIP5KL1	0.466922	0.0351511	3.07674	0.00171024	0	2	0	2	4.71012	4.35295	0.0931852
ENSSSCG00000011061	PDSS1	13.979	1.21476	3.08141	7.84881e-12	0	7	0	1	14.2916	2.04139	2.32993
ENSSSCG00000017232	SLC9A3R1	11.6265	0.73727	3.08267	8.01566e-12	0	1	0	0	2.39794	0	1.76466
ENSSSCG00000026996	ABCC4	7.74701	0.464056	3.09633	2.66662e-15	1	0	0	1	2.07918	2	0.0375843
ENSSSCG00000009709	MFAP3L	0.760195	0.0452457	3.10732	3.19821e-08	0	3	0	0	6.05843	0	2.81935
ENSSSCG00000027002	KLHL32	0.523846	0.034129	3.10927	1.39026e-07	0	2	0	0	3.79934	0	2.26284
ENSSSCG00000016378	PASK	2.14024	0.145641	3.12279	6.21644e-20	0	1	0	0	2.17609	0	1.66725
ENSSSCG00000034352		0.477034	0.0364376	3.13265	0.00625365	0	1	0	0	1.91381	0	1.54291
ENSSSCG00000001715	ENPP5	4.71608	0.24552	3.13938	4.66146e-09	4	0	0	0	8.04682	0	3.17741
ENSSSCG00000035644	HIST1H3I	1490.32	115.405	3.14747	7.62638e-14	13	2	0	6	37.6658	15.2145	1.25378
ENSSSCG00000036472	HIC2	3.40821	0.21344	3.15373	5.36014e-14	0	3	0	0	6.70243	0	2.94531
ENSSSCG00000031526	HIST1H3A	109.627	10.0194	3.16922	6.82969e-09	14	3	0	5	42.5232	11.2324	1.83107
ENSSSCG00000038602	SOGA3	0.481727	0.0373374	3.17444	0.0451585	0	2	0	1	3.99564	2.0607	0.706808
ENSSSCG00000031122	HIST1H2BB	2526.75	221.391	3.186	4.04779e-09	5	1	0	1	13.7988	2.13672	2.23816
ENSSSCG00000035473	HIST1H4A	82.6373	6.47173	3.19247	3.44031e-15	16	2	0	5	43.9584	12.6687	1.71771
ENSSSCG00000007504	RBM38	4.55465	0.254465	3.19971	1.57188e-11	0	3	0	1	6.14613	2.32428	1.10412
ENSSSCG00000036588		0.918603	0.0559288	3.20057	0.0286964	0	6	0	0	13.6205	0	3.86992
ENSSSCG00000039522	KIAA1644	1.16663	0.0772539	3.21206	2.22933e-13	1	0	0	0	2.20412	0	1.67993
ENSSSCG00000010304	MYOZ1	0.445392	0.0314497	3.2151	4.48411e-08	0	7	0	2	15.4357	4.32222	1.62673
ENSSSCG00000011524	CHL1	0.493613	0.0355737	3.21889	7.09026e-11	0	1	0	0	2.07918	0	1.62255
ENSSSCG00000017118	TERT	2.1463	0.106909	3.23436	7.89128e-10	0	1	0	0	2.07918	0	1.62255
ENSSSCG00000036872		47.561	2.97612	3.24626	1.82301e-06	0	3	0	2	6.8707	4.36248	0.55359
ENSSSCG00000035243	RAB27B	0.954033	0.0745773	3.24686	1.58593e-09	0	2	0	0	3.96764	0	2.31256
ENSSSCG00000004781	BUB1B-PAK6	0.517758	0.0320889	3.25639	2.70664e-11	6	3	3	5	19.1909	18.435	0.0550463
ENSSSCG00000017556		1.5505	0.0832882	3.26108	0.0414923	2	0	0	0	4.56773	0	2.47709
ENSSSCG00000004167	MYB	0.730094	0.0547416	3.26419	1.38571e-08	0	1	0	0	2.07918	0	1.62255
ENSSSCG00000009859	TESC	7.61031	0.455747	3.27898	5.19964e-19	4	0	0	0	9.20806	0	3.35164
ENSSSCG00000039915	R3HCC1	2.6635	0.180385	3.28156	3.35244e-20	0	4	1	3	8.74896	8.49526	0.0380411
ENSSSCG00000004336	EPHA7	1.18567	0.0804621	3.28636	3.84749e-11	0	2	0	0	3.95904	0	2.31006
ENSSSCG00000036360	LURAP1L	2.06296	0.133423	3.30687	7.14768e-12	0	2	0	1	3.88024	2	0.70199
ENSSSCG00000030113	SHISA2	4.7196	0.312535	3.31651	0.0162719	14	10	0	0	47.5785	0	5.60225
ENSSSCG00000032709	ARL4A	10.9415	0.834537	3.31947	1.42432e-12	0	12	0	3	25.585	6.53076	1.81975
ENSSSCG00000011307	ZNF51	2.90083	0.192072	3.32332	1.19379e-11	0	1	0	0	2.11394	0	1.63874
ENSSSCG00000030388	UPP1	27.1745	1.48857	3.32429	1.24585e-13	0	1	0	0	2.04139	0	1.60473
ENSSSCG00000022200	SYT17	0.691114	0.045014	3.32676	1.33832e-11	0	3	0	3	6.75653	6.62885	0.0239467
ENSSSCG00000002135	PNP	39.283	2.19795	3.337	1.69265e-27	0	1	0	1	2.10721	2.04139	0.0308876
ENSSSCG00000026142	TNK1	0.73658	0.0381484	3.34367	6.54722e-15	0	3	0	0	6.81023	0	2.96537
ENSSSCG00000032334		1.55159	0.0847515	3.34977	0.0322567	0	5	0	0	11.6402	0	3.65995
ENSSSCG00000036080	HIST1H2AB	1514.45	118.577	3.35149	3.58565e-10	15	0	0	4	38.2115	9.3794	1.91756
ENSSSCG00000036727		149.777	11.1392	3.36975	6.87413e-12	12	2	0	5	34.5213	11.304	1.52955
ENSSSCG00000015255	IGSF9B	0.600782	0.0316729	3.3812	8.33374e-10	0	2	0	0	4.08279	0	2.34562
ENSSSCG00000037284	CCDC85C	1.44282	0.0796301	3.40407	3.53487e-16	5	0	0	2	10.5899	4.34242	1.1173
ENSSSCG00000033950	CU639417.1	53.1994	4.23755	3.41379	4.36474e-08	12	2	0	1	34.5491	2.36173	3.40254
ENSSSCG00000025672	RAVER2	5.57217	0.316185	3.44148	5.36441e-22	0	2	0	0	3.89376	0	2.29094
ENSSSCG00000025969	PTPRR	8.36143	0.565105	3.4459	2.04269e-07	1	0	0	0	2.14613	0	1.65358
ENSSSCG00000034136	HIST1H4D	84.5765	5.03533	3.44997	2.6157e-13	19	3	0	6	53.3335	13.8646	1.86996
ENSSSCG00000011680	PLS1	2.77814	0.14021	3.47667	5.40667e-07	0	4	0	0	8.12845	0	3.19037
ENSSSCG00000005582	STRBP	18.5966	1.00037	3.48817	4.87831e-24	1	0	0	0	2.25527	0	1.70278
ENSSSCG00000008745	PROM1	1.47168	0.0811482	3.49521	1.34682e-15	0	3	0	3	6.64444	6.09185	0.108249
ENSSSCG00000027875	CA14	1.74937	0.0892698	3.50165	1.131e-15	0	2	0	0	4.81954	0	2.54091
ENSSSCG00000002490	GSC	3.73804	0.231245	3.50701	1.06635e-09	1	0	0	0	2	0	1.58496
ENSSSCG00000003145	FUT2	0.34455	0.0186004	3.51696	1.32097e-06	0	4	0	0	9.47188	0	3.38845
ENSSSCG00000040864	MYBL2	0.663557	0.0471087	3.52034	0.0111183	0	1	0	0	2.14613	0	1.65358
ENSSSCG00000004549	RBPMS2	1.35933	0.0735093	3.52457	1.17824e-12	0	4	0	2	8.54654	4.21748	0.871624
ENSSSCG00000009429	TNFSF11	9.31991	0.384509	3.53767	4.24565e-10	0	2	0	0	3.97543	0	2.31482
ENSSSCG00000040923	HIST1H2BN	575.775	39.5299	3.56985	8.56707e-11	6	2	0	1	19.7297	2.68124	2.49344
ENSSSCG00000036562	HIST3H3	1238.91	78.467	3.58637	8.90546e-12	0	2	0	0	4.14364	0	2.36279
ENSSSCG00000023915	SLC2A4	0.674485	0.0278567	3.59285	1.42397e-08	0	3	0	3	6.79064	6.52218	0.0505898
ENSSSCG00000038867	PPM1K	31.1042	1.77769	3.59461	1.0648e-18	7	1	0	1	17.1244	1.95424	2.61707
ENSSSCG00000037732	FAM6A	52.3905	2.77404	3.5987	5.45343e-27	10	0	0	0	22.0187	0	4.52473
ENSSSCG00000021941	ZSCAN21	7.8207	0.428804	3.59876	4.83959e-24	0	5	0	1	11.6162	2.32222	1.92506
ENSSSCG00000033677	ATP7B	3.45387	0.136274	3.61892	1.44511e-11	0	3	0	0	6.04139	0	2.81586
ENSSSCG00000000894	CCDC38	1.43402	0.0773654	3.66402	8.06709e-10	0	1	0	0	2.04139	0	1.60473
ENSSSCG00000038792	FAM221A	3.29911	0.164411	3.67322	2.42748e-15	0	2	0	0	4.2833	0	2.40144
ENSSSCG00000033570	ATP7B	2.18374	0.0916872	3.69216	2.97781e-11	0	1	0	0	2.0607	0	1.61386
ENSSSCG00000031244	GAP43	1.55535	0.0817875	3.7323	5.62473e-14	0	2	0	2	4.19312	3.91808	0.0785068
ENSSSCG00000006231	CHD7	4.38672	0.17127	3.73306	1.43514e-22	1	0	0	0	1.95424	0	1.56279
ENSSSCG00000009648	NEFM	0.573969	0.0262083	3.74334	3.89344e-07	0	1	0	0	1.98227	0	1.57641
ENSSSCG00000022868	KCTD4	0.55425	0.0303661	3.7441	1.17178e-05	0	2	0	0	4.00432	0	2.32317
ENSSSCG00000000661	PHC1	12.6593	0.546921	3.74422	1.20212e-20	0	7	4	0	15.0331	8.65062	0.732356
ENSSSCG00000037744	ZNF483	7.04283	0.313362	3.76849	6.64986e-31	0	1	0	0	2.10037	0	1.63244
ENSSSCG00000033550		13.7593	0.691491	3.77763	2.6635e-09	13	5	0	4	44.7584	10.1087	2.04234
ENSSSCG00000008005	METRN	1.2829	0.0485956	3.80003	1.94271e-05	0	2	0	0	4.67025	0	2.50341
ENSSSCG00000032496		3608.42	198.158	3.80166	2.93179e-14	13	2	0	6	37.6658	15.2145	1.25378
ENSSSCG00000007499	TFAP2C	1.28113	0.0417341	3.80291	9.84898e-10	1	6	0	0	15.5897	0	4.05222
ENSSSCG00000017204	ITGB4	1.67671	0.0580759	3.80349	2.32334e-12	0	7	0	6	16.4859	13.8696	0.233829
ENSSSCG00000001025	DSP	19.0114	0.711221	3.8043	7.08033e-19	11	0	0	0	23.536	0	4.61683
ENSSSCG00000006145	E2F5	30.6476	1.46898	3.80674	6.72108e-27	0	1	0	0	1.95424	0	1.56279
ENSSSCG00000009584	SEMA4D	7.10968	0.264218	3.81205	6.61876e-25	3	0	0	0	6.65896	0	2.93715
ENSSSCG00000006396	IGSF9	2.72497	0.0989953	3.85905	3.67783e-19	0	1	0	1	2.23045	2.20412	0.0118065
ENSSSCG00000017448	KRT14	44.3935	1.60439	3.88103	2.02642e-18	0	1	0	0	2.38021	0	1.75711
ENSSSCG00000033464		1.17107	0.0527091	3.89661	3.17349e-08	0	2	0	0	4.24541	0	2.39106
ENSSSCG00000001205	NKAPL	1.70468	0.0800531	3.9203	6.72262e-13	0	1	0	0	2.34242	0	1.74089
ENSSSCG00000032609	HIST1H2AJ	2025.85	103.52	3.92589	8.10562e-15	10	2	0	3	29.9381	7.44024	1.87403
ENSSSCG00000009120	ZGRF1	9.16369	0.416176	3.93658	3.76857e-26	0	11	0	3	22.9379	6.35746	1.70202
ENSSSCG00000011280	VIPR1	0.901256	0.0358133	3.9379	6.20504e-15	0	2	0	0	4.18752	0	2.37505
ENSSSCG00000037099	ANKLE1	2.66433	0.103982	3.94394	3.42502e-17	0	1	0	0	2.30103	0	1.72292
ENSSSCG00000033691	RAB26	3.47458	0.135248	3.95605	1.40779e-39	0	9	0	0	21.0258	0	4.46112
ENSSSCG00000022289	PCDH1	1.74643	0.0494277	3.95709	2.55974e-11	1	6	0	4	15.9388	9.38907	0.705264
ENSSSCG00000000020	PHF21B	2.842	0.114391	3.95973	3.2526e-23	0	2	0	1	4.48287	2.25527	0.752154
ENSSSCG00000024205	ARHGEF26	1.06568	0.0433865	3.96124	2.10754e-23	3	0	0	1	5.84757	1.96379	1.20815
ENSSSCG00000040217		3.62054	0.130695	3.96707	0.0487818	0	4	0	1	8.84754	2.07918	1.67722
ENSSSCG00000003988	ZNF53	3.57036	0.162743	3.98667	1.28341e-14	0	1	0	0	2.73239	0	1.9001
ENSSSCG00000031751		1011.81	50.66	3.98709	4.58709e-13	14	3	0	4	40.5281	8.83393	2.07825
ENSSSCG00000032702	CXADR	27.8476	1.09603	3.99491	1.42634e-41	0	1	0	0	1.8451	0	1.50848
ENSSSCG00000012871	FGF19	3.18672	0.120721	4.06034	3.77265e-13	0	4	0	0	8.97791	0	3.31874
ENSSSCG00000035837	NPB	2.4695	0.0851912	4.07675	0.00458168	0	1	0	0	2.27875	0	1.71315
ENSSSCG00000009896	BICDL1	0.954532	0.0336081	4.08144	1.16753e-17	0	9	0	0	19.3088	0	4.34403
ENSSSCG00000037929	HIST1H2BJ	158.058	7.95838	4.08805	4.38202e-12	14	4	0	0	43.0417	0	5.4608
ENSSSCG00000016892	FST	28.0155	1.044	4.09291	9.1693e-29	14	8	0	3	46.2261	6.48493	2.65752
ENSSSCG00000000029	SCUBE1	0.34016	0.0131415	4.14079	6.64641e-06	0	2	0	0	4.65321	0	2.49907
ENSSSCG00000038522	FAM162B	11.7491	0.515117	4.15814	4.63522e-09	0	3	0	0	5.75239	0	2.7554
ENSSSCG00000030248		0.629742	0.0195604	4.16549	0.0272204	0	5	0	0	10.3778	0	3.50815
ENSSSCG00000038048	NECAB2	3.05785	0.104594	4.17233	2.14215e-13	0	10	0	0	23.6138	0	4.6214
ENSSSCG00000039234	SCCPDH	0.585447	0.0223541	4.17289	0.0277292	0	1	0	0	2.69801	0	1.88675
ENSSSCG00000023441	KLHDC8A	1.20575	0.0413458	4.17582	2.49222e-11	0	4	0	1	8.28789	2.25527	1.51257
ENSSSCG00000011257	ACVR2B	6.55084	0.206137	4.24042	3.10316e-30	0	1	0	0	2.14613	0	1.65358
ENSSSCG00000005446	EPB41L4B	1.46932	0.0465781	4.27333	7.39203e-13	0	1	0	0	1.95424	0	1.56279
ENSSSCG00000017036	CCNJL	2.38802	0.0682558	4.28891	1.33061e-23	6	0	0	5	12.2178	9.94012	0.272851
ENSSSCG00000034773	KCNJ18	0.555093	0.0203563	4.40456	5.86666e-05	0	1	0	0	2.17609	0	1.66725
ENSSSCG00000014076	FAM169A	24.1422	0.782736	4.41273	9.3641e-33	5	0	0	0	10.2899	0	3.49696
ENSSSCG00000032698	TPPP	0.418246	0.0110063	4.4206	1.14874e-09	0	2	0	0	4.77232	0	2.52915
ENSSSCG00000022951	NFASC	0.895377	0.0197953	4.42111	1.3635e-12	0	7	0	0	15.1529	0	4.01372
ENSSSCG00000002014	JPH4	0.715743	0.0199425	4.42283	2.07405e-11	0	2	0	0	4.4217	0	2.43875
ENSSSCG00000034595		1415.06	50.6422	4.44575	3.09218e-17	9	0	0	3	21.8733	7.07373	1.50236
ENSSSCG00000035610		1389.29	47.9108	4.455	3.18711e-20	12	2	0	5	34.5213	11.304	1.52955
ENSSSCG00000033451		66.9447	2.51608	4.4895	1.37937e-14	4	2	0	0	13.9713	0	3.90413
ENSSSCG00000012003		13.6366	0.325136	4.50733	7.66755e-09	0	1	0	0	1.8451	0	1.50848
ENSSSCG00000033592	TMC8	0.679601	0.018121	4.5485	5.28857e-18	0	2	0	0	4.60097	0	2.48568
ENSSSCG00000029573	NASP	122.043	3.21362	4.62573	7.73282e-45	0	1	0	0	2.34242	0	1.74089
ENSSSCG00000006174	JPH1	2.47686	0.0625573	4.6293	9.77004e-15	0	3	0	0	6.00574	0	2.80854
ENSSSCG00000023861	PFAS	8.76812	0.200398	4.63323	1.23761e-40	0	6	0	0	13.6256	0	3.87043
ENSSSCG00000008902	PPAT	9.91974	0.236116	4.65877	6.52381e-55	0	2	0	0	4.15836	0	2.36691
ENSSSCG00000035453	LEKR1	1.13292	0	4.70215	0.0377823	0	3	0	0	6.38561	0	2.88472
ENSSSCG00000001045	ELOVL2	0.726536	0.0173307	4.71416	4.55314e-18	0	4	0	1	8.14381	1.94448	1.63478
ENSSSCG00000003156	HRC	0.769432	0.0172607	4.73085	5.00004e-10	0	1	0	0	2.25527	0	1.70278
ENSSSCG00000033652	CASC1	3.04681	0.071286	4.73828	0.000457275	4	5	0	6	19.4555	12.9206	0.555267
ENSSSCG00000009520	ZIC2	3.9111	0.0886695	4.76913	2.27193e-30	5	0	0	0	10.6385	0	3.54084
ENSSSCG00000032521		0.608766	0.0199514	4.7764	0.000185037	0	1	0	0	2.30103	0	1.72292
ENSSSCG00000026587	BATF3	1.84184	0.0449533	4.77936	6.7639e-17	1	7	2	2	15.8413	7.77211	0.941004
ENSSSCG00000013469	ZNF555	11.0058	0.27279	4.78284	3.38296e-35	0	1	0	0	2.32222	0	1.73215
ENSSSCG00000017874	ATP2A3	1.32672	0.0258029	4.78466	1.34694e-15	0	1	0	0	2.14613	0	1.65358
ENSSSCG00000000802	NELL2	4.91219	0.119866	4.7934	2.84825e-35	0	2	0	0	3.97598	0	2.31498
ENSSSCG00000007849	CRYM	2.70697	0.061764	4.80559	2.88553e-17	0	1	0	0	2.11394	0	1.63874
ENSSSCG00000036940	TCF15	0.559696	0.0110203	4.8099	3.76122e-13	0	1	0	0	2.20412	0	1.67993
ENSSSCG00000031347		9.77626	0.201909	4.82285	0.000391304	0	3	0	0	6.02029	0	2.81153
ENSSSCG00000010971	ARID3C	0.589184	0.0127088	4.84785	7.14394e-06	0	1	0	0	2.04139	0	1.60473
ENSSSCG00000034192	GNAO1	0.399947	0.00926147	4.85598	3.17006e-14	0	2	0	0	4.08279	0	2.34562
ENSSSCG00000024666	FXYD3	0.491848	0.00949383	4.8793	0.00456485	0	4	0	0	8.91424	0	3.3095
ENSSSCG00000006050		7.22375	0.123902	4.88665	0.000605944	0	3	0	0	6.6376	0	2.93312
ENSSSCG00000015002	ELMOD1	0.889791	0.0203975	4.89194	1.25265e-14	0	1	0	0	2.11394	0	1.63874
ENSSSCG00000026729	TMEM15C	2.94033	0.0563601	4.9134	3.03003e-30	1	0	0	0	1.95424	0	1.56279
ENSSSCG00000015379	DNAH11	1.09328	0.0209326	4.94482	5.79928e-17	2	0	0	0	3.92629	0	2.3005
ENSSSCG00000007358	EMILIN3	1.35836	0.023772	5.0471	8.46974e-19	0	1	0	0	1.96379	0	1.56744
ENSSSCG00000032952		2.85812	0.0443154	5.07909	6.02342e-10	0	1	0	0	2.11394	0	1.63874
ENSSSCG00000022739	DSG2	19.2797	0.353957	5.10035	1.2846e-35	0	2	0	1	3.549	1.89209	0.653436
ENSSSCG00000007602	BAIAP2L1	7.74729	0.105517	5.10536	2.61881e-20	0	1	0	0	2.20952	0	1.68236
ENSSSCG00000027053	PACSIN1	0.610163	0.0109202	5.14907	1.62469e-19	0	1	0	0	2.14613	0	1.65358
ENSSSCG00000008103	MERTK	0.791186	0.0119089	5.1639	1.32056e-15	0	1	0	1	2.20412	2.17026	0.0153262
ENSSSCG00000033197		5.56317	0	5.16957	0.0437112	0	4	0	0	7.88649	0	3.15161
ENSSSCG00000034660	CCR4	0.448293	0.0106484	5.18784	1.23591e-08	0	3	0	1	6.19312	2.07918	1.22407
ENSSSCG00000032407	LRFN1	0.509899	0.00819013	5.18918	1.38185e-07	1	1	0	1	4.43457	2.07918	0.819619
ENSSSCG00000034062	SV2C	0.43809	0.00750906	5.19648	4.27229e-07	0	5	0	1	10.5893	1.83251	2.03264
ENSSSCG00000006621	CGN	2.23302	0.0331472	5.22516	3.36857e-33	0	2	0	0	4.617	0	2.4898
ENSSSCG00000006963	RNF22	0.37694	0.00843175	5.23063	7.2023e-05	2	0	0	2	4.59658	4.32272	0.0723818
ENSSSCG00000040715	NXPH2	1.14213	0.0208806	5.2962	4.13902e-19	0	4	0	1	8.59832	2.08636	1.63688
ENSSSCG00000012060	RIPPLY3	0.77418	0.0172982	5.35785	2.22375e-07	0	2	0	0	4.19312	0	2.3766
ENSSSCG00000021207	HESX1	17.573	0.302928	5.36564	1.93872e-33	0	6	0	4	13.2671	8.15367	0.640273
ENSSSCG00000036048	HIST1H2AH	991.911	21.3219	5.37154	3.45355e-18	14	4	0	0	43.0417	0	5.4608
ENSSSCG00000012075	FAM3B	0.88435	0.0165016	5.38005	0.00327982	0	1	0	0	2.11394	0	1.63874
ENSSSCG00000000766	CECR2	9.61189	0.118425	5.46516	7.33666e-49	11	0	0	0	23.8846	0	4.63718
ENSSSCG00000011178	CPNE4	1.63005	0.0244482	5.46545	3.6804e-19	0	10	0	4	21.8941	9.23024	1.16213
ENSSSCG00000032831	BRI3BP	8.68361	0.120237	5.48023	2.01391e-60	2	0	0	0	4.19312	0	2.3766
ENSSSCG00000025410	PRSS16	2.39924	0.0351078	5.49627	1.19589e-27	0	1	0	0	2.34242	0	1.74089
ENSSSCG00000038138	TFEC	6.836	0.112569	5.5115	9.17181e-19	1	0	0	0	2	0	1.58496
ENSSSCG00000029365	MSI1	2.67617	0.0335749	5.5156	7.17497e-39	6	1	0	3	16.6859	7.20806	1.10748
ENSSSCG00000036964	FAM83H	2.14699	0.0245094	5.52447	9.53181e-35	0	2	0	1	4.29226	2.36173	0.65468
ENSSSCG00000004679	SORD	23.838	0.311948	5.5303	1.63591e-56	0	2	0	0	4.18752	0	2.37505
ENSSSCG00000016140	FZD5	6.61659	0.0740081	5.53031	4.45615e-44	19	5	0	14	52.6902	31.6641	0.716952
ENSSSCG00000025885	ITLN1	0.728231	0.0110484	5.55944	3.08283e-13	0	1	0	0	2.90309	0	1.96462
ENSSSCG00000038306	AC7361.3	0.828694	0	5.57449	0.00862006	6	0	0	0	12.6469	0	3.7705
ENSSSCG00000038668		1.1675	0	5.57621	0.00437308	0	1	0	0	1.90309	0	1.53759
ENSSSCG00000032562	TMC6	2.24333	0.0262102	5.58884	1.37926e-42	0	3	0	0	7.41843	0	3.07355
ENSSSCG00000015383	RAPGEF5	0.888458	0.010791	5.60658	3.54506e-19	0	3	0	0	5.8356	0	2.77307
ENSSSCG00000016621	KCND2	1.33845	0.0174691	5.61611	1.25864e-07	0	3	0	0	6.02029	0	2.81153
ENSSSCG00000037612	LIN28B	6.95867	0.0849421	5.61861	4.77355e-71	0	2	0	0	4.20369	0	2.37953
ENSSSCG00000015700	TMEM163	0.958475	0.0128506	5.63244	1.57582e-11	3	8	0	1	24.3178	2.02119	3.06696
ENSSSCG00000016841	SLC1A3	9.72118	0.107068	5.6527	1.03129e-36	3	0	0	0	6.30449	0	2.86878
ENSSSCG00000016010	CERKL	0.493927	0.00731003	5.65525	6.23881e-06	0	1	0	0	2.04139	0	1.60473
ENSSSCG00000031142	NMNAT3	0.760626	0.0120045	5.73283	1.21192e-08	0	1	0	0	2.00432	0	1.58704
ENSSSCG00000002032	SLC7A8	9.30379	0.0833005	5.74565	6.85282e-36	0	3	0	3	7.15612	6.52634	0.115936
ENSSSCG00000037098	C19orf81	0.443834	0	5.74741	0.00264002	0	1	0	0	2.27875	0	1.71315
ENSSSCG00000039500	MADCAM1	1.70216	0.0232612	5.74795	2.11461e-13	0	1	0	0	2.41497	0	1.77187
ENSSSCG00000016548	PODXL	4.61421	0.0467991	5.77006	6.30759e-28	13	0	0	3	27.5612	6.19673	1.98864
ENSSSCG00000022968	ARFGEF3	0.787793	0.00964637	5.77553	5.15737e-21	0	2	0	1	4.06819	1.95424	0.778681
ENSSSCG00000031023	CD24	171.551	1.84473	5.82201	5.99144e-100	0	12	1	2	24.9586	5.97409	1.89614
ENSSSCG00000004322	ANKRD6	1.54937	0.0158241	5.82685	8.49655e-22	0	8	0	1	17.731	1.8451	2.71888
ENSSSCG00000004318	RRAGD	5.34648	0.0554752	5.82715	2.21024e-17	0	9	0	2	19.4013	3.61066	2.14562
ENSSSCG00000040222		17.4965	0.311766	5.83411	0.000585233	0	9	0	1	19.3325	2.12057	2.70391
ENSSSCG00000035240	GPR63	3.56375	0.0403251	5.8596	1.52772e-37	0	1	0	0	1.90309	0	1.53759
ENSSSCG00000040683		0.761044	0.0153385	5.89448	0.00395192	0	7	0	0	14.2517	0	3.9309
ENSSSCG00000037474		0.920979	0.0220476	5.91011	0.00164831	0	1	0	0	2.20412	0	1.67993
ENSSSCG00000000298	PPP1R1A	7.7772	0.0842321	5.93822	7.38386e-26	0	1	0	0	2.80618	0	1.92834
ENSSSCG00000001872	LINGO1	0.885029	0.00848566	5.95562	3.72199e-16	0	2	0	0	4.09944	0	2.35034
ENSSSCG00000034904		6.35937	0	5.97123	0.00204392	0	2	0	0	4.10037	0	2.3506
ENSSSCG00000015610	SYT14	2.23602	0.0218447	5.99571	2.33495e-26	0	2	0	0	3.90849	0	2.29528
ENSSSCG00000035356	GNPNAT1	1.61082	0.0234115	6.01397	0.0011948	0	1	0	1	2.23805	2.21748	0.00919058
ENSSSCG00000031190		2.9624	0	6.09517	0.00378489	0	4	0	0	7.81883	0	3.14059
ENSSSCG00000009445	PCDH8	1.12334	0.0111834	6.10159	3.35415e-21	0	1	0	1	2.02938	1.8451	0.090546
ENSSSCG00000015277	SOX13	3.50952	0.0256602	6.16949	3.42996e-28	0	14	0	0	29.9173	0	4.95034
ENSSSCG00000003374	ESPN	0.700615	0.00471071	6.19396	1.73405e-09	0	5	0	2	11.5731	4.42157	1.21356
ENSSSCG00000026894	NFE2L3	26.6818	0.200772	6.33436	3.90053e-84	0	1	0	0	2.04139	0	1.60473
ENSSSCG00000031675		7.40861	0.0579956	6.35183	9.0193e-05	0	5	0	0	9.35889	0	3.3728
ENSSSCG00000009521	ZIC5	4.43459	0.0401208	6.35847	1.45399e-08	6	0	0	0	13.0764	0	3.81521
ENSSSCG00000021259	CDA	8.4232	0.0560438	6.38123	5.58207e-24	0	1	0	0	2.25527	0	1.70278
ENSSSCG00000014088	IQGAP2	3.41521	0.0263016	6.4027	2.55565e-40	0	1	0	0	1.93952	0	1.55558
ENSSSCG00000017915	VMO1	9.88943	0.0704952	6.42911	1.51396e-38	0	9	0	4	19.6975	9.23584	1.01582
ENSSSCG00000009513	SLC15A1	0.561119	0.00419791	6.43339	3.1465e-11	2	0	0	0	4.17097	0	2.37043
ENSSSCG00000036346	MRPL42	3.03763	0	6.52371	0.000587231	5	0	0	2	10.3133	4.19312	1.12334
ENSSSCG00000017951	ATP1B2	0.518343	0.00708391	6.52384	0.000364118	0	3	0	0	6.88807	0	2.97967
ENSSSCG00000034471	PSORS1C2	1.90889	0	6.59358	0.000226601	4	1	0	0	11.7491	0	3.67232
ENSSSCG00000017934	CLDN7	38.3266	0.217339	6.59487	9.52852e-54	0	3	0	3	6.79064	6.52218	0.0505898
ENSSSCG00000040057	EOMES	1.61565	0.0120394	6.60759	1.10297e-26	0	1	0	0	2.01284	0	1.59112
ENSSSCG00000031904	UGT8	3.14611	0.0188247	6.61016	5.53661e-37	0	1	0	0	1.90849	0	1.54027
ENSSSCG00000017037	FABP6	0.979291	0	6.62905	0.000253486	5	1	0	6	12.6147	12.1706	0.0478508
ENSSSCG00000003810	UBE2U	0.499761	0	6.6389	0.000140135	0	3	0	1	6.15473	2.04139	1.23416
ENSSSCG00000007277	ASIP	0.446636	0	6.66902	0.000226018	0	1	0	0	2.04139	0	1.60473
ENSSSCG00000028804	CCDC181	18.1137	0.118529	6.6714	1.03217e-39	0	1	0	0	2.32222	0	1.73215
ENSSSCG00000008326	TGFA	1.69222	0.0115394	6.67234	2.0727e-15	2	2	0	0	8.065	0	3.18031
ENSSSCG00000003370	HES3	0.895267	0	6.69622	0.000126314	0	3	0	2	6.61935	4.29863	0.524048
ENSSSCG00000002292	PLEKHH1	1.84134	0.0117752	6.71873	2.5765e-24	0	1	0	0	2	0	1.58496
ENSSSCG00000034242	HNF4G	1.09632	0.00760134	6.72614	4.65064e-14	0	2	0	0	3.99564	0	2.32067
ENSSSCG00000036181		15.6221	0.115661	6.73326	1.88782e-06	7	5	0	2	28.6531	4.69618	2.38012
ENSSSCG00000038825		2.01075	0.0109623	6.7512	1.8604e-28	0	2	0	0	4.65896	0	2.50054
ENSSSCG00000028166	ODF4	2.19652	0.0132514	6.81049	5.83239e-08	0	1	0	0	2.36173	0	1.7492
ENSSSCG00000033674	PRKCB	1.05971	0.00503829	6.98459	7.82065e-28	0	1	0	0	2.04922	0	1.60844
ENSSSCG00000005504	BRINP1	3.40831	0.0152574	7.16653	1.14522e-34	6	4	0	0	22.0855	0	4.52892
ENSSSCG00000034478		6.089	0	7.21886	2.60059e-05	1	4	0	1	10.0724	1.94939	1.90848
ENSSSCG00000010512	SLIT1	0.515919	0.0025641	7.24233	1.61366e-15	0	2	0	0	4.13033	0	2.35905
ENSSSCG00000035025	ADGRV1	3.59324	0.0136494	7.3272	2.21014e-48	0	1	0	0	1.90309	0	1.53759
ENSSSCG00000006758	SYT6	0.705983	0.00357004	7.34382	4.08807e-13	0	1	0	0	2.04139	0	1.60473
ENSSSCG00000007164	OXT	1.04775	0.00850172	7.36648	3.99066e-05	0	8	0	1	17.7025	2.23045	2.53343
ENSSSCG00000024288	STUM	3.72522	0	7.40702	1.05089e-05	0	2	0	1	4.03743	2.11394	0.693944
ENSSSCG00000021910	GAST	2.03437	0.0242024	7.42052	2.18594e-05	0	1	0	0	2.34242	0	1.74089
ENSSSCG00000005707	FIBCD1	0.621473	0.00310437	7.42327	4.73396e-14	0	3	0	0	6.70927	0	2.94659
ENSSSCG00000040535	LY6E	0.602656	0.00316304	7.44504	3.01978e-14	0	2	0	0	4.57749	0	2.47962
ENSSSCG00000014833	UCP2	3.89164	0.0166319	7.48505	1.71565e-19	0	1	0	0	2.34242	0	1.74089
ENSSSCG00000004968	PAQR5	1.33326	0.00450335	7.56436	5.53479e-07	0	2	0	0	4.21748	0	2.38335
ENSSSCG00000037304	HES5	2.3487	0	7.63701	4.41458e-06	0	1	0	0	2.25527	0	1.70278
ENSSSCG00000033381	IRF4	0.955394	0.00278911	7.6527	1.80932e-13	0	2	0	0	4.19312	0	2.3766
ENSSSCG00000007718	CLDN4	13.8901	0.0313866	7.69865	2.26203e-27	0	2	0	0	4.68664	0	2.50758
ENSSSCG00000035337	TPSAB1	0.626164	0	7.7341	2.86865e-06	0	1	0	0	2.25527	0	1.70278
ENSSSCG00000026718	PLCH1	7.92607	0.0251115	7.74878	3.2659e-66	0	2	0	1	4.7016	2.07918	0.888821
ENSSSCG00000000198	DNAJC22	0.860032	0.00486304	7.77667	3.55992e-07	0	2	0	0	4.51851	0	2.46428
ENSSSCG00000009494	SOX21	0.71621	0	7.77689	7.02823e-06	0	2	0	0	4.19044	0	2.37586
ENSSSCG00000003541	STPG1	0.975186	0	7.7856	4.04345e-06	3	0	0	2	7.19659	4.43944	0.591564
ENSSSCG00000003170	SLC17A7	0.580057	0.00257225	7.79864	4.78966e-07	0	3	0	1	7.27646	2.70757	1.15854
ENSSSCG00000033915	FABP3	3.09264	0.023357	7.81446	2.30228e-06	0	1	0	0	2.32222	0	1.73215
ENSSSCG00000006099	ESRP1	8.56765	0.0225697	7.83925	2.61762e-70	1	0	0	0	2.04139	0	1.60473
ENSSSCG00000036078	KCNJ3	2.57364	0.00763227	7.92641	3.74205e-26	3	0	0	0	6.04139	0	2.81586
ENSSSCG00000009610	NPM2	4.30295	0.010947	7.95913	3.84051e-12	3	2	0	0	10.4512	0	3.51742
ENSSSCG00000034941		0.629009	0	7.99096	3.33568e-06	0	3	0	2	5.70927	4.19312	0.369553
ENSSSCG00000008618	MYCN	8.95015	0.0210772	8.00791	4.20378e-56	0	2	0	1	4.02792	1.94939	0.769545
ENSSSCG00000014091	F2RL1	1.66022	0.00473786	8.08422	1.93678e-11	0	1	0	0	1.95424	0	1.56279
ENSSSCG00000002835	TOX3	1.16396	0.00624509	8.2778	3.86119e-08	0	2	0	0	4.15534	0	2.36607
ENSSSCG00000021307	USP44	14.6534	0.0326998	8.28843	7.46355e-74	1	0	0	0	2.14613	0	1.65358
ENSSSCG00000004849	APBA2	2.33831	0.00473503	8.30392	5.45288e-24	0	2	0	0	3.90849	0	2.29528
ENSSSCG00000014688		1.5496	0	8.32777	0.0338553	0	2	0	0	5.82043	0	2.76986
ENSSSCG00000032607	ALPL	2.69781	0.00742931	8.3741	2.66561e-18	0	1	0	0	2.02531	0	1.59708
ENSSSCG00000034680		1.52656	0	8.39939	0.028012	0	1	0	0	2.25285	0	1.70171
ENSSSCG00000040403	NANOG	65.0111	0.134787	8.45669	3.05042e-56	2	0	0	0	4.73239	0	2.51914
ENSSSCG00000032636		1.31632	0	8.50892	0.00046089	0	5	1	3	10.4585	8.01853	0.345449
ENSSSCG00000008995	LRAT	4.55349	0.00968577	8.54113	1.37999e-25	0	2	0	0	4.13033	0	2.35905
ENSSSCG00000036146	FGF8	0.563372	0	8.5594	1.79804e-07	0	8	0	3	17.3259	7.01733	1.19269
ENSSSCG00000006013	AARD	2.44573	0	8.58353	1.20623e-07	0	1	0	0	2.06819	0	1.61739
ENSSSCG00000007114	FOXA2	2.71847	0.00521638	8.62161	1.33649e-19	8	9	0	0	35.682	0	5.197
ENSSSCG00000021027	PGBD5	2.76716	0.00539479	8.66282	3.45158e-20	0	1	0	0	1.8451	0	1.50848
ENSSSCG00000000252	KRT8	85.8388	0.151884	8.66705	6.98423e-52	8	2	0	7	25.8966	16.1787	0.646798
ENSSSCG00000004932	IGDCC3	0.478902	0.00135911	8.7561	1.14094e-07	0	6	0	3	13.3733	6.41363	0.955139
ENSSSCG00000021767		10.5242	0.0153592	8.79263	2.88067e-40	0	4	0	0	8.73384	0	3.28301
ENSSSCG00000034739		5.44127	0.0105515	8.84633	9.57702e-36	0	1	0	0	2.14613	0	1.65358
ENSSSCG00000004621	MYO5C	5.63978	0.00774389	8.85798	2.27831e-51	2	2	0	0	7.71742	0	3.1239
ENSSSCG00000000893	AMDHD1	1.62249	0	8.87806	7.07652e-08	0	1	0	0	2.04139	0	1.60473
ENSSSCG00000008771	C4orf19	4.92176	0.00796646	8.89371	4.00137e-22	7	1	0	1	16.5364	1.95904	2.56715
ENSSSCG00000040340		1.27943	0.00393512	8.9222	0.0154555	0	6	0	0	16.4774	0	4.12742
ENSSSCG00000026386	SLC3A2	1.08187	0	8.95123	1.60851e-08	0	2	0	2	4.60097	4.5092	0.0238339
ENSSSCG00000008419		0.723357	0	9.18718	2.56536e-08	0	1	0	0	1.81954	0	1.49546
ENSSSCG00000032215	FOXD3	3.38765	0.00865166	9.19657	8.27073e-10	0	4	0	0	8.18661	0	3.19953
ENSSSCG00000000707	SCNN1A	1.05111	0.00160596	9.20371	3.83952e-10	3	2	0	2	10.6964	4.25527	1.15422
ENSSSCG00000024336	TMPRSS2	3.35592	0.00253826	9.21934	2.239e-14	2	0	0	0	4.30963	0	2.40861
ENSSSCG00000039049	MAP7	15.4361	0.0161239	9.32416	5.36907e-56	19	1	0	0	43.687	0	5.48178
ENSSSCG00000009609	FGF17	3.45539	0	9.33147	1.98343e-08	1	10	0	4	23.5293	8.85945	1.31493
ENSSSCG00000007479	SALL4	7.80717	0.00746835	9.33607	5.26729e-70	5	0	0	0	10.562	0	3.53132
ENSSSCG00000025652	CDH1	25.3005	0.0209503	9.39877	9.76029e-65	4	0	0	1	8.85163	1.90309	1.76277
ENSSSCG00000007252	DNMT3B	263.29	0.219843	9.4632	2.58899e-82	4	0	0	2	8.33925	4.15836	0.856394
ENSSSCG00000008465	KCNG3	8.87559	0.0109131	9.48605	3.42643e-24	18	6	0	2	52.4492	4.15836	3.37318
ENSSSCG00000015048	DRD2	0.514457	0.000901672	9.5495	1.52121e-09	0	1	0	0	2.07918	0	1.62255
ENSSSCG00000025423	KCNK5	1.67702	0.00229436	9.70175	2.78608e-18	1	2	0	0	6.56205	0	2.91878
ENSSSCG00000002884	LSR	10.3792	0.00824902	9.715	7.64852e-24	0	1	0	0	2.11394	0	1.63874
ENSSSCG00000031078	SP8	1.98299	0.00321228	9.83147	3.36706e-10	0	2	0	2	4.21864	3.7824	0.125939
ENSSSCG00000015515	BRINP2	1.53616	0.00100237	9.94476	1.00698e-11	3	0	0	0	6.12057	0	2.83199
ENSSSCG00000005167	SLC24A2	0.433357	0.000651689	9.96215	2.2868e-10	2	2	0	0	8.04999	0	3.17792
ENSSSCG00000038915	TMEM132D	0.827947	0.00116007	10.1129	8.71157e-11	0	1	0	0	2.17609	0	1.66725
ENSSSCG00000017170	MGAT5B	0.671414	0.000878928	10.1496	8.38149e-11	0	8	1	1	19.2651	4.42019	1.90258
ENSSSCG00000002456	CHGA	9.7763	0.00590061	10.2082	1.25441e-35	0	1	0	0	2.04139	0	1.60473
ENSSSCG00000011277	CCK	5.66633	0.0173913	10.2349	1.34437e-10	0	1	0	0	2.07918	0	1.62255
ENSSSCG00000002432	KCNK13	1.7251	0	10.2806	4.05039e-11	0	5	0	0	10.6316	0	3.53998
ENSSSCG00000007605	TMEM13	1.23568	0	10.2869	1.31888e-10	0	1	0	0	2.22011	0	1.68711
ENSSSCG00000000253	KRT18	58.2606	0.0280034	10.3233	2.44447e-60	3	5	0	2	19.461	4.76938	1.82639
ENSSSCG00000015276	ETNK2	1.66448	0.00177691	10.3574	4.87004e-11	0	7	0	0	15.2589	0	4.02316
ENSSSCG00000008615	VSNL1	2.64512	0.00655648	10.3769	4.17907e-11	0	1	0	0	2	0	1.58496
ENSSSCG00000003920	HPDL	4.06131	0	10.6083	1.08205e-11	0	9	0	3	19.9929	6.678	1.4511
ENSSSCG00000038188		124.691	0.0559323	10.6623	2.8997e-88	7	0	0	1	18.0078	2.23045	2.55679
ENSSSCG00000035444	ZFP42	174.317	0.0879832	10.6913	1.15161e-55	0	1	0	0	1.96848	0	1.56973
ENSSSCG00000011610	NUP21	6.85165	0.00263566	10.7035	2.5559e-49	2	0	0	0	4.4014	0	2.43333
ENSSSCG00000003567	KDF1	2.5099	0	10.7267	5.96567e-12	0	2	0	0	4.35218	0	2.42013
ENSSSCG00000004858	SALL3	1.14838	0.000929908	10.7977	5.27542e-12	0	4	0	0	8.31943	0	3.22024
ENSSSCG00000011872	SEMA5B	0.972072	0.00148204	10.856	3.11291e-12	7	0	0	0	14.088	0	3.91533
ENSSSCG00000037485	SOX2	7.63046	0.00351058	11.0473	2.29752e-33	0	13	0	4	24.8216	8.41071	1.4562
ENSSSCG00000002734	MARVELD3	2.7485	0	11.0615	8.29925e-13	0	4	0	0	9.0082	0	3.32311
ENSSSCG00000035244	FOXB1	2.00611	0	11.1688	1.14061e-12	5	7	0	0	24.8535	0	4.69229
ENSSSCG00000008429	EPCAM	47.5152	0.0118237	11.4556	3.75639e-55	4	0	0	0	9.16052	0	3.3449
ENSSSCG00000031204		22.266	0	11.614	2.47688e-07	0	1	0	0	2.41497	0	1.77187
ENSSSCG00000015513	ASTN1	3.48458	0.000982482	11.7706	3.03385e-15	3	0	0	0	6.12057	0	2.83199
ENSSSCG00000033478		106.456	0	11.8847	5.23257e-07	0	2	0	0	4.16915	0	2.36993
ENSSSCG00000029641	ZSCAN1	4.87112	0	11.9692	1.92384e-14	0	1	0	0	2.39794	0	1.76466
ENSSSCG00000010771	UTF1	12.9185	0	11.9785	6.24543e-14	0	5	0	0	11.8372	0	3.68226
ENSSSCG00000006060	GRHL2	2.60115	0	12.0184	8.05609e-15	8	0	0	0	16.6006	0	4.13755
ENSSSCG00000039169	CER1	7.42066	0	12.3414	1.30533e-14	1	0	0	0	2.39794	0	1.76466
ENSSSCG00000006195	PRDM14	9.94951	0	12.4721	4.51703e-16	0	2	0	0	3.89873	0	2.29241
ENSSSCG00000025838	AP1M2	6.13114	0.00137491	12.7048	2.43442e-16	0	4	0	0	9.74237	0	3.42524
ENSSSCG00000032299	LEFTY2	193.441	0.0200284	12.8541	5.31615e-50	10	0	0	1	23.4058	2	3.02419
ENSSSCG00000005063	OTX2	23.9993	0.00157735	13.3164	3.66849e-20	18	0	0	0	37.4022	0	5.26312
ENSSSCG00000015246	ST14	11.6315	0	13.6643	1.77333e-18	2	1	0	0	6.55901	0	2.9182
ENSSSCG00000002361	VRTN	12.1246	0	13.884	1.04977e-19	2	8	0	3	21.6715	6.07387	1.68031
ENSSSCG00000003557	LIN28A	435.212	0	15.8503	2.45219e-25	0	4	0	0	8.73815	0	3.28365
